# Supplementary material for: A proteome-scale map of the SARS-CoV-2–human contactome
Source: Nat Biotechnol. 2022 Oct 10;41(1):140–9. doi: 10.1038/s41587-022-01475-z (PMC9849141; doi:10.1038/s41587-022-01475-z)
Supplement: Supplementary file 4 — Supplementary Table 2. A curated list of previously identified binary interactions between SARS-CoV-1 and human proteins and identified orthologous SARS-CoV-2-human pairs (HuSCIORTH). The information provided includes the publication in which the interaction was reported. The columns ‘autoactivator’, ‘no growth’ and ‘no human clone’ indicate whether the interaction was examined. [file 41587_2022_1475_MOESM4_ESM.xlsx]

## Sheet: Summary
Supplementary Table 2
Table	Name	Description	Details
2	Binary CoV1-human	A curated list of previously identified binary interactions between SARS-CoV-1 and human proteins and orthologous SARS-CoV-2-human pairs (HuSCIORTH).	Index - Column index number
			Host gene ID - Entrez gene ID
			Host gene symbol - NCBI gene symbol for human protein
			Virus gene
			PPI - Interaction between viral and human protein
			Source Pubmed ID - Literature reference reporting the PPI
			Autoactivator - PPI could not be investigated, due to background activation of reporter by DB-fusion construct
			No growth - PPI was not investigated; no growth of yeast strain containing human protein-encoding plasmid
			No human clone - PPI was not investigated; human protein-coding plasmid not part of ORFeome collection
			HuSCIORTH - PPI is detected between human protein and orthologous SARS-CoV-2 protein

## Sheet: 2 - Binary CoV1-human
Supplementary Table 2. A curated list of previously identified binary interactions between SARS-CoV-1 and human proteins and orthologous SARS-CoV-2-human pairs (HuSCIORTH).
Index	Host gene ID	Host gene symbol	Virus gene	PPI	Source Pubmed ID	Autoactivator	No growth	No human clone	HuSCIORTH
1	3178	HNRNPA1	N	HNRNPA1-N	15862300	0	0	0	0
2	689	BTF3	NSP10	BTF3-NSP10	16157265	0	0	0	0
3	4513	COX2	NSP10	COX2-NSP10	16157265	0	0	1	0
4	4539	ND4L	NSP10	ND4L-NSP10	16157265	0	0	1	0
5	22809	ATF5	NSP10	ATF5-NSP10	16157265	0	0	0	0
6	6449	SGTA	ORF7A	SGTA-ORF7A	16580632	0	0	0	0
7	7329	UBE2I	N	UBE2I-N	17037517	0	0	0	0
8	857	CAV1	ORF3A	CAV1-ORF3A	17947532	0	0	0	0
9	8665	EIF3F	S	EIF3F-S	18231581	0	0	1	0
10	1915	EEF1A1	N	EEF1A1-N	18448518	0	0	0	0
11	1655	DDX5	NSP13	DDX5-NSP13	19224332	0	0	1	0
12	2972	BRF1	ORF6	BRF1-ORF6	22046132	0	0	0	0
13	7917	BAT3	NSP1	BAT3-NSP1	22046132	0	0	1	0
14	10540	DCTN2	ORF6	DCTN2-ORF6	22046132	0	0	0	0
15	23429	RYBP	NSP13	RYBP-NSP13	22046132	0	0	0	0
16	81926	ABHD17A	NSP12	ABHD17A-NSP12	22046132	0	0	1	0
17	2280	FKBP1A	NSP1	FKBP1A-NSP1	22046132	1	0	0	0
18	1155	TBCB	NSP12	TBCB-NSP12	22046132	1	0	0	0
19	3223	HOXC6	NSP12	HOXC6-NSP12	22046132	0	0	1	0
20	710	SERPING1	NSP13	SERPING1-NSP13	22046132	0	0	1	0
21	2011	MARK2	NSP13	MARK2-NSP13	22046132	0	0	0	0
22	4140	MARK3	NSP13	MARK3-NSP13	22046132	0	0	0	0
23	710	SERPING1	NSP14	SERPING1-NSP14	22046132	0	0	1	0
24	710	SERPING1	NSP2	SERPING1-NSP2	22046132	0	0	1	0
25	2280	FKBP1A	NSP5	FKBP1A-NSP5	22046132	0	0	0	0
26	2972	BRF1	NSP6	BRF1-NSP6	22046132	0	0	0	0
27	3671	ISLR	NSP6	ISLR-NSP6	22046132	0	0	0	0
28	10540	DCTN2	NSP6	DCTN2-NSP6	22046132	0	0	0	0
29	379	ARL4D	NSP7	ARL4D-NSP7	22046132	0	0	0	0
30	3936	LCP1	NSP7	LCP1-NSP7	22046132	0	0	0	0
31	710	SERPING1	NSP8	SERPING1-NSP8	22046132	0	0	1	0
32	1975	EIF4B	NSP8	EIF4B-NSP8	22046132	0	0	0	0
33	2023	ENO1	NSP9	ENO1-NSP9	22046132	0	0	0	0
34	4331	MNAT1	NSP12	MNAT1-NSP12	22046132	1	0	0	0
35	4705	NDUFA10	NSP12	NDUFA10-NSP12	22046132	1	0	0	0
36	4828	NMB	NSP4	NMB-NSP4	22046132	0	0	0	0
37	5204	PFDN5	NSP12	PFDN5-NSP12	22046132	1	0	0	0
38	5431	POLR2B	NSP12	POLR2B-NSP12	22046132	1	0	0	0
39	5478	PPIA	NSP15	PPIA-NSP15	22046132	0	0	0	0
40	5478	PPIA	NSP1	PPIA-NSP1	22046132	1	0	0	0
41	7013	TERF1	NSP8	TERF1-NSP8	22046132	0	0	0	1
42	7177	TPSAB1	NSP12	TPSAB1-NSP12	22046132	1	0	0	0
43	7507	XPA	NSP5	XPA-NSP5	22046132	0	0	0	0
44	7531	YWHAE	NSP7	YWHAE-NSP7	22046132	0	0	0	0
45	7681	MKRN3	NSP3	MKRN3-NSP3	22046132	0	0	0	1
46	8314	BAP1	NSP7	BAP1-NSP7	22046132	0	0	0	0
47	8883	NAE1	NSP7	NAE1-NSP7	22046132	0	0	0	0
48	9360	PPIG	NSP1	PPIG-NSP1	22046132	1	0	0	0
49	10443	N4BP2L2	NSP5	N4BP2L2-NSP5	22046132	0	0	0	0
50	10443	N4BP2L2	NSP13	N4BP2L2-NSP13	22046132	0	0	0	1
51	10465	PPIH	NSP1	PPIH-NSP1	22046132	1	0	0	0
52	10540	DCTN2	NSP14	DCTN2-NSP14	22046132	0	0	0	0
53	11123	RCAN3	NSP1	RCAN3-NSP1	22046132	1	0	0	0
54	11200	CHEK2	NSP13	CHEK2-NSP13	22046132	0	0	0	0
55	23564	DDAH2	NSP7	DDAH2-NSP7	22046132	0	0	0	0
56	23609	MKRN2	NSP3	MKRN2-NSP3	22046132	0	0	0	0
57	25978	CHMP2B	NSP12	CHMP2B-NSP12	22046132	1	0	0	0
58	25978	CHMP2B	NSP9	CHMP2B-NSP9	22046132	0	0	0	0
59	27031	NPHP3	NSP9	NPHP3-NSP9	22046132	0	0	1	0
60	27031	NPHP3	NSP2	NPHP3-NSP2	22046132	0	0	1	0
61	28969	BZW2	NSP8	BZW2-NSP8	22046132	0	0	0	0
62	51177	PLEKHO1	NSP7	PLEKHO1-NSP7	22046132	0	0	0	0
63	54535	CCHCR1	NSP12	CCHCR1-NSP12	22046132	1	0	0	0
64	54976	C20orf27	NSP5	C20orf27-NSP5	22046132	0	0	0	0
65	55506	H2AFY2	NSP8	H2AFY2-NSP8	22046132	0	0	0	1
66	57035	RSRP1	NSP9	RSRP1-NSP9	22046132	0	0	0	0
67	57409	MIF4GD	NSP7	MIF4GD-NSP7	22046132	0	0	0	0
68	57727	NCOA5	NSP7	NCOA5-NSP7	22046132	0	0	0	0
69	57862	ZNF410	NSP3	ZNF410-NSP3	22046132	0	0	0	0
70	64499	TPSB2	NSP12	TPSB2-NSP12	22046132	0	0	1	0
71	79589	RNF128	NSP7	RNF128-NSP7	22046132	0	0	0	0
72	81887	LAS1L	NSP1	LAS1L-NSP1	22046132	1	0	0	0
73	81887	LAS1L	NSP4	LAS1L-NSP4	22046132	0	0	0	0
74	81889	FAHD1	NSP9	FAHD1-NSP9	22046132	0	0	0	1
75	81926	ABHD17A	NSP3	ABHD17A-NSP3	22046132	0	0	1	0
76	116841	SNAP47	NSP9	SNAP47-NSP9	22046132	0	0	0	0
77	116841	SNAP47	NSP12	SNAP47-NSP12	22046132	0	1	0	0
78	132299	OCIAD2	NSP13	OCIAD2-NSP13	22046132	0	0	0	0
79	162989	DEDD2	NSP2	DEDD2-NSP2	22046132	0	0	0	0
80	283537	SLC46A3	NSP2	SLC46A3-NSP2	22046132	0	0	0	0
81	408050	NOMO3	NSP8	NOMO3-NSP8	22046132	0	0	1	0
82	5204	PFDN5	ORF3A	PFDN5-ORF3A	22046132	0	0	0	0
83	7531	YWHAE	ORF3A	YWHAE-ORF3A	22046132	0	0	0	0
84	10540	DCTN2	ORF3A	DCTN2-ORF3A	22046132	0	0	0	0
85	213	ALB	ORF3B	ALB-ORF3B	22046132	0	0	1	0
86	710	SERPING1	ORF3B	SERPING1-ORF3B	22046132	0	0	1	0
87	10540	DCTN2	ORF3B	DCTN2-ORF3B	22046132	0	0	0	0
88	64093	SMOC1	ORF7A	SMOC1-ORF7A	22046132	0	0	0	0
89	79001	VKORC1	ORF7A	VKORC1-ORF7A	22046132	0	0	0	0
90	710	SERPING1	ORF7B	SERPING1-ORF7B	22046132	0	0	1	0
91	819	CAMLG	ORF7B	CAMLG-ORF7B	22046132	0	0	0	1
92	7917	BAT3	ORF8A	BAT3-ORF8A	22046132	0	0	1	0
93	4140	MARK3	ORF9B	MARK3-ORF9B	22046132	0	0	0	0
94	5683	PSMA2	ORF9B	PSMA2-ORF9B	22046132	0	0	0	0
95	6218	RPS17	ORF9B	RPS17-ORF9B	22046132	0	0	0	0
96	6224	RPS20	ORF9B	RPS20-ORF9B	22046132	0	0	0	0
97	1653	DDX1	NSP14	DDX1-NSP14	28643204	0	0	0	0
