# Supplementary material for: A proteome-scale map of the SARS-CoV-2–human contactome
Source: Nat Biotechnol. 2022 Oct 10;41(1):140–9. doi: 10.1038/s41587-022-01475-z (PMC9849141; doi:10.1038/s41587-022-01475-z)
Supplement: Supplementary file 5 — Orthogonal N2H assay validation of HuSCI and IntraSCI along with positive (hsPRS-v2 and vhLit-BM) and negative (hsRRS-v2 and vhRRS) benchmarking sets. a, List of PPIs in virus–host literature binary multiple reference set (vhLit-BM). The number of methods by which the interaction was identified is indicated. b, List of protein pairs in virus–host Random Reference Set (vhRRS). c, Luminescence values for orthogonal N2H validation of HuSCI (HuSCIHIS3 and HuSCIGFP) and IntraSCI, as well as positive (hsPRS-v2 and vhLit-BM) and negative (hsRRS-v2 and vhRRS) benchmarking sets. d, Number of hits above threshold (1%vhRRS) and total number of pair configurations tested. e, P value (two-tailed hypergeometric test) calculated for all possible network pairs of validation. [file 41587_2022_1475_MOESM5_ESM.xlsx]

## Sheet: Summary
Supplementary Table 3
Table	Name	Description	Details
3A	vhLit-BM	List of PPIs in virus-host literature binary multiple reference set (vhLit-BM).	Index - Column index number
			Virus
			Viral protein
			Host protein - NCBI gene symbol
			Number of methods - Number of methods by which the interaction was identified
3B	vhRRS	List of PPIs in virus-host Random Reference Set (vhRRS).	Index - Column index number
			Virus
			Viral protein
			Host protein - NCBI gene symbol
3C	Raw data N2H	Raw data luminescence N2H validation.	Batch - Fragment configuration of N2H vectors
			Source - Dataset origin of protein pairs 1 and 2
			Pair ID - internal ID1
			Protein 1 - Gene Symbol
			Organism of protein 1
			Protein 2 - Gene Symbol
			Organism of protein 2
			Score ID - internal ID2
			Protein 1-Protein 2 - Luminescence (RLU)
			Fragment 1-Protein 1 - Background luminescence 1 (RLU)
			Fragment 2-Protein 2 - Background luminescence 2 (RLU)
			High background - Background luminescence for NLR
			NLR - Normalized luminescence ratio (RLU protein 1-protein2/RLU high background)
			NLR (log2)
3D	Number of hits in N2H	Number of hits above threshold (1%vhRRS) and total number of pair-configurations tested.	Network
			C1N2 Pos. - Number of pairs positive
			C1N2 Total - Total number of pairs tested in particular configuration
			N1C2 Pos.
			N1C2 Total
			N1N2 Pos. (Fig. 1b bottom panel)
			N1N2 Total (Fig. 1b bottom panel)
			Total Pos. (Fig. 1b top panel)
			Total Total (Fig. 1b top panel)
3E	P-value of N2H	Summary of tests of the difference in validation rate between protein pair sets (two-tailed hypergeometric test).	Network #1
			Network #2
			C1N2
			N1C2
			N1N2 (Fig. 1b bottom panel)
			Total (Fig. 1b top panel)

## Sheet: 3A - vhLit-BM
Supplementary Table 3A. List of PPIs in virus-host literature binary multiple reference set (vhLit-BM).
Index	Virus	Viral protein	Host protein	Number of methods
1	SARS-CoV-2	S	ACE2	8
2	SARS-CoV-1	S	EIF3F	5
3	SARS-CoV-1	E	SDCBP	4
4	SARS-CoV-1	N	EEF1A1	4
5	SARS-CoV-1	N	UBE2I	4
6	SARS-CoV-1	NSP5	ATP6V1G1	4
7	SARS-CoV-1	ORF3A	CAV1	4
8	SARS-CoV-1	ORF7A	SGTA	4
9	SARS-CoV-1	E	BCL2L1	3
10	SARS-CoV-1	E	MPP5	3
11	SARS-CoV-1	N	HNRNPA1	3
12	SARS-CoV-1	N	PPIA	3
13	SARS-CoV-1	N	PRKRA	3
14	SARS-CoV-1	NSP3	ISG15	3
15	SARS-CoV-1	S	EZR	3
16	SARS-CoV-1	N	GSK3A	2
17	SARS-CoV-1	N	GSK3B	2
18	SARS-CoV-1	NSP1	FKBP1A	2
19	SARS-CoV-1	NSP1	LAS1L	2
20	SARS-CoV-1	NSP1	PPIA	2
21	SARS-CoV-1	NSP1	PPIG	2
22	SARS-CoV-1	NSP1	PPIH	2
23	SARS-CoV-1	NSP1	RCAN3	2
24	SARS-CoV-1	NSP10	ATF5	2
25	SARS-CoV-1	NSP10	BTF3	2
26	SARS-CoV-1	NSP12	CHMP2B	2
27	SARS-CoV-1	NSP12	NDUFA10	2
28	SARS-CoV-1	NSP12	PFDN5	2
29	SARS-CoV-1	NSP12	SNAP47	2
30	SARS-CoV-1	NSP12	TPSAB1	2
31	SARS-CoV-1	NSP13	CHEK2	2
32	SARS-CoV-1	NSP13	RYBP	2
33	SARS-CoV-1	NSP14	SERPING1	2
34	SARS-CoV-1	NSP2	SERPING1	2
35	SARS-CoV-1	NSP3	MKRN2	2
36	SARS-CoV-1	NSP3	MKRN3	2
37	SARS-CoV-1	NSP5	FKBP1A	2
38	SARS-CoV-1	NSP7	DDAH2	2
39	SARS-CoV-1	NSP7	MIF4GD	2
40	SARS-CoV-1	NSP8	NOMO3	2
41	SARS-CoV-1	NSP8	TERF1	2
42	SARS-CoV-1	NSP9	CHMP2B	2
43	SARS-CoV-1	NSP9	SNAP47	2
44	SARS-CoV-1	ORF13	RYBP	2
45	SARS-CoV-1	ORF14	DCTN2	2
46	SARS-CoV-1	ORF14	HGS	2
47	SARS-CoV-1	ORF6	DCTN2	2
48	SARS-CoV-1	ORF7A	VKORC1	2
49	SARS-CoV-1	ORF7B	CAMLG	2
50	SARS-CoV-1	ORF8A	BAG6	2
51	SARS-CoV-1	ORF9B	MARK3	2
52	SARS-CoV-1	ORF9B	PSMA2	2
53	SARS-CoV-1	ORF9B	RPS20	2
54	SARS-CoV-1	S	TMPRSS11E	2
55	SARS-CoV-1	S	TMPRSS2	2

## Sheet: 3B - vhRRS
Supplementary Table 3B. List of PPIs in virus-host Random Reference Set (vhRRS).
Index	Virus	Viral protein	Host protein
1	SARS-CoV-1	ORF7A	LSM3
2	SARS-CoV-1	NSP12	GCG
3	SARS-CoV-1	ORF7A	MRPS25
4	SARS-CoV-1	N	HNRNPLL
5	SARS-CoV-1	ORF3A	SF3A1
6	SARS-CoV-1	N	SALL2
7	SARS-CoV-1	NSP1	CSGALNACT2
8	SARS-CoV-1	ORF8A	SALL2
9	SARS-CoV-1	ORF7B	KIAA0907
10	SARS-CoV-1	NSP13	MUC7
11	SARS-CoV-2	ORF3B	PSEN2
12	SARS-CoV-2	NSP16	PRRC2B
13	SARS-CoV-2	NSP7	SEMA4G
14	SARS-CoV-2	M	RTL10
15	SARS-CoV-2	NSP12	HPCAL4
16	SARS-CoV-2	NSP13	VILL
17	SARS-CoV-2	NSP14	TM4SF4
18	SARS-CoV-2	NSP16	DCTN6
19	SARS-CoV-2	E	WDR41
20	SARS-CoV-2	NSP7	SF3A1
21	SARS-CoV-2	N	HNRNPLL
22	SARS-CoV-2	E	TIRAP
23	SARS-CoV-2	ORF3A	NPDC1
24	SARS-CoV-2	ORF3A	CRIPT
25	SARS-CoV-2	ORF6	SLC35G2
26	SARS-CoV-2	NSP5	RAB3IP
27	SARS-CoV-2	NSP14	PHF21B
28	SARS-CoV-2	ORF7B	KIAA0907
29	SARS-CoV-2	NSP16	TSTD2
30	SARS-CoV-2	NSP2	LSM3
31	SARS-CoV-2	ORF6	NDFIP1
32	SARS-CoV-2	NSP5	CWF19L1
33	SARS-CoV-2	NSP15	CTCF
34	SARS-CoV-2	NSP16	UBLCP1
35	SARS-CoV-2	ORF6	CXCL11
36	SARS-CoV-2	NSP4	ARHGEF15
37	SARS-CoV-2	NSP6	STK25
38	SARS-CoV-2	NSP8	ATAD2
39	SARS-CoV-2	NSP8	TIRAP
40	SARS-CoV-2	ORF6	SALL2
41	SARS-CoV-2	NSP6	MIIP
42	SARS-CoV-2	S	LSM3
43	SARS-CoV-2	E	PPIL3
44	SARS-CoV-2	ORF6	PGAP2
45	SARS-CoV-2	NSP8	BEST1
46	SARS-CoV-2	NSP15	MCCC1
47	SARS-CoV-2	ORF3A	SLC39A14
48	SARS-CoV-2	NSP14	MUC7
49	SARS-CoV-2	NSP3	GINS3
50	SARS-CoV-2	ORF7A	LMBR1L
51	SARS-CoV-2	NSP1	GMPPA
52	SARS-CoV-2	NSP1	DCTN6
53	SARS-CoV-2	NSP6	NUDT4
54	SARS-CoV-2	NSP12	MRPS25
55	SARS-CoV-2	NSP13	PPIL3
56	SARS-CoV-2	NSP1	PSEN2
57	SARS-CoV-2	NSP3	WDR41
58	SARS-CoV-2	NSP16	UBE2G2
59	SARS-CoV-2	ORF3A	TM4SF4
60	SARS-CoV-2	ORF7B	ARHGEF15
61	SARS-CoV-2	NSP8	RTL10
62	SARS-CoV-2	NSP4	BEST1
63	SARS-CoV-2	NSP1	SLC39A14
64	SARS-CoV-2	ORF8	HPCAL4
65	SARS-CoV-2	E	ARMC1
66	SARS-CoV-2	ORF7A	PHF21B
67	SARS-CoV-2	NSP7	NUDT4
68	SARS-CoV-2	NSP14	KLHL6
69	SARS-CoV-2	ORF9B	NUP62CL
70	SARS-CoV-2	NSP12	PGAP2
71	SARS-CoV-2	NSP15	SNX21
72	SARS-CoV-2	M	ZNF213
73	SARS-CoV-2	NSP1	NUDT4
74	SARS-CoV-2	ORF3A	ABCF3
75	SARS-CoV-2	NSP2	DBN1
76	SARS-CoV-2	NSP16	PGAP2
77	SARS-CoV-2	NSP16	ARL6IP6
78	SARS-CoV-2	NSP8	SLC22A15
79	SARS-CoV-2	ORF6	PPIL3
80	SARS-CoV-2	ORF8	GCG
81	SARS-CoV-2	M	PGAP2
82	SARS-CoV-2	M	PRRC2B
83	SARS-CoV-2	NSP4	STAC3
84	SARS-CoV-2	NSP10	RAB3IP
85	SARS-CoV-2	NSP1	PRRC2B
86	SARS-CoV-2	ORF6	SEMA4G
87	SARS-CoV-2	ORF3A	GINS3
88	SARS-CoV-2	NSP5	SF3A1
89	SARS-CoV-2	N	BEST1
90	SARS-CoV-2	NSP15	MCMBP
91	SARS-CoV-2	ORF9B	ATAD2
92	SARS-CoV-1	NSP2	NKX2-5
93	SARS-CoV-1	NSP12	GALK1
94	SARS-CoV-1	ORF6	MAOB
95	SARS-CoV-1	E	MAOB
96	SARS-CoV-1	NSP5	FAS
97	SARS-CoV-1	E	LUM
98	SARS-CoV-1	NSP12	DEFA1
99	SARS-CoV-1	NSP14	ITPA
100	SARS-CoV-1	ORF7B	INPP1
101	SARS-CoV-1	NSP13	SERPINB3
102	SARS-CoV-1	ORF6	NONO
103	SARS-CoV-2	E	ITPK1
104	SARS-CoV-2	ORF7A	NONO
105	SARS-CoV-2	NSP7	CANX
106	SARS-CoV-2	NSP4	MNAT1
107	SARS-CoV-2	ORF9B	CENPA
108	SARS-CoV-2	ORF3B	HLA-DMB
109	SARS-CoV-2	NSP1	SLC6A1
110	SARS-CoV-2	NSP4	CLPTM1
111	SARS-CoV-2	NSP13	NFIB
112	SARS-CoV-2	NSP7	PBX2
113	SARS-CoV-2	ORF3A	FAS
114	SARS-CoV-2	ORF6	RAB3B
115	SARS-CoV-2	ORF9B	FAS
116	SARS-CoV-2	N	BMP5
117	SARS-CoV-2	ORF8	ETF1
118	SARS-CoV-2	NSP12	EMD
119	SARS-CoV-2	NSP2	SLC6A1
120	SARS-CoV-2	NSP2	SLC25A6
121	SARS-CoV-2	NSP2	GPR18
122	SARS-CoV-2	ORF6	PDE9A
123	SARS-CoV-2	ORF9C	HIST1H1C
124	SARS-CoV-2	NSP16	NONO
125	SARS-CoV-2	NSP1	CA2
126	SARS-CoV-2	NSP13	HCLS1
127	SARS-CoV-2	NSP10	NKX2-5
128	SARS-CoV-2	ORF8	SLC25A6
129	SARS-CoV-2	ORF9C	OSM
130	SARS-CoV-2	NSP6	RCC1
131	SARS-CoV-2	NSP2	GP1BA
132	SARS-CoV-2	ORF7A	CD151
133	SARS-CoV-2	ORF9B	CD81
134	SARS-CoV-2	ORF9B	VEGFD
135	SARS-CoV-2	NSP6	SERPINB3
136	SARS-CoV-2	NSP4	LAMP2
137	SARS-CoV-2	N	CD151
138	SARS-CoV-2	ORF9C	SCARB1
139	SARS-CoV-2	ORF8	SLC6A1
140	SARS-CoV-2	ORF9B	GPD2
141	SARS-CoV-2	NSP12	PDGFRA
142	SARS-CoV-2	NSP13	PSMD5
143	SARS-CoV-2	NSP13	ETF1
144	SARS-CoV-2	NSP10	GP1BA
145	SARS-CoV-2	E	GRIK2
146	SARS-CoV-2	NSP2	PMCH
147	SARS-CoV-2	NSP13	RGR
148	SARS-CoV-2	NSP4	MCM2
149	SARS-CoV-2	NSP13	PDE9A
150	SARS-CoV-2	M	CD34
151	SARS-CoV-2	N	GALK1
152	SARS-CoV-2	NSP10	ACVR1
153	SARS-CoV-2	M	NAT2
154	SARS-CoV-2	NSP13	SLC25A6
155	SARS-CoV-2	ORF7A	ATP5O
156	SARS-CoV-2	NSP8	BYSL
157	SARS-CoV-2	NSP10	GALK1
158	SARS-CoV-2	NSP1	ITPK1
159	SARS-CoV-2	NSP7	OSM
160	SARS-CoV-2	NSP9	DEFA1
161	SARS-CoV-2	ORF9B	HIST1H1C
162	SARS-CoV-2	NSP8	RBM3
163	SARS-CoV-2	ORF7A	CENPA
164	SARS-CoV-2	ORF7B	ACVR1
165	SARS-CoV-2	ORF3B	GPD2
166	SARS-CoV-2	ORF10	CLPTM1
167	SARS-CoV-2	NSP2	RXRB
168	SARS-CoV-2	ORF3A	BTC
169	SARS-CoV-2	ORF6	NDP
170	SARS-CoV-2	ORF3A	CA2
171	SARS-CoV-2	NSP9	RBM3
172	SARS-CoV-2	N	PDHB
173	SARS-CoV-2	NSP4	CENPA
174	SARS-CoV-2	ORF7B	FKBP3
175	SARS-CoV-2	ORF7B	MOBP
176	SARS-CoV-2	NSP7	RXRB
177	SARS-CoV-2	E	DEFA1
178	SARS-CoV-2	ORF3B	HCLS1
179	SARS-CoV-2	ORF9B	DLX4
180	SARS-CoV-2	NSP12	NKX2-5

## Sheet: 3C - Raw data N2H
Supplementary Table 3C. Raw data luminescence N2H validation.
Batch	Source	Pair ID	Protein 1	Organism 1	Protein 2	Organism 2	Score ID	Protein 1-Protein 2	Fragment 1-Protein 1	Fragment 2-Protein 2	High background	NLR	NLR (log2)
N1C2	HuSCIGFP	6	E	SARS-CoV-2	CREB3L1	human	6	96	62	69	69	1.3913	0.476438
N1C2	HuSCIGFP	7	E	SARS-CoV-2	TMEM258	human	7	1456	89	69	89	16.3596	4.03206
N1C2	HuSCIGFP	50	NSP10	SARS-CoV-2	MEI4	human	50	76	55	62	62	1.22581	0.293731
N1C2	HuSCIGFP	95	NSP13	SARS-CoV-2	VEGFB	human	95	55	62	8104	8104	0.00678677	-7.20306
N1C2	HuSCIGFP	96	NSP13	SARS-CoV-2	KLHL20	human	96	165	69	8104	8104	0.0203603	-5.6181
N1C2	HuSCIGFP	97	NSP13	SARS-CoV-2	ARAP3	human	97	1236	82	8104	8104	0.152517	-2.71296
N1C2	HuSCIGFP	98	NSP13	SARS-CoV-2	CTBP1-AS2	human	98	494	124	8104	8104	0.0609576	-4.03605
N1C2	HuSCIGFP	100	NSP14	SARS-CoV-2	TTC23L	human	100	69	110	14155	14155	0.0048746	-7.6805
N1C2	HuSCIGFP	102	NSP14	SARS-CoV-2	MEI4	human	102	69	55	14155	14155	0.0048746	-7.6805
N1C2	HuSCIGFP	103	NSP14	SARS-CoV-2	C1QTNF6	human	103	69	48	14155	14155	0.0048746	-7.6805
N1C2	HuSCIGFP	104	NSP14	SARS-CoV-2	TRIML2	human	104	69	69	14155	14155	0.0048746	-7.6805
N1C2	HuSCIGFP	108	NSP14	SARS-CoV-2	SPART	human	108	89	110	14155	14155	0.00628753	-7.31329
N1C2	HuSCIGFP	109	NSP14	SARS-CoV-2	TEPSIN	human	109	96	69	14155	14155	0.00678206	-7.20406
N1C2	HuSCIGFP	110	NSP14	SARS-CoV-2	C22orf42	human	110	55	76	14155	14155	0.00388555	-8.00766
N1C2	HuSCIGFP	116	NSP16	SARS-CoV-2	TRIM2	human	116	76	62	1847	1847	0.0411478	-4.60304
N1C2	HuSCIGFP	117	NSP16	SARS-CoV-2	TTC23L	human	117	89	110	1847	1847	0.0481862	-4.37523
N1C2	HuSCIGFP	118	NSP16	SARS-CoV-2	KRT80	human	118	89	76	1847	1847	0.0481862	-4.37523
N1C2	HuSCIGFP	119	NSP16	SARS-CoV-2	MEI4	human	119	69	55	1847	1847	0.0373579	-4.74244
N1C2	HuSCIGFP	120	NSP16	SARS-CoV-2	ASB12	human	120	220	103	1847	1847	0.119112	-3.06961
N1C2	HuSCIGFP	123	NSP16	SARS-CoV-2	TTC23	human	123	55	76	1847	1847	0.029778	-5.06961
N1C2	HuSCIGFP	125	NSP16	SARS-CoV-2	ANKRD36B	human	125	4656	398	1847	1847	2.52084	1.33391
N1C2	HuSCIGFP	126	NSP16	SARS-CoV-2	LAP3	human	126	110	76	1847	1847	0.059556	-4.06961
N1C2	HuSCIGFP	127	NSP16	SARS-CoV-2	CCNDBP1	human	127	89	82	1847	1847	0.0481862	-4.37523
N1C2	HuSCIGFP	129	NSP16	SARS-CoV-2	DAAM2	human	129	247	96	1847	1847	0.13373	-2.9026
N1C2	HuSCIGFP	133	NSP16	SARS-CoV-2	SESTD1	human	133	62	69	1847	1847	0.0335679	-4.89677
N1C2	HuSCIGFP	134	NSP16	SARS-CoV-2	AKAP9	human	134	69	62	1847	1847	0.0373579	-4.74244
N1C2	HuSCIGFP	135	NSP16	SARS-CoV-2	SNF8	human	135	3008	137	1847	1847	1.62859	0.703621
N1C2	HuSCIGFP	137	NSP16	SARS-CoV-2	TEPSIN	human	137	172	69	1847	1847	0.093124	-3.4247
N1C2	HuSCIGFP	138	NSP16	SARS-CoV-2	PPARA	human	138	288	158	1847	1847	0.155929	-2.68104
N1C2	HuSCIGFP	141	NSP16	SARS-CoV-2	HOMEZ	human	141	89	76	1847	1847	0.0481862	-4.37523
N1C2	HuSCIGFP	143	NSP16	SARS-CoV-2	COG3	human	143	96	76	1847	1847	0.0519762	-4.26601
N1C2	HuSCIGFP	145	NSP16	SARS-CoV-2	F13A1	human	145	76	48	1847	1847	0.0411478	-4.60304
N1C2	HuSCIGFP	146	NSP16	SARS-CoV-2	VBP1	human	146	233	110	1847	1847	0.126151	-2.98678
N1C2	HuSCIGFP	147	NSP16	SARS-CoV-2	RAB3IP	human	147	69	62	1847	1847	0.0373579	-4.74244
N1C2	HuSCIGFP	148	NSP16	SARS-CoV-2	NDUFB7	human	148	69	69	1847	1847	0.0373579	-4.74244
N1C2	HuSCIGFP	150	NSP16	SARS-CoV-2	ACOT11	human	150	1909	288	1847	1847	1.03357	0.0476332
N1C2	HuSCIGFP	152	NSP16	SARS-CoV-2	EXOC6	human	152	62	89	1847	1847	0.0335679	-4.89677
N1C2	HuSCIGFP	153	NSP16	SARS-CoV-2	MIF4GD	human	153	110	69	1847	1847	0.059556	-4.06961
N1C2	HuSCIGFP	154	NSP16	SARS-CoV-2	PPP4R3A	human	154	69	103	1847	1847	0.0373579	-4.74244
N1C2	HuSCIGFP	157	NSP16	SARS-CoV-2	DHX8	human	157	412	220	1847	1847	0.223064	-2.16447
N1C2	HuSCIGFP	176	NSP6	SARS-CoV-2	LYPD5	human	176	82	89	247	247	0.331984	-1.59082
N1C2	HuSCIGFP	177	NSP6	SARS-CoV-2	CD40	human	177	89	62	247	247	0.360324	-1.47263
N1C2	HuSCIGFP	178	NSP6	SARS-CoV-2	LY6E	human	178	34003	117	247	247	137.664	7.10501
N1C2	HuSCIGFP	179	NSP6	SARS-CoV-2	CD27	human	179	4601	82	247	247	18.6275	4.21936
N1C2	HuSCIGFP	180	NSP6	SARS-CoV-2	IL27RA	human	180	82	62	247	247	0.331984	-1.59082
N1C2	HuSCIGFP	203	NSP8	SARS-CoV-2	TERF1	human	203	55	69	2719	2719	0.020228	-5.6275
N1C2	HuSCIGFP	228	ORF3B	SARS-CoV-2	UBQLN2	human	228	76	76	165	165	0.460606	-1.11839
N1C2	HuSCIGFP	239	ORF6	SARS-CoV-2	ABHD16A	human	239	31172	309	158	309	100.88	6.6565
N1C2	HuSCIGFP	242	ORF6	SARS-CoV-2	UBQLN2	human	242	103	76	158	158	0.651899	-0.61728
N1C2	HuSCIGFP	255	ORF7B	SARS-CoV-2	SLC51B	human	255	467	82	639	639	0.730829	-0.452393
N1C2	HuSCIGFP	258	ORF7B	SARS-CoV-2	TBXA2R	human	258	1126	124	639	639	1.76213	0.817319
N1C2	HuSCIGFP	261	ORF7B	SARS-CoV-2	CREB3L1	human	261	96	62	639	639	0.150235	-2.73471
N1C2	HuSCIGFP	263	ORF7B	SARS-CoV-2	FFAR2	human	263	89	76	639	639	0.13928	-2.84394
N1C2	HuSCIGFP	264	ORF7B	SARS-CoV-2	PRB3	human	264	69	76	639	639	0.107981	-3.21115
N1C2	HuSCIGFP	265	ORF7B	SARS-CoV-2	PCDHB1	human	265	151	69	639	639	0.236307	-2.08127
N1C2	HuSCIGFP	269	ORF7B	SARS-CoV-2	TSPAN8	human	269	69	96	639	639	0.107981	-3.21115
N1C2	HuSCIGFP	270	ORF7B	SARS-CoV-2	HAVCR2	human	270	282	69	639	639	0.441315	-1.18012
N1C2	HuSCIGFP	271	ORF7B	SARS-CoV-2	OR1D5	human	271	137	206	639	639	0.214397	-2.22164
N1C2	HuSCIGFP	272	ORF7B	SARS-CoV-2	TMEM14B	human	272	76	76	639	639	0.118936	-3.07174
N1C2	HuSCIGFP	273	ORF7B	SARS-CoV-2	TMEM45A	human	273	117	89	639	639	0.183099	-2.44931
N1C2	HuSCIGFP	274	ORF7B	SARS-CoV-2	C19orf18	human	274	69	55	639	639	0.107981	-3.21115
N1C2	vhLit-BM	722	S	SARS-CoV-2	ACE2	human	298	3756	137	151	151	24.8742	4.63658
N1C2	vhLit-BM	723	S	SARS-CoV-1	ACE2	human	299	2898	137	89	137	21.1533	4.40281
N1C2	vhLit-BM	724	S	SARS-CoV-1	EIF3F	human	300	76	357	89	357	0.212885	-2.23185
N1C2	vhLit-BM	725	E	SARS-CoV-1	SDCBP	human	301	172	488	62	488	0.352459	-1.50447
N1C2	vhLit-BM	726	N	SARS-CoV-1	EEF1A1	human	302	426	357	3798	3798	0.112164	-3.15631
N1C2	vhLit-BM	727	N	SARS-CoV-1	UBE2I	human	303	2046	2767	3798	3798	0.538705	-0.892434
N1C2	vhLit-BM	728	NSP5	SARS-CoV-1	ATP6V1G1	human	304	130	179	5645	5645	0.0230292	-5.44039
N1C2	vhLit-BM	730	ORF7A	SARS-CoV-1	SGTA	human	306	62	165	89	165	0.375758	-1.41213
N1C2	vhLit-BM	731	E	SARS-CoV-1	BCL2L1	human	307	3138	467	62	467	6.71949	2.74835
N1C2	vhLit-BM	732	E	SARS-CoV-1	MPP5	human	308	563	584	62	584	0.964041	-0.0528334
N1C2	vhLit-BM	733	N	SARS-CoV-1	HNRNPA1	human	309	10219	1346	3798	3798	2.69063	1.42794
N1C2	vhLit-BM	734	N	SARS-CoV-1	PPIA	human	310	9566	3708	3798	3798	2.51869	1.33268
N1C2	vhLit-BM	735	N	SARS-CoV-1	PRKRA	human	311	45033	1552	3798	3798	11.857	3.56767
N1C2	vhLit-BM	737	S	SARS-CoV-1	EZR	human	313	137	2335	89	2335	0.0586724	-4.09117
N1C2	vhLit-BM	738	N	SARS-CoV-1	GSK3A	human	314	4161	1840	3798	3798	1.09558	0.13169
N1C2	vhLit-BM	739	NSP1	SARS-CoV-1	FKBP1A	human	315	55	275	87845	87845	0.000626103	-10.6413
N1C2	vhLit-BM	740	NSP1	SARS-CoV-1	LAS1L	human	316	666	199	87845	87845	0.00758154	-7.04329
N1C2	vhLit-BM	741	NSP1	SARS-CoV-1	PPIA	human	317	204041	3708	87845	87845	2.32274	1.21583
N1C2	vhLit-BM	742	NSP1	SARS-CoV-1	PPIG	human	318	62	3537	87845	87845	0.000705789	-10.4685
N1C2	vhLit-BM	743	NSP1	SARS-CoV-1	PPIH	human	319	64433	1016	87845	87845	0.733485	-0.44716
N1C2	vhLit-BM	745	NSP10	SARS-CoV-1	ATF5	human	321	247	124	9999	9999	0.0247025	-5.3392
N1C2	vhLit-BM	746	NSP10	SARS-CoV-1	BTF3	human	322	4347	989	9999	9999	0.434743	-1.20176
N1C2	vhLit-BM	747	NSP12	SARS-CoV-1	CHMP2B	human	323	103	948	124	948	0.10865	-3.20224
N1C2	vhLit-BM	748	NSP12	SARS-CoV-1	NDUFA10	human	324	103	240	124	240	0.429167	-1.22039
N1C2	vhLit-BM	749	NSP12	SARS-CoV-1	PFDN5	human	325	130	817	124	817	0.159119	-2.65182
N1C2	vhLit-BM	750	NSP12	SARS-CoV-1	SNAP47	human	326	357	2287	124	2287	0.1561	-2.67946
N1C2	vhLit-BM	751	NSP13	SARS-CoV-1	CHEK2	human	327	213	69	2136	2136	0.0997191	-3.32599
N1C2	vhLit-BM	752	NSP13	SARS-CoV-1	RYBP	human	328	961	261	2136	2136	0.449906	-1.1523
N1C2	vhLit-BM	753	NSP14	SARS-CoV-1	SERPING1	human	329	790	522	4525	4525	0.174586	-2.51799
N1C2	vhLit-BM	754	NSP2	SARS-CoV-1	SERPING1	human	330	3653	522	17472	17472	0.209077	-2.25789
N1C2	vhLit-BM	757	NSP5	SARS-CoV-1	FKBP1A	human	333	1332	275	5645	5645	0.235961	-2.08338
N1C2	vhLit-BM	767	ORF6	SARS-CoV-1	DCTN2	human	343	117	920	110	920	0.127174	-2.97513
N1C2	vhLit-BM	768	ORF7A	SARS-CoV-1	VKORC1	human	344	536	412	89	412	1.30097	0.379589
N1C2	vhLit-BM	769	ORF7B	SARS-CoV-1	CAMLG	human	345	28258	69	618	618	45.7249	5.51491
N1C2	vhLit-BM	770	ORF8A	SARS-CoV-1	BAG6	human	346	62	364	309	364	0.17033	-2.5536
N1C2	vhLit-BM	771	ORF9B	SARS-CoV-1	MARK3	human	347	3083	2479	1147	2479	1.24365	0.314577
N1C2	vhLit-BM	772	ORF9B	SARS-CoV-1	PSMA2	human	348	749	316	1147	1147	0.653008	-0.614828
N1C2	vhLit-BM	773	S	SARS-CoV-1	TMPRSS11E	human	349	110	192	89	192	0.572917	-0.803603
N1C2	vhLit-BM	774	S	SARS-CoV-1	TMPRSS2	human	350	130	522	89	522	0.249042	-2.00554
N1C2	vhRRS	1921	ORF7A	SARS-CoV-1	LSM3	human	609	151	1092	89	1092	0.138278	-2.85435
N1C2	vhRRS	1922	NSP12	SARS-CoV-1	GCG	human	610	55	845	124	845	0.0650888	-3.94145
N1C2	vhRRS	1923	ORF7A	SARS-CoV-1	MRPS25	human	611	110	742	89	742	0.148248	-2.75392
N1C2	vhRRS	1924	N	SARS-CoV-1	HNRNPLL	human	612	48	336	3798	3798	0.0126382	-6.30606
N1C2	vhRRS	1925	ORF3A	SARS-CoV-1	SF3A1	human	613	103	62	151	151	0.682119	-0.551904
N1C2	vhRRS	1926	N	SARS-CoV-1	SALL2	human	614	158	920	3798	3798	0.0416008	-4.58724
N1C2	vhRRS	1928	NSP1	SARS-CoV-1	CSGALNACT2	human	616	2472	254	87845	87845	0.0281405	-5.15121
N1C2	vhRRS	1929	ORF8A	SARS-CoV-1	SALL2	human	617	158	920	309	920	0.171739	-2.54171
N1C2	vhRRS	1932	ORF7B	SARS-CoV-1	KIAA0907	human	620	172	55	618	618	0.278317	-1.8452
N1C2	vhRRS	1933	NSP13	SARS-CoV-1	MUC7	human	621	1655	2252	2136	2252	0.734902	-0.444376
N1C2	vhRRS	1935	ORF3B	SARS-CoV-2	PSEN2	human	623	76	137	165	165	0.460606	-1.11839
N1C2	vhRRS	1936	NSP16	SARS-CoV-2	PRRC2B	human	624	330	137	1847	1847	0.178668	-2.48465
N1C2	vhRRS	1937	NSP7	SARS-CoV-2	SEMA4G	human	625	247	220	515	515	0.479612	-1.06006
N1C2	vhRRS	1938	M	SARS-CoV-2	RTL10	human	626	179	742	584	742	0.24124	-2.05146
N1C2	vhRRS	1940	NSP12	SARS-CoV-2	HPCAL4	human	628	2630	137	6490	6490	0.405239	-1.30316
N1C2	vhRRS	1941	NSP13	SARS-CoV-2	VILL	human	629	742	336	8104	8104	0.0915597	-3.44914
N1C2	vhRRS	1943	NSP14	SARS-CoV-2	TM4SF4	human	631	927	268	14155	14155	0.0654892	-3.9326
N1C2	vhRRS	1944	NSP16	SARS-CoV-2	DCTN6	human	632	2761	563	1847	1847	1.49486	0.580007
N1C2	vhRRS	1945	E	SARS-CoV-2	WDR41	human	633	165	96	69	96	1.71875	0.78136
N1C2	vhRRS	1947	NSP7	SARS-CoV-2	SF3A1	human	635	76	62	515	515	0.147573	-2.7605
N1C2	vhRRS	1948	N	SARS-CoV-2	HNRNPLL	human	636	6565	336	76	336	19.5387	4.28826
N1C2	vhRRS	1949	E	SARS-CoV-2	TIRAP	human	637	1051	955	69	955	1.10052	0.13819
N1C2	vhRRS	1950	ORF3A	SARS-CoV-2	NPDC1	human	638	124	185	76	185	0.67027	-0.577185
N1C2	vhRRS	1951	ORF3A	SARS-CoV-2	CRIPT	human	639	130	453	76	453	0.286976	-1.801
N1C2	vhRRS	1952	ORF6	SARS-CoV-2	SLC35G2	human	640	501	467	158	467	1.07281	0.101388
N1C2	vhRRS	1953	NSP5	SARS-CoV-2	RAB3IP	human	641	3798	62	13344	13344	0.284622	-1.81288
N1C2	vhRRS	1954	NSP14	SARS-CoV-2	PHF21B	human	642	975	199	14155	14155	0.0688803	-3.85977
N1C2	vhRRS	1955	ORF7B	SARS-CoV-2	KIAA0907	human	643	172	55	639	639	0.269171	-1.89341
N1C2	vhRRS	1956	NSP16	SARS-CoV-2	TSTD2	human	644	2335	357	1847	1847	1.26421	0.338239
N1C2	vhRRS	1957	NSP2	SARS-CoV-2	LSM3	human	645	8289	1092	15357	15357	0.539754	-0.889626
N1C2	vhRRS	1958	ORF6	SARS-CoV-2	NDFIP1	human	646	144	82	158	158	0.911392	-0.133856
N1C2	vhRRS	1959	NSP5	SARS-CoV-2	CWF19L1	human	647	2623	481	13344	13344	0.196568	-2.3469
N1C2	vhRRS	1960	NSP15	SARS-CoV-2	CTCF	human	648	1202	110	20234	20234	0.059405	-4.07327
N1C2	vhRRS	1961	NSP16	SARS-CoV-2	UBLCP1	human	649	2472	1463	1847	1847	1.33839	0.420495
N1C2	vhRRS	1962	ORF6	SARS-CoV-2	CXCL11	human	650	1147	172	158	172	6.6686	2.73738
N1C2	vhRRS	1963	NSP4	SARS-CoV-2	ARHGEF15	human	651	96	316	639	639	0.150235	-2.73471
N1C2	vhRRS	1964	NSP6	SARS-CoV-2	STK25	human	652	130	652	247	652	0.199387	-2.32636
N1C2	vhRRS	1966	NSP8	SARS-CoV-2	ATAD2	human	654	69	103	2719	2719	0.025377	-5.30034
N1C2	vhRRS	1968	NSP8	SARS-CoV-2	TIRAP	human	656	4306	955	2719	2719	1.58367	0.663272
N1C2	vhRRS	1969	ORF6	SARS-CoV-2	SALL2	human	657	220	920	158	920	0.23913	-2.06413
N1C2	vhRRS	1970	NSP6	SARS-CoV-2	MIIP	human	658	288	117	247	247	1.16599	0.221558
N1C2	vhRRS	1971	S	SARS-CoV-2	LSM3	human	659	55	1092	151	1092	0.0503663	-4.3114
N1C2	vhRRS	1972	E	SARS-CoV-2	PPIL3	human	660	536	1078	69	1078	0.497217	-1.00805
N1C2	vhRRS	1973	ORF6	SARS-CoV-2	PGAP2	human	661	838	117	158	158	5.3038	2.40703
N1C2	vhRRS	1974	NSP8	SARS-CoV-2	BEST1	human	662	2321	371	2719	2719	0.853623	-0.22833
N1C2	vhRRS	1975	NSP15	SARS-CoV-2	MCCC1	human	663	82	227	20234	20234	0.00405258	-7.94694
N1C2	vhRRS	1976	ORF3A	SARS-CoV-2	SLC39A14	human	664	563	165	76	165	3.41212	1.77067
N1C2	vhRRS	1977	NSP14	SARS-CoV-2	MUC7	human	665	28904	2252	14155	14155	2.04196	1.02996
N1C2	vhRRS	1978	NSP3	SARS-CoV-2	GINS3	human	666	56980	9120	22893	22893	2.48897	1.31555
N1C2	vhRRS	1980	ORF7A	SARS-CoV-2	LMBR1L	human	668	336	124	144	144	2.33333	1.22239
N1C2	vhRRS	1981	NSP1	SARS-CoV-2	GMPPA	human	669	82	481	4409	4409	0.0185983	-5.74868
N1C2	vhRRS	1982	NSP1	SARS-CoV-2	DCTN6	human	670	14574	563	4409	4409	3.30551	1.72487
N1C2	vhRRS	1983	NSP6	SARS-CoV-2	NUDT4	human	671	199	584	247	584	0.340753	-1.5532
N1C2	vhRRS	1984	NSP12	SARS-CoV-2	MRPS25	human	672	4491	742	6490	6490	0.691988	-0.531182
N1C2	vhRRS	1986	NSP13	SARS-CoV-2	PPIL3	human	674	3612	1078	8104	8104	0.445706	-1.16584
N1C2	vhRRS	1987	NSP1	SARS-CoV-2	PSEN2	human	675	604	137	4409	4409	0.136993	-2.86783
N1C2	vhRRS	1989	NSP3	SARS-CoV-2	WDR41	human	677	790	96	22893	22893	0.0345084	-4.85691
N1C2	vhRRS	1990	NSP16	SARS-CoV-2	UBE2G2	human	678	2266	288	1847	1847	1.22685	0.294964
N1C2	vhRRS	1991	ORF3A	SARS-CoV-2	TM4SF4	human	679	494	268	76	268	1.84328	0.882278
N1C2	vhRRS	1992	ORF7B	SARS-CoV-2	ARHGEF15	human	680	419	316	639	639	0.655712	-0.608866
N1C2	vhRRS	1993	NSP8	SARS-CoV-2	RTL10	human	681	2630	742	2719	2719	0.967267	-0.0480134
N1C2	vhRRS	1994	NSP4	SARS-CoV-2	BEST1	human	682	192	371	639	639	0.300469	-1.73471
N1C2	vhRRS	1995	NSP1	SARS-CoV-2	SLC39A14	human	683	1161	165	4409	4409	0.263325	-1.92508
N1C2	vhRRS	1996	ORF8	SARS-CoV-2	HPCAL4	human	684	172	137	158	158	1.08861	0.122484
N1C2	vhRRS	1997	E	SARS-CoV-2	ARMC1	human	685	65224	3344	69	3344	19.5048	4.28576
N1C2	vhRRS	1998	ORF7A	SARS-CoV-2	PHF21B	human	686	89	199	144	199	0.447236	-1.16089
N1C2	vhRRS	1999	NSP7	SARS-CoV-2	NUDT4	human	687	69	584	515	584	0.118151	-3.0813
N1C2	vhRRS	2000	NSP14	SARS-CoV-2	KLHL6	human	688	2417	385	14155	14155	0.170752	-2.55002
N1C2	vhRRS	2001	ORF9B	SARS-CoV-2	NUP62CL	human	689	213	282	721	721	0.295423	-1.75915
N1C2	vhRRS	2002	NSP12	SARS-CoV-2	PGAP2	human	690	680	117	6490	6490	0.104777	-3.25461
N1C2	vhRRS	2003	NSP15	SARS-CoV-2	SNX21	human	691	76	254	20234	20234	0.00375605	-8.05657
N1C2	vhRRS	2004	M	SARS-CoV-2	ZNF213	human	692	76	124	584	584	0.130137	-2.9419
N1C2	vhRRS	2005	NSP1	SARS-CoV-2	NUDT4	human	693	16524	584	4409	4409	3.74779	1.90604
N1C2	vhRRS	2006	ORF3A	SARS-CoV-2	ABCF3	human	694	89	89	76	89	1	0
N1C2	vhRRS	2007	NSP2	SARS-CoV-2	DBN1	human	695	1744	556	15357	15357	0.113564	-3.13842
N1C2	vhRRS	2008	NSP16	SARS-CoV-2	PGAP2	human	696	982	117	1847	1847	0.531673	-0.911389
N1C2	vhRRS	2009	NSP16	SARS-CoV-2	ARL6IP6	human	697	76	508	1847	1847	0.0411478	-4.60304
N1C2	vhRRS	2010	NSP8	SARS-CoV-2	SLC22A15	human	698	687	82	2719	2719	0.252666	-1.98469
N1C2	vhRRS	2011	ORF6	SARS-CoV-2	PPIL3	human	699	165	1078	158	1078	0.153061	-2.70782
N1C2	vhRRS	2012	ORF8	SARS-CoV-2	GCG	human	700	110	845	158	845	0.130178	-2.94145
N1C2	vhRRS	2013	M	SARS-CoV-2	PGAP2	human	701	4086	117	584	584	6.99658	2.80665
N1C2	vhRRS	2014	M	SARS-CoV-2	PRRC2B	human	702	254	137	584	584	0.434932	-1.20114
N1C2	vhRRS	2016	NSP4	SARS-CoV-2	STAC3	human	704	144	165	639	639	0.225352	-2.14975
N1C2	vhRRS	2017	NSP10	SARS-CoV-2	RAB3IP	human	705	89	62	62	62	1.43548	0.521537
N1C2	vhRRS	2018	NSP1	SARS-CoV-2	PRRC2B	human	706	117	137	4409	4409	0.0265366	-5.23587
N1C2	vhRRS	2019	ORF6	SARS-CoV-2	SEMA4G	human	707	130	220	158	220	0.590909	-0.758992
N1N2	IntraSCI	620	NSP7	SARS-CoV-2	ORF10wu	SARS-CoV-2	819	89	76	515	515	0.172816	-2.5327
N1N2	IntraSCI	621	NSP14	SARS-CoV-2	ORF10wu	SARS-CoV-2	820	103	76	14155	14155	0.00727658	-7.10252
N1N2	IntraSCI	623	NSP14	SARS-CoV-2	NSP6	SARS-CoV-2	822	563	240	14155	14155	0.0397739	-4.65203
N1N2	IntraSCI	624	NSP14	SARS-CoV-2	NSP5	SARS-CoV-2	823	19368	5164	14155	14155	1.36828	0.452363
N1N2	IntraSCI	625	NSP15	SARS-CoV-2	ORF3A	SARS-CoV-2	824	302	82	20234	20234	0.0149254	-6.06609
N1N2	IntraSCI	626	NSP7	SARS-CoV-2	S	SARS-CoV-2	825	130	76	515	515	0.252427	-1.98606
N1N2	IntraSCI	627	NSP7	SARS-CoV-2	NSP1	SARS-CoV-2	826	4718	5432	515	5432	0.868557	-0.203308
N1N2	IntraSCI	628	NSP7	SARS-CoV-2	ORF9B	SARS-CoV-2	827	137	110	515	515	0.266019	-1.9104
N1N2	IntraSCI	629	NSP6	SARS-CoV-2	ORF6	SARS-CoV-2	828	371	89	247	247	1.50202	0.586908
N1N2	IntraSCI	630	NSP7	SARS-CoV-2	ORF7A	SARS-CoV-2	829	137	103	515	515	0.266019	-1.9104
N1N2	IntraSCI	631	NSP12	SARS-CoV-2	NSP8	SARS-CoV-2	830	5260	632	6490	6490	0.810478	-0.303156
N1N2	IntraSCI	632	NSP3	SARS-CoV-2	NSP5	SARS-CoV-2	831	41775	5164	22893	22893	1.82479	0.867733
N1N2	IntraSCI	633	NSP9	SARS-CoV-2	NSP6	SARS-CoV-2	832	2149	240	7630	7630	0.281651	-1.82802
N1N2	IntraSCI	634	NSP15	SARS-CoV-2	ORF6	SARS-CoV-2	833	192	89	20234	20234	0.00948898	-6.71953
N1N2	IntraSCI	635	NSP14	SARS-CoV-2	NSP10	SARS-CoV-2	834	64186	4264	14155	14155	4.53451	2.18095
N1N2	IntraSCI	636	NSP7	SARS-CoV-2	ORF6	SARS-CoV-2	835	151	89	515	515	0.293204	-1.77002
N1N2	IntraSCI	637	NSP7	SARS-CoV-2	NSP16	SARS-CoV-2	836	1078	838	515	838	1.2864	0.363335
N1N2	IntraSCI	638	NSP8	SARS-CoV-2	NSP12	SARS-CoV-2	837	2561	275	2719	2719	0.94189	-0.0863689
N1N2	IntraSCI	640	NSP9	SARS-CoV-2	NSP16	SARS-CoV-2	839	17836	838	7630	7630	2.33761	1.22504
N1N2	IntraSCI	641	NSP10	SARS-CoV-2	S	SARS-CoV-2	840	110	76	62	76	1.44737	0.533432
N1N2	IntraSCI	643	NSP10	SARS-CoV-2	NSP10	SARS-CoV-2	842	42524	4264	62	4264	9.9728	3.318
N1N2	IntraSCI	645	NSP7	SARS-CoV-2	NSP8	SARS-CoV-2	844	16696	632	515	632	26.4177	4.72343
N1N2	IntraSCI	646	NSP7	SARS-CoV-2	NSP9	SARS-CoV-2	845	4264	3248	515	3248	1.31281	0.392656
N1N2	IntraSCI	647	NSP16	SARS-CoV-2	NSP7	SARS-CoV-2	846	1106	199	1847	1847	0.598809	-0.739832
N1N2	IntraSCI	648	ORF6	SARS-CoV-2	NSP7	SARS-CoV-2	847	165	199	158	199	0.829146	-0.270302
N1N2	IntraSCI	649	ORF6	SARS-CoV-2	NSP15	SARS-CoV-2	848	268	7554	158	7554	0.0354779	-4.81694
N1N2	IntraSCI	650	NSP6	SARS-CoV-2	NSP9	SARS-CoV-2	849	508	3248	247	3248	0.156404	-2.67665
N1N2	IntraSCI	652	ORF7A	SARS-CoV-2	NSP7	SARS-CoV-2	851	82	199	144	199	0.41206	-1.27907
N1N2	IntraSCI	653	ORF6	SARS-CoV-2	NSP6	SARS-CoV-2	852	1593	240	158	240	6.6375	2.73064
N1N2	IntraSCI	654	ORF9B	SARS-CoV-2	NSP7	SARS-CoV-2	853	130	199	721	721	0.180305	-2.47149
N1N2	IntraSCI	655	NSP1	SARS-CoV-2	NSP7	SARS-CoV-2	854	3949	199	4409	4409	0.895668	-0.158964
N1N2	IntraSCI	656	S	SARS-CoV-2	NSP7	SARS-CoV-2	855	137	199	151	199	0.688442	-0.538593
N1N2	IntraSCI	657	ORF3A	SARS-CoV-2	NSP15	SARS-CoV-2	856	233	7554	76	7554	0.0308446	-5.01884
N1N2	IntraSCI	660	S	SARS-CoV-2	NSP9	SARS-CoV-2	859	268	3248	151	3248	0.0825123	-3.59925
N1N2	IntraSCI	663	NSP16	SARS-CoV-2	NSP9	SARS-CoV-2	862	21347	3248	1847	3248	6.57235	2.71641
N1N2	IntraSCI	664	S	SARS-CoV-2	NSP10	SARS-CoV-2	863	124	4264	151	4264	0.0290807	-5.1038
N1N2	IntraSCI	665	NSP14	SARS-CoV-2	NSP9	SARS-CoV-2	864	16545	3248	14155	14155	1.16884	0.225084
N1N2	IntraSCI	666	NSP3	SARS-CoV-2	NSP10	SARS-CoV-2	865	48958	4264	22893	22893	2.13856	1.09664
N1N2	IntraSCI	667	NSP8	SARS-CoV-2	NSP7	SARS-CoV-2	866	16154	199	2719	2719	5.94115	2.57074
N1N2	IntraSCI	668	NSP9	SARS-CoV-2	NSP7	SARS-CoV-2	867	4045	199	7630	7630	0.530144	-0.915543
N1N2	vhLit-BM	669	S	SARS-CoV-2	ACE2	human	868	76	76	151	151	0.503311	-0.990477
N1N2	vhLit-BM	670	S	SARS-CoV-1	ACE2	human	869	103	76	89	89	1.1573	0.210767
N1N2	vhLit-BM	671	S	SARS-CoV-1	EIF3F	human	870	110	110	89	110	1	0
N1N2	vhLit-BM	672	E	SARS-CoV-1	SDCBP	human	871	227	2259	62	2259	0.100487	-3.31492
N1N2	vhLit-BM	673	N	SARS-CoV-1	EEF1A1	human	872	597	103	3798	3798	0.157188	-2.66944
N1N2	vhLit-BM	674	N	SARS-CoV-1	UBE2I	human	873	3653	385	3798	3798	0.961822	-0.0561582
N1N2	vhLit-BM	675	NSP5	SARS-CoV-1	ATP6V1G1	human	874	110	96	5645	5645	0.0194863	-5.6814
N1N2	vhLit-BM	676	ORF3A	SARS-CoV-1	CAV1	human	875	103	1140	151	1140	0.0903509	-3.46832
N1N2	vhLit-BM	677	ORF7A	SARS-CoV-1	SGTA	human	876	82	179	89	179	0.458101	-1.12626
N1N2	vhLit-BM	678	E	SARS-CoV-1	BCL2L1	human	877	3358	1833	62	1833	1.83197	0.873395
N1N2	vhLit-BM	679	E	SARS-CoV-1	MPP5	human	878	563	1215	62	1215	0.463374	-1.10975
N1N2	vhLit-BM	680	N	SARS-CoV-1	HNRNPA1	human	879	7952	1339	3798	3798	2.09373	1.06608
N1N2	vhLit-BM	681	N	SARS-CoV-1	PPIA	human	880	3427	831	3798	3798	0.902317	-0.148294
N1N2	vhLit-BM	682	N	SARS-CoV-1	PRKRA	human	881	83718	2630	3798	3798	22.0427	4.46223
N1N2	vhLit-BM	685	N	SARS-CoV-1	GSK3A	human	884	13708	1882	3798	3798	3.60927	1.85171
N1N2	vhLit-BM	686	NSP1	SARS-CoV-1	FKBP1A	human	885	9800	803	87845	87845	0.11156	-3.16411
N1N2	vhLit-BM	687	NSP1	SARS-CoV-1	LAS1L	human	886	1614	124	87845	87845	0.0183733	-5.76625
N1N2	vhLit-BM	688	NSP1	SARS-CoV-1	PPIA	human	887	101551	831	87845	87845	1.15602	0.209172
N1N2	vhLit-BM	689	NSP1	SARS-CoV-1	PPIG	human	888	1394	233	87845	87845	0.0158689	-5.97766
N1N2	vhLit-BM	691	NSP1	SARS-CoV-1	RCAN3	human	890	1930	124	87845	87845	0.0219705	-5.50829
N1N2	vhLit-BM	692	NSP10	SARS-CoV-1	ATF5	human	891	158	76	9999	9999	0.0158016	-5.98379
N1N2	vhLit-BM	693	NSP10	SARS-CoV-1	BTF3	human	892	1470	481	9999	9999	0.147015	-2.76597
N1N2	vhLit-BM	694	NSP12	SARS-CoV-1	CHMP2B	human	893	103	117	124	124	0.830645	-0.267696
N1N2	vhLit-BM	695	NSP12	SARS-CoV-1	NDUFA10	human	894	96	110	124	124	0.774194	-0.369234
N1N2	vhLit-BM	696	NSP12	SARS-CoV-1	PFDN5	human	895	103	137	124	137	0.751825	-0.411532
N1N2	vhLit-BM	697	NSP12	SARS-CoV-1	SNAP47	human	896	103	130	124	130	0.792308	-0.335867
N1N2	vhLit-BM	698	NSP13	SARS-CoV-1	CHEK2	human	897	460	220	2136	2136	0.215356	-2.21521
N1N2	vhLit-BM	699	NSP13	SARS-CoV-1	RYBP	human	898	749	323	2136	2136	0.350655	-1.51187
N1N2	vhLit-BM	700	NSP14	SARS-CoV-1	SERPING1	human	899	309	206	4525	4525	0.0682873	-3.87224
N1N2	vhLit-BM	701	NSP2	SARS-CoV-1	SERPING1	human	900	1119	206	17472	17472	0.0640453	-3.96476
N1N2	vhLit-BM	704	NSP5	SARS-CoV-1	FKBP1A	human	903	2967	803	5645	5645	0.525598	-0.927969
N1N2	vhLit-BM	714	ORF6	SARS-CoV-1	DCTN2	human	913	96	179	110	179	0.536313	-0.898853
N1N2	vhLit-BM	715	ORF7A	SARS-CoV-1	VKORC1	human	914	343	199	89	199	1.72362	0.78544
N1N2	vhLit-BM	716	ORF7B	SARS-CoV-1	CAMLG	human	915	6462	227	618	618	10.4563	3.3863
N1N2	vhLit-BM	717	ORF8A	SARS-CoV-1	BAG6	human	916	69	124	309	309	0.223301	-2.16294
N1N2	vhLit-BM	718	ORF9B	SARS-CoV-1	MARK3	human	917	6345	4148	1147	4148	1.52965	0.613204
N1N2	vhLit-BM	719	ORF9B	SARS-CoV-1	PSMA2	human	918	453	391	1147	1147	0.394943	-1.34028
N1N2	vhLit-BM	720	S	SARS-CoV-1	TMPRSS11E	human	919	110	103	89	103	1.06796	0.0948592
N1N2	vhLit-BM	721	S	SARS-CoV-1	TMPRSS2	human	920	199	721	89	721	0.276006	-1.85723
N1N2	HuSCIHIS3	881	N	SARS-CoV-2	ADARB1	human	921	98289	433	76	433	226.995	7.82652
N1N2	HuSCIHIS3	882	N	SARS-CoV-2	ARPC3	human	922	1463	137	76	137	10.6788	3.41668
N1N2	HuSCIHIS3	883	NSP16	SARS-CoV-2	ASZ1	human	923	26438	591	1847	1847	14.314	3.83936
N1N2	HuSCIHIS3	884	NSP16	SARS-CoV-2	ASZ1	human	924	762	591	1847	1847	0.412561	-1.27732
N1N2	HuSCIHIS3	885	NSP4	SARS-CoV-2	BAG4	human	925	103	206	639	639	0.161189	-2.63317
N1N2	HuSCIHIS3	886	E	SARS-CoV-2	BAG4	human	926	137	206	69	206	0.665049	-0.588468
N1N2	HuSCIHIS3	887	N	SARS-CoV-2	BYSL	human	927	14251	124	76	124	114.927	6.84458
N1N2	HuSCIHIS3	888	N	SARS-CoV-2	BYSL	human	928	5597	124	76	124	45.1371	5.49624
N1N2	HuSCIHIS3	889	NSP16	SARS-CoV-2	CARD9	human	929	206	82	1847	1847	0.111532	-3.16447
N1N2	HuSCIHIS3	890	NSP16	SARS-CoV-2	CARD9	human	930	158	82	1847	1847	0.0855441	-3.54719
N1N2	HuSCIHIS3	891	NSP14	SARS-CoV-2	CCDC57	human	931	426	137	14155	14155	0.0300954	-5.05431
N1N2	HuSCIHIS3	892	NSP16	SARS-CoV-2	CCNDBP1	human	932	46710	3626	1847	3626	12.882	3.68728
N1N2	HuSCIHIS3	893	N	SARS-CoV-2	CDC37	human	933	10947	275	76	275	39.8073	5.31496
N1N2	HuSCIHIS3	895	NSP14	SARS-CoV-2	CLTCL1	human	935	1916	220	14155	14155	0.135359	-2.88514
N1N2	HuSCIHIS3	897	NSP16	SARS-CoV-2	COG6	human	937	6318	1339	1847	1847	3.42068	1.77428
N1N2	HuSCIHIS3	898	N	SARS-CoV-2	EHHADH	human	938	8488	707	76	707	12.0057	3.58564
N1N2	HuSCIHIS3	899	N	SARS-CoV-2	EIF2AK2	human	939	44366	549	76	549	80.8124	6.3365
N1N2	HuSCIHIS3	900	NSP3	SARS-CoV-2	FXR1	human	940	66462	110	22893	22893	2.90316	1.53762
N1N2	HuSCIHIS3	901	NSP9	SARS-CoV-2	FXR1	human	941	5473	110	7630	7630	0.7173	-0.479351
N1N2	HuSCIHIS3	902	NSP3	SARS-CoV-2	FXR2	human	942	72231	110	22893	22893	3.15516	1.65771
N1N2	HuSCIHIS3	903	NSP3	SARS-CoV-2	FXR2	human	943	114386	110	22893	22893	4.99655	2.32093
N1N2	HuSCIHIS3	904	NSP9	SARS-CoV-2	FXR2	human	944	1930	110	7630	7630	0.252949	-1.98308
N1N2	HuSCIHIS3	905	NSP9	SARS-CoV-2	FXR2	human	945	8035	110	7630	7630	1.05308	0.074615
N1N2	HuSCIHIS3	906	N	SARS-CoV-2	G3BP1	human	946	12472	199	76	199	62.6734	5.96978
N1N2	HuSCIHIS3	907	N	SARS-CoV-2	G3BP2	human	947	7073	206	76	206	34.335	5.10161
N1N2	HuSCIHIS3	908	NSP14	SARS-CoV-2	GOLGA2	human	948	1916	494	14155	14155	0.135359	-2.88514
N1N2	HuSCIHIS3	909	NSP16	SARS-CoV-2	GOLGA2	human	949	1888	494	1847	1847	1.0222	0.0316749
N1N2	HuSCIHIS3	910	NSP16	SARS-CoV-2	GOLGA6L9	human	950	810	137	1847	1847	0.438549	-1.18919
N1N2	HuSCIHIS3	911	NSP16	SARS-CoV-2	HOMEZ	human	951	6909	968	1847	1847	3.74066	1.90329
N1N2	HuSCIHIS3	912	NSP16	SARS-CoV-2	HOMEZ	human	952	3214	968	1847	1847	1.74012	0.799186
N1N2	HuSCIHIS3	913	NSP16	SARS-CoV-2	IKZF3	human	953	357	151	1847	1847	0.193286	-2.37119
N1N2	HuSCIHIS3	914	N	SARS-CoV-2	KLC1	human	954	1078	124	76	124	8.69355	3.11995
N1N2	HuSCIHIS3	915	N	SARS-CoV-2	KLC2	human	955	4821	137	76	137	35.1898	5.13708
N1N2	HuSCIHIS3	916	NSP16	SARS-CoV-2	KRT27	human	956	6922	1092	1847	1847	3.7477	1.90601
N1N2	HuSCIHIS3	917	NSP16	SARS-CoV-2	KRT31	human	957	213	89	1847	1847	0.115322	-3.11626
N1N2	HuSCIHIS3	918	NSP16	SARS-CoV-2	KRT32	human	958	419	124	1847	1847	0.226854	-2.14016
N1N2	HuSCIHIS3	919	NSP16	SARS-CoV-2	KRT39	human	959	1428	192	1847	1847	0.773146	-0.371188
N1N2	HuSCIHIS3	920	NSP14	SARS-CoV-2	LBX1	human	960	8268	1765	14155	14155	0.584105	-0.775701
N1N2	HuSCIHIS3	923	N	SARS-CoV-2	LYAR	human	963	3008	151	76	151	19.9205	4.31618
N1N2	HuSCIHIS3	924	ORF3B	SARS-CoV-2	MFF	human	964	982	3832	165	3832	0.256263	-1.9643
N1N2	HuSCIHIS3	925	NSP3	SARS-CoV-2	MKRN2	human	965	20722	82	22893	22893	0.905168	-0.143743
N1N2	HuSCIHIS3	926	NSP3	SARS-CoV-2	MKRN3	human	966	6668	110	22893	22893	0.291268	-1.77958
N1N2	HuSCIHIS3	928	N	SARS-CoV-2	MORF4L2	human	968	8207	179	76	179	45.8492	5.51882
N1N2	HuSCIHIS3	929	NSP14	SARS-CoV-2	MTUS2	human	969	2115	343	14155	14155	0.149417	-2.74258
N1N2	HuSCIHIS3	931	NSP14	SARS-CoV-2	NOTO	human	971	343	213	14155	14155	0.0242317	-5.36696
N1N2	HuSCIHIS3	932	NSP16	SARS-CoV-2	NOTO	human	972	639	213	1847	1847	0.345966	-1.5313
N1N2	HuSCIHIS3	933	NSP9	SARS-CoV-2	NOTO	human	973	1483	213	7630	7630	0.194364	-2.36316
N1N2	HuSCIHIS3	934	NSP8	SARS-CoV-2	NUTM1	human	974	1305	144	2719	2719	0.479956	-1.05903
N1N2	HuSCIHIS3	935	NSP16	SARS-CoV-2	PARVG	human	975	4436	76	1847	1847	2.40173	1.26408
N1N2	HuSCIHIS3	936	NSP16	SARS-CoV-2	PNMA1	human	976	336	96	1847	1847	0.181917	-2.45865
N1N2	HuSCIHIS3	937	NSP16	SARS-CoV-2	PPFIBP1	human	977	4072	536	1847	1847	2.20466	1.14055
N1N2	HuSCIHIS3	938	N	SARS-CoV-2	PRKRA	human	978	1547222	2630	76	2630	588.297	9.2004
N1N2	HuSCIHIS3	939	NSP14	SARS-CoV-2	PROP1	human	979	316	144	14155	14155	0.0223243	-5.48524
N1N2	HuSCIHIS3	940	NSP16	SARS-CoV-2	PROP1	human	980	282	144	1847	1847	0.15268	-2.71142
N1N2	HuSCIHIS3	941	NSP3	SARS-CoV-2	PROP1	human	981	1875	144	22893	22893	0.0819028	-3.60994
N1N2	HuSCIHIS3	942	NSP16	SARS-CoV-2	RAB3IL1	human	982	4450	591	1847	1847	2.40931	1.26862
N1N2	HuSCIHIS3	943	N	SARS-CoV-2	RAD23B	human	983	32306	591	76	591	54.6633	5.7725
N1N2	HuSCIHIS3	944	ORF6	SARS-CoV-2	REEP6	human	984	1222	323	158	323	3.78328	1.91964
N1N2	HuSCIHIS3	945	NSP14	SARS-CoV-2	REL	human	985	542	117	14155	14155	0.0382904	-4.70688
N1N2	HuSCIHIS3	946	NSP16	SARS-CoV-2	REL	human	986	453	117	1847	1847	0.245263	-2.0276
N1N2	HuSCIHIS3	947	NSP9	SARS-CoV-2	REL	human	987	1367	117	7630	7630	0.179161	-2.48067
N1N2	HuSCIHIS3	948	NSP16	SARS-CoV-2	SERTAD1	human	988	117	69	1847	1847	0.063346	-3.9806
N1N2	HuSCIHIS3	949	NSP14	SARS-CoV-2	SF3B4	human	989	2644	158	14155	14155	0.186789	-2.42052
N1N2	HuSCIHIS3	951	ORF7B	SARS-CoV-2	SGTA	human	991	570	179	639	639	0.892019	-0.164854
N1N2	HuSCIHIS3	952	NSP9	SARS-CoV-2	SP100	human	992	1023	199	7630	7630	0.134076	-2.89888
N1N2	HuSCIHIS3	953	NSP16	SARS-CoV-2	SSX2IP	human	993	1648	144	1847	1847	0.892258	-0.164468
N1N2	HuSCIHIS3	954	NSP16	SARS-CoV-2	SSX2IP	human	994	350	144	1847	1847	0.189496	-2.39976
N1N2	HuSCIHIS3	955	NSP16	SARS-CoV-2	SYCE1	human	995	323	165	1847	1847	0.174878	-2.51558
N1N2	HuSCIHIS3	956	NSP16	SARS-CoV-2	TEKT4	human	996	1868	282	1847	1847	1.01137	0.0163106
N1N2	HuSCIHIS3	958	NSP14	SARS-CoV-2	TRAF2	human	998	2445	398	14155	14155	0.17273	-2.53341
N1N2	HuSCIHIS3	959	NSP16	SARS-CoV-2	TRIM2	human	999	4161	192	1847	1847	2.25284	1.17175
N1N2	HuSCIHIS3	960	NSP14	SARS-CoV-2	TRIM27	human	1000	275	130	14155	14155	0.0194278	-5.68574
N1N2	HuSCIHIS3	961	NSP14	SARS-CoV-2	TRIM27	human	1001	1318	130	14155	14155	0.093112	-3.42489
N1N2	HuSCIHIS3	962	NSP16	SARS-CoV-2	TRIM27	human	1002	460	130	1847	1847	0.249053	-2.00548
N1N2	HuSCIHIS3	963	NSP16	SARS-CoV-2	TRIM27	human	1003	1092	130	1847	1847	0.591229	-0.758211
N1N2	HuSCIHIS3	964	NSP16	SARS-CoV-2	TRIM32	human	1004	1167	117	1847	1847	0.631835	-0.662379
N1N2	HuSCIHIS3	965	NSP14	SARS-CoV-2	TRIM50	human	1005	192	117	14155	14155	0.0135641	-6.20406
N1N2	HuSCIHIS3	967	ORF6	SARS-CoV-2	UBQLN2	human	1007	192	220	158	220	0.872727	-0.196397
N1N2	HuSCIHIS3	968	ORF6	SARS-CoV-2	UGGT2	human	1008	103	137	158	158	0.651899	-0.61728
N1N2	HuSCIHIS3	969	ORF6	SARS-CoV-2	UGGT2	human	1009	110	137	158	158	0.696203	-0.522421
N1N2	HuSCIHIS3	970	N	SARS-CoV-2	USO1	human	1010	134751	1037	76	1037	129.943	7.02174
N1N2	HuSCIHIS3	971	NSP16	SARS-CoV-2	USP25	human	1011	3413	3571	1847	3571	0.955755	-0.0652877
N1N2	HuSCIHIS3	972	NSP16	SARS-CoV-2	USP25	human	1012	42366	3571	1847	3571	11.8639	3.56851
N1N2	vhRRS	1821	ORF7A	SARS-CoV-1	LSM3	human	1151	62	275	89	275	0.225455	-2.14909
N1N2	vhRRS	1822	NSP12	SARS-CoV-1	GCG	human	1152	69	89	124	124	0.556452	-0.845672
N1N2	vhRRS	1823	ORF7A	SARS-CoV-1	MRPS25	human	1153	89	82	89	89	1	0
N1N2	vhRRS	1824	N	SARS-CoV-1	HNRNPLL	human	1154	1964	206	3798	3798	0.517114	-0.951445
N1N2	vhRRS	1825	ORF3A	SARS-CoV-1	SF3A1	human	1155	89	309	151	309	0.288026	-1.79573
N1N2	vhRRS	1826	N	SARS-CoV-1	SALL2	human	1156	172	82	3798	3798	0.045287	-4.46476
N1N2	vhRRS	1828	NSP1	SARS-CoV-1	CSGALNACT2	human	1158	1058	151	87845	87845	0.0120439	-6.37555
N1N2	vhRRS	1832	ORF7B	SARS-CoV-1	KIAA0907	human	1162	124	144	618	618	0.200647	-2.31727
N1N2	vhRRS	1833	NSP13	SARS-CoV-1	MUC7	human	1163	62	62	2136	2136	0.0290262	-5.1065
N1N2	vhRRS	1834	ORF3A	SARS-CoV-2	GINS3	human	1164	89	76	76	76	1.17105	0.227806
N1N2	vhRRS	1835	ORF3B	SARS-CoV-2	PSEN2	human	1165	192	144	165	165	1.16364	0.21864
N1N2	vhRRS	1836	NSP16	SARS-CoV-2	PRRC2B	human	1166	652	185	1847	1847	0.353005	-1.50224
N1N2	vhRRS	1837	NSP7	SARS-CoV-2	SEMA4G	human	1167	89	89	515	515	0.172816	-2.5327
N1N2	vhRRS	1840	NSP12	SARS-CoV-2	HPCAL4	human	1170	1531	220	6490	6490	0.235901	-2.08374
N1N2	vhRRS	1841	NSP13	SARS-CoV-2	VILL	human	1171	295	110	8104	8104	0.0364018	-4.77985
N1N2	vhRRS	1842	NSP5	SARS-CoV-2	SF3A1	human	1172	735	309	13344	13344	0.0550809	-4.1823
N1N2	vhRRS	1843	NSP14	SARS-CoV-2	TM4SF4	human	1173	220	103	14155	14155	0.0155422	-6.00766
N1N2	vhRRS	1844	NSP16	SARS-CoV-2	DCTN6	human	1174	213	69	1847	1847	0.115322	-3.11626
N1N2	vhRRS	1845	E	SARS-CoV-2	WDR41	human	1175	220	103	69	103	2.13592	1.09486
N1N2	vhRRS	1846	N	SARS-CoV-2	BEST1	human	1176	385	69	76	76	5.06579	2.34079
N1N2	vhRRS	1847	NSP7	SARS-CoV-2	SF3A1	human	1177	144	309	515	515	0.279612	-1.8385
N1N2	vhRRS	1848	N	SARS-CoV-2	HNRNPLL	human	1178	12053	206	76	206	58.5097	5.8706
N1N2	vhRRS	1849	E	SARS-CoV-2	TIRAP	human	1179	213	130	69	130	1.63846	0.712342
N1N2	vhRRS	1850	ORF3A	SARS-CoV-2	NPDC1	human	1180	144	82	76	82	1.7561	0.812373
N1N2	vhRRS	1851	ORF3A	SARS-CoV-2	CRIPT	human	1181	96	124	76	124	0.774194	-0.369234
N1N2	vhRRS	1852	ORF6	SARS-CoV-2	SLC35G2	human	1182	570	556	158	556	1.02518	0.035877
N1N2	vhRRS	1853	NSP5	SARS-CoV-2	RAB3IP	human	1183	8097	1085	13344	13344	0.60679	-0.720732
N1N2	vhRRS	1854	NSP14	SARS-CoV-2	PHF21B	human	1184	460	117	14155	14155	0.0324974	-4.94353
N1N2	vhRRS	1855	ORF7B	SARS-CoV-2	KIAA0907	human	1185	103	144	639	639	0.161189	-2.63317
N1N2	vhRRS	1856	NSP16	SARS-CoV-2	TSTD2	human	1186	1133	240	1847	1847	0.613427	-0.705036
N1N2	vhRRS	1857	NSP2	SARS-CoV-2	LSM3	human	1187	4175	275	15357	15357	0.271863	-1.87905
N1N2	vhRRS	1858	ORF6	SARS-CoV-2	NDFIP1	human	1188	76	89	158	158	0.481013	-1.05585
N1N2	vhRRS	1859	NSP5	SARS-CoV-2	CWF19L1	human	1189	2774	261	13344	13344	0.207884	-2.26615
N1N2	vhRRS	1860	NSP15	SARS-CoV-2	CTCF	human	1190	755	124	20234	20234	0.0373134	-4.74416
N1N2	vhRRS	1861	NSP16	SARS-CoV-2	UBLCP1	human	1191	584	124	1847	1847	0.316188	-1.66114
N1N2	vhRRS	1862	ORF6	SARS-CoV-2	CXCL11	human	1192	233	110	158	158	1.47468	0.560405
N1N2	vhRRS	1863	NSP4	SARS-CoV-2	ARHGEF15	human	1193	110	220	639	639	0.172144	-2.53831
N1N2	vhRRS	1864	NSP6	SARS-CoV-2	STK25	human	1194	96	151	247	247	0.388664	-1.3634
N1N2	vhRRS	1865	NSP15	SARS-CoV-2	MCMBP	human	1195	1360	254	20234	20234	0.0672136	-3.8951
N1N2	vhRRS	1866	NSP8	SARS-CoV-2	ATAD2	human	1196	288	82	2719	2719	0.105921	-3.23894
N1N2	vhRRS	1867	ORF9B	SARS-CoV-2	ATAD2	human	1197	55	82	721	721	0.0762829	-3.7125
N1N2	vhRRS	1868	NSP8	SARS-CoV-2	TIRAP	human	1198	955	130	2719	2719	0.351232	-1.5095
N1N2	vhRRS	1869	ORF6	SARS-CoV-2	SALL2	human	1199	69	82	158	158	0.436709	-1.19526
N1N2	vhRRS	1870	NSP6	SARS-CoV-2	MIIP	human	1200	82	144	247	247	0.331984	-1.59082
N1N2	vhRRS	1871	S	SARS-CoV-2	LSM3	human	1201	103	275	151	275	0.374545	-1.41679
N1N2	vhRRS	1872	E	SARS-CoV-2	PPIL3	human	1202	151	69	69	69	2.18841	1.12988
N1N2	vhRRS	1873	ORF6	SARS-CoV-2	PGAP2	human	1203	494	165	158	165	2.99394	1.58205
N1N2	vhRRS	1874	NSP8	SARS-CoV-2	BEST1	human	1204	130	69	2719	2719	0.0478117	-4.38649
N1N2	vhRRS	1876	ORF3A	SARS-CoV-2	SLC39A14	human	1206	110	76	76	76	1.44737	0.533432
N1N2	vhRRS	1877	NSP14	SARS-CoV-2	MUC7	human	1207	110	62	14155	14155	0.00777111	-7.00766
N1N2	vhRRS	1878	NSP3	SARS-CoV-2	GINS3	human	1208	1003	76	22893	22893	0.0438125	-4.51251
N1N2	vhRRS	1880	ORF7A	SARS-CoV-2	LMBR1L	human	1210	1813	192	144	192	9.44271	3.2392
N1N2	vhRRS	1881	NSP1	SARS-CoV-2	GMPPA	human	1211	1353	62	4409	4409	0.306872	-1.70429
N1N2	vhRRS	1882	NSP1	SARS-CoV-2	DCTN6	human	1212	542	69	4409	4409	0.12293	-3.02409
N1N2	vhRRS	1883	NSP6	SARS-CoV-2	NUDT4	human	1213	96	110	247	247	0.388664	-1.3634
N1N2	vhRRS	1884	NSP12	SARS-CoV-2	MRPS25	human	1214	110	82	6490	6490	0.0169492	-5.88264
N1N2	vhRRS	1886	NSP13	SARS-CoV-2	PPIL3	human	1216	185	69	8104	8104	0.0228282	-5.45304
N1N2	vhRRS	1887	NSP1	SARS-CoV-2	PSEN2	human	1217	1270	144	4409	4409	0.288047	-1.79562
N1N2	vhRRS	1889	NSP3	SARS-CoV-2	WDR41	human	1219	2026	103	22893	22893	0.0884987	-3.4982
N1N2	vhRRS	1890	NSP16	SARS-CoV-2	UBE2G2	human	1220	124	82	1847	1847	0.0671359	-3.89677
N1N2	vhRRS	1891	ORF3A	SARS-CoV-2	TM4SF4	human	1221	158	103	76	103	1.53398	0.61728
N1N2	vhRRS	1893	NSP8	SARS-CoV-2	RTL10	human	1223	5748	2143	2719	2719	2.11401	1.07998
N1N2	vhRRS	1894	NSP4	SARS-CoV-2	BEST1	human	1224	172	69	639	639	0.269171	-1.89341
N1N2	vhRRS	1895	NSP1	SARS-CoV-2	SLC39A14	human	1225	261	76	4409	4409	0.0591971	-4.07833
N1N2	vhRRS	1896	ORF8	SARS-CoV-2	HPCAL4	human	1226	82	220	158	220	0.372727	-1.42381
N1N2	vhRRS	1897	E	SARS-CoV-2	ARMC1	human	1227	900	330	69	330	2.72727	1.44746
N1N2	vhRRS	1898	ORF7A	SARS-CoV-2	PHF21B	human	1228	76	117	144	144	0.527778	-0.921997
N1N2	vhRRS	1899	NSP7	SARS-CoV-2	NUDT4	human	1229	227	110	515	515	0.440777	-1.18188
N1N2	vhRRS	1900	NSP14	SARS-CoV-2	KLHL6	human	1230	597	158	14155	14155	0.0421759	-4.56744
N1N2	vhRRS	1901	ORF9B	SARS-CoV-2	NUP62CL	human	1231	130	89	721	721	0.180305	-2.47149
N1N2	vhRRS	1902	NSP12	SARS-CoV-2	PGAP2	human	1232	1167	165	6490	6490	0.179815	-2.47541
N1N2	vhRRS	1903	NSP15	SARS-CoV-2	SNX21	human	1233	508	103	20234	20234	0.0251063	-5.31581
N1N2	vhRRS	1904	M	SARS-CoV-2	ZNF213	human	1234	82	103	584	584	0.140411	-2.83227
N1N2	vhRRS	1905	NSP1	SARS-CoV-2	NUDT4	human	1235	2506	110	4409	4409	0.568383	-0.815065
N1N2	vhRRS	1906	ORF3A	SARS-CoV-2	ABCF3	human	1236	144	3028	76	3028	0.0475561	-4.39422
N1N2	vhRRS	1907	NSP2	SARS-CoV-2	DBN1	human	1237	15034	1765	15357	15357	0.978967	-0.0306675
N1N2	vhRRS	1908	NSP16	SARS-CoV-2	PGAP2	human	1238	645	165	1847	1847	0.349215	-1.51781
N1N2	vhRRS	1909	NSP16	SARS-CoV-2	ARL6IP6	human	1239	391	220	1847	1847	0.211695	-2.23994
N1N2	vhRRS	1910	NSP8	SARS-CoV-2	SLC22A15	human	1240	206	103	2719	2719	0.0757631	-3.72236
N1N2	vhRRS	1911	ORF6	SARS-CoV-2	PPIL3	human	1241	82	69	158	158	0.518987	-0.946229
N1N2	vhRRS	1912	ORF8	SARS-CoV-2	GCG	human	1242	82	89	158	158	0.518987	-0.946229
N1N2	vhRRS	1913	M	SARS-CoV-2	PGAP2	human	1243	1092	165	584	584	1.86986	0.902933
N1N2	vhRRS	1914	M	SARS-CoV-2	PRRC2B	human	1244	89	185	584	584	0.152397	-2.71409
N1N2	vhRRS	1916	NSP4	SARS-CoV-2	STAC3	human	1246	96	364	639	639	0.150235	-2.73471
N1N2	vhRRS	1917	NSP10	SARS-CoV-2	RAB3IP	human	1247	8591	1085	62	1085	7.91797	2.98513
N1N2	vhRRS	1918	NSP1	SARS-CoV-2	PRRC2B	human	1248	1772	185	4409	4409	0.401905	-1.31507
N1N2	vhRRS	1919	ORF6	SARS-CoV-2	SEMA4G	human	1249	82	89	158	158	0.518987	-0.946229
N1N2	vhLit-BM	775	ACE2	human	S	SARS-CoV-2	1381	69	76	151	151	0.456954	-1.12988
N1N2	vhLit-BM	776	ACE2	human	S	SARS-CoV-1	1382	62	76	151	151	0.410596	-1.28421
N1N2	vhLit-BM	777	EIF3F	human	S	SARS-CoV-1	1383	69	76	247	247	0.279352	-1.83984
N1N2	vhLit-BM	778	SDCBP	human	E	SARS-CoV-1	1384	179	117	1435	1435	0.124739	-3.00302
N1N2	vhLit-BM	779	EEF1A1	human	N	SARS-CoV-1	1385	1799	632	1888	1888	0.95286	-0.0696636
N1N2	vhLit-BM	780	UBE2I	human	N	SARS-CoV-1	1386	6126	632	4704	4704	1.3023	0.381057
N1N2	vhLit-BM	781	ATP6V1G1	human	NSP5	SARS-CoV-1	1387	810	2177	151	2177	0.372072	-1.42635
N1N2	vhLit-BM	782	CAV1	human	ORF3A	SARS-CoV-1	1388	3104	5295	405	5295	0.586213	-0.770502
N1N2	vhLit-BM	783	SGTA	human	ORF7A	SARS-CoV-1	1389	179	110	845	845	0.211834	-2.23899
N1N2	vhLit-BM	784	BCL2L1	human	E	SARS-CoV-1	1390	4519	117	3461	3461	1.30569	0.384815
N1N2	vhLit-BM	785	MPP5	human	E	SARS-CoV-1	1391	584	117	3743	3743	0.156025	-2.68015
N1N2	vhLit-BM	786	HNRNPA1	human	N	SARS-CoV-1	1392	4965	632	4313	4313	1.15117	0.203102
N1N2	vhLit-BM	787	PPIA	human	N	SARS-CoV-1	1393	1744	632	2630	2630	0.663118	-0.592663
N1N2	vhLit-BM	788	PRKRA	human	N	SARS-CoV-1	1394	142567	632	20942	20942	6.80771	2.76717
N1N2	vhLit-BM	790	EZR	human	S	SARS-CoV-1	1396	110	76	19561	19561	0.00562343	-7.47433
N1N2	vhLit-BM	791	GSK3A	human	N	SARS-CoV-1	1397	13866	632	8914	8914	1.55553	0.637407
N1N2	vhLit-BM	792	FKBP1A	human	NSP1	SARS-CoV-1	1398	12101	13543	2342	13543	0.893524	-0.162421
N1N2	vhLit-BM	793	LAS1L	human	NSP1	SARS-CoV-1	1399	3969	13543	385	13543	0.293067	-1.7707
N1N2	vhLit-BM	794	PPIA	human	NSP1	SARS-CoV-1	1400	9642	13543	2630	13543	0.711955	-0.490143
N1N2	vhLit-BM	795	PPIG	human	NSP1	SARS-CoV-1	1401	563	13543	398	13543	0.0415713	-4.58827
N1N2	vhLit-BM	796	PPIH	human	NSP1	SARS-CoV-1	1402	4663	13543	1497	13543	0.344311	-1.53822
N1N2	vhLit-BM	797	RCAN3	human	NSP1	SARS-CoV-1	1403	4491	13543	666	13543	0.33161	-1.59244
N1N2	vhLit-BM	798	ATF5	human	NSP10	SARS-CoV-1	1404	948	2067	206	2067	0.458636	-1.12458
N1N2	vhLit-BM	799	BTF3	human	NSP10	SARS-CoV-1	1405	3173	2067	2136	2136	1.48549	0.570936
N1N2	vhLit-BM	800	CHMP2B	human	NSP12	SARS-CoV-1	1406	82	96	810	810	0.101235	-3.30423
N1N2	vhLit-BM	801	NDUFA10	human	NSP12	SARS-CoV-1	1407	69	96	295	295	0.233898	-2.09605
N1N2	vhLit-BM	802	PFDN5	human	NSP12	SARS-CoV-1	1408	89	96	309	309	0.288026	-1.79573
N1N2	vhLit-BM	803	SNAP47	human	NSP12	SARS-CoV-1	1409	96	96	227	227	0.422907	-1.24159
N1N2	vhLit-BM	804	CHEK2	human	NSP13	SARS-CoV-1	1410	1112	1270	1016	1270	0.875591	-0.191672
N1N2	vhLit-BM	805	RYBP	human	NSP13	SARS-CoV-1	1411	913	1270	611	1270	0.718898	-0.476142
N1N2	vhLit-BM	806	SERPING1	human	NSP14	SARS-CoV-1	1412	563	1820	508	1820	0.309341	-1.69273
N1N2	vhLit-BM	807	SERPING1	human	NSP2	SARS-CoV-1	1413	3331	3042	508	3042	1.095	0.130935
N1N2	vhLit-BM	810	FKBP1A	human	NSP5	SARS-CoV-1	1416	852	2177	2342	2342	0.363792	-1.45882
N1N2	vhLit-BM	820	DCTN2	human	ORF6	SARS-CoV-1	1426	165	130	378	378	0.436508	-1.19592
N1N2	vhLit-BM	821	VKORC1	human	ORF7A	SARS-CoV-1	1427	233	110	295	295	0.789831	-0.340385
N1N2	vhLit-BM	822	CAMLG	human	ORF7B	SARS-CoV-1	1428	1696	130	611	611	2.77578	1.47289
N1N2	vhLit-BM	823	BAG6	human	ORF8A	SARS-CoV-1	1429	69	82	179	179	0.385475	-1.37529
N1N2	vhLit-BM	824	MARK3	human	ORF9B	SARS-CoV-1	1430	1607	584	13990	13990	0.114868	-3.12195
N1N2	vhLit-BM	825	PSMA2	human	ORF9B	SARS-CoV-1	1431	755	584	336	584	1.29281	0.370508
N1N2	vhLit-BM	826	TMPRSS11E	human	S	SARS-CoV-1	1432	82	76	179	179	0.458101	-1.12626
N1N2	vhLit-BM	827	TMPRSS2	human	S	SARS-CoV-1	1433	96	76	2712	2712	0.0353982	-4.82018
N1N2	HuSCIHIS3	973	ADARB1	human	N	SARS-CoV-2	1434	20447	1353	1895	1895	10.79	3.43162
N1N2	HuSCIHIS3	975	ARL6IP1	human	ORF6	SARS-CoV-2	1436	494	89	4862	4862	0.101604	-3.29897
N1N2	HuSCIHIS3	976	ARPC3	human	N	SARS-CoV-2	1437	735	1353	220	1353	0.543237	-0.880346
N1N2	HuSCIHIS3	977	ASZ1	human	NSP16	SARS-CoV-2	1438	9216	838	1188	1188	7.75758	2.95561
N1N2	HuSCIHIS3	978	BAG4	human	NSP4	SARS-CoV-2	1439	330	179	680	680	0.485294	-1.04307
N1N2	HuSCIHIS3	979	BAG4	human	E	SARS-CoV-2	1440	144	117	680	680	0.211765	-2.23947
N1N2	HuSCIHIS3	980	BYSL	human	N	SARS-CoV-2	1441	852	1353	460	1353	0.629712	-0.667237
N1N2	HuSCIHIS3	981	BYSL	human	N	SARS-CoV-2	1442	906	1353	460	1353	0.669623	-0.578579
N1N2	HuSCIHIS3	983	CARD9	human	NSP16	SARS-CoV-2	1444	220	838	185	838	0.26253	-1.92945
N1N2	HuSCIHIS3	984	CARD9	human	NSP16	SARS-CoV-2	1445	151	838	185	838	0.180191	-2.4724
N1N2	HuSCIHIS3	986	CCNDBP1	human	NSP16	SARS-CoV-2	1447	4725	838	1957	1957	2.41441	1.27167
N1N2	HuSCIHIS3	990	COG6	human	NSP16	SARS-CoV-2	1451	2225	838	1792	1792	1.24163	0.312235
N1N2	HuSCIHIS3	991	EHHADH	human	N	SARS-CoV-2	1452	1188	1353	625	1353	0.878049	-0.187627
N1N2	HuSCIHIS3	992	EIF2AK2	human	N	SARS-CoV-2	1453	23978	1353	3049	3049	7.86422	2.9753
N1N2	HuSCIHIS3	994	FXR1	human	NSP9	SARS-CoV-2	1455	1689	3248	151	3248	0.520012	-0.943382
N1N2	HuSCIHIS3	997	FXR2	human	NSP9	SARS-CoV-2	1458	1209	3248	124	3248	0.372229	-1.42574
N1N2	HuSCIHIS3	998	FXR2	human	NSP9	SARS-CoV-2	1459	1847	3248	124	3248	0.568658	-0.814368
N1N2	HuSCIHIS3	999	G3BP1	human	N	SARS-CoV-2	1460	515	1353	165	1353	0.380636	-1.39352
N1N2	HuSCIHIS3	1000	G3BP2	human	N	SARS-CoV-2	1461	632	1353	179	1353	0.46711	-1.09817
N1N2	HuSCIHIS3	1002	GOLGA2	human	NSP16	SARS-CoV-2	1463	769	838	618	838	0.917661	-0.123967
N1N2	HuSCIHIS3	1003	GOLGA6L9	human	NSP16	SARS-CoV-2	1464	955	838	247	838	1.13962	0.18855
N1N2	HuSCIHIS3	1004	HOMEZ	human	NSP16	SARS-CoV-2	1465	1806	838	3454	3454	0.522872	-0.93547
N1N2	HuSCIHIS3	1005	HOMEZ	human	NSP16	SARS-CoV-2	1466	2397	838	3454	3454	0.693978	-0.527038
N1N2	HuSCIHIS3	1006	IKZF3	human	NSP16	SARS-CoV-2	1467	639	838	714	838	0.76253	-0.391134
N1N2	HuSCIHIS3	1007	KALRN	human	NSP16	SARS-CoV-2	1468	3241	838	1703	1703	1.90311	0.928361
N1N2	HuSCIHIS3	1009	KLC1	human	N	SARS-CoV-2	1470	488	1353	144	1353	0.36068	-1.47121
N1N2	HuSCIHIS3	1011	KLC4	human	N	SARS-CoV-2	1472	1360	1353	927	1353	1.00517	0.00744481
N1N2	HuSCIHIS3	1012	KRT27	human	NSP16	SARS-CoV-2	1473	2019	838	1284	1284	1.57243	0.652996
N1N2	HuSCIHIS3	1014	KRT39	human	NSP16	SARS-CoV-2	1475	467	838	453	838	0.557279	-0.843528
N1N2	HuSCIHIS3	1016	LBX1	human	NSP16	SARS-CoV-2	1477	2506	838	2609	2609	0.960521	-0.0581105
N1N2	HuSCIHIS3	1017	LBX1	human	ORF3B	SARS-CoV-2	1478	103	130	2609	2609	0.0394787	-4.66278
N1N2	HuSCIHIS3	1018	LYAR	human	N	SARS-CoV-2	1479	302	1353	179	1353	0.223208	-2.16354
N1N2	HuSCIHIS3	1019	MFF	human	ORF3B	SARS-CoV-2	1480	130	130	2616	2616	0.0496942	-4.33078
N1N2	HuSCIHIS3	1022	MORF4L1	human	N	SARS-CoV-2	1483	1119	1353	192	1353	0.827051	-0.273952
N1N2	HuSCIHIS3	1023	MORF4L2	human	N	SARS-CoV-2	1484	845	1353	371	1353	0.624538	-0.679139
N1N2	HuSCIHIS3	1025	MTUS2	human	NSP16	SARS-CoV-2	1486	577	838	282	838	0.688544	-0.538379
N1N2	HuSCIHIS3	1027	NOTO	human	NSP16	SARS-CoV-2	1488	700	838	762	838	0.835322	-0.259595
N1N2	HuSCIHIS3	1028	NOTO	human	NSP9	SARS-CoV-2	1489	1586	3248	762	3248	0.4883	-1.03416
N1N2	HuSCIHIS3	1029	NUTM1	human	NSP8	SARS-CoV-2	1490	227	632	213	632	0.359177	-1.47723
N1N2	HuSCIHIS3	1030	PARVG	human	NSP16	SARS-CoV-2	1491	1648	838	199	838	1.96659	0.975694
N1N2	HuSCIHIS3	1031	PNMA1	human	NSP16	SARS-CoV-2	1492	165	838	89	838	0.196897	-2.34448
N1N2	HuSCIHIS3	1032	PPFIBP1	human	NSP16	SARS-CoV-2	1493	700	838	185	838	0.835322	-0.259595
N1N2	HuSCIHIS3	1033	PRKRA	human	N	SARS-CoV-2	1494	401181	1353	20942	20942	19.1568	4.25978
N1N2	HuSCIHIS3	1035	PROP1	human	NSP16	SARS-CoV-2	1496	302	838	220	838	0.360382	-1.4724
N1N2	HuSCIHIS3	1037	PYGM	human	NSP16	SARS-CoV-2	1498	240	838	158	838	0.286396	-1.80392
N1N2	HuSCIHIS3	1038	RAB3IL1	human	NSP16	SARS-CoV-2	1499	4450	838	714	838	5.31026	2.40878
N1N2	HuSCIHIS3	1039	RAD23B	human	N	SARS-CoV-2	1500	11029	1353	2836	2836	3.88893	1.95937
N1N2	HuSCIHIS3	1040	REEP6	human	ORF6	SARS-CoV-2	1501	227	89	288	288	0.788194	-0.343377
N1N2	HuSCIHIS3	1042	REL	human	NSP16	SARS-CoV-2	1503	1016	838	309	838	1.21241	0.277878
N1N2	HuSCIHIS3	1044	SERTAD1	human	NSP16	SARS-CoV-2	1505	934	838	336	838	1.11456	0.156472
N1N2	HuSCIHIS3	1047	SGTA	human	ORF7B	SARS-CoV-2	1508	172	144	845	845	0.20355	-2.29654
N1N2	HuSCIHIS3	1048	SP100	human	NSP9	SARS-CoV-2	1509	735	3248	652	3248	0.226293	-2.14374
N1N2	HuSCIHIS3	1049	SYCE1	human	NSP16	SARS-CoV-2	1510	288	838	179	838	0.343675	-1.54088
N1N2	HuSCIHIS3	1050	TARBP2	human	N	SARS-CoV-2	1511	254415	1353	1490	1490	170.748	7.41573
N1N2	HuSCIHIS3	1051	TEKT4	human	NSP16	SARS-CoV-2	1512	618	838	673	838	0.73747	-0.439343
N1N2	HuSCIHIS3	1053	THAP9	human	NSP16	SARS-CoV-2	1514	2953	838	2802	2802	1.05389	0.0757244
N1N2	HuSCIHIS3	1056	TRIM2	human	NSP16	SARS-CoV-2	1517	3083	838	343	838	3.679	1.87931
N1N2	HuSCIHIS3	1059	TRIM27	human	NSP16	SARS-CoV-2	1520	597	838	206	838	0.712411	-0.489219
N1N2	HuSCIHIS3	1060	TRIM27	human	NSP16	SARS-CoV-2	1521	659	838	206	838	0.786396	-0.346672
N1N2	HuSCIHIS3	1061	TRIM32	human	NSP16	SARS-CoV-2	1522	309	838	261	838	0.368735	-1.43934
N1N2	HuSCIHIS3	1063	UBQLN2	human	ORF14	SARS-CoV-2	1524	76	227	419	419	0.181384	-2.46288
N1N2	HuSCIHIS3	1064	UBQLN2	human	ORF6	SARS-CoV-2	1525	130	89	419	419	0.310263	-1.68844
N1N2	HuSCIHIS3	1065	UGGT2	human	ORF6	SARS-CoV-2	1526	165	89	254	254	0.649606	-0.622362
N1N2	HuSCIHIS3	1066	UGGT2	human	ORF6	SARS-CoV-2	1527	172	89	254	254	0.677165	-0.56242
N1N2	HuSCIHIS3	1068	USP25	human	NSP16	SARS-CoV-2	1529	1058	838	25984	25984	0.0407174	-4.61821
N1N2	HuSCIHIS3	1070	VIM	human	NSP16	SARS-CoV-2	1531	124	838	179	838	0.147971	-2.75661
N1N2	vhRRS	2020	NKX2-5	human	NSP2	SARS-CoV-1	1630	1318	3042	117	3042	0.433268	-1.20667
N1N2	vhRRS	2021	GALK1	human	NSP12	SARS-CoV-1	1631	96	96	1916	1916	0.0501044	-4.31892
N1N2	vhRRS	2022	MAOB	human	ORF6	SARS-CoV-1	1632	172	130	268	268	0.641791	-0.639824
N1N2	vhRRS	2023	MAOB	human	E	SARS-CoV-1	1633	96	117	268	268	0.358209	-1.48113
N1N2	vhRRS	2024	FAS	human	NSP5	SARS-CoV-1	1634	961	2177	288	2177	0.441433	-1.17973
N1N2	vhRRS	2026	LUM	human	E	SARS-CoV-1	1636	89	117	240	240	0.370833	-1.43116
N1N2	vhRRS	2028	DEFA1	human	NSP12	SARS-CoV-1	1638	76	96	117	117	0.649573	-0.622437
N1N2	vhRRS	2030	ITPA	human	NSP14	SARS-CoV-1	1640	261	1820	385	1820	0.143407	-2.80182
N1N2	vhRRS	2031	INPP1	human	ORF7B	SARS-CoV-1	1641	96	130	130	130	0.738462	-0.437405
N1N2	vhRRS	2032	SERPINB3	human	NSP13	SARS-CoV-1	1642	7691	1270	36786	36786	0.209074	-2.25791
N1N2	vhRRS	2033	NONO	human	ORF6	SARS-CoV-1	1643	172	130	549	549	0.313297	-1.6744
N1N2	vhRRS	2034	ITPK1	human	E	SARS-CoV-2	1644	371	117	2163	2163	0.171521	-2.54354
N1N2	vhRRS	2035	NONO	human	ORF7A	SARS-CoV-2	1645	82	103	549	549	0.149362	-2.74311
N1N2	vhRRS	2037	CANX	human	NSP7	SARS-CoV-2	1647	343	199	433	433	0.792148	-0.336158
N1N2	vhRRS	2038	MNAT1	human	NSP4	SARS-CoV-2	1648	82	179	206	206	0.398058	-1.32895
N1N2	vhRRS	2039	CENPA	human	ORF9B	SARS-CoV-2	1649	69	110	206	206	0.334951	-1.57798
N1N2	vhRRS	2040	HLA-DMB	human	ORF3B	SARS-CoV-2	1650	165	130	165	165	1	0
N1N2	vhRRS	2042	SLC6A1	human	NSP1	SARS-CoV-2	1652	508	5432	240	5432	0.0935199	-3.41858
N1N2	vhRRS	2043	CLPTM1	human	NSP4	SARS-CoV-2	1653	1092	179	227	227	4.81057	2.26621
N1N2	vhRRS	2044	NFIB	human	NSP13	SARS-CoV-2	1654	103	652	89	652	0.157975	-2.66223
N1N2	vhRRS	2045	PBX2	human	NSP7	SARS-CoV-2	1655	2040	199	2857	2857	0.714036	-0.485932
N1N2	vhRRS	2046	FAS	human	ORF3A	SARS-CoV-2	1656	172	82	288	288	0.597222	-0.74366
N1N2	vhRRS	2047	RAB3B	human	ORF6	SARS-CoV-2	1657	69	89	336	336	0.205357	-2.28379
N1N2	vhRRS	2048	FAS	human	ORF9B	SARS-CoV-2	1658	82	110	288	288	0.284722	-1.81237
N1N2	vhRRS	2049	BMP5	human	N	SARS-CoV-2	1659	117	1353	103	1353	0.0864745	-3.53158
N1N2	vhRRS	2050	ETF1	human	ORF8	SARS-CoV-2	1660	89	69	364	364	0.244505	-2.03206
N1N2	vhRRS	2051	EMD	human	NSP12	SARS-CoV-2	1661	1586	275	3777	3777	0.41991	-1.25185
N1N2	vhRRS	2053	SLC6A1	human	NSP2	SARS-CoV-2	1663	1250	6627	240	6627	0.188622	-2.40643
N1N2	vhRRS	2054	SLC25A6	human	NSP2	SARS-CoV-2	1664	611	6627	501	6627	0.0921986	-3.43911
N1N2	vhRRS	2055	GPR18	human	NSP2	SARS-CoV-2	1665	110	6627	117	6627	0.0165988	-5.91278
N1N2	vhRRS	2056	PDE9A	human	ORF6	SARS-CoV-2	1666	103	89	275	275	0.374545	-1.41679
N1N2	vhRRS	2057	HIST1H1C	human	ORF14	SARS-CoV-2	1667	1772	227	9017	9017	0.196518	-2.34727
N1N2	vhRRS	2058	NONO	human	NSP16	SARS-CoV-2	1668	288	838	549	838	0.343675	-1.54088
N1N2	vhRRS	2059	CA2	human	NSP1	SARS-CoV-2	1669	11036	5432	2616	5432	2.03166	1.02266
N1N2	vhRRS	2060	HCLS1	human	NSP13	SARS-CoV-2	1670	5137	652	6936	6936	0.740629	-0.433178
N1N2	vhRRS	2061	NKX2-5	human	NSP10	SARS-CoV-2	1671	206	4264	117	4264	0.0483114	-4.37149
N1N2	vhRRS	2063	SLC25A6	human	ORF8	SARS-CoV-2	1673	124	69	501	501	0.247505	-2.01447
N1N2	vhRRS	2064	OSM	human	ORF14	SARS-CoV-2	1674	82	227	82	227	0.361233	-1.469
N1N2	vhRRS	2065	RCC1	human	NSP6	SARS-CoV-2	1675	446	240	852	852	0.523474	-0.93381
N1N2	vhRRS	2066	GP1BA	human	NSP2	SARS-CoV-2	1676	233	6627	165	6627	0.0351592	-4.82995
N1N2	vhRRS	2067	CD151	human	ORF7A	SARS-CoV-2	1677	481	103	776	776	0.619845	-0.69002
N1N2	vhRRS	2068	CD81	human	ORF9B	SARS-CoV-2	1678	76	110	233	233	0.32618	-1.61626
N1N2	vhRRS	2070	VEGFD	human	ORF9B	SARS-CoV-2	1680	199	110	103	110	1.80909	0.855265
N1N2	vhRRS	2071	SERPINB3	human	NSP6	SARS-CoV-2	1681	3022	240	36786	36786	0.0821508	-3.60558
N1N2	vhRRS	2072	LAMP2	human	NSP4	SARS-CoV-2	1682	240	179	117	179	1.34078	0.423075
N1N2	vhRRS	2074	CD151	human	N	SARS-CoV-2	1684	172	1353	776	1353	0.127125	-2.97568
N1N2	vhRRS	2075	SCARB1	human	ORF14	SARS-CoV-2	1685	275	227	96	227	1.21145	0.276739
N1N2	vhRRS	2076	SLC6A1	human	ORF8	SARS-CoV-2	1686	103	69	240	240	0.429167	-1.22039
N1N2	vhRRS	2078	GPD2	human	ORF9B	SARS-CoV-2	1688	446	110	762	762	0.585302	-0.772747
N1N2	vhRRS	2079	PDGFRA	human	NSP12	SARS-CoV-2	1689	124	275	117	275	0.450909	-1.14909
N1N2	vhRRS	2080	PSMD5	human	NSP13	SARS-CoV-2	1690	2706	652	5041	5041	0.536798	-0.897548
N1N2	vhRRS	2082	ETF1	human	NSP13	SARS-CoV-2	1692	371	652	364	652	0.569018	-0.813453
N1N2	vhRRS	2083	GP1BA	human	NSP10	SARS-CoV-2	1693	213	4264	165	4264	0.0499531	-4.32328
N1N2	vhRRS	2085	GRIK2	human	E	SARS-CoV-2	1695	96	117	130	130	0.738462	-0.437405
N1N2	vhRRS	2086	PMCH	human	NSP2	SARS-CoV-2	1696	749	6627	268	6627	0.113022	-3.14532
N1N2	vhRRS	2087	RGR	human	NSP13	SARS-CoV-2	1697	117	652	151	652	0.179448	-2.47836
N1N2	vhRRS	2088	MCM2	human	NSP4	SARS-CoV-2	1698	82	179	185	185	0.443243	-1.17383
N1N2	vhRRS	2089	PDE9A	human	NSP13	SARS-CoV-2	1699	948	652	275	652	1.45399	0.540015
N1N2	vhRRS	2090	CD34	human	M	SARS-CoV-2	1700	371	151	185	185	2.00541	1.00389
N1N2	vhRRS	2092	GALK1	human	N	SARS-CoV-2	1702	817	1353	1916	1916	0.426409	-1.22969
N1N2	vhRRS	2093	ACVR1	human	NSP10	SARS-CoV-2	1703	103	4264	89	4264	0.0241557	-5.37149
N1N2	vhRRS	2094	NAT2	human	M	SARS-CoV-2	1704	810	151	2781	2781	0.291262	-1.77961
N1N2	vhRRS	2095	SLC25A6	human	NSP13	SARS-CoV-2	1705	316	652	501	652	0.484663	-1.04495
N1N2	vhRRS	2096	ATP5O	human	ORF7A	SARS-CoV-2	1706	69	103	165	165	0.418182	-1.2578
N1N2	vhRRS	2097	BYSL	human	NSP8	SARS-CoV-2	1707	240	632	460	632	0.379747	-1.39689
N1N2	vhRRS	2098	GALK1	human	NSP10	SARS-CoV-2	1708	2390	4264	1916	4264	0.560507	-0.835197
N1N2	vhRRS	2099	ITPK1	human	NSP1	SARS-CoV-2	1709	7506	5432	2163	5432	1.38181	0.466561
N1N2	vhRRS	2100	OSM	human	NSP7	SARS-CoV-2	1710	82	199	82	199	0.41206	-1.27907
N1N2	vhRRS	2101	DEFA1	human	NSP9	SARS-CoV-2	1711	158	3248	117	3248	0.0486453	-4.36156
N1N2	vhRRS	2102	HIST1H1C	human	ORF9B	SARS-CoV-2	1712	2081	110	9017	9017	0.230786	-2.11537
N1N2	vhRRS	2103	RBM3	human	NSP8	SARS-CoV-2	1713	323	632	570	632	0.511076	-0.96839
N1N2	vhRRS	2104	CENPA	human	ORF7A	SARS-CoV-2	1714	76	103	206	206	0.368932	-1.43857
N1N2	vhRRS	2105	ACVR1	human	ORF7B	SARS-CoV-2	1715	130	144	89	144	0.902778	-0.147557
N1N2	vhRRS	2106	GPD2	human	ORF3B	SARS-CoV-2	1716	151	130	762	762	0.198163	-2.33524
N1N2	vhRRS	2107	CLPTM1	human	ORF10wu	SARS-CoV-2	1717	89	76	227	227	0.39207	-1.35082
N1N2	vhRRS	2109	RXRB	human	NSP2	SARS-CoV-2	1719	192	6627	124	6627	0.0289724	-5.10918
N1N2	vhRRS	2110	BTC	human	ORF3A	SARS-CoV-2	1720	233	82	89	89	2.61798	1.38845
N1N2	vhRRS	2111	NDP	human	ORF6	SARS-CoV-2	1721	103	89	158	158	0.651899	-0.61728
N1N2	vhRRS	2112	CA2	human	ORF3A	SARS-CoV-2	1722	151	82	2616	2616	0.0577217	-4.11474
N1N2	vhRRS	2113	RBM3	human	NSP9	SARS-CoV-2	1723	1559	3248	570	3248	0.479988	-1.05893
N1N2	vhRRS	2114	PDHB	human	N	SARS-CoV-2	1724	481	1353	247	1353	0.355506	-1.49205
N1N2	vhRRS	2115	CENPA	human	NSP4	SARS-CoV-2	1725	110	179	206	206	0.533981	-0.905141
N1N2	vhRRS	2116	FKBP3	human	ORF7B	SARS-CoV-2	1726	1037	144	1710	1710	0.606433	-0.72158
N1N2	vhRRS	2118	MOBP	human	ORF7B	SARS-CoV-2	1728	96	144	227	227	0.422907	-1.24159
C1N2	HuSCIGFP	315	CREB3L1	human	E	SARS-CoV-2	1843	89	117	96	117	0.760684	-0.394631
C1N2	HuSCIGFP	316	TMEM258	human	E	SARS-CoV-2	1844	4258	117	309	309	13.7799	3.7845
C1N2	HuSCIGFP	359	MEI4	human	NSP10	SARS-CoV-2	1887	82	2060	41	2060	0.0398058	-4.65088
C1N2	HuSCIGFP	404	VEGFB	human	NSP13	SARS-CoV-2	1932	69	652	82	652	0.105828	-3.2402
C1N2	HuSCIGFP	405	KLHL20	human	NSP13	SARS-CoV-2	1933	199	652	179	652	0.305215	-1.7121
C1N2	HuSCIGFP	406	ARAP3	human	NSP13	SARS-CoV-2	1934	76	652	89	652	0.116564	-3.1008
C1N2	HuSCIGFP	407	CTBP1-AS2	human	NSP13	SARS-CoV-2	1935	89	652	62	652	0.136503	-2.87299
C1N2	HuSCIGFP	425	TRIM2	human	NSP16	SARS-CoV-2	1953	1353	838	1621	1621	0.83467	-0.260722
C1N2	HuSCIGFP	426	TTC23L	human	NSP16	SARS-CoV-2	1954	69	838	69	838	0.0823389	-3.60228
C1N2	HuSCIGFP	427	KRT80	human	NSP16	SARS-CoV-2	1955	240	838	213	838	0.286396	-1.80392
C1N2	HuSCIGFP	428	MEI4	human	NSP16	SARS-CoV-2	1956	69	838	41	838	0.0823389	-3.60228
C1N2	HuSCIGFP	429	ASB12	human	NSP16	SARS-CoV-2	1957	103	838	117	838	0.122912	-3.02431
C1N2	HuSCIGFP	434	ANKRD36B	human	NSP16	SARS-CoV-2	1962	1476	838	577	838	1.76134	0.816671
C1N2	HuSCIGFP	435	LAP3	human	NSP16	SARS-CoV-2	1963	206	838	185	838	0.245823	-2.02431
C1N2	HuSCIGFP	436	CCNDBP1	human	NSP16	SARS-CoV-2	1964	55	838	96	838	0.0656325	-3.92945
C1N2	HuSCIGFP	438	DAAM2	human	NSP16	SARS-CoV-2	1966	151	838	82	838	0.180191	-2.4724
C1N2	HuSCIGFP	442	SESTD1	human	NSP16	SARS-CoV-2	1970	69	838	103	838	0.0823389	-3.60228
C1N2	HuSCIGFP	443	AKAP9	human	NSP16	SARS-CoV-2	1971	62	838	69	838	0.0739857	-3.75661
C1N2	HuSCIGFP	444	SNF8	human	NSP16	SARS-CoV-2	1972	103	838	62	838	0.122912	-3.02431
C1N2	HuSCIGFP	446	TEPSIN	human	NSP16	SARS-CoV-2	1974	439	838	412	838	0.523866	-0.932729
C1N2	HuSCIGFP	447	PPARA	human	NSP16	SARS-CoV-2	1975	323	838	185	838	0.385442	-1.37542
C1N2	HuSCIGFP	450	HOMEZ	human	NSP16	SARS-CoV-2	1978	865	838	845	845	1.02367	0.0337488
C1N2	HuSCIGFP	452	COG3	human	NSP16	SARS-CoV-2	1980	508	838	597	838	0.606205	-0.722122
C1N2	HuSCIGFP	453	RINT1	human	NSP16	SARS-CoV-2	1981	233	838	179	838	0.278043	-1.84662
C1N2	HuSCIGFP	454	F13A1	human	NSP16	SARS-CoV-2	1982	192	838	371	838	0.229117	-2.12584
C1N2	HuSCIGFP	455	VBP1	human	NSP16	SARS-CoV-2	1983	611	838	419	838	0.729117	-0.455778
C1N2	HuSCIGFP	456	RAB3IP	human	NSP16	SARS-CoV-2	1984	117	838	192	838	0.139618	-2.84044
C1N2	HuSCIGFP	457	NDUFB7	human	NSP16	SARS-CoV-2	1985	302	838	185	838	0.360382	-1.4724
C1N2	HuSCIGFP	459	ACOT11	human	NSP16	SARS-CoV-2	1987	446	838	433	838	0.53222	-0.909907
C1N2	HuSCIGFP	461	EXOC6	human	NSP16	SARS-CoV-2	1989	62	838	62	838	0.0739857	-3.75661
C1N2	HuSCIGFP	462	MIF4GD	human	NSP16	SARS-CoV-2	1990	172	838	96	838	0.205251	-2.28454
C1N2	HuSCIGFP	463	PPP4R3A	human	NSP16	SARS-CoV-2	1991	62	838	76	838	0.0739857	-3.75661
C1N2	HuSCIGFP	466	DHX8	human	NSP16	SARS-CoV-2	1994	76	838	82	838	0.0906921	-3.46288
C1N2	HuSCIGFP	485	LYPD5	human	NSP6	SARS-CoV-2	2013	82	240	69	240	0.341667	-1.54934
C1N2	HuSCIGFP	487	LY6E	human	NSP6	SARS-CoV-2	2015	21986	240	96	240	91.6083	6.51741
C1N2	HuSCIGFP	488	CD27	human	NSP6	SARS-CoV-2	2016	62	240	172	240	0.258333	-1.95269
C1N2	HuSCIGFP	489	IL27RA	human	NSP6	SARS-CoV-2	2017	96	240	96	240	0.4	-1.32193
C1N2	HuSCIGFP	512	TERF1	human	NSP8	SARS-CoV-2	2040	357	275	76	275	1.29818	0.376492
C1N2	HuSCIGFP	537	UBQLN2	human	ORF3B	SARS-CoV-2	2065	117	130	89	130	0.9	-0.152003
C1N2	HuSCIGFP	548	ABHD16A	human	ORF6	SARS-CoV-2	2076	28231	89	69	89	317.202	8.30926
C1N2	HuSCIGFP	551	UBQLN2	human	ORF6	SARS-CoV-2	2079	124	89	89	89	1.39326	0.478463
C1N2	HuSCIGFP	564	SLC51B	human	ORF7B	SARS-CoV-2	2092	1682	144	625	625	2.6912	1.42825
C1N2	HuSCIGFP	567	TBXA2R	human	ORF7B	SARS-CoV-2	2095	82	144	76	144	0.569444	-0.812373
C1N2	HuSCIGFP	569	FKBP7	human	ORF7B	SARS-CoV-2	2097	172	144	110	144	1.19444	0.25634
C1N2	HuSCIGFP	570	CREB3L1	human	ORF7B	SARS-CoV-2	2098	206	144	96	144	1.43056	0.516576
C1N2	HuSCIGFP	572	FFAR2	human	ORF7B	SARS-CoV-2	2100	1380	144	302	302	4.56954	2.19205
C1N2	HuSCIGFP	573	PRB3	human	ORF7B	SARS-CoV-2	2101	2452	144	824	824	2.97573	1.57324
C1N2	HuSCIGFP	574	PCDHB1	human	ORF7B	SARS-CoV-2	2102	124	144	76	144	0.861111	-0.215729
C1N2	HuSCIGFP	578	TSPAN8	human	ORF7B	SARS-CoV-2	2106	69	144	48	144	0.479167	-1.0614
C1N2	HuSCIGFP	579	HAVCR2	human	ORF7B	SARS-CoV-2	2107	69	144	76	144	0.479167	-1.0614
C1N2	HuSCIGFP	580	OR1D5	human	ORF7B	SARS-CoV-2	2108	391	144	192	192	2.03646	1.02606
C1N2	HuSCIGFP	581	TMEM14B	human	ORF7B	SARS-CoV-2	2109	5336	144	69	144	37.0556	5.21162
C1N2	HuSCIGFP	582	TMEM45A	human	ORF7B	SARS-CoV-2	2110	7197	144	55	144	49.9792	5.64325
C1N2	HuSCIGFP	583	C19orf18	human	ORF7B	SARS-CoV-2	2111	577	144	350	350	1.64857	0.721216
C1N2	vhLit-BM	828	ACE2	human	S	SARS-CoV-2	2135	103	76	254	254	0.405512	-1.30218
C1N2	vhLit-BM	829	ACE2	human	S	SARS-CoV-1	2136	89	76	254	254	0.350394	-1.51295
C1N2	vhLit-BM	830	EIF3F	human	S	SARS-CoV-1	2137	110	76	2177	2177	0.0505282	-4.30677
C1N2	vhLit-BM	831	SDCBP	human	E	SARS-CoV-1	2138	103	117	55	117	0.880342	-0.183864
C1N2	vhLit-BM	832	EEF1A1	human	N	SARS-CoV-1	2139	852	632	1277	1277	0.667189	-0.583833
C1N2	vhLit-BM	833	UBE2I	human	N	SARS-CoV-1	2140	4113	632	9106	9106	0.45168	-1.14663
C1N2	vhLit-BM	835	CAV1	human	ORF3A	SARS-CoV-1	2142	1174	5295	1703	5295	0.221719	-2.1732
C1N2	vhLit-BM	836	SGTA	human	ORF7A	SARS-CoV-1	2143	117	110	62	110	1.06364	0.089005
C1N2	vhLit-BM	837	BCL2L1	human	E	SARS-CoV-1	2144	2843	117	1428	1428	1.9909	0.993418
C1N2	vhLit-BM	838	MPP5	human	E	SARS-CoV-1	2145	240	117	1003	1003	0.239282	-2.06322
C1N2	vhLit-BM	839	HNRNPA1	human	N	SARS-CoV-1	2146	5301	632	6352	6352	0.83454	-0.260946
C1N2	vhLit-BM	840	PPIA	human	N	SARS-CoV-1	2147	9010	632	11023	11023	0.817382	-0.290918
C1N2	vhLit-BM	841	PRKRA	human	N	SARS-CoV-1	2148	22522	632	2053	2053	10.9703	3.45553
C1N2	vhLit-BM	843	EZR	human	S	SARS-CoV-1	2150	96	76	29488	29488	0.00325556	-8.26288
C1N2	vhLit-BM	844	GSK3A	human	N	SARS-CoV-1	2151	15343	632	19513	19513	0.786296	-0.346855
C1N2	vhLit-BM	845	FKBP1A	human	NSP1	SARS-CoV-1	2152	21100	13543	69	13543	1.558	0.639696
C1N2	vhLit-BM	846	LAS1L	human	NSP1	SARS-CoV-1	2153	1332	13543	529	13543	0.0983534	-3.34588
C1N2	vhLit-BM	847	PPIA	human	NSP1	SARS-CoV-1	2154	91622	13543	11023	13543	6.76527	2.75815
C1N2	vhLit-BM	848	PPIG	human	NSP1	SARS-CoV-1	2155	30237	13543	11551	13543	2.23267	1.15877
C1N2	vhLit-BM	850	RCAN3	human	NSP1	SARS-CoV-1	2157	14869	13543	3179	13543	1.09791	0.13476
C1N2	vhLit-BM	851	ATF5	human	NSP10	SARS-CoV-1	2158	611	2067	378	2067	0.295597	-1.75829
C1N2	vhLit-BM	852	BTF3	human	NSP10	SARS-CoV-1	2159	5954	2067	69	2067	2.8805	1.52632
C1N2	vhLit-BM	853	CHMP2B	human	NSP12	SARS-CoV-1	2160	69	96	2390	2390	0.0288703	-5.11427
C1N2	vhLit-BM	854	NDUFA10	human	NSP12	SARS-CoV-1	2161	62	96	288	288	0.215278	-2.21573
C1N2	vhLit-BM	855	PFDN5	human	NSP12	SARS-CoV-1	2162	124	96	8454	8454	0.0146676	-6.09122
C1N2	vhLit-BM	856	SNAP47	human	NSP12	SARS-CoV-1	2163	82	96	3495	3495	0.0234621	-5.41352
C1N2	vhLit-BM	857	CHEK2	human	NSP13	SARS-CoV-1	2164	714	1270	1071	1270	0.562205	-0.830833
C1N2	vhLit-BM	858	RYBP	human	NSP13	SARS-CoV-1	2165	680	1270	1408	1408	0.482955	-1.05004
C1N2	vhLit-BM	859	SERPING1	human	NSP14	SARS-CoV-1	2166	439	1820	694	1820	0.241209	-2.05165
C1N2	vhLit-BM	860	SERPING1	human	NSP2	SARS-CoV-1	2167	2761	3042	694	3042	0.907627	-0.139829
C1N2	vhLit-BM	863	FKBP1A	human	NSP5	SARS-CoV-1	2170	1717	2177	69	2177	0.7887	-0.342451
C1N2	vhLit-BM	873	DCTN2	human	ORF6	SARS-CoV-1	2180	89	130	1827	1827	0.0487137	-4.35953
C1N2	vhLit-BM	874	VKORC1	human	ORF7A	SARS-CoV-1	2181	254	110	1827	1827	0.139026	-2.84658
C1N2	vhLit-BM	875	CAMLG	human	ORF7B	SARS-CoV-1	2182	11950	130	55	130	91.9231	6.52236
C1N2	vhLit-BM	876	BAG6	human	ORF8A	SARS-CoV-1	2183	172	82	1009	1009	0.170466	-2.55245
C1N2	vhLit-BM	877	MARK3	human	ORF9B	SARS-CoV-1	2184	755	584	9477	9477	0.0796666	-3.64988
C1N2	vhLit-BM	878	PSMA2	human	ORF9B	SARS-CoV-1	2185	494	584	405	584	0.84589	-0.241457
C1N2	vhLit-BM	879	TMPRSS11E	human	S	SARS-CoV-1	2186	69	76	398	398	0.173367	-2.5281
C1N2	vhLit-BM	880	TMPRSS2	human	S	SARS-CoV-1	2187	76	76	453	453	0.16777	-2.57544
C1N2	vhRRS	2120	NKX2-5	human	NSP2	SARS-CoV-1	2445	2534	3042	302	3042	0.833005	-0.263604
C1N2	vhRRS	2121	GALK1	human	NSP12	SARS-CoV-1	2446	82	96	838	838	0.097852	-3.35325
C1N2	vhRRS	2122	MAOB	human	ORF6	SARS-CoV-1	2447	233	130	247	247	0.94332	-0.0841811
C1N2	vhRRS	2124	FAS	human	NSP5	SARS-CoV-1	2449	302	2177	439	2177	0.138723	-2.84972
C1N2	vhRRS	2126	LUM	human	E	SARS-CoV-1	2451	110	117	137	137	0.80292	-0.316672
C1N2	vhRRS	2128	DEFA1	human	NSP12	SARS-CoV-1	2453	96	96	69	96	1	0
C1N2	vhRRS	2130	ITPA	human	NSP14	SARS-CoV-1	2455	1236	1820	1339	1820	0.679121	-0.55826
C1N2	vhRRS	2131	INPP1	human	ORF7B	SARS-CoV-1	2456	199	130	2204	2204	0.0902904	-3.46928
C1N2	vhRRS	2132	SERPINB3	human	NSP13	SARS-CoV-1	2457	1401	1270	5473	5473	0.255984	-1.96587
C1N2	vhRRS	2133	NONO	human	ORF6	SARS-CoV-1	2458	151	130	817	817	0.184823	-2.43579
C1N2	vhRRS	2134	ITPK1	human	E	SARS-CoV-2	2459	62	117	82	117	0.529915	-0.916168
C1N2	vhRRS	2135	NONO	human	ORF7A	SARS-CoV-2	2460	144	62	817	817	0.176255	-2.50427
C1N2	vhRRS	2137	CANX	human	NSP7	SARS-CoV-2	2462	1071	172	1902	1902	0.563091	-0.828559
C1N2	vhRRS	2138	MNAT1	human	NSP4	SARS-CoV-2	2463	110	179	584	584	0.188356	-2.40846
C1N2	vhRRS	2139	CENPA	human	ORF9B	SARS-CoV-2	2464	76	110	137	137	0.554745	-0.850105
C1N2	vhRRS	2140	HLA-DMB	human	ORF3B	SARS-CoV-2	2465	110	130	433	433	0.254042	-1.97686
C1N2	vhRRS	2141	RXRB	human	NSP7	SARS-CoV-2	2466	158	172	1209	1209	0.130687	-2.93582
C1N2	vhRRS	2142	SLC6A1	human	NSP1	SARS-CoV-2	2467	742	2431	213	2431	0.305224	-1.71206
C1N2	vhRRS	2143	CLPTM1	human	NSP4	SARS-CoV-2	2468	22858	179	3571	3571	6.40101	2.6783
C1N2	vhRRS	2144	NFIB	human	NSP13	SARS-CoV-2	2469	632	652	556	652	0.969325	-0.0449474
C1N2	vhRRS	2145	PBX2	human	NSP7	SARS-CoV-2	2470	3015	172	11551	11551	0.261016	-1.93779
C1N2	vhRRS	2146	FAS	human	ORF3A	SARS-CoV-2	2471	82	89	439	439	0.186788	-2.42053
C1N2	vhRRS	2147	RAB3B	human	ORF6	SARS-CoV-2	2472	103	89	3145	3145	0.0327504	-4.93234
C1N2	vhRRS	2148	FAS	human	ORF9B	SARS-CoV-2	2473	130	110	439	439	0.296128	-1.75571
C1N2	vhRRS	2149	BMP5	human	N	SARS-CoV-2	2474	158	1353	96	1353	0.116778	-3.09817
C1N2	vhRRS	2150	ETF1	human	ORF8	SARS-CoV-2	2475	96	69	735	735	0.130612	-2.93664
C1N2	vhRRS	2151	EMD	human	NSP12	SARS-CoV-2	2476	165	275	460	460	0.358696	-1.47917
C1N2	vhRRS	2153	SLC6A1	human	NSP2	SARS-CoV-2	2478	666	6627	213	6627	0.100498	-3.31476
C1N2	vhRRS	2154	SLC25A6	human	NSP2	SARS-CoV-2	2479	776	6627	350	6627	0.117097	-3.09423
C1N2	vhRRS	2155	GPR18	human	NSP2	SARS-CoV-2	2480	357	6627	192	6627	0.0538705	-4.21436
C1N2	vhRRS	2156	PDE9A	human	ORF6	SARS-CoV-2	2481	117	89	3200	3200	0.0365625	-4.77349
C1N2	vhRRS	2157	HIST1H1C	human	ORF14	SARS-CoV-2	2482	151	227	2822	2822	0.0535082	-4.2241
C1N2	vhRRS	2158	NONO	human	NSP16	SARS-CoV-2	2483	886	838	817	838	1.05728	0.0803565
C1N2	vhRRS	2159	CA2	human	NSP1	SARS-CoV-2	2484	47659	2431	62	2431	19.6047	4.29313
C1N2	vhRRS	2160	HCLS1	human	NSP13	SARS-CoV-2	2485	5590	652	5027	5027	1.112	0.153151
C1N2	vhRRS	2161	NKX2-5	human	NSP10	SARS-CoV-2	2486	1243	2060	302	2060	0.603398	-0.728818
C1N2	vhRRS	2163	SLC25A6	human	ORF8	SARS-CoV-2	2488	213	69	350	350	0.608571	-0.716501
C1N2	vhRRS	2164	OSM	human	ORF14	SARS-CoV-2	2489	76	227	103	227	0.334802	-1.57862
C1N2	vhRRS	2165	RCC1	human	NSP6	SARS-CoV-2	2490	76	240	2280	2280	0.0333333	-4.90689
C1N2	vhRRS	2167	CD151	human	ORF7A	SARS-CoV-2	2492	254	62	323	323	0.786378	-0.346706
C1N2	vhRRS	2168	CD81	human	ORF9B	SARS-CoV-2	2493	89	110	172	172	0.517442	-0.950531
C1N2	vhRRS	2169	DEFA1	human	E	SARS-CoV-2	2494	137	117	69	117	1.17094	0.227667
C1N2	vhRRS	2170	VEGFD	human	ORF9B	SARS-CoV-2	2495	110	110	494	494	0.222672	-2.16701
C1N2	vhRRS	2171	SERPINB3	human	NSP6	SARS-CoV-2	2496	378	240	5473	5473	0.0690663	-3.85587
C1N2	vhRRS	2172	LAMP2	human	NSP4	SARS-CoV-2	2497	1133	179	240	240	4.72083	2.23904
C1N2	vhRRS	2174	CD151	human	N	SARS-CoV-2	2499	96	1353	323	1353	0.0709534	-3.81698
C1N2	vhRRS	2175	SCARB1	human	ORF14	SARS-CoV-2	2500	570	227	69	227	2.51101	1.32827
C1N2	vhRRS	2176	SLC6A1	human	ORF8	SARS-CoV-2	2501	82	69	213	213	0.384977	-1.37716
C1N2	vhRRS	2179	PDGFRA	human	NSP12	SARS-CoV-2	2504	179	275	316	316	0.566456	-0.819965
C1N2	vhRRS	2180	PSMD5	human	NSP13	SARS-CoV-2	2505	23758	652	20832	20832	1.14046	0.189612
C1N2	vhRRS	2182	ETF1	human	NSP13	SARS-CoV-2	2507	900	652	735	735	1.22449	0.292181
C1N2	vhRRS	2183	GP1BA	human	NSP10	SARS-CoV-2	2508	549	2060	295	2060	0.266505	-1.90777
C1N2	vhRRS	2184	HCLS1	human	ORF3B	SARS-CoV-2	2509	124	130	5027	5027	0.0246668	-5.34129
C1N2	vhRRS	2185	GRIK2	human	E	SARS-CoV-2	2510	117	117	117	117	1	0
C1N2	vhRRS	2186	PMCH	human	NSP2	SARS-CoV-2	2511	481	6627	350	6627	0.0725819	-3.78425
C1N2	vhRRS	2187	RGR	human	NSP13	SARS-CoV-2	2512	144	652	240	652	0.220859	-2.1788
C1N2	vhRRS	2188	MCM2	human	NSP4	SARS-CoV-2	2513	845	179	2788	2788	0.303085	-1.72221
C1N2	vhRRS	2189	PDE9A	human	NSP13	SARS-CoV-2	2514	2953	652	3200	3200	0.922813	-0.115891
C1N2	vhRRS	2190	CD34	human	M	SARS-CoV-2	2515	364	151	659	659	0.552352	-0.85634
C1N2	vhRRS	2191	DLX4	human	ORF9B	SARS-CoV-2	2516	103	110	364	364	0.282967	-1.82129
C1N2	vhRRS	2192	GALK1	human	N	SARS-CoV-2	2517	302	1353	838	1353	0.223208	-2.16354
C1N2	vhRRS	2193	ACVR1	human	NSP10	SARS-CoV-2	2518	3461	2060	3248	3248	1.06558	0.0916373
C1N2	vhRRS	2195	SLC25A6	human	NSP13	SARS-CoV-2	2520	213	652	350	652	0.326687	-1.61402
C1N2	vhRRS	2196	ATP5O	human	ORF7A	SARS-CoV-2	2521	96	62	371	371	0.25876	-1.95031
C1N2	vhRRS	2197	BYSL	human	NSP8	SARS-CoV-2	2522	687	275	1861	1861	0.369156	-1.4377
C1N2	vhRRS	2198	GALK1	human	NSP10	SARS-CoV-2	2523	1037	2060	838	2060	0.503398	-0.990228
C1N2	vhRRS	2199	ITPK1	human	NSP1	SARS-CoV-2	2524	179	2431	82	2431	0.0736323	-3.76352
C1N2	vhRRS	2201	DEFA1	human	NSP9	SARS-CoV-2	2526	158	1573	69	1573	0.100445	-3.31552
C1N2	vhRRS	2202	HIST1H1C	human	ORF9B	SARS-CoV-2	2527	213	110	2822	2822	0.0754784	-3.72779
C1N2	vhRRS	2203	RBM3	human	NSP8	SARS-CoV-2	2528	762	275	8042	8042	0.0947525	-3.39969
C1N2	vhRRS	2204	CENPA	human	ORF7A	SARS-CoV-2	2529	89	62	137	137	0.649635	-0.622299
C1N2	vhRRS	2205	ACVR1	human	ORF7B	SARS-CoV-2	2530	426	144	3248	3248	0.131158	-2.93063
C1N2	vhRRS	2206	GPD2	human	ORF3B	SARS-CoV-2	2531	82	130	336	336	0.244048	-2.03477
C1N2	vhRRS	2207	CLPTM1	human	ORF10wu	SARS-CoV-2	2532	117	110	3571	3571	0.0327639	-4.93175
C1N2	vhRRS	2209	RXRB	human	NSP2	SARS-CoV-2	2534	1861	6627	1209	6627	0.280821	-1.83228
C1N2	vhRRS	2210	BTC	human	ORF3A	SARS-CoV-2	2535	110	89	927	927	0.118662	-3.07507
C1N2	vhRRS	2211	NDP	human	ORF6	SARS-CoV-2	2536	96	89	110	110	0.872727	-0.196397
C1N2	vhRRS	2212	CA2	human	ORF3A	SARS-CoV-2	2537	172	89	62	89	1.93258	0.950531
C1N2	vhRRS	2213	RBM3	human	NSP9	SARS-CoV-2	2538	7746	1573	8042	8042	0.963193	-0.0541028
C1N2	vhRRS	2214	PDHB	human	N	SARS-CoV-2	2539	117	1353	137	1353	0.0864745	-3.53158
C1N2	vhRRS	2215	CENPA	human	NSP4	SARS-CoV-2	2540	82	179	137	179	0.458101	-1.12626
C1N2	vhRRS	2216	FKBP3	human	ORF7B	SARS-CoV-2	2541	961	144	18146	18146	0.0529593	-4.23897
C1N2	vhRRS	2218	MOBP	human	ORF7B	SARS-CoV-2	2543	124	144	810	810	0.153086	-2.70758
N1N2	HuSCIHIS3	1010	KLC2	human	N	SARS-CoV-2	2656	1332	1353	110	1353	0.984479	-0.0225678
N1N2	vhLit-BM	690	NSP1	SARS-CoV-1	PPIH	human	2660	11709	316	87845	87845	0.133292	-2.90734
N1N2	HuSCIHIS3	922	ORF3B	SARS-CoV-2	LBX1	human	2672	419	1765	165	1765	0.237394	-2.07465
N1N2	vhRRS	2084	HCLS1	human	ORF3B	SARS-CoV-2	2674	130	130	6936	6936	0.0187428	-5.73752
N1N2	vhRRS	2069	DEFA1	human	E	SARS-CoV-2	2676	446	117	117	117	3.81197	1.93054
N1N2	vhRRS	2041	RXRB	human	NSP7	SARS-CoV-2	2677	89	199	124	199	0.447236	-1.16089
N1N2	HuSCIHIS3	1043	REL	human	NSP9	SARS-CoV-2	2682	879	3248	309	3248	0.270628	-1.88562
N1N2	HuSCIHIS3	1067	USO1	human	N	SARS-CoV-2	2686	41679	1353	3331	3331	12.5125	3.64529
N1N2	HuSCIHIS3	974	AMOT	human	NSP16	SARS-CoV-2	2687	803	838	652	838	0.958234	-0.0615503
N1N2	HuSCIHIS3	1013	KRT31	human	NSP16	SARS-CoV-2	2692	185	838	117	838	0.220764	-2.17942
N1N2	HuSCIHIS3	921	NSP16	SARS-CoV-2	LBX1	human	2703	3248	1765	1847	1847	1.75853	0.814368
N1N2	HuSCIHIS3	896	NSP14	SARS-CoV-2	COG6	human	2705	4155	1339	14155	14155	0.293536	-1.76839
N1N2	vhRRS	2091	DLX4	human	ORF9B	SARS-CoV-2	2712	144	110	323	323	0.44582	-1.16547
N1N2	HuSCIHIS3	1046	SGTA	human	ORF14	SARS-CoV-2	2714	426	227	845	845	0.504142	-0.988098
N1N2	vhRRS	2062	NKX2-5	human	NSP12	SARS-CoV-2	2717	124	275	117	275	0.450909	-1.14909
N1N2	vhLit-BM	684	S	SARS-CoV-1	EZR	human	2719	151	8708	89	8708	0.0173404	-5.84972
N1N2	HuSCIHIS3	930	NSP16	SARS-CoV-2	MTUS2	human	2721	1360	343	1847	1847	0.736329	-0.441577
N1N2	vhRRS	1875	NSP15	SARS-CoV-2	MCCC1	human	2726	433	103	20234	20234	0.0213996	-5.54627
N1N2	vhRRS	1829	ORF8A	SARS-CoV-1	SALL2	human	2730	89	82	309	309	0.288026	-1.79573
N1N2	vhRRS	1838	M	SARS-CoV-2	RTL10	human	2731	254	2143	584	2143	0.118525	-3.07673
N1N2	HuSCIHIS3	894	NSP3	SARS-CoV-2	CEP57L1	human	2735	2438	110	22893	22893	0.106495	-3.23114
N1N2	HuSCIHIS3	927	N	SARS-CoV-2	MORF4L1	human	2738	3207	130	76	130	24.6692	4.62464
N1N2	vhRRS	1892	ORF7B	SARS-CoV-2	ARHGEF15	human	2739	261	220	639	639	0.408451	-1.29177
N1N2	HuSCIHIS3	1069	USP25	human	NSP16	SARS-CoV-2	2750	116190	838	25984	25984	4.4716	2.16079
N1N2	IntraSCI	622	NSP9	SARS-CoV-2	S	SARS-CoV-2	2751	151	76	7630	7630	0.0197903	-5.65906
N1C2	vhRRS	1934	ORF3A	SARS-CoV-2	GINS3	human	2784	213	9120	76	9120	0.0233553	-5.42011
N1C2	HuSCIGFP	260	ORF7B	SARS-CoV-2	FKBP7	human	2793	96	41	639	639	0.150235	-2.73471
N1C2	HuSCIGFP	106	NSP14	SARS-CoV-2	RGP1	human	2794	2184	268	14155	14155	0.154292	-2.69627
N1C2	vhLit-BM	744	NSP1	SARS-CoV-1	RCAN3	human	2795	34374	934	87845	87845	0.391303	-1.35364
N1C2	vhRRS	1942	NSP5	SARS-CoV-2	SF3A1	human	2797	199	62	13344	13344	0.0149131	-6.06728
N1C2	vhRRS	1946	N	SARS-CoV-2	BEST1	human	2809	5892	371	76	371	15.8814	3.98927
N1C2	vhLit-BM	729	ORF3A	SARS-CoV-1	CAV1	human	2813	803	900	151	900	0.892222	-0.164525
N1C2	HuSCIGFP	144	NSP16	SARS-CoV-2	RINT1	human	2826	261	89	1847	1847	0.14131	-2.82306
N1C2	vhRRS	1965	NSP15	SARS-CoV-2	MCMBP	human	2837	1662	213	20234	20234	0.082139	-3.60579
N1C2	vhRRS	1967	ORF9B	SARS-CoV-2	ATAD2	human	2847	233	103	721	721	0.323162	-1.62967
C1N2	vhLit-BM	834	ATP6V1G1	human	NSP5	SARS-CoV-1	2867	955	2177	1174	2177	0.438677	-1.18877
C1N2	vhRRS	2200	OSM	human	NSP7	SARS-CoV-2	2875	89	172	103	172	0.517442	-0.950531
C1N2	vhRRS	2178	GPD2	human	ORF9B	SARS-CoV-2	2884	179	110	336	336	0.532738	-0.908502
C1N2	vhLit-BM	849	PPIH	human	NSP1	SARS-CoV-1	2885	11332	13543	3852	13543	0.836742	-0.257145
C1N2	HuSCIGFP	486	CD40	human	NSP6	SARS-CoV-2	2894	89	240	62	240	0.370833	-1.43116
C1N2	vhRRS	2194	NAT2	human	M	SARS-CoV-2	2912	82	151	233	233	0.351931	-1.50663
C1N2	vhRRS	2162	NKX2-5	human	NSP12	SARS-CoV-2	2922	179	275	302	302	0.592715	-0.754589
C1N2	vhRRS	2166	GP1BA	human	NSP2	SARS-CoV-2	2923	549	6627	295	6627	0.0828429	-3.59348
C1N2	vhRRS	2123	MAOB	human	E	SARS-CoV-1	2926	316	117	247	247	1.27935	0.355414
C1N2	HuSCIGFP	432	TTC23	human	NSP16	SARS-CoV-2	2940	364	838	192	838	0.434368	-1.20301
N1N2	hsRRS-v2	NULL	CENPA	human	PPIL3	human	11035	110	110	172	172	0.639535	-0.644905
N1N2	hsPRS-v2	NULL	XIAP	human	CASP3	human	11034	364	1339	343	1339	0.271845	-1.87915
N1N2	hsRRS-v2	NULL	RCC1	human	KLHL6	human	11033	151	117	536	536	0.281716	-1.82768
N1N2	hsRRS-v2	NULL	CA2	human	PTPRS	human	11032	158	76	1847	1847	0.0855441	-3.54719
N1N2	hsPRS-v2	NULL	CEBPG	human	FOS	human	11031	124	82	343	343	0.361516	-1.46787
N1N2	hsRRS-v2	NULL	SLC25A6	human	ZNF213	human	11030	76	69	213	213	0.356808	-1.48678
N1N2	hsRRS-v2	NULL	ARSA	human	DBN1	human	11029	110	1085	110	1085	0.101382	-3.30212
N1N2	hsRRS-v2	NULL	ASS1	human	GINS3	human	11028	76	96	110	110	0.690909	-0.533432
N1N2	hsPRS-v2	NULL	NF2	human	HGS	human	11027	220	611	117	611	0.360065	-1.47367
N1N2	hsPRS-v2	NULL	RCC1	human	RAN	human	11026	1119	2225	570	2225	0.502921	-0.991595
N1N2	hsRRS-v2	NULL	APOD	human	MUC7	human	11025	89	76	151	151	0.589404	-0.762671
N1N2	hsRRS-v2	NULL	FABP4	human	GCG	human	11024	220	82	2664	2664	0.0825826	-3.59802
N1N2	hsRRS-v2	NULL	ETF1	human	LMBR1L	human	11023	89	110	206	206	0.432039	-1.21077
N1N2	hsPRS-v2	NULL	CBLB	human	GRB2	human	11022	2122	213	398	398	5.33166	2.41458
N1N2	hsPRS-v2	NULL	SKP1	human	SKP2	human	11021	275	103	213	213	1.29108	0.368578
N1N2	hsPRS-v2	NULL	FANCA	human	FANCG	human	11020	261	69	295	295	0.884746	-0.176665
N1N2	hsPRS-v2	NULL	NCBP1	human	NCBP2	human	11019	639	96	1058	1058	0.60397	-0.727452
N1N2	hsPRS-v2	NULL	PEX19	human	PEX11B	human	11018	508	76	2527	2527	0.201029	-2.31453
N1N2	hsRRS-v2	NULL	NONO	human	BEST1	human	11017	69	82	282	282	0.244681	-2.03103
N1N2	hsPRS-v2	NULL	IGF2	human	IGFBP4	human	11016	103	62	144	144	0.715278	-0.483424
N1N2	hsPRS-v2	NULL	FEN1	human	PCNA	human	11015	179	1442	103	1442	0.124133	-3.01004
N1N2	hsRRS-v2	NULL	SLC6A1	human	TM4SF4	human	11014	185	82	165	165	1.12121	0.165059
N1N2	hsRRS-v2	NULL	HLA-DMB	human	PSEN2	human	11013	82	117	117	117	0.700855	-0.512813
N1N2	hsRRS-v2	NULL	PDGFRA	human	NDFIP1	human	11012	55	69	89	89	0.617978	-0.694374
N1N2	hsPRS-v2	NULL	ATF3	human	DDIT3	human	11011	707	89	103	103	6.86408	2.77907
N1N2	hsPRS-v2	NULL	HDAC1	human	ZBTB16	human	11010	89	130	714	714	0.12465	-3.00405
N1N2	hsRRS-v2	NULL	PROS1	human	STK25	human	11009	103	89	227	227	0.453744	-1.14005
N1N2	hsRRS-v2	NULL	ITPK1	human	SLC35G2	human	11008	776	275	961	961	0.807492	-0.30848
N1N2	hsRRS-v2	NULL	VEGFD	human	ZBTB25	human	11007	55	76	76	76	0.723684	-0.466568
N1N2	hsPRS-v2	NULL	NR3C1	human	HSP90AA1	human	11006	227	597	385	597	0.380235	-1.39504
N1N2	hsRRS-v2	NULL	HCLS1	human	SALL2	human	11005	144	62	2644	2644	0.0544629	-4.19858
N1N2	hsRRS-v2	NULL	SERPINB3	human	DCTN6	human	11004	364	76	25936	25936	0.0140345	-6.15487
N1N2	hsPRS-v2	NULL	MAFG	human	NFE2L1	human	11003	137	76	165	165	0.830303	-0.26829
N1N2	hsRRS-v2	NULL	FABP7	human	STX5	human	11002	110	69	1408	1408	0.078125	-3.67807
N1N2	hsRRS-v2	NULL	MNAT1	human	GMPPA	human	11001	103	89	199	199	0.517588	-0.950124
N1N2	hsRRS-v2	NULL	OSM	human	ZNF688	human	11000	62	82	76	82	0.756098	-0.403356
N1N2	hsRRS-v2	NULL	LAMP2	human	UBE2G2	human	10999	55	82	82	82	0.670732	-0.576192
N1N2	hsPRS-v2	NULL	DDIT3	human	FOS	human	10998	350	89	213	213	1.64319	0.716501
N1N2	hsRRS-v2	NULL	RGR	human	ABCF3	human	10997	110	3276	110	3276	0.0335775	-4.89636
N1N2	hsRRS-v2	NULL	GRIK2	human	ARL6IP6	human	10996	69	151	96	151	0.456954	-1.12988
N1N2	hsRRS-v2	NULL	GCDH	human	ZCCHC9	human	10995	48	55	151	151	0.317881	-1.65344
N1N2	hsPRS-v2	NULL	JUNB	human	BATF	human	10994	179	69	103	103	1.73786	0.797315
N1N2	hsPRS-v2	NULL	MAD2L1	human	MAD1L1	human	10993	769	137	96	137	5.61314	2.48881
N1N2	hsRRS-v2	NULL	CANX	human	ATAD2	human	10992	76	103	130	130	0.584615	-0.77444
N1N2	hsRRS-v2	NULL	PDE9A	human	REM2	human	10991	179	110	233	233	0.76824	-0.38037
N1N2	hsPRS-v2	NULL	BDNF	human	NTF4	human	10990	89	103	151	151	0.589404	-0.762671
N1N2	hsPRS-v2	NULL	HIF1A	human	TP53	human	10989	220	130	103	130	1.69231	0.758992
N1N2	hsPRS-v2	NULL	BAD	human	BCL2L1	human	10988	380198	584	529	584	651.024	9.34657
N1N2	hsRRS-v2	NULL	CD151	human	WDR41	human	10987	172	89	227	227	0.757709	-0.400284
N1N2	hsPRS-v2	NULL	CDK2	human	CKS1B	human	10986	6284	89	577	577	10.8908	3.44504
N1N2	hsPRS-v2	NULL	ORC2	human	MCM10	human	10985	103	82	536	536	0.192164	-2.37959
N1N2	hsPRS-v2	NULL	BAK1	human	BCL2L1	human	10984	221256	948	1078	1078	205.247	7.68122
N1N2	hsPRS-v2	NULL	MCM2	human	MCM3	human	10983	213	96	158	158	1.3481	0.430929
N1N2	hsRRS-v2	NULL	BTC	human	PRRC2B	human	10982	82	117	103	117	0.700855	-0.512813
N1N2	hsPRS-v2	NULL	PSMD4	human	RAD23A	human	10981	1511	577	172	577	2.61872	1.38886
N1N2	hsRRS-v2	NULL	CD81	human	NPC2	human	10980	69	55	185	185	0.372973	-1.42286
N1N2	hsRRS-v2	NULL	PPP6C	human	ZNF350	human	10979	117	117	158	158	0.740506	-0.433416
N1N2	hsPRS-v2	NULL	IFIT1	human	EIF3E	human	10978	130	76	1476	1476	0.0880759	-3.50511
N1N2	hsRRS-v2	NULL	PSMD5	human	SLC22A15	human	10977	117	89	3193	3193	0.0366427	-4.77033
N1N2	hsRRS-v2	NULL	GPD2	human	RTL10	human	10976	350	941	522	941	0.371945	-1.42684
N1N2	hsRRS-v2	NULL	GALK1	human	MCCC1	human	10975	103	69	1531	1531	0.0672763	-3.89376
N1N2	hsPRS-v2	NULL	LSM3	human	LSM2	human	10974	762	76	460	460	1.65652	0.728157
N1N2	hsPRS-v2	NULL	LCP2	human	GRAP2	human	10973	4223	69	1119	1119	3.77391	1.91606
N1N2	hsRRS-v2	NULL	RAB3B	human	BOC	human	10972	76	76	247	247	0.307692	-1.70044
N1N2	hsRRS-v2	NULL	FKBP3	human	NQO2	human	10971	735	96	2252	2252	0.326377	-1.61539
N1N2	hsRRS-v2	NULL	PDHB	human	ZC3HC1	human	10970	110	89	501	501	0.219561	-2.18731
N1N2	hsRRS-v2	NULL	EMD	human	ARMC1	human	10969	2046	158	2960	2960	0.691216	-0.532791
N1N2	hsRRS-v2	NULL	SHMT2	human	STAC3	human	10968	89	227	124	227	0.39207	-1.35082
N1N2	hsPRS-v2	NULL	LCP2	human	NCK1	human	10967	20612	4216	2122	4216	4.88899	2.28954
C1N2	hsRRS-v2	NULL	ERBB3	human	C3orf38	human	10966	151	165	591	591	0.255499	-1.96861
C1N2	hsRRS-v2	NULL	CKB	human	HBZ	human	10965	309	103	920	920	0.33587	-1.57403
C1N2	hsPRS-v2	NULL	ORC2	human	ORC4	human	10964	295	151	1936	1936	0.152376	-2.71429
C1N2	hsPRS-v2	NULL	HBA2	human	HBB	human	10963	89	82	130	130	0.684615	-0.546634
C1N2	hsRRS-v2	NULL	BYSL	human	KIAA0907	human	10962	89	76	1511	1511	0.0589014	-4.08555
C1N2	hsRRS-v2	NULL	ATP5O	human	CLEC2D	human	10961	144	144	199	199	0.723618	-0.4667
C1N2	hsPRS-v2	NULL	DR1	human	DRAP1	human	10960	145481	110	1930	1930	75.3788	6.23609
C1N2	hsPRS-v2	NULL	MCM2	human	MCM5	human	10959	192	89	1895	1895	0.101319	-3.30302
C1N2	hsPRS-v2	NULL	GTF2F1	human	GTF2F2	human	10958	137	124	570	570	0.240351	-2.05679
C1N2	hsRRS-v2	NULL	PBX2	human	VILL	human	10957	137	62	10116	10116	0.0135429	-6.20632
C1N2	hsPRS-v2	NULL	SMAD1	human	SMAD4	human	10956	2287	2053	1016	2053	1.11398	0.155723
C1N2	hsRRS-v2	NULL	GP1BA	human	NECTIN2	human	10955	89	76	213	213	0.41784	-1.25898
C1N2	hsPRS-v2	NULL	PPP3CA	human	PPP3R1	human	10954	110	76	1373	1373	0.0801165	-3.64176
C1N2	hsPRS-v2	NULL	SMAD4	human	DCP1A	human	10953	1058	82	4663	4663	0.226893	-2.13992
C1N2	hsRRS-v2	NULL	RBM3	human	SF3A1	human	10952	542	172	4718	4718	0.114879	-3.12181
C1N2	hsPRS-v2	NULL	PDE4D	human	RACK1	human	10951	803	158	1140	1140	0.704386	-0.505562
C1N2	hsPRS-v2	NULL	CGA	human	CGB5	human	10950	96	76	659	659	0.145675	-2.77917
C1N2	hsRRS-v2	NULL	NUDT2	human	MIIP	human	10949	220	103	4896	4896	0.0449346	-4.47603
C1N2	hsRRS-v2	NULL	ACVR1	human	CWF19L1	human	10948	240	206	1875	1875	0.128	-2.96578
C1N2	hsRRS-v2	NULL	MAOB	human	CTCF	human	10947	69	89	206	206	0.334951	-1.57798
C1N2	hsPRS-v2	NULL	CASP2	human	CRADD	human	10946	240	124	1257	1257	0.190931	-2.38888
C1N2	hsRRS-v2	NULL	GPR18	human	HNRNPLL	human	10945	89	117	172	172	0.517442	-0.950531
C1N2	hsRRS-v2	NULL	MCM2	human	PLXNA4	human	10944	316	158	2479	2479	0.127471	-2.97176
C1N2	hsPRS-v2	NULL	GRB2	human	LAT	human	10943	975	501	2321	2321	0.420078	-1.25127
C1N2	hsRRS-v2	NULL	COPB1	human	HPCAL4	human	10942	62	103	76	103	0.601942	-0.732304
C1N2	hsPRS-v2	NULL	ERBB3	human	NRG1	human	10941	130	199	474	474	0.274262	-1.86638
C1N2	hsRRS-v2	NULL	CNN1	human	PGAP2	human	10940	179	96	1161	1161	0.154177	-2.69734
C1N2	hsRRS-v2	NULL	BMP5	human	MCMBP	human	10939	62	124	130	130	0.476923	-1.06817
C1N2	hsPRS-v2	NULL	RAC1	human	ARFIP2	human	10938	604	110	1483	1483	0.407283	-1.2959
C1N2	hsRRS-v2	NULL	NKX2-5	human	CSGALNACT2	human	10937	103	151	323	323	0.318885	-1.64889
C1N2	hsPRS-v2	NULL	SKP1	human	BTRC	human	10936	1167	220	2005	2005	0.582045	-0.780798
C1N2	hsRRS-v2	NULL	RFX3	human	SEMA4G	human	10935	69	82	584	584	0.118151	-3.0813
C1N2	hsRRS-v2	NULL	HIST1H1C	human	NPDC1	human	10934	103	76	1669	1669	0.0617136	-4.01827
C1N2	hsRRS-v2	NULL	NDP	human	NUDT4	human	10933	55	96	96	96	0.572917	-0.803603
C1N2	hsPRS-v2	NULL	AKT1	human	PDPK1	human	10932	460	247	5301	5301	0.0867761	-3.52656
C1N2	hsRRS-v2	NULL	CD34	human	SNX21	human	10931	130	103	467	467	0.278373	-1.84491
C1N2	hsPRS-v2	NULL	TP53	human	UBE2I	human	10930	645	254	398	398	1.6206	0.696531
C1N2	hsPRS-v2	NULL	PEX19	human	PEX16	human	10929	1730	474	4374	4374	0.395519	-1.33818
C1N2	hsRRS-v2	NULL	PMCH	human	RIC3	human	10928	220	82	336	336	0.654762	-0.610958
C1N2	hsRRS-v2	NULL	FAS	human	LSM3	human	10927	254	282	522	522	0.48659	-1.03922
C1N2	hsPRS-v2	NULL	XIAP	human	CASP7	human	10926	261	2012	220	2012	0.129722	-2.94651
C1N2	hsRRS-v2	NULL	CLPTM1	human	L3MBTL2	human	10925	254	117	2555	2555	0.0994129	-3.33042
C1N2	hsRRS-v2	NULL	PSMD5	human	SYCE1	human	10924	494	117	9937	9937	0.0497132	-4.33023
C1N2	hsRRS-v2	NULL	MOBP	human	MRPS25	human	10923	82	89	714	714	0.114846	-3.12223
C1N2	hsPRS-v2	NULL	RHOA	human	ARHGAP1	human	10922	3083	1106	810	1106	2.78752	1.47898
C1N2	hsPRS-v2	NULL	XIAP	human	CASP9	human	10921	110	89	213	213	0.516432	-0.95335
C1N2	hsRRS-v2	NULL	SCARB1	human	PHF21B	human	10920	124	96	309	309	0.401294	-1.31727
C1N2	hsRRS-v2	NULL	PSMD12	human	CRIPT	human	10919	295	76	6957	6957	0.0424033	-4.55968
C1N2	hsRRS-v2	NULL	DEFA1	human	TSTD2	human	10918	110	179	165	179	0.614525	-0.702456
C1N2	hsRRS-v2	NULL	NAT2	human	DNAJA1	human	10917	89	179	213	213	0.41784	-1.25898
C1N2	hsPRS-v2	NULL	PEX19	human	PEX3	human	10916	36532	89	4525	4525	8.07337	3.01317
C1N2	hsPRS-v2	NULL	LMNA	human	RB1	human	10915	185	110	240	240	0.770833	-0.375509
C1N2	hsPRS-v2	NULL	ARF1	human	ARFIP2	human	10914	1037	144	5308	5308	0.195365	-2.35575
C1N2	hsPRS-v2	NULL	PEX14	human	PEX19	human	10913	2733	302	845	845	3.23432	1.69346
C1N2	hsPRS-v2	NULL	RIPK2	human	NOD1	human	10912	1085	309	1518	1518	0.714756	-0.484477
C1N2	hsRRS-v2	NULL	DUT	human	FAAP24	human	10911	96	82	261	261	0.367816	-1.44294
C1N2	hsRRS-v2	NULL	CANX	human	ARHGEF15	human	10910	179	165	1353	1353	0.132299	-2.91813
C1N2	hsRRS-v2	NULL	RHOC	human	NUP62CL	human	10909	96	110	591	591	0.162437	-2.62205
C1N2	hsRRS-v2	NULL	DLX4	human	RAB3IP	human	10908	220	742	330	742	0.296496	-1.75392
C1N2	hsRRS-v2	NULL	ITPA	human	WDR62	human	10907	144	206	1291	1291	0.111541	-3.16435
C1N2	hsRRS-v2	NULL	INPP1	human	UBLCP1	human	10906	151	110	1806	1806	0.0836102	-3.58018
C1N2	hsPRS-v2	NULL	FANCA	human	FANCC	human	10905	76	137	144	144	0.527778	-0.921997
C1N2	hsRRS-v2	NULL	COPB1	human	SLC39A14	human	10904	82	62	76	76	1.07895	0.109624
C1N2	hsPRS-v2	NULL	GRB2	human	VAV1	human	10903	117	89	1785	1785	0.0655462	-3.93134
C1N2	hsPRS-v2	NULL	LMNA	human	LMNB1	human	10902	1222	151	261	261	4.68199	2.22712
C1N2	hsPRS-v2	NULL	GADD45A	human	PCNA	human	10901	2946	1593	2369	2369	1.24356	0.314479
C1N2	hsRRS-v2	NULL	LUM	human	UGGT2	human	10900	130	103	192	192	0.677083	-0.562595
C1N2	hsRRS-v2	NULL	RXRB	human	CXCL11	human	10899	69	62	542	542	0.127306	-2.97362
C1N2	hsRRS-v2	NULL	NFIB	human	TIRAP	human	10898	144	130	913	913	0.157722	-2.66455
C1N2	hsRRS-v2	NULL	CENPA	human	PPIL3	human	10897	82	110	172	172	0.476744	-1.06871
C1N2	hsPRS-v2	NULL	XIAP	human	CASP3	human	10896	295	1339	240	1339	0.220314	-2.18237
C1N2	hsRRS-v2	NULL	RCC1	human	KLHL6	human	10895	199	117	1882	1882	0.105739	-3.24143
C1N2	hsRRS-v2	NULL	CA2	human	PTPRS	human	10894	268	76	21416	21416	0.012514	-6.32031
C1N2	hsPRS-v2	NULL	CEBPG	human	FOS	human	10893	96	82	494	494	0.194332	-2.3634
C1N2	hsRRS-v2	NULL	SLC25A6	human	ZNF213	human	10892	82	69	419	419	0.195704	-2.35325
C1N2	hsRRS-v2	NULL	ARSA	human	DBN1	human	10891	130	1085	103	1085	0.119816	-3.06111
C1N2	hsRRS-v2	NULL	ASS1	human	GINS3	human	10890	76	96	529	529	0.143667	-2.7992
C1N2	hsPRS-v2	NULL	NF2	human	HGS	human	10889	955	611	563	611	1.56301	0.644328
C1N2	hsPRS-v2	NULL	RCC1	human	RAN	human	10888	4313	2225	1978	2225	1.93843	0.954886
C1N2	hsRRS-v2	NULL	APOD	human	MUC7	human	10887	82	76	275	275	0.298182	-1.74574
C1N2	hsRRS-v2	NULL	FABP4	human	GCG	human	10886	172	82	10789	10789	0.0159422	-5.97101
C1N2	hsRRS-v2	NULL	ETF1	human	LMBR1L	human	10885	199	110	687	687	0.289665	-1.78754
C1N2	hsPRS-v2	NULL	CBLB	human	GRB2	human	10884	18736	213	1003	1003	18.68	4.22342
C1N2	hsPRS-v2	NULL	SKP1	human	SKP2	human	10883	357	103	4690	4690	0.0761194	-3.71559
C1N2	hsPRS-v2	NULL	FANCA	human	FANCG	human	10882	110	69	124	124	0.887097	-0.172837
C1N2	hsPRS-v2	NULL	NCBP1	human	NCBP2	human	10881	5665	96	1421	1421	3.98663	1.99517
C1N2	hsPRS-v2	NULL	PEX19	human	PEX11B	human	10880	323	76	7382	7382	0.0437551	-4.51441
C1N2	hsRRS-v2	NULL	NONO	human	BEST1	human	10879	69	82	652	652	0.105828	-3.2402
C1N2	hsPRS-v2	NULL	IGF2	human	IGFBP4	human	10878	96	62	130	130	0.738462	-0.437405
C1N2	hsPRS-v2	NULL	FEN1	human	PCNA	human	10877	1991	1442	172	1442	1.38072	0.465422
C1N2	hsRRS-v2	NULL	SLC6A1	human	TM4SF4	human	10876	247	82	302	302	0.817881	-0.290038
C1N2	hsRRS-v2	NULL	HLA-DMB	human	PSEN2	human	10875	103	117	350	350	0.294286	-1.76471
C1N2	hsRRS-v2	NULL	PDGFRA	human	NDFIP1	human	10874	82	69	233	233	0.351931	-1.50663
C1N2	hsPRS-v2	NULL	ATF3	human	DDIT3	human	10873	1154	89	549	549	2.102	1.07177
C1N2	hsPRS-v2	NULL	HDAC1	human	ZBTB16	human	10872	151	130	941	941	0.160468	-2.63965
C1N2	hsRRS-v2	NULL	PROS1	human	STK25	human	10871	96	89	515	515	0.186408	-2.42347
C1N2	hsRRS-v2	NULL	ITPK1	human	SLC35G2	human	10870	82	275	82	275	0.298182	-1.74574
C1N2	hsRRS-v2	NULL	VEGFD	human	ZBTB25	human	10869	62	76	398	398	0.155779	-2.68243
C1N2	hsPRS-v2	NULL	NR3C1	human	HSP90AA1	human	10868	330	597	1730	1730	0.190751	-2.39023
C1N2	hsRRS-v2	NULL	HCLS1	human	SALL2	human	10867	158	62	5123	5123	0.0308413	-5.01899
C1N2	hsRRS-v2	NULL	SERPINB3	human	DCTN6	human	10866	130	76	6448	6448	0.0201613	-5.63227
C1N2	hsPRS-v2	NULL	MAFG	human	NFE2L1	human	10865	76	76	179	179	0.424581	-1.23589
C1N2	hsRRS-v2	NULL	FABP7	human	STX5	human	10864	96	69	7822	7822	0.0122731	-6.34836
C1N2	hsRRS-v2	NULL	MNAT1	human	GMPPA	human	10863	89	89	371	371	0.239892	-2.05954
C1N2	hsRRS-v2	NULL	OSM	human	ZNF688	human	10862	82	82	96	96	0.854167	-0.22741
C1N2	hsRRS-v2	NULL	LAMP2	human	UBE2G2	human	10861	110	82	185	185	0.594595	-0.750022
C1N2	hsPRS-v2	NULL	DDIT3	human	FOS	human	10860	185	89	220	220	0.840909	-0.249978
C1N2	hsRRS-v2	NULL	RGR	human	ABCF3	human	10859	227	3276	165	3276	0.0692918	-3.85117
C1N2	hsRRS-v2	NULL	GRIK2	human	ARL6IP6	human	10858	76	151	137	151	0.503311	-0.990477
C1N2	hsRRS-v2	NULL	GCDH	human	ZCCHC9	human	10857	110	55	632	632	0.174051	-2.52242
C1N2	hsPRS-v2	NULL	JUNB	human	BATF	human	10856	206	69	220	220	0.936364	-0.0948592
C1N2	hsPRS-v2	NULL	MAD2L1	human	MAD1L1	human	10855	446	137	309	309	1.44337	0.529437
C1N2	hsRRS-v2	NULL	CANX	human	ATAD2	human	10854	89	103	1257	1257	0.0708035	-3.82004
C1N2	hsRRS-v2	NULL	PDE9A	human	REM2	human	10853	1030	110	2781	2781	0.37037	-1.43296
C1N2	hsPRS-v2	NULL	BDNF	human	NTF4	human	10852	76	103	158	158	0.481013	-1.05585
C1N2	hsPRS-v2	NULL	HIF1A	human	TP53	human	10851	82	130	82	130	0.630769	-0.664816
C1N2	hsPRS-v2	NULL	BAD	human	BCL2L1	human	10850	777540	584	1064	1064	730.771	9.51327
C1N2	hsRRS-v2	NULL	CD151	human	WDR41	human	10849	103	89	240	240	0.429167	-1.22039
C1N2	hsPRS-v2	NULL	CDK2	human	CKS1B	human	10848	32498	89	5164	5164	6.29318	2.65379
C1N2	hsPRS-v2	NULL	ORC2	human	MCM10	human	10847	144	82	2163	2163	0.0665742	-3.90889
C1N2	hsPRS-v2	NULL	BAK1	human	BCL2L1	human	10846	81675	948	185	948	86.1551	6.42886
C1N2	hsPRS-v2	NULL	MCM2	human	MCM3	human	10845	137	96	2603	2603	0.0526316	-4.24793
C1N2	hsRRS-v2	NULL	BTC	human	PRRC2B	human	10844	137	117	1064	1064	0.128759	-2.95725
C1N2	hsPRS-v2	NULL	PSMD4	human	RAD23A	human	10843	25909	577	1346	1346	19.2489	4.2667
C1N2	hsRRS-v2	NULL	CD81	human	NPC2	human	10842	62	55	144	144	0.430556	-1.21573
C1N2	hsRRS-v2	NULL	PPP6C	human	ZNF350	human	10841	110	117	254	254	0.433071	-1.20732
C1N2	hsPRS-v2	NULL	IFIT1	human	EIF3E	human	10840	103	76	2012	2012	0.0511928	-4.28791
C1N2	hsRRS-v2	NULL	PSMD5	human	SLC22A15	human	10839	124	89	14745	14745	0.00840963	-6.89374
C1N2	hsRRS-v2	NULL	GPD2	human	RTL10	human	10838	419	941	508	941	0.445271	-1.16724
C1N2	hsRRS-v2	NULL	GALK1	human	MCCC1	human	10837	69	69	577	577	0.119584	-3.0639
C1N2	hsPRS-v2	NULL	LSM3	human	LSM2	human	10836	858	76	522	522	1.64368	0.716928
C1N2	hsPRS-v2	NULL	LCP2	human	GRAP2	human	10835	9003	69	6256	6256	1.4391	0.525165
C1N2	hsRRS-v2	NULL	RAB3B	human	BOC	human	10834	124	76	5453	5453	0.0227398	-5.45864
C1N2	hsRRS-v2	NULL	FKBP3	human	NQO2	human	10833	618	96	19313	19313	0.0319992	-4.96582
C1N2	hsRRS-v2	NULL	PDHB	human	ZC3HC1	human	10832	89	89	151	151	0.589404	-0.762671
C1N2	hsRRS-v2	NULL	EMD	human	ARMC1	human	10831	89	158	405	405	0.219753	-2.18604
C1N2	hsRRS-v2	NULL	SHMT2	human	STAC3	human	10830	76	227	158	227	0.334802	-1.57862
C1N2	hsPRS-v2	NULL	LCP2	human	NCK1	human	10829	20282	4216	1435	4216	4.81072	2.26625
N1N2	hsRRS-v2	NULL	NFIB	human	TIRAP	human	11036	103	130	110	130	0.792308	-0.335867
N1N2	hsRRS-v2	NULL	RXRB	human	CXCL11	human	11037	76	62	96	96	0.791667	-0.337035
N1N2	hsRRS-v2	NULL	LUM	human	UGGT2	human	11038	69	103	137	137	0.50365	-0.989508
N1N2	hsPRS-v2	NULL	GADD45A	human	PCNA	human	11039	137	1593	96	1593	0.0860013	-3.5395
N1N2	hsPRS-v2	NULL	LMNA	human	LMNB1	human	11040	2417	151	206	206	11.733	3.5525
N1N2	hsPRS-v2	NULL	GRB2	human	VAV1	human	11041	199	89	639	639	0.311424	-1.68305
N1N2	hsRRS-v2	NULL	COPB1	human	SLC39A14	human	11042	62	62	172	172	0.360465	-1.47207
N1N2	hsPRS-v2	NULL	FANCA	human	FANCC	human	11043	130	137	254	254	0.511811	-0.966317
N1N2	hsRRS-v2	NULL	INPP1	human	UBLCP1	human	11044	76	110	96	110	0.690909	-0.533432
N1N2	hsRRS-v2	NULL	ITPA	human	WDR62	human	11045	247	206	227	227	1.08811	0.121819
N1N2	hsRRS-v2	NULL	DLX4	human	RAB3IP	human	11046	316	742	323	742	0.425876	-1.23149
N1N2	hsRRS-v2	NULL	RHOC	human	NUP62CL	human	11047	96	110	89	110	0.872727	-0.196397
N1N2	hsRRS-v2	NULL	CANX	human	ARHGEF15	human	11048	96	165	151	165	0.581818	-0.78136
N1N2	hsRRS-v2	NULL	DUT	human	FAAP24	human	11049	172	82	227	227	0.757709	-0.400284
N1N2	hsPRS-v2	NULL	RIPK2	human	NOD1	human	11050	124	309	357	357	0.347339	-1.52558
N1N2	hsPRS-v2	NULL	PEX14	human	PEX19	human	11051	1882	302	275	302	6.23179	2.63965
N1N2	hsPRS-v2	NULL	ARF1	human	ARFIP2	human	11052	645	144	1058	1058	0.609641	-0.713969
N1N2	hsPRS-v2	NULL	LMNA	human	RB1	human	11053	185	110	137	137	1.35036	0.433349
N1N2	hsPRS-v2	NULL	PEX19	human	PEX3	human	11054	14601	89	2561	2561	5.70129	2.51129
N1N2	hsRRS-v2	NULL	NAT2	human	DNAJA1	human	11055	433	179	2177	2177	0.198898	-2.3299
N1N2	hsRRS-v2	NULL	DEFA1	human	TSTD2	human	11056	96	179	158	179	0.536313	-0.898853
N1N2	hsRRS-v2	NULL	PSMD12	human	CRIPT	human	11057	55	76	185	185	0.297297	-1.75002
N1N2	hsRRS-v2	NULL	SCARB1	human	PHF21B	human	11058	69	96	96	96	0.71875	-0.476438
N1N2	hsPRS-v2	NULL	XIAP	human	CASP9	human	11059	103	89	336	336	0.306548	-1.70582
N1N2	hsPRS-v2	NULL	RHOA	human	ARHGAP1	human	11060	151	1106	158	1106	0.136528	-2.87273
N1N2	hsRRS-v2	NULL	MOBP	human	MRPS25	human	11061	69	89	172	172	0.401163	-1.31774
N1N2	hsRRS-v2	NULL	PSMD5	human	SYCE1	human	11062	137	117	2383	2383	0.0574906	-4.12053
N1N2	hsRRS-v2	NULL	CLPTM1	human	L3MBTL2	human	11063	69	117	110	117	0.589744	-0.76184
N1N2	hsPRS-v2	NULL	XIAP	human	CASP7	human	11064	570	2012	336	2012	0.2833	-1.8196
N1N2	hsRRS-v2	NULL	FAS	human	LSM3	human	11065	96	282	185	282	0.340426	-1.55459
N1N2	hsRRS-v2	NULL	PMCH	human	RIC3	human	11066	76	82	172	172	0.44186	-1.17834
N1N2	hsPRS-v2	NULL	PEX19	human	PEX16	human	11067	728	474	2658	2658	0.27389	-1.86833
N1N2	hsPRS-v2	NULL	TP53	human	UBE2I	human	11068	542	254	488	488	1.11066	0.151412
N1N2	hsRRS-v2	NULL	CD34	human	SNX21	human	11069	82	103	165	165	0.49697	-1.00877
N1N2	hsPRS-v2	NULL	AKT1	human	PDPK1	human	11070	385	247	522	522	0.737548	-0.439191
N1N2	hsRRS-v2	NULL	NDP	human	NUDT4	human	11071	76	96	103	103	0.737864	-0.438573
N1N2	hsRRS-v2	NULL	HIST1H1C	human	NPDC1	human	11072	213	76	6778	6778	0.0314252	-4.99193
N1N2	hsRRS-v2	NULL	RFX3	human	SEMA4G	human	11073	62	82	158	158	0.392405	-1.34958
N1N2	hsPRS-v2	NULL	SKP1	human	BTRC	human	11074	1875	220	179	220	8.52273	3.09132
N1N2	hsRRS-v2	NULL	NKX2-5	human	CSGALNACT2	human	11075	76	151	137	151	0.503311	-0.990477
N1N2	hsPRS-v2	NULL	RAC1	human	ARFIP2	human	11076	199	110	151	151	1.31788	0.39822
N1N2	hsRRS-v2	NULL	BMP5	human	MCMBP	human	11077	82	124	69	124	0.66129	-0.596644
N1N2	hsRRS-v2	NULL	CNN1	human	PGAP2	human	11078	69	96	110	110	0.627273	-0.672835
N1N2	hsPRS-v2	NULL	ERBB3	human	NRG1	human	11079	62	199	76	199	0.311558	-1.68243
N1N2	hsRRS-v2	NULL	COPB1	human	HPCAL4	human	11080	103	103	117	117	0.880342	-0.183864
N1N2	hsPRS-v2	NULL	GRB2	human	LAT	human	11081	453	501	982	982	0.461303	-1.11621
N1N2	hsRRS-v2	NULL	MCM2	human	PLXNA4	human	11082	89	158	124	158	0.563291	-0.828047
N1N2	hsRRS-v2	NULL	GPR18	human	HNRNPLL	human	11083	69	117	89	117	0.589744	-0.76184
N1N2	hsPRS-v2	NULL	CASP2	human	CRADD	human	11084	110	124	227	227	0.484581	-1.04519
N1N2	hsRRS-v2	NULL	MAOB	human	CTCF	human	11085	76	89	185	185	0.410811	-1.28345
N1N2	hsRRS-v2	NULL	ACVR1	human	CWF19L1	human	11086	62	206	110	206	0.300971	-1.7323
N1N2	hsRRS-v2	NULL	NUDT2	human	MIIP	human	11087	254	103	3640	3640	0.0697802	-3.84104
N1N2	hsPRS-v2	NULL	CGA	human	CGB5	human	11088	89	76	82	82	1.08537	0.118181
N1N2	hsPRS-v2	NULL	PDE4D	human	RACK1	human	11089	124	158	275	275	0.450909	-1.14909
N1N2	hsRRS-v2	NULL	RBM3	human	SF3A1	human	11090	103	172	316	316	0.325949	-1.61728
N1N2	hsPRS-v2	NULL	SMAD4	human	DCP1A	human	11091	419	82	4628	4628	0.0905359	-3.46537
N1N2	hsPRS-v2	NULL	PPP3CA	human	PPP3R1	human	11092	69	76	199	199	0.346734	-1.5281
N1N2	hsRRS-v2	NULL	GP1BA	human	NECTIN2	human	11093	76	76	82	82	0.926829	-0.109624
N1N2	hsPRS-v2	NULL	SMAD1	human	SMAD4	human	11094	831	2053	666	2053	0.404774	-1.30481
N1N2	hsRRS-v2	NULL	PBX2	human	VILL	human	11095	117	62	2081	2081	0.056223	-4.1527
N1N2	hsPRS-v2	NULL	GTF2F1	human	GTF2F2	human	11096	89	124	144	144	0.618056	-0.694192
N1N2	hsPRS-v2	NULL	MCM2	human	MCM5	human	11097	96	89	130	130	0.738462	-0.437405
N1N2	hsPRS-v2	NULL	DR1	human	DRAP1	human	11098	55681	110	2953	2953	18.8557	4.23693
N1N2	hsRRS-v2	NULL	ATP5O	human	CLEC2D	human	11099	117	144	117	144	0.8125	-0.29956
N1N2	hsRRS-v2	NULL	BYSL	human	KIAA0907	human	11100	76	76	398	398	0.190955	-2.3887
N1N2	hsPRS-v2	NULL	HBA2	human	HBB	human	11101	117	82	165	165	0.709091	-0.495957
N1N2	hsPRS-v2	NULL	ORC2	human	ORC4	human	11102	233	151	501	501	0.46507	-1.10448
N1N2	hsRRS-v2	NULL	CKB	human	HBZ	human	11103	268	103	2623	2623	0.102173	-3.29091
N1N2	hsRRS-v2	NULL	ERBB3	human	C3orf38	human	11104	76	165	137	165	0.460606	-1.11839
N1C2	hsPRS-v2	NULL	LCP2	human	NCK1	human	11105	10391	1998	2122	2122	4.8968	2.29184
N1C2	hsRRS-v2	NULL	SHMT2	human	STAC3	human	11106	89	158	124	158	0.563291	-0.828047
N1C2	hsRRS-v2	NULL	EMD	human	ARMC1	human	11107	66290	3090	2960	3090	21.4531	4.42311
N1C2	hsRRS-v2	NULL	PDHB	human	ZC3HC1	human	11108	192	220	501	501	0.383234	-1.3837
N1C2	hsRRS-v2	NULL	FKBP3	human	NQO2	human	11109	2129	783	2252	2252	0.945382	-0.0810309
N1C2	hsRRS-v2	NULL	RAB3B	human	BOC	human	11110	110	103	247	247	0.445344	-1.16701
N1C2	hsPRS-v2	NULL	LCP2	human	GRAP2	human	11111	13633	494	1119	1119	12.1832	3.60682
N1C2	hsPRS-v2	NULL	LSM3	human	LSM2	human	11112	32230	220	460	460	70.0652	6.13063
N1C2	hsRRS-v2	NULL	GALK1	human	MCCC1	human	11113	268	110	1531	1531	0.175049	-2.51417
N1C2	hsRRS-v2	NULL	GPD2	human	RTL10	human	11114	206	288	522	522	0.394636	-1.34141
N1C2	hsRRS-v2	NULL	PSMD5	human	SLC22A15	human	11115	185	117	3193	3193	0.0579392	-4.10932
N1C2	hsPRS-v2	NULL	IFIT1	human	EIF3E	human	11116	7719	803	1476	1476	5.22967	2.38672
N1C2	hsRRS-v2	NULL	PPP6C	human	ZNF350	human	11117	117	268	158	268	0.436567	-1.19572
N1C2	hsRRS-v2	NULL	CD81	human	NPC2	human	11118	137	144	185	185	0.740541	-0.433349
N1C2	hsPRS-v2	NULL	PSMD4	human	RAD23A	human	11119	227	151	172	172	1.31977	0.400284
N1C2	hsRRS-v2	NULL	BTC	human	PRRC2B	human	11120	103	165	103	165	0.624242	-0.679822
N1C2	hsPRS-v2	NULL	MCM2	human	MCM3	human	11121	254	124	158	158	1.60759	0.684904
N1C2	hsPRS-v2	NULL	BAK1	human	BCL2L1	human	11122	5398	371	1078	1078	5.00742	2.32407
N1C2	hsPRS-v2	NULL	ORC2	human	MCM10	human	11123	130	172	536	536	0.242537	-2.04372
N1C2	hsPRS-v2	NULL	CDK2	human	CKS1B	human	11124	7321	371	577	577	12.688	3.6654
N1C2	hsRRS-v2	NULL	CD151	human	WDR41	human	11125	76	96	227	227	0.334802	-1.57862
N1C2	hsPRS-v2	NULL	BAD	human	BCL2L1	human	11126	2383	247	529	529	4.50473	2.17144
N1C2	hsPRS-v2	NULL	HIF1A	human	TP53	human	11127	130	309	103	309	0.420712	-1.2491
N1C2	hsPRS-v2	NULL	BDNF	human	NTF4	human	11128	103	124	151	151	0.682119	-0.551904
N1C2	hsRRS-v2	NULL	PDE9A	human	REM2	human	11129	501	1662	233	1662	0.301444	-1.73004
N1C2	hsRRS-v2	NULL	CANX	human	ATAD2	human	11130	103	103	130	130	0.792308	-0.335867
N1C2	hsPRS-v2	NULL	MAD2L1	human	MAD1L1	human	11131	680	103	96	103	6.60194	2.72289
N1C2	hsPRS-v2	NULL	JUNB	human	BATF	human	11132	838	124	103	124	6.75806	2.75661
N1C2	hsRRS-v2	NULL	GCDH	human	ZCCHC9	human	11133	89	233	151	233	0.381974	-1.38845
N1C2	hsRRS-v2	NULL	GRIK2	human	ARL6IP6	human	11134	124	529	96	529	0.234405	-2.09293
N1C2	hsRRS-v2	NULL	RGR	human	ABCF3	human	11135	103	103	110	110	0.936364	-0.0948592
N1C2	hsPRS-v2	NULL	DDIT3	human	FOS	human	11136	7719	110	213	213	36.2394	5.17949
N1C2	hsRRS-v2	NULL	LAMP2	human	UBE2G2	human	11137	117	233	82	233	0.502146	-0.993821
N1C2	hsRRS-v2	NULL	OSM	human	ZNF688	human	11138	89	76	76	76	1.17105	0.227806
N1C2	hsRRS-v2	NULL	MNAT1	human	GMPPA	human	11139	137	536	199	536	0.255597	-1.96806
N1C2	hsRRS-v2	NULL	FABP7	human	STX5	human	11140	632	110	1408	1408	0.448864	-1.15565
N1C2	hsPRS-v2	NULL	MAFG	human	NFE2L1	human	11141	920	117	165	165	5.57576	2.47917
N1C2	hsRRS-v2	NULL	SERPINB3	human	DCTN6	human	11142	6414	350	25936	25936	0.247301	-2.01566
N1C2	hsRRS-v2	NULL	HCLS1	human	SALL2	human	11143	2458	508	2644	2644	0.929652	-0.105237
N1C2	hsPRS-v2	NULL	NR3C1	human	HSP90AA1	human	11144	584	755	385	755	0.77351	-0.370508
N1C2	hsRRS-v2	NULL	VEGFD	human	ZBTB25	human	11145	103	82	76	82	1.2561	0.328949
N1C2	hsRRS-v2	NULL	ITPK1	human	SLC35G2	human	11146	1339	405	961	961	1.39334	0.478548
N1C2	hsRRS-v2	NULL	PROS1	human	STK25	human	11147	179	508	227	508	0.352362	-1.50487
N1C2	hsPRS-v2	NULL	HDAC1	human	ZBTB16	human	11148	192	192	714	714	0.268908	-1.89482
N1C2	hsPRS-v2	NULL	ATF3	human	DDIT3	human	11149	4203	247	103	247	17.0162	4.08884
N1C2	hsRRS-v2	NULL	PDGFRA	human	NDFIP1	human	11150	96	62	89	89	1.07865	0.109229
N1C2	hsRRS-v2	NULL	HLA-DMB	human	PSEN2	human	11151	96	62	117	117	0.820513	-0.285402
N1C2	hsRRS-v2	NULL	SLC6A1	human	TM4SF4	human	11152	989	233	165	233	4.24464	2.08564
N1C2	hsPRS-v2	NULL	FEN1	human	PCNA	human	11153	103	336	103	336	0.306548	-1.70582
N1C2	hsPRS-v2	NULL	IGF2	human	IGFBP4	human	11154	130	199	144	199	0.653266	-0.614257
N1C2	hsRRS-v2	NULL	NONO	human	BEST1	human	11155	192	137	282	282	0.680851	-0.554589
N1C2	hsPRS-v2	NULL	PEX19	human	PEX11B	human	11156	4903	124	2527	2527	1.94025	0.956239
N1C2	hsPRS-v2	NULL	NCBP1	human	NCBP2	human	11157	21519	179	1058	1058	20.3393	4.3462
N1C2	hsPRS-v2	NULL	FANCA	human	FANCG	human	11158	199	110	295	295	0.674576	-0.567947
N1C2	hsPRS-v2	NULL	SKP1	human	SKP2	human	11159	96	96	213	213	0.450704	-1.14975
N1C2	hsPRS-v2	NULL	CBLB	human	GRB2	human	11160	5556	1078	398	1078	5.15399	2.36569
N1C2	hsRRS-v2	NULL	ETF1	human	LMBR1L	human	11161	110	130	206	206	0.533981	-0.905141
N1C2	hsRRS-v2	NULL	FABP4	human	GCG	human	11162	2403	728	2664	2664	0.902027	-0.148757
N1C2	hsRRS-v2	NULL	APOD	human	MUC7	human	11163	1112	1318	151	1318	0.843703	-0.245194
N1C2	hsPRS-v2	NULL	RCC1	human	RAN	human	11164	3035	4223	570	4223	0.718683	-0.476572
N1C2	hsPRS-v2	NULL	NF2	human	HGS	human	11165	213	996	117	996	0.213855	-2.22529
N1C2	hsRRS-v2	NULL	ASS1	human	GINS3	human	11166	89	920	110	920	0.0967391	-3.36976
N1C2	hsRRS-v2	NULL	ARSA	human	DBN1	human	11167	110	494	110	494	0.222672	-2.16701
N1C2	hsRRS-v2	NULL	SLC25A6	human	ZNF213	human	11168	89	124	213	213	0.41784	-1.25898
N1C2	hsPRS-v2	NULL	CEBPG	human	FOS	human	11169	2726	144	343	343	7.94752	2.99051
N1C2	hsRRS-v2	NULL	CA2	human	PTPRS	human	11170	295	117	1847	1847	0.159718	-2.6464
N1C2	hsRRS-v2	NULL	RCC1	human	KLHL6	human	11171	419	467	536	536	0.781716	-0.355283
N1C2	hsPRS-v2	NULL	XIAP	human	CASP3	human	11172	282	254	343	343	0.822157	-0.282513
N1C2	hsRRS-v2	NULL	CENPA	human	PPIL3	human	11173	199	865	172	865	0.230058	-2.11993
N1C2	hsRRS-v2	NULL	NFIB	human	TIRAP	human	11174	117	508	110	508	0.230315	-2.11832
N1C2	hsRRS-v2	NULL	RXRB	human	CXCL11	human	11175	124	179	96	179	0.692737	-0.529619
N1C2	hsRRS-v2	NULL	LUM	human	UGGT2	human	11176	124	776	137	776	0.159794	-2.64572
N1C2	hsPRS-v2	NULL	GADD45A	human	PCNA	human	11177	82	330	96	330	0.248485	-2.00877
N1C2	hsPRS-v2	NULL	LMNA	human	LMNB1	human	11178	735	570	206	570	1.28947	0.366782
N1C2	hsPRS-v2	NULL	GRB2	human	VAV1	human	11179	1813	206	639	639	2.83725	1.50449
N1C2	hsRRS-v2	NULL	COPB1	human	SLC39A14	human	11180	89	110	172	172	0.517442	-0.950531
N1C2	hsPRS-v2	NULL	FANCA	human	FANCC	human	11181	398	151	254	254	1.56693	0.64794
N1C2	hsRRS-v2	NULL	INPP1	human	UBLCP1	human	11182	151	982	96	982	0.153768	-2.70117
N1C2	hsRRS-v2	NULL	ITPA	human	WDR62	human	11183	144	323	227	323	0.44582	-1.16547
N1C2	hsRRS-v2	NULL	DLX4	human	RAB3IP	human	11184	247	439	323	439	0.562642	-0.82971
N1C2	hsRRS-v2	NULL	RHOC	human	NUP62CL	human	11185	110	124	89	124	0.887097	-0.172837
N1C2	hsRRS-v2	NULL	CANX	human	ARHGEF15	human	11186	110	364	151	364	0.302198	-1.72643
N1C2	hsRRS-v2	NULL	DUT	human	FAAP24	human	11187	371	1264	227	1264	0.293513	-1.76851
N1C2	hsPRS-v2	NULL	RIPK2	human	NOD1	human	11188	130	110	357	357	0.364146	-1.45741
N1C2	hsPRS-v2	NULL	PEX14	human	PEX19	human	11189	2005	776	275	776	2.58376	1.36947
N1C2	hsPRS-v2	NULL	ARF1	human	ARFIP2	human	11190	1236	1222	1058	1222	1.01146	0.0164345
N1C2	hsPRS-v2	NULL	LMNA	human	RB1	human	11191	240	254	137	254	0.944882	-0.0817941
N1C2	hsPRS-v2	NULL	PEX19	human	PEX3	human	11192	113746	268	2561	2561	44.4147	5.47296
N1C2	hsRRS-v2	NULL	NAT2	human	DNAJA1	human	11193	4223	1483	2177	2177	1.93983	0.955927
N1C2	hsRRS-v2	NULL	DEFA1	human	TSTD2	human	11194	117	233	158	233	0.502146	-0.993821
N1C2	hsRRS-v2	NULL	PSMD12	human	CRIPT	human	11195	110	295	185	295	0.372881	-1.42321
N1C2	hsRRS-v2	NULL	SCARB1	human	PHF21B	human	11196	82	220	96	220	0.372727	-1.42381
N1C2	hsPRS-v2	NULL	XIAP	human	CASP9	human	11197	213	192	336	336	0.633929	-0.657608
N1C2	hsPRS-v2	NULL	RHOA	human	ARHGAP1	human	11198	295	680	158	680	0.433824	-1.20482
N1C2	hsRRS-v2	NULL	MOBP	human	MRPS25	human	11199	206	481	172	481	0.428274	-1.22339
N1C2	hsRRS-v2	NULL	PSMD5	human	SYCE1	human	11200	433	206	2383	2383	0.181704	-2.46034
N1C2	hsRRS-v2	NULL	CLPTM1	human	L3MBTL2	human	11201	130	185	110	185	0.702703	-0.509014
N1C2	hsPRS-v2	NULL	XIAP	human	CASP7	human	11202	474	508	336	508	0.933071	-0.0999414
N1C2	hsRRS-v2	NULL	FAS	human	LSM3	human	11203	172	742	185	742	0.231806	-2.10901
N1C2	hsRRS-v2	NULL	PMCH	human	RIC3	human	11204	323	1009	172	1009	0.320119	-1.64332
N1C2	hsPRS-v2	NULL	PEX19	human	PEX16	human	11205	1476	233	2658	2658	0.555305	-0.848648
N1C2	hsPRS-v2	NULL	TP53	human	UBE2I	human	11206	460	1401	488	1401	0.328337	-1.60675
N1C2	hsRRS-v2	NULL	CD34	human	SNX21	human	11207	124	103	165	165	0.751515	-0.412126
N1C2	hsPRS-v2	NULL	AKT1	human	PDPK1	human	11208	295	151	522	522	0.565134	-0.823335
N1C2	hsRRS-v2	NULL	NDP	human	NUDT4	human	11209	76	350	103	350	0.217143	-2.20328
N1C2	hsRRS-v2	NULL	HIST1H1C	human	NPDC1	human	11210	639	213	6778	6778	0.0942756	-3.40697
N1C2	hsRRS-v2	NULL	RFX3	human	SEMA4G	human	11211	82	165	158	165	0.49697	-1.00877
N1C2	hsPRS-v2	NULL	SKP1	human	BTRC	human	11212	1600	323	179	323	4.95356	2.30847
N1C2	hsRRS-v2	NULL	NKX2-5	human	CSGALNACT2	human	11213	110	240	137	240	0.458333	-1.12553
N1C2	hsPRS-v2	NULL	RAC1	human	ARFIP2	human	11214	419	762	151	762	0.549869	-0.862841
N1C2	hsRRS-v2	NULL	BMP5	human	MCMBP	human	11215	62	124	69	124	0.5	-1
N1C2	hsRRS-v2	NULL	CNN1	human	PGAP2	human	11216	96	96	110	110	0.872727	-0.196397
N1C2	hsPRS-v2	NULL	ERBB3	human	NRG1	human	11217	96	137	76	137	0.70073	-0.51307
N1C2	hsRRS-v2	NULL	COPB1	human	HPCAL4	human	11218	110	323	117	323	0.340557	-1.55403
N1C2	hsPRS-v2	NULL	GRB2	human	LAT	human	11219	433	378	982	982	0.440937	-1.18136
N1C2	hsRRS-v2	NULL	MCM2	human	PLXNA4	human	11220	124	103	124	124	1	0
N1C2	hsRRS-v2	NULL	GPR18	human	HNRNPLL	human	11221	82	227	89	227	0.361233	-1.469
N1C2	hsPRS-v2	NULL	CASP2	human	CRADD	human	11222	206	1284	227	1284	0.160436	-2.63993
N1C2	hsRRS-v2	NULL	MAOB	human	CTCF	human	11223	69	124	185	185	0.372973	-1.42286
N1C2	hsRRS-v2	NULL	ACVR1	human	CWF19L1	human	11224	89	343	110	343	0.259475	-1.94633
N1C2	hsRRS-v2	NULL	NUDT2	human	MIIP	human	11225	220	103	3640	3640	0.0604396	-4.04836
N1C2	hsPRS-v2	NULL	CGA	human	CGB5	human	11226	103	213	82	213	0.483568	-1.04821
N1C2	hsPRS-v2	NULL	PDE4D	human	RACK1	human	11227	151	563	275	563	0.268206	-1.89859
N1C2	hsRRS-v2	NULL	RBM3	human	SF3A1	human	11228	76	69	316	316	0.240506	-2.05585
N1C2	hsPRS-v2	NULL	SMAD4	human	DCP1A	human	11229	398	103	4628	4628	0.0859983	-3.53955
N1C2	hsPRS-v2	NULL	PPP3CA	human	PPP3R1	human	11230	412	130	199	199	2.07035	1.04988
N1C2	hsRRS-v2	NULL	GP1BA	human	NECTIN2	human	11231	82	151	82	151	0.543046	-0.880853
N1C2	hsPRS-v2	NULL	SMAD1	human	SMAD4	human	11232	419	961	666	961	0.436004	-1.19759
N1C2	hsRRS-v2	NULL	PBX2	human	VILL	human	11233	680	233	2081	2081	0.326766	-1.61367
N1C2	hsPRS-v2	NULL	GTF2F1	human	GTF2F2	human	11234	419	309	144	309	1.35599	0.439343
N1C2	hsPRS-v2	NULL	MCM2	human	MCM5	human	11235	117	268	130	268	0.436567	-1.19572
N1C2	hsPRS-v2	NULL	DR1	human	DRAP1	human	11236	200138	261	2953	2953	67.7745	6.08267
N1C2	hsRRS-v2	NULL	ATP5O	human	CLEC2D	human	11237	227	199	117	199	1.1407	0.189924
N1C2	hsRRS-v2	NULL	BYSL	human	KIAA0907	human	11238	151	213	398	398	0.379397	-1.39822
N1C2	hsPRS-v2	NULL	HBA2	human	HBB	human	11239	227	172	165	172	1.31977	0.400284
N1C2	hsPRS-v2	NULL	ORC2	human	ORC4	human	11240	199	378	501	501	0.397206	-1.33204
N1C2	hsRRS-v2	NULL	CKB	human	HBZ	human	11241	1449	639	2623	2623	0.552421	-0.85616
N1C2	hsRRS-v2	NULL	ERBB3	human	C3orf38	human	11242	165	350	137	350	0.471429	-1.08489

## Sheet: 3D - Result summary N2H
Supplementary Table 3D. Number of hits above threshold (1%vhRRS) and total number of pair-configurations tested.
Network		C1N2			N1C2			N1N2 (Fig. 1b bottom panel)			Total (Fig. 1b top panel)
		Pos.	Total		Pos.	Total		Pos.	Total		Pos.	Total
vhRRS		1	89		1	91		2	180		4	360
hsRRS-v2		0	78		1	78		0	78		1	234
vhLit-BM		3	41		3	41		2	82		8	164
hsPRS-v2		6	60		5	60		6	60		17	180
HuSCI		5	56		3	64		24	162		32	282
IntraSCI		0	0		0	0		2	41		2	41
UnionSCI		5	56	0	3	64	0	26	203	0	34	323

## Sheet: 3E - P value of N2H
Supplementary Table 3E. Summary of tests of the difference in validation rate between protein pair sets (two-tailed hypergeometric test). Red-highlight means P<0.05.
Network #1	Network #2	C1N2	N1C2	N1N2 (Fig. 1b bottom panel)	Total (Fig. 1b top panel)
vhRRS	hsRRS-v2	1	1	1	0.653156
vhRRS	vhLit-BM	0.103398	0.0993264	0.592925	0.0228281
vhRRS	hsPRS-v2	0.0422105	0.0823782	0.00519217	1.5747e-05
vhRRS	HuSCI	0.0396913	0.310797	5.48674e-06	1.02479e-07
vhRRS	IntraSCI	1	1	0.165856	0.124364
vhRRS	UnionSCI	0.0396913	0.310797	1.53325e-05	1.38763e-07
hsRRS-v2	vhLit-BM	0.0448584	0.130199	0.497585	0.00527907
hsRRS-v2	hsPRS-v2	0.00815362	0.0909144	0.00815362	1.1456e-05
hsRRS-v2	HuSCI	0.0147962	0.33327	0.000225896	1.73466e-07
hsRRS-v2	IntraSCI	1	1	0.12438	0.0633903
hsRRS-v2	UnionSCI	0.0147962	0.33327	0.000582171	3.59936e-07
vhLit-BM	hsPRS-v2	0.738723	1	0.138938	0.149289
vhLit-BM	HuSCI	1	0.679765	0.00637912	0.0379631
vhLit-BM	IntraSCI	1	1	0.603545	1
vhLit-BM	UnionSCI	1	0.679765	0.0128077	0.0589936
hsPRS-v2	HuSCI	1	0.489098	0.510375	0.644247
hsPRS-v2	IntraSCI	1	1	0.475572	0.53957
hsPRS-v2	UnionSCI	1	0.489098	0.822249	0.761545
HuSCI	IntraSCI	1	1	0.181223	0.403281
HuSCI	UnionSCI	1	1	0.651626	0.796081
IntraSCI	UnionSCI	1	1	0.273942	0.403539
