# Supplementary material for: A proteome-scale map of the SARS-CoV-2–human contactome
Source: Nat Biotechnol. 2022 Oct 10;41(1):140–9. doi: 10.1038/s41587-022-01475-z (PMC9849141; doi:10.1038/s41587-022-01475-z)
Supplement: Supplementary file 6 — Tissue specificity and organotropism. a, Tissue specificity and organotropism across SARS-CoV-2 infected tissues of HPA, HuSCI, SARS-CoV-2 co-complex and BioID datasets (Gordon et al.14,15, Stukalov et al.10, Li et al.16, Nabeel-Shah et al.17, Laurent et al.18, St-Germain et al.19 and Samavarchi-Tehrani et al.20). b, Summary statistics for tissue specificity of datasets in panel a, relative to HPA (Extended Data Fig. 2b). c, Organotropism analysis across SARS-CoV-2 infected tissues of datasets in panel a. The percentage of genes within a certain dataset with specific organotropism (‘tissue-specific’ expression in tissues grouped into organ systems) is shown (Extended Data Fig. 2c). d, Summary statistics of organotropism analysis for datasets in panel a, relative to HPA. [file 41587_2022_1475_MOESM6_ESM.xlsx]

## Sheet: Summary
Supplementary Table 4
Table	Name	Description	Details
4A	Tissue specificity	Tissue specificity and organotropism across SARS-CoV-2 infected tissues of HPA, HuSCI, SARS-CoV-2 co-complex and BioID datasets.	Ensembl ID - Ensembl gene identifier
			Gene Gene symbol
			RNA tissue specificity - Tissue specificity according to categories in the Human Protein Atlas database (HPA)
			RNA tissue distribution - Tissue distribution according to (HPA)
			Organotropism - ‘Tissue specific’ expression in tissues where SARS-CoV-2 RNA has been detected, grouped into organ systems
4B	Tissue specificity stat.	Summary statistics for tissue specificity of HuSCI, SARS-CoV-2 co-complex and BioID datasets, relative to HPA (Extended Data Fig. 2b).	Data - Dataset used for comparison to HPA
			P-value (Fisher exact test)
			P-value (adjusted, Bonferroni)
4C	Organotropism	Organotropism analysis across SARS-CoV-2 infected tissues of HPA, HuSCI, SARS-CoV-2 co-complex and BioID datasets. (Extended Data Figure 2c).	Dataset
			Airway - Organ system assebled from tissues in HPA, where SARS-CoV-2 RNA has been detected
			Brain - Organ system assebled from tissues in HPA, where SARS-CoV-2 RNA has been detected
			GI tract - Organ system assebled from tissues in HPA, where SARS-CoV-2 RNA has been detected
			Heart - Organ system assebled from tissues in HPA, where SARS-CoV-2 RNA has been detected
			Kidney - Organ system assebled from tissues in HPA, where SARS-CoV-2 RNA has been detected
			Liver - Organ system assebled from tissues in HPA, where SARS-CoV-2 RNA has been detected
			Lung - Organ system assebled from tissues in HPA, where SARS-CoV-2 RNA has been detected
			Muscle - Organ system assebled from tissues in HPA, where SARS-CoV-2 RNA has been detected
			Pancreas - Organ system assebled from tissues in HPA, where SARS-CoV-2 RNA has been detected
4D	Organotropism stat.	Summary statistics of organotropism analysis for HuSCI, SARS-CoV-2 co-complex and BioID datasets, relative to HPA.	Data - Organ system assebled from tissues in HPA, where SARS-CoV-2 RNA has been detected
			HuSCI (n = 171) - Number of host proteins with specific organotropism
			HPA (n = 19670) - Number of proteins with specific organotropism
			P (Fisher test) - HuSCI, relative to HPA
			P (adjusted, Bonferroni) - HuSCI, relative to HPA
			Gordon et al. (n = 384) - Number of host proteins indentified by Gordon et al. with specific organotropism
			P (Fisher test) - Relative to HPA
			P (adjusted, Bonferroni) - Relative to HPA
			Stukalov et al. (n = 875) - Number of host proteins identified by Stukalov et al. with specific organotropism
			P (Fisher test) - Relative to HPA
			P (adjusted, Bonferroni) - Relative to HPA
			Li et al. (n = 285) - Number of host proteins identified by Li et al. with specific organotropism
			P (Fisher test) - Relative to HPA
			P (adjusted, Bonferroni) - Relative to HPA
			Nabeel et al. (n = 277) - Number of host proteins identified by Nabeel et al. with specific organotropism
			P (Fisher test) - Relative to HPA
			P (adjusted, Bonferroni) - Relative to HPA
			Laurent et al. (n = 2128) - Number of host proteins identified by Laurent et al. with specific organotropism
			P (Fisher test) - Relative to HPA
			P (adjusted, Bonferroni) - Relative to HPA
			St. Germain et al. (n = 1010) - Number of host proteins identified by St. Germain et al. with specific organotropism
			P (Fisher test) - Relative to HPA
			P (adjusted, Bonferroni) - Relative to HPA
			Samavarchi-Tehrani et al. (n = 2242) - Number of host proteins identified by Samavarchi-Tehrani et al. with specific organotropism
			P (Fisher test) - Relative to HPA
			P (adjusted, Bonferroni) - Relative to HPA

## Sheet: 4A - Tissue specificity
Supplementary Table 4A. Tissue specificity and organotropism across SARS-CoV-2 infected tissues of HPA, HuSCI, SARS-CoV-2 co-complex and BioID datasets.
HuSCI	Ensembl ID	Gene	RNA tissue specificity	RNA tissue distribution	Organotropism	HPA	Ensembl ID	Gene	RNA tissue specificity	RNA tissue distribution	Organotropism	Gordon et al.	Ensembl ID	Gene	RNA tissue specificity	RNA tissue distribution	Organotropism	Stukalov et al.	Ensembl ID	Gene	RNA tissue specificity	RNA tissue distribution	Organotropism	Li et al.	Ensembl ID	Gene	RNA tissue specificity	RNA tissue distribution	Organotropism	Nabeel et al.	Ensembl ID	Gene	RNA tissue specificity	RNA tissue distribution	Organotropism	Laurent et al.	Ensembl ID	Gene	RNA tissue specificity	RNA tissue distribution	Organotropism	St-Germain et al.	Ensembl ID	Gene	RNA tissue specificity	RNA tissue distribution	Organotropism	Samavarchi-Tehrani et al.	Ensembl ID
	ENSG00000002549	LAP3	Low tissue specificity	Detected in all			ENSG00000000003	TSPAN6	Tissue enhanced	Detected in many	Airway		ENSG00000002549	LAP3	Low tissue specificity	Detected in all			ENSG00000001084	GCLC	Tissue enhanced	Detected in all	Liver		ENSG00000001036	FUCA2	Low tissue specificity	Detected in all			ENSG00000004139	SARM1	Low tissue specificity	Detected in all			ENSG00000000457	SCYL3	Low tissue specificity	Detected in all			ENSG00000000457	SCYL3	Low tissue specificity	Detected in all			ENSG00000000457
	ENSG00000002822	MAD1L1	Low tissue specificity	Detected in all			ENSG00000000005	TNMD	Tissue enhanced	Detected in many			ENSG00000005007	UPF1	Low tissue specificity	Detected in all			ENSG00000002586	CD99	Tissue enhanced	Detected in all	brain, Heart		ENSG00000005059	MCUB	Tissue enhanced	Detected in all			ENSG00000004142	POLDIP2	Low tissue specificity	Detected in all			ENSG00000001461	NIPAL3	Tissue enhanced	Detected in all	brain		ENSG00000001630	CYP51A1	Tissue enhanced	Detected in all	Liver		ENSG00000001036
	ENSG00000006638	TBXA2R	Low tissue specificity	Detected in all			ENSG00000000419	DPM1	Low tissue specificity	Detected in all			ENSG00000005249	PRKAR2B	Group enriched	Detected in all			ENSG00000003756	RBM5	Low tissue specificity	Detected in all			ENSG00000005810	MYCBP2	Low tissue specificity	Detected in all			ENSG00000004478	FKBP4	Tissue enriched	Detected in all			ENSG00000001497	LAS1L	Low tissue specificity	Detected in all			ENSG00000003056	M6PR	Low tissue specificity	Detected in all			ENSG00000001497
	ENSG00000009709	PAX7	Tissue enhanced	Detected in some	Muscle, Airway		ENSG00000000457	SCYL3	Low tissue specificity	Detected in all			ENSG00000005700	IBTK	Low tissue specificity	Detected in all			ENSG00000004139	SARM1	Low tissue specificity	Detected in all			ENSG00000007923	DNAJC11	Low tissue specificity	Detected in all			ENSG00000004864	SLC25A13	Tissue enhanced	Detected in all	Liver		ENSG00000002549	LAP3	Low tissue specificity	Detected in all			ENSG00000003989	SLC7A2	Tissue enhanced	Detected in many	Liver, Muscle		ENSG00000001630
	ENSG00000011007	ELOA	Low tissue specificity	Detected in all			ENSG00000000460	C1orf112	Tissue enhanced	Detected in all			ENSG00000005810	MYCBP2	Low tissue specificity	Detected in all			ENSG00000004399	PLXND1	Low tissue specificity	Detected in all			ENSG00000011007	ELOA	Low tissue specificity	Detected in all			ENSG00000005022	SLC25A5	Low tissue specificity	Detected in all			ENSG00000003056	M6PR	Low tissue specificity	Detected in all			ENSG00000004142	POLDIP2	Low tissue specificity	Detected in all			ENSG00000002549
	ENSG00000019995	ZRANB1	Low tissue specificity	Detected in all			ENSG00000000938	FGR	Group enriched	Detected in many	Lung		ENSG00000006451	RALA	Low tissue specificity	Detected in all			ENSG00000004468	CD38	Group enriched	Detected in many			ENSG00000013275	PSMC4	Low tissue specificity	Detected in all			ENSG00000011304	PTBP1	Low tissue specificity	Detected in all			ENSG00000004142	POLDIP2	Low tissue specificity	Detected in all			ENSG00000004455	AK2	Low tissue specificity	Detected in all			ENSG00000002586
	ENSG00000026025	VIM	Low tissue specificity	Detected in all			ENSG00000000971	CFH	Tissue enriched	Detected in many	Liver		ENSG00000007923	DNAJC11	Low tissue specificity	Detected in all			ENSG00000004866	ST7	Low tissue specificity	Detected in all			ENSG00000016864	GLT8D1	Low tissue specificity	Detected in all			ENSG00000013275	PSMC4	Low tissue specificity	Detected in all			ENSG00000004478	FKBP4	Tissue enriched	Detected in all			ENSG00000004866	ST7	Low tissue specificity	Detected in all			ENSG00000003056
	ENSG00000055332	EIF2AK2	Low tissue specificity	Detected in all			ENSG00000001036	FUCA2	Low tissue specificity	Detected in all			ENSG00000008311	AASS	Low tissue specificity	Detected in all			ENSG00000005486	RHBDD2	Low tissue specificity	Detected in all			ENSG00000018189	RUFY3	Tissue enhanced	Detected in all	brain		ENSG00000023191	RNH1	Low tissue specificity	Detected in all			ENSG00000004660	CAMKK1	Tissue enhanced	Detected in all	brain, Airway		ENSG00000005206	SPPL2B	Low tissue specificity	Detected in all			ENSG00000003436
	ENSG00000067066	SP100	Low tissue specificity	Detected in all			ENSG00000001084	GCLC	Tissue enhanced	Detected in all	Liver		ENSG00000009307	CSDE1	Tissue enhanced	Detected in all	Muscle		ENSG00000005884	ITGA3	Low tissue specificity	Detected in many			ENSG00000023191	RNH1	Low tissue specificity	Detected in all			ENSG00000025796	SEC63	Low tissue specificity	Detected in all			ENSG00000004766	VPS50	Low tissue specificity	Detected in all			ENSG00000005249	PRKAR2B	Group enriched	Detected in all			ENSG00000004059
	ENSG00000067596	DHX8	Low tissue specificity	Detected in all			ENSG00000001167	NFYA	Low tissue specificity	Detected in all			ENSG00000011243	AKAP8L	Low tissue specificity	Detected in all			ENSG00000006715	VPS41	Low tissue specificity	Detected in all			ENSG00000023228	NDUFS1	Tissue enhanced	Detected in all	Muscle		ENSG00000044574	HSPA5	Low tissue specificity	Detected in all			ENSG00000004897	CDC27	Low tissue specificity	Detected in all			ENSG00000005486	RHBDD2	Low tissue specificity	Detected in all			ENSG00000004142
	ENSG00000068976	PYGM	Group enriched	Detected in many	Muscle, Airway		ENSG00000001460	STPG1	Tissue enhanced	Detected in all			ENSG00000011523	CEP68	Low tissue specificity	Detected in all			ENSG00000008282	SYPL1	Low tissue specificity	Detected in all			ENSG00000023318	ERP44	Low tissue specificity	Detected in all			ENSG00000055044	NOP58	Low tissue specificity	Detected in all			ENSG00000005175	RPAP3	Low tissue specificity	Detected in all			ENSG00000005810	MYCBP2	Low tissue specificity	Detected in all			ENSG00000004478
	ENSG00000070371	CLTCL1	Tissue enhanced	Detected in many	Muscle		ENSG00000001461	NIPAL3	Tissue enhanced	Detected in all	brain		ENSG00000014138	POLA2	Low tissue specificity	Detected in all			ENSG00000008294	SPAG9	Low tissue specificity	Detected in all			ENSG00000029639	TFB1M	Low tissue specificity	Detected in all			ENSG00000058262	SEC61A1	Tissue enhanced	Detected in all	Pancreas		ENSG00000005206	SPPL2B	Low tissue specificity	Detected in all			ENSG00000006007	GDE1	Low tissue specificity	Detected in all			ENSG00000004487
	ENSG00000075975	MKRN2	Low tissue specificity	Detected in all			ENSG00000001497	LAS1L	Low tissue specificity	Detected in all			ENSG00000014824	SLC30A9	Low tissue specificity	Detected in all			ENSG00000008394	MGST1	Tissue enhanced	Detected in many	Liver		ENSG00000029725	RABEP1	Low tissue specificity	Detected in all			ENSG00000067225	PKM	Tissue enriched	Detected in all	Muscle		ENSG00000005249	PRKAR2B	Group enriched	Detected in all			ENSG00000007202	KIAA0100	Low tissue specificity	Detected in all			ENSG00000004700
	ENSG00000076321	KLHL20	Low tissue specificity	Detected in all			ENSG00000001561	ENPP4	Low tissue specificity	Detected in all			ENSG00000018510	AGPS	Low tissue specificity	Detected in all			ENSG00000008838	MED24	Low tissue specificity	Detected in all			ENSG00000033100	CHPF2	Low tissue specificity	Detected in all			ENSG00000069345	DNAJA2	Low tissue specificity	Detected in all			ENSG00000005700	IBTK	Low tissue specificity	Detected in all			ENSG00000008018	PSMB1	Low tissue specificity	Detected in all			ENSG00000004864
	ENSG00000076382	SPAG5	Tissue enhanced	Detected in many			ENSG00000001617	SEMA3F	Low tissue specificity	Detected in many			ENSG00000023318	ERP44	Low tissue specificity	Detected in all			ENSG00000009307	CSDE1	Tissue enhanced	Detected in all	Muscle		ENSG00000038358	EDC4	Low tissue specificity	Detected in all			ENSG00000070669	ASNS	Tissue enhanced	Detected in all	Pancreas		ENSG00000005810	MYCBP2	Low tissue specificity	Detected in all			ENSG00000014123	UFL1	Low tissue specificity	Detected in all			ENSG00000005007
	ENSG00000079150	FKBP7	Low tissue specificity	Detected in many			ENSG00000001626	CFTR	Tissue enriched	Detected in some	Pancreas		ENSG00000033100	CHPF2	Low tissue specificity	Detected in all			ENSG00000009335	UBE3C	Low tissue specificity	Detected in all			ENSG00000047410	TPR	Low tissue specificity	Detected in all			ENSG00000070961	ATP2B1	Tissue enhanced	Detected in all	brain		ENSG00000006007	GDE1	Low tissue specificity	Detected in all			ENSG00000014824	SLC30A9	Low tissue specificity	Detected in all			ENSG00000005020
	ENSG00000094796	KRT31	Group enriched	Detected in some	brain		ENSG00000001629	ANKIB1	Low tissue specificity	Detected in all			ENSG00000038274	MAT2B	Low tissue specificity	Detected in all			ENSG00000010270	STARD3NL	Low tissue specificity	Detected in all			ENSG00000048828	FAM120A	Low tissue specificity	Detected in all			ENSG00000071082	RPL31	Low tissue specificity	Detected in all			ENSG00000006125	AP2B1	Low tissue specificity	Detected in all			ENSG00000017260	ATP2C1	Low tissue specificity	Detected in all			ENSG00000005022
	ENSG00000099795	NDUFB7	Tissue enhanced	Detected in all	Muscle		ENSG00000001630	CYP51A1	Tissue enhanced	Detected in all	Liver		ENSG00000046651	OFD1	Low tissue specificity	Detected in all			ENSG00000010704	HFE	Low tissue specificity	Detected in many			ENSG00000052723	SIKE1	Low tissue specificity	Detected in all			ENSG00000071539	TRIP13	Tissue enhanced	Detected in many			ENSG00000006451	RALA	Low tissue specificity	Detected in all			ENSG00000021776	AQR	Low tissue specificity	Detected in all			ENSG00000005108
	ENSG00000100652	SLC10A1	Tissue enriched	Detected in some	Liver		ENSG00000001631	KRIT1	Low tissue specificity	Detected in all			ENSG00000052126	PLEKHA5	Low tissue specificity	Detected in all			ENSG00000011028	MRC2	Low tissue specificity	Detected in many			ENSG00000052841	TTC17	Low tissue specificity	Detected in all			ENSG00000072210	ALDH3A2	Low tissue specificity	Detected in all			ENSG00000006715	VPS41	Low tissue specificity	Detected in all			ENSG00000022267	FHL1	Group enriched	Detected in many	Muscle, Airway		ENSG00000005486
	ENSG00000100796	PPP4R3A	Low tissue specificity	Detected in all			ENSG00000002016	RAD52	Low tissue specificity	Detected in all			ENSG00000057294	PKP2	Tissue enriched	Detected in many	Heart		ENSG00000011198	ABHD5	Tissue enhanced	Detected in all			ENSG00000056097	ZFR	Low tissue specificity	Detected in all			ENSG00000072506	HSD17B10	Low tissue specificity	Detected in all			ENSG00000007080	CCDC124	Low tissue specificity	Detected in all			ENSG00000023171	GRAMD1B	Group enriched	Detected in many	brain, Gastrointestinal_tract		ENSG00000005700
	ENSG00000101017	CD40	Low tissue specificity	Detected in all			ENSG00000002330	BAD	Low tissue specificity	Detected in all			ENSG00000058056	USP13	Tissue enhanced	Detected in many	Heart, Muscle		ENSG00000011638	TMEM159	Low tissue specificity	Detected in all			ENSG00000059573	ALDH18A1	Tissue enhanced	Detected in all	Airway		ENSG00000072518	MARK2	Low tissue specificity	Detected in all			ENSG00000007392	LUC7L	Low tissue specificity	Detected in all			ENSG00000023191	RNH1	Low tissue specificity	Detected in all			ENSG00000005810
	ENSG00000102595	UGGT2	Low tissue specificity	Detected in all			ENSG00000002549	LAP3	Low tissue specificity	Detected in all			ENSG00000064763	FAR2	Low tissue specificity	Detected in all			ENSG00000012232	EXTL3	Low tissue specificity	Detected in all			ENSG00000062822	POLD1	Low tissue specificity	Detected in all			ENSG00000073578	SDHA	Tissue enhanced	Detected in all	Heart, Muscle		ENSG00000008282	SYPL1	Low tissue specificity	Detected in all			ENSG00000023228	NDUFS1	Tissue enhanced	Detected in all	Muscle		ENSG00000005884
	ENSG00000103852	TTC23	Low tissue specificity	Detected in all			ENSG00000002586	CD99	Tissue enhanced	Detected in all	brain, Heart		ENSG00000067560	RHOA	Low tissue specificity	Detected in all			ENSG00000012660	ELOVL5	Low tissue specificity	Detected in all			ENSG00000064313	TAF2	Low tissue specificity	Detected in all			ENSG00000074696	HACD3	Low tissue specificity	Detected in all			ENSG00000008394	MGST1	Tissue enhanced	Detected in many	Liver		ENSG00000023318	ERP44	Low tissue specificity	Detected in all			ENSG00000006007
	ENSG00000104969	SGTA	Low tissue specificity	Detected in all			ENSG00000002587	HS3ST1	Tissue enhanced	Detected in many	brain		ENSG00000068400	GRIPAP1	Low tissue specificity	Detected in all			ENSG00000014641	MDH1	Tissue enhanced	Detected in all	Heart		ENSG00000065548	ZC3H15	Low tissue specificity	Detected in all			ENSG00000074800	ENO1	Low tissue specificity	Detected in all			ENSG00000008869	HEATR5B	Low tissue specificity	Detected in all			ENSG00000024048	UBR2	Low tissue specificity	Detected in all			ENSG00000006042
	ENSG00000104998	IL27RA	Tissue enhanced	Detected in all			ENSG00000002726	AOC1	Group enriched	Detected in many	Gastrointestinal_tract		ENSG00000068912	ERLEC1	Low tissue specificity	Detected in all			ENSG00000018699	TTC27	Low tissue specificity	Detected in all			ENSG00000065882	TBC1D1	Low tissue specificity	Detected in all			ENSG00000075413	MARK3	Low tissue specificity	Detected in all			ENSG00000009307	CSDE1	Tissue enhanced	Detected in all	Muscle		ENSG00000025796	SEC63	Low tissue specificity	Detected in all			ENSG00000006118
	ENSG00000105401	CDC37	Low tissue specificity	Detected in all			ENSG00000002745	WNT16	Tissue enhanced	Detected in many			ENSG00000070756	PABPC1	Low tissue specificity	Detected in all			ENSG00000023041	ZDHHC6	Low tissue specificity	Detected in all			ENSG00000066044	ELAVL1	Low tissue specificity	Detected in all			ENSG00000075415	SLC25A3	Tissue enhanced	Detected in all	Heart		ENSG00000009335	UBE3C	Low tissue specificity	Detected in all			ENSG00000026559	KCNG1	Tissue enhanced	Detected in many			ENSG00000006282
	ENSG00000106554	CHCHD3	Tissue enhanced	Detected in all	Muscle		ENSG00000002746	HECW1	Tissue enhanced	Detected in many	brain, Kidney		ENSG00000070770	CSNK2A2	Low tissue specificity	Detected in all			ENSG00000025770	NCAPH2	Low tissue specificity	Detected in all			ENSG00000066455	GOLGA5	Low tissue specificity	Detected in all			ENSG00000076003	MCM6	Tissue enhanced	Detected in all			ENSG00000009954	BAZ1B	Low tissue specificity	Detected in all			ENSG00000027075	PRKCH	Low tissue specificity	Detected in all			ENSG00000006534
	ENSG00000107185	RGP1	Low tissue specificity	Detected in all			ENSG00000002822	MAD1L1	Low tissue specificity	Detected in all			ENSG00000071553	ATP6AP1	Low tissue specificity	Detected in all			ENSG00000026103	FAS	Low tissue specificity	Detected in all			ENSG00000068912	ERLEC1	Low tissue specificity	Detected in all			ENSG00000078668	VDAC3	Tissue enhanced	Detected in all	Muscle		ENSG00000010270	STARD3NL	Low tissue specificity	Detected in all			ENSG00000028116	VRK2	Low tissue specificity	Detected in all			ENSG00000006625
	ENSG00000108759	KRT32	Group enriched	Detected in some			ENSG00000002834	LASP1	Tissue enhanced	Detected in all	Gastrointestinal_tract		ENSG00000072062	PRKACA	Low tissue specificity	Detected in all			ENSG00000026508	CD44	Low tissue specificity	Detected in many			ENSG00000069248	NUP133	Low tissue specificity	Detected in all			ENSG00000079246	XRCC5	Low tissue specificity	Detected in all			ENSG00000010292	NCAPD2	Tissue enriched	Detected in all			ENSG00000028203	VEZT	Low tissue specificity	Detected in all			ENSG00000006744
	ENSG00000109654	TRIM2	Tissue enhanced	Detected in many	brain		ENSG00000002919	SNX11	Low tissue specificity	Detected in all			ENSG00000072518	MARK2	Low tissue specificity	Detected in all			ENSG00000027001	MIPEP	Low tissue specificity	Detected in all			ENSG00000070367	EXOC5	Low tissue specificity	Detected in all			ENSG00000080824	HSP90AA1	Tissue enhanced	Detected in all			ENSG00000010322	NISCH	Low tissue specificity	Detected in all			ENSG00000030066	NUP160	Low tissue specificity	Detected in all			ENSG00000006756
	ENSG00000110171	TRIM3	Tissue enhanced	Detected in all	brain		ENSG00000002933	TMEM176A	Tissue enhanced	Detected in many	Kidney, Liver		ENSG00000073008	PVR	Tissue enhanced	Detected in all	Liver		ENSG00000027697	IFNGR1	Low tissue specificity	Detected in all			ENSG00000070614	NDST1	Low tissue specificity	Detected in all			ENSG00000082805	ERC1	Low tissue specificity	Detected in all			ENSG00000011260	UTP18	Low tissue specificity	Detected in all			ENSG00000032444	PNPLA6	Low tissue specificity	Detected in all			ENSG00000007168
	ENSG00000110841	PPFIBP1	Low tissue specificity	Detected in all			ENSG00000003056	M6PR	Low tissue specificity	Detected in all			ENSG00000073060	SCARB1	Tissue enhanced	Detected in all	Liver		ENSG00000027847	B4GALT7	Low tissue specificity	Detected in all			ENSG00000071537	SEL1L	Tissue enhanced	Detected in all	Pancreas		ENSG00000082898	XPO1	Low tissue specificity	Detected in all			ENSG00000011405	PIK3C2A	Low tissue specificity	Detected in all			ENSG00000033627	ATP6V0A1	Tissue enhanced	Detected in all	brain		ENSG00000007923
	ENSG00000111229	ARPC3	Low tissue specificity	Detected in all			ENSG00000003096	KLHL13	Tissue enhanced	Detected in many			ENSG00000074582	BCS1L	Low tissue specificity	Detected in all			ENSG00000028203	VEZT	Low tissue specificity	Detected in all			ENSG00000072864	NDE1	Low tissue specificity	Detected in all			ENSG00000083312	TNPO1	Low tissue specificity	Detected in all			ENSG00000011451	WIZ	Low tissue specificity	Detected in all			ENSG00000033867	SLC4A7	Tissue enhanced	Detected in all	Gastrointestinal_tract		ENSG00000008394
	ENSG00000112578	BYSL	Low tissue specificity	Detected in all			ENSG00000003137	CYP26B1	Tissue enhanced	Detected in many	brain		ENSG00000075413	MARK3	Low tissue specificity	Detected in all			ENSG00000028528	SNX1	Low tissue specificity	Detected in all			ENSG00000073146	MOV10L1	Tissue enriched	Detected in some			ENSG00000083520	DIS3	Low tissue specificity	Detected in all			ENSG00000011454	RABGAP1	Low tissue specificity	Detected in all			ENSG00000035499	DEPDC1B	Tissue enhanced	Detected in many			ENSG00000008952
	ENSG00000113369	ARRDC3	Low tissue specificity	Detected in all			ENSG00000003147	ICA1	Tissue enhanced	Detected in all	Pancreas		ENSG00000075785	RAB7A	Low tissue specificity	Detected in all			ENSG00000033170	FUT8	Low tissue specificity	Detected in all			ENSG00000073734	ABCB11	Tissue enriched	Detected in some	Liver		ENSG00000083845	RPS5	Low tissue specificity	Detected in all			ENSG00000011566	MAP4K3	Low tissue specificity	Detected in all			ENSG00000036054	TBC1D23	Low tissue specificity	Detected in all			ENSG00000008988
	ENSG00000113790	EHHADH	Group enriched	Detected in many	Kidney, Liver		ENSG00000003249	DBNDD1	Tissue enhanced	Detected in many	brain, Muscle		ENSG00000075975	MKRN2	Low tissue specificity	Detected in all			ENSG00000034677	RNF19A	Low tissue specificity	Detected in all			ENSG00000073792	IGF2BP2	Tissue enhanced	Detected in all			ENSG00000084774	CAD	Low tissue specificity	Detected in all			ENSG00000011638	TMEM159	Low tissue specificity	Detected in all			ENSG00000041353	RAB27B	Tissue enhanced	Detected in many	brain, Gastrointestinal_tract		ENSG00000009954
	ENSG00000114416	FXR1	Tissue enriched	Detected in all	Muscle		ENSG00000003393	ALS2	Tissue enhanced	Detected in all	brain		ENSG00000077348	EXOSC5	Low tissue specificity	Detected in all			ENSG00000034713	GABARAPL2	Low tissue specificity	Detected in all			ENSG00000074211	PPP2R2C	Tissue enhanced	Detected in many	brain		ENSG00000086061	DNAJA1	Tissue enhanced	Detected in all			ENSG00000012983	MAP4K5	Low tissue specificity	Detected in all			ENSG00000041802	LSG1	Low tissue specificity	Detected in all			ENSG00000010270
	ENSG00000114480	GBE1	Tissue enhanced	Detected in all	Muscle		ENSG00000003400	CASP10	Tissue enhanced	Detected in all	Gastrointestinal_tract		ENSG00000078369	GNB1	Low tissue specificity	Detected in all			ENSG00000044115	CTNNA1	Low tissue specificity	Detected in all			ENSG00000074370	ATP2A3	Tissue enhanced	Detected in many	Airway		ENSG00000086189	DIMT1	Low tissue specificity	Detected in all			ENSG00000013573	DDX11	Low tissue specificity	Detected in all			ENSG00000042445	RETSAT	Tissue enhanced	Detected in many	Gastrointestinal_tract		ENSG00000010292
	ENSG00000115255	REEP6	Tissue enhanced	Detected in many	Gastrointestinal_tract, Liver		ENSG00000003402	CFLAR	Low tissue specificity	Detected in all			ENSG00000079150	FKBP7	Low tissue specificity	Detected in many			ENSG00000044574	HSPA5	Low tissue specificity	Detected in all			ENSG00000075568	TMEM131	Low tissue specificity	Detected in all			ENSG00000086758	HUWE1	Low tissue specificity	Detected in all			ENSG00000013588	GPRC5A	Tissue enhanced	Detected in many	Lung		ENSG00000044574	HSPA5	Low tissue specificity	Detected in all			ENSG00000010704
	ENSG00000117155	SSX2IP	Tissue enhanced	Detected in all			ENSG00000003436	TFPI	Tissue enhanced	Detected in many	Liver		ENSG00000082805	ERC1	Low tissue specificity	Detected in all			ENSG00000049245	VAMP3	Low tissue specificity	Detected in all			ENSG00000075975	MKRN2	Low tissue specificity	Detected in all			ENSG00000087191	PSMC5	Low tissue specificity	Detected in all			ENSG00000013810	TACC3	Group enriched	Detected in many			ENSG00000047932	GOPC	Low tissue specificity	Detected in all			ENSG00000011007
	ENSG00000119318	RAD23B	Low tissue specificity	Detected in all			ENSG00000003509	NDUFAF7	Tissue enhanced	Detected in all			ENSG00000084733	RAB10	Low tissue specificity	Detected in all			ENSG00000049323	LTBP1	Low tissue specificity	Detected in many			ENSG00000077522	ACTN2	Tissue enhanced	Detected in some	Heart, Muscle, Airway		ENSG00000089154	GCN1	Low tissue specificity	Detected in all			ENSG00000014123	UFL1	Low tissue specificity	Detected in all			ENSG00000048707	VPS13D	Low tissue specificity	Detected in all			ENSG00000011028
	ENSG00000119401	TRIM32	Low tissue specificity	Detected in many			ENSG00000003756	RBM5	Low tissue specificity	Detected in all			ENSG00000086619	ERO1B	Tissue enriched	Detected in many	Pancreas		ENSG00000050426	LETMD1	Low tissue specificity	Detected in all			ENSG00000078668	VDAC3	Tissue enhanced	Detected in all	Muscle		ENSG00000089157	RPLP0	Tissue enhanced	Detected in all	Pancreas		ENSG00000014138	POLA2	Low tissue specificity	Detected in all			ENSG00000049245	VAMP3	Low tissue specificity	Detected in all			ENSG00000011143
	ENSG00000120318	ARAP3	Low tissue specificity	Detected in all			ENSG00000003987	MTMR7	Tissue enhanced	Detected in many	brain		ENSG00000087111	PIGS	Low tissue specificity	Detected in all			ENSG00000052802	MSMO1	Tissue enhanced	Detected in all	Liver		ENSG00000078674	PCM1	Low tissue specificity	Detected in all			ENSG00000090520	DNAJB11	Low tissue specificity	Detected in all			ENSG00000014919	COX15	Low tissue specificity	Detected in all			ENSG00000049656	CLPTM1L	Low tissue specificity	Detected in all			ENSG00000011451
	ENSG00000120329	SLC25A2	Tissue enriched	Detected in single			ENSG00000003989	SLC7A2	Tissue enhanced	Detected in many	Liver, Muscle		ENSG00000089682	RBM41	Low tissue specificity	Detected in all			ENSG00000053371	AKR7A2	Low tissue specificity	Detected in all			ENSG00000080561	MID2	Low tissue specificity	Detected in many			ENSG00000092199	HNRNPC	Low tissue specificity	Detected in all			ENSG00000015676	NUDCD3	Low tissue specificity	Detected in all			ENSG00000052841	TTC17	Low tissue specificity	Detected in all			ENSG00000011638
	ENSG00000122678	POLM	Low tissue specificity	Detected in all			ENSG00000004059	ARF5	Low tissue specificity	Detected in all			ENSG00000090615	GOLGA3	Low tissue specificity	Detected in all			ENSG00000054148	PHPT1	Low tissue specificity	Detected in all			ENSG00000080608	PUM3	Low tissue specificity	Detected in all			ENSG00000093010	COMT	Tissue enhanced	Detected in all	Liver		ENSG00000016864	GLT8D1	Low tissue specificity	Detected in all			ENSG00000053501	USE1	Low tissue specificity	Detected in all			ENSG00000012660
	ENSG00000123562	MORF4L2	Low tissue specificity	Detected in all			ENSG00000004139	SARM1	Low tissue specificity	Detected in all			ENSG00000090621	PABPC4	Tissue enhanced	Detected in all	Pancreas, Muscle		ENSG00000054277	OPN3	Low tissue specificity	Detected in all			ENSG00000082805	ERC1	Low tissue specificity	Detected in all			ENSG00000096746	HNRNPH3	Low tissue specificity	Detected in all			ENSG00000017797	RALBP1	Low tissue specificity	Detected in all			ENSG00000054654	SYNE2	Tissue enhanced	Detected in all	Muscle		ENSG00000012817
	ENSG00000124486	USP9X	Low tissue specificity	Detected in all			ENSG00000004142	POLDIP2	Low tissue specificity	Detected in all			ENSG00000090971	NAT14	Tissue enhanced	Detected in all			ENSG00000055211	GINM1	Low tissue specificity	Detected in all			ENSG00000082898	XPO1	Low tissue specificity	Detected in all			ENSG00000097021	ACOT7	Tissue enhanced	Detected in many	brain		ENSG00000021776	AQR	Low tissue specificity	Detected in all			ENSG00000054793	ATP9A	Tissue enhanced	Detected in all	brain		ENSG00000012822
	ENSG00000124491	F13A1	Tissue enhanced	Detected in all			ENSG00000004399	PLXND1	Low tissue specificity	Detected in all			ENSG00000092148	HECTD1	Low tissue specificity	Detected in all			ENSG00000057019	DCBLD2	Low tissue specificity	Detected in all			ENSG00000083444	PLOD1	Low tissue specificity	Detected in all			ENSG00000099783	HNRNPM	Low tissue specificity	Detected in all			ENSG00000022840	RNF10	Low tissue specificity	Detected in all			ENSG00000055732	MCOLN3	Tissue enhanced	Detected in many			ENSG00000013275
	ENSG00000124942	AHNAK	Low tissue specificity	Detected in all			ENSG00000004455	AK2	Low tissue specificity	Detected in all			ENSG00000093010	COMT	Tissue enhanced	Detected in all	Liver		ENSG00000058668	ATP2B4	Low tissue specificity	Detected in all			ENSG00000083520	DIS3	Low tissue specificity	Detected in all			ENSG00000099797	TECR	Low tissue specificity	Detected in all			ENSG00000023191	RNH1	Low tissue specificity	Detected in all			ENSG00000057252	SOAT1	Tissue enhanced	Detected in all			ENSG00000013523
	ENSG00000125457	MIF4GD	Low tissue specificity	Detected in all			ENSG00000004468	CD38	Group enriched	Detected in many			ENSG00000099219	ERMP1	Tissue enhanced	Detected in all			ENSG00000058804	NDC1	Low tissue specificity	Detected in all			ENSG00000083535	PIBF1	Low tissue specificity	Detected in all			ENSG00000100075	SLC25A1	Low tissue specificity	Detected in all			ENSG00000023228	NDUFS1	Tissue enhanced	Detected in all	Muscle		ENSG00000057608	GDI2	Low tissue specificity	Detected in all			ENSG00000013561
	ENSG00000126001	CEP250	Low tissue specificity	Detected in all			ENSG00000004478	FKBP4	Tissue enriched	Detected in all			ENSG00000099246	RAB18	Low tissue specificity	Detected in all			ENSG00000062485	CS	Tissue enhanced	Detected in all	Muscle		ENSG00000084652	TXLNA	Low tissue specificity	Detected in all			ENSG00000100227	POLDIP3	Low tissue specificity	Detected in all			ENSG00000023516	AKAP11	Low tissue specificity	Detected in all			ENSG00000057704	TMCC3	Low tissue specificity	Detected in all			ENSG00000013588
	ENSG00000126016	AMOT	Tissue enhanced	Detected in all			ENSG00000004487	KDM1A	Low tissue specificity	Detected in all			ENSG00000099341	PSMD8	Low tissue specificity	Detected in all			ENSG00000062598	ELMO2	Low tissue specificity	Detected in all			ENSG00000086200	IPO11	Low tissue specificity	Detected in all			ENSG00000100242	SUN2	Low tissue specificity	Detected in all			ENSG00000023697	DERA	Low tissue specificity	Detected in all			ENSG00000058056	USP13	Tissue enhanced	Detected in many	Heart, Muscle		ENSG00000014641
	ENSG00000126214	KLC1	Tissue enriched	Detected in all	brain		ENSG00000004534	RBM6	Low tissue specificity	Detected in all			ENSG00000100242	SUN2	Low tissue specificity	Detected in all			ENSG00000062716	VMP1	Tissue enriched	Detected in all			ENSG00000087077	TRIP6	Low tissue specificity	Detected in all			ENSG00000100304	TTLL12	Low tissue specificity	Detected in all			ENSG00000023734	STRAP	Low tissue specificity	Detected in all			ENSG00000058804	TMEM48	Low tissue specificity	Detected in all			ENSG00000014919
	ENSG00000126262	FFAR2	Tissue enhanced	Detected in many			ENSG00000004660	CAMKK1	Tissue enhanced	Detected in all	brain, Airway		ENSG00000100243	CYB5R3	Low tissue specificity	Detected in all			ENSG00000065154	OAT	Tissue enhanced	Detected in all	Gastrointestinal_tract		ENSG00000087301	TXNDC16	Low tissue specificity	Detected in all			ENSG00000100353	EIF3D	Low tissue specificity	Detected in all			ENSG00000024048	UBR2	Low tissue specificity	Detected in all			ENSG00000061918	GUCY1B3	Tissue enhanced	Detected in many			ENSG00000015532
	ENSG00000127191	TRAF2	Low tissue specificity	Detected in all			ENSG00000004700	RECQL	Low tissue specificity	Detected in all			ENSG00000100292	HMOX1	Tissue enhanced	Detected in many			ENSG00000065600	PACC1	Tissue enhanced	Detected in all	brain		ENSG00000089006	SNX5	Low tissue specificity	Detected in all			ENSG00000100519	PSMC6	Low tissue specificity	Detected in all			ENSG00000026508	CD44	Low tissue specificity	Detected in many			ENSG00000061987	MON2	Low tissue specificity	Detected in all			ENSG00000017260
	ENSG00000127324	TSPAN8	Tissue enriched	Detected in many	Gastrointestinal_tract		ENSG00000004766	VPS50	Low tissue specificity	Detected in all			ENSG00000100350	FOXRED2	Low tissue specificity	Detected in all			ENSG00000065613	SLK	Low tissue specificity	Detected in all			ENSG00000089154	GCN1	Low tissue specificity	Detected in all			ENSG00000100714	MTHFD1	Tissue enriched	Detected in all	Liver		ENSG00000026652	AGPAT4	Tissue enhanced	Detected in many	brain		ENSG00000062194	GPBP1	Low tissue specificity	Detected in all			ENSG00000018236
	ENSG00000127328	RAB3IP	Low tissue specificity	Detected in all			ENSG00000004776	HSPB6	Tissue enhanced	Detected in many	Muscle		ENSG00000100387	RBX1	Low tissue specificity	Detected in all			ENSG00000066032	CTNNA2	Tissue enhanced	Detected in many	brain		ENSG00000090054	SPTLC1	Low tissue specificity	Detected in all			ENSG00000100764	PSMC1	Tissue enhanced	Detected in all	Muscle		ENSG00000028528	SNX1	Low tissue specificity	Detected in all			ENSG00000062716	VMP1	Tissue enriched	Detected in all			ENSG00000018699
	ENSG00000127914	AKAP9	Low tissue specificity	Detected in all			ENSG00000004777	ARHGAP33	Low tissue specificity	Detected in many			ENSG00000100503	NIN	Low tissue specificity	Detected in all			ENSG00000066455	GOLGA5	Low tissue specificity	Detected in all			ENSG00000090615	GOLGA3	Low tissue specificity	Detected in all			ENSG00000101132	PFDN4	Low tissue specificity	Detected in all			ENSG00000028839	TBPL1	Tissue enhanced	Detected in all			ENSG00000064545	TMEM161A	Low tissue specificity	Detected in all			ENSG00000019144
	ENSG00000129245	FXR2	Tissue enhanced	Detected in all	Muscle		ENSG00000004779	NDUFAB1	Tissue enhanced	Detected in all	Heart, Muscle		ENSG00000100575	TIMM9	Low tissue specificity	Detected in all			ENSG00000066777	ARFGEF1	Low tissue specificity	Detected in all			ENSG00000090861	AARS1	Low tissue specificity	Detected in all			ENSG00000101210	EEF1A2	Tissue enriched	Detected in many	Muscle		ENSG00000029639	TFB1M	Low tissue specificity	Detected in all			ENSG00000064651	SLC12A2	Tissue enhanced	Detected in many	Airway		ENSG00000019186
	ENSG00000131797	CLUHP3					ENSG00000004799	PDK4	Tissue enhanced	Detected in many	Heart, Muscle		ENSG00000100629	CEP128	Tissue enriched	Detected in all			ENSG00000067057	PFKP	Low tissue specificity	Detected in all			ENSG00000092094	OSGEP	Low tissue specificity	Detected in all			ENSG00000101361	NOP56	Low tissue specificity	Detected in all			ENSG00000029993	HMGB3	Tissue enhanced	Detected in all			ENSG00000064763	FAR2	Low tissue specificity	Detected in all			ENSG00000021355
	ENSG00000132639	SNAP25	Tissue enriched	Detected in many	brain		ENSG00000004809	SLC22A16	Tissue enhanced	Detected in some			ENSG00000100883	SRP54	Low tissue specificity	Detected in all			ENSG00000067141	NEO1	Low tissue specificity	Detected in all			ENSG00000092148	HECTD1	Low tissue specificity	Detected in all			ENSG00000101558	VAPA	Low tissue specificity	Detected in all			ENSG00000030066	NUP160	Low tissue specificity	Detected in all			ENSG00000065491	TBC1D22B	Low tissue specificity	Detected in all			ENSG00000021776
	ENSG00000132938	MTUS2	Tissue enhanced	Detected in many	Heart		ENSG00000004838	ZMYND10	Group enriched	Detected in some			ENSG00000101004	NINL	Low tissue specificity	Detected in many			ENSG00000067182	TNFRSF1A	Low tissue specificity	Detected in all			ENSG00000095564	BTAF1	Low tissue specificity	Detected in all			ENSG00000101856	PGRMC1	Tissue enhanced	Detected in all	Liver		ENSG00000031698	SARS1	Low tissue specificity	Detected in all			ENSG00000066455	GOLGA5	Low tissue specificity	Detected in all			ENSG00000021826
	ENSG00000133103	COG6	Low tissue specificity	Detected in all			ENSG00000004846	ABCB5	Tissue enhanced	Detected in many			ENSG00000101109	STK4	Low tissue specificity	Detected in all			ENSG00000068697	LAPTM4A	Low tissue specificity	Detected in all			ENSG00000096433	ITPR3	Low tissue specificity	Detected in all			ENSG00000101997	CCDC22	Low tissue specificity	Detected in all			ENSG00000032444	PNPLA6	Low tissue specificity	Detected in all			ENSG00000066583	ISOC1	Low tissue specificity	Detected in all			ENSG00000022267
	ENSG00000133104	SPART	Low tissue specificity	Detected in all			ENSG00000004848	ARX	Tissue enhanced	Detected in some	brain, Muscle		ENSG00000101146	RAE1	Tissue enhanced	Detected in all			ENSG00000071282	LMCD1	Tissue enhanced	Detected in many	Muscle		ENSG00000099284	MACROH2A2	Low tissue specificity	Detected in all			ENSG00000102119	EMD	Low tissue specificity	Detected in all			ENSG00000033011	ALG1	Low tissue specificity	Detected in all			ENSG00000066777	ARFGEF1	Low tissue specificity	Detected in all			ENSG00000022840
	ENSG00000133466	C1QTNF6	Group enriched	Detected in many			ENSG00000004864	SLC25A13	Tissue enhanced	Detected in all	Liver		ENSG00000101346	POFUT1	Low tissue specificity	Detected in all			ENSG00000071553	ATP6AP1	Low tissue specificity	Detected in all			ENSG00000099899	TRMT2A	Low tissue specificity	Detected in all			ENSG00000102900	NUP93	Low tissue specificity	Detected in all			ENSG00000033178	UBA6	Low tissue specificity	Detected in all			ENSG00000066855	MTFR1	Low tissue specificity	Detected in all			ENSG00000023041
	ENSG00000134825	TMEM258	Low tissue specificity	Detected in all			ENSG00000004866	ST7	Low tissue specificity	Detected in all			ENSG00000101752	MIB1	Low tissue specificity	Detected in all			ENSG00000071967	CYBRD1	Low tissue specificity	Detected in all			ENSG00000099942	CRKL	Low tissue specificity	Detected in all			ENSG00000103363	ELOB	Low tissue specificity	Detected in all			ENSG00000035403	VCL	Low tissue specificity	Detected in all			ENSG00000068366	ACSL4	Low tissue specificity	Detected in all			ENSG00000023171
	ENSG00000135018	UBQLN1	Low tissue specificity	Detected in all			ENSG00000004897	CDC27	Low tissue specificity	Detected in all			ENSG00000101868	POLA1	Low tissue specificity	Detected in all			ENSG00000072041	SLC6A15	Tissue enhanced	Detected in many	brain		ENSG00000100284	TOM1	Tissue enhanced	Detected in all	Muscle		ENSG00000103423	DNAJA3	Low tissue specificity	Detected in all			ENSG00000036054	TBC1D23	Low tissue specificity	Detected in all			ENSG00000069248	NUP133	Low tissue specificity	Detected in all			ENSG00000023191
	ENSG00000135077	HAVCR2	Tissue enhanced	Detected in all			ENSG00000004939	SLC4A1	Tissue enhanced	Detected in many			ENSG00000101997	CCDC22	Low tissue specificity	Detected in all			ENSG00000073008	PVR	Tissue enhanced	Detected in all	Liver		ENSG00000100292	HMOX1	Tissue enhanced	Detected in many			ENSG00000104833	TUBB4A	Group enriched	Detected in many	brain		ENSG00000036549	ZZZ3	Low tissue specificity	Detected in all			ENSG00000069329	VPS35	Low tissue specificity	Detected in all			ENSG00000023228
	ENSG00000135249	RINT1	Low tissue specificity	Detected in all			ENSG00000004948	CALCR	Tissue enhanced	Detected in some	brain, Kidney		ENSG00000102393	GLA	Low tissue specificity	Detected in all			ENSG00000073060	SCARB1	Tissue enhanced	Detected in all	Liver		ENSG00000100503	NIN	Low tissue specificity	Detected in all			ENSG00000105135	ILVBL	Low tissue specificity	Detected in all			ENSG00000037241	RPL26L1	Tissue enhanced	Detected in all			ENSG00000069849	ATP1B3	Low tissue specificity	Detected in all			ENSG00000023318
	ENSG00000135406	PRPH	Tissue enhanced	Detected in many	brain		ENSG00000004961	HCCS	Low tissue specificity	Detected in all			ENSG00000102471	NDFIP2	Low tissue specificity	Detected in all			ENSG00000074181	NOTCH3	Low tissue specificity	Detected in many			ENSG00000100714	MTHFD1	Tissue enriched	Detected in all	Liver		ENSG00000105185	PDCD5	Low tissue specificity	Detected in all			ENSG00000037637	FBXO42	Low tissue specificity	Detected in all			ENSG00000069869	NEDD4	Tissue enhanced	Detected in all	Muscle		ENSG00000023330
	ENSG00000136152	COG3	Low tissue specificity	Detected in all			ENSG00000004975	DVL2	Low tissue specificity	Detected in all			ENSG00000102595	UGGT2	Low tissue specificity	Detected in all			ENSG00000074370	ATP2A3	Tissue enhanced	Detected in many	Airway		ENSG00000101000	PROCR	Tissue enhanced	Detected in all			ENSG00000105193	RPS16	Low tissue specificity	Detected in all			ENSG00000039319	ZFYVE16	Low tissue specificity	Detected in all			ENSG00000069974	RAB27A	Low tissue specificity	Detected in all			ENSG00000023839
	ENSG00000137171	KLC4	Tissue enhanced	Detected in all	Gastrointestinal_tract		ENSG00000005001	PRSS22	Tissue enhanced	Detected in many	Airway		ENSG00000102898	NUTF2	Low tissue specificity	Detected in all			ENSG00000074410	CA12	Tissue enhanced	Detected in many	Kidney		ENSG00000101146	RAE1	Tissue enhanced	Detected in all			ENSG00000105197	TIMM50	Low tissue specificity	Detected in all			ENSG00000040341	STAU2	Low tissue specificity	Detected in all			ENSG00000070367	EXOC5	Low tissue specificity	Detected in all			ENSG00000025796
	ENSG00000137210	TMEM14B	Low tissue specificity	Detected in all			ENSG00000005007	UPF1	Low tissue specificity	Detected in all			ENSG00000103018	CYB5B	Tissue enhanced	Detected in all			ENSG00000074416	MGLL	Low tissue specificity	Detected in all			ENSG00000101365	IDH3B	Low tissue specificity	Detected in all			ENSG00000105281	SLC1A5	Low tissue specificity	Detected in many			ENSG00000041353	RAB27B	Tissue enhanced	Detected in many	brain, Gastrointestinal_tract		ENSG00000070610	GBA2	Low tissue specificity	Detected in all			ENSG00000026508
	ENSG00000138100	TRIM54	Tissue enriched	Detected in many	Muscle		ENSG00000005020	SKAP2	Low tissue specificity	Detected in all			ENSG00000103222	ABCC1	Low tissue specificity	Detected in all			ENSG00000074695	LMAN1	Low tissue specificity	Detected in all			ENSG00000101997	CCDC22	Low tissue specificity	Detected in all			ENSG00000105656	ELL	Low tissue specificity	Detected in all			ENSG00000042753	AP2S1	Low tissue specificity	Detected in all			ENSG00000070882	OSBPL3	Low tissue specificity	Detected in many			ENSG00000027697
	ENSG00000138136	LBX1	Group enriched	Detected in some	brain, Muscle		ENSG00000005022	SLC25A5	Low tissue specificity	Detected in all			ENSG00000103363	ELOB	Low tissue specificity	Detected in all			ENSG00000075239	ACAT1	Tissue enhanced	Detected in all	Liver		ENSG00000102081	FMR1	Low tissue specificity	Detected in all			ENSG00000105835	NAMPT	Low tissue specificity	Detected in all			ENSG00000044524	EPHA3	Tissue enhanced	Detected in many			ENSG00000070961	ATP2B1	Tissue enhanced	Detected in all	brain		ENSG00000028116
	ENSG00000138190	EXOC6	Low tissue specificity	Detected in all			ENSG00000005059	MCUB	Tissue enhanced	Detected in all			ENSG00000103507	BCKDK	Low tissue specificity	Detected in all			ENSG00000075618	FSCN1	Tissue enhanced	Detected in many	brain		ENSG00000102230	PCYT1B	Tissue enhanced	Detected in many	brain		ENSG00000107164	FUBP3	Low tissue specificity	Detected in all			ENSG00000046604	DSG2	Tissue enhanced	Detected in many	Gastrointestinal_tract		ENSG00000071553	ATP6AP1	Low tissue specificity	Detected in all			ENSG00000028203
	ENSG00000138757	G3BP2	Low tissue specificity	Detected in all			ENSG00000005073	HOXA11	Tissue enhanced	Detected in many	Muscle		ENSG00000103544	VPS35L	Low tissue specificity	Detected in all			ENSG00000075673	ATP12A	Tissue enhanced	Detected in some			ENSG00000102401	ARMCX3	Low tissue specificity	Detected in all			ENSG00000108256	NUFIP2	Low tissue specificity	Detected in all			ENSG00000046651	OFD1	Low tissue specificity	Detected in all			ENSG00000072041	SLC6A15	Tissue enhanced	Detected in many	brain		ENSG00000030066
	ENSG00000138768	USO1	Tissue enhanced	Detected in all	Muscle		ENSG00000005075	POLR2J	Low tissue specificity	Detected in all			ENSG00000104368	PLAT	Tissue enhanced	Detected in many			ENSG00000075711	DLG1	Low tissue specificity	Detected in all			ENSG00000102595	UGGT2	Low tissue specificity	Detected in all			ENSG00000108344	PSMD3	Low tissue specificity	Detected in all			ENSG00000046653	GPM6B	Tissue enriched	Detected in many	brain		ENSG00000072042	RDH11	Tissue enhanced	Detected in all			ENSG00000030582
	ENSG00000138964	PARVG	Tissue enhanced	Detected in many			ENSG00000005100	DHX33	Low tissue specificity	Detected in all			ENSG00000104375	STK3	Low tissue specificity	Detected in all			ENSG00000075785	RAB7A	Low tissue specificity	Detected in all			ENSG00000102974	CTCF	Low tissue specificity	Detected in all			ENSG00000108424	KPNB1	Low tissue specificity	Detected in all			ENSG00000047188	YTHDC2	Low tissue specificity	Detected in all			ENSG00000072110	ACTN1	Low tissue specificity	Detected in all			ENSG00000032444
	ENSG00000139193	CD27	Tissue enhanced	Detected in many			ENSG00000005102	MEOX1	Low tissue specificity	Detected in many			ENSG00000104388	RAB2A	Low tissue specificity	Detected in all			ENSG00000076351	SLC46A1	Tissue enhanced	Detected in many	Gastrointestinal_tract		ENSG00000103051	COG4	Low tissue specificity	Detected in all			ENSG00000108528	SLC25A11	Tissue enhanced	Detected in all	Muscle		ENSG00000047230	CTPS2	Low tissue specificity	Detected in all			ENSG00000072210	ALDH3A2	Low tissue specificity	Detected in all			ENSG00000033011
	ENSG00000139546	TARBP2	Low tissue specificity	Detected in all			ENSG00000005108	THSD7A	Tissue enhanced	Detected in many			ENSG00000104691	UBXN8	Tissue enhanced	Detected in all			ENSG00000077147	TM9SF3	Low tissue specificity	Detected in all			ENSG00000103266	STUB1	Low tissue specificity	Detected in all			ENSG00000108671	PSMD11	Low tissue specificity	Detected in all			ENSG00000047315	POLR2B	Low tissue specificity	Detected in all			ENSG00000072274	TFRC	Tissue enhanced	Detected in all			ENSG00000033100
	ENSG00000143368	SF3B4	Low tissue specificity	Detected in all			ENSG00000005156	LIG3	Low tissue specificity	Detected in all			ENSG00000104907	TRMT1	Low tissue specificity	Detected in all			ENSG00000077514	POLD3	Low tissue specificity	Detected in all			ENSG00000103415	HMOX2	Low tissue specificity	Detected in all			ENSG00000108829	LRRC59	Low tissue specificity	Detected in all			ENSG00000047365	ARAP2	Tissue enhanced	Detected in many			ENSG00000072518	MARK2	Low tissue specificity	Detected in all			ENSG00000033178
	ENSG00000145220	LYAR	Tissue enhanced	Detected in all			ENSG00000005175	RPAP3	Low tissue specificity	Detected in all			ENSG00000104964	TLE5	Low tissue specificity	Detected in all			ENSG00000077782	FGFR1	Low tissue specificity	Detected in all			ENSG00000103549	RNF40	Low tissue specificity	Detected in all			ENSG00000110442	COMMD9	Low tissue specificity	Detected in all			ENSG00000047849	MAP4	Tissue enhanced	Detected in all	brain, Muscle		ENSG00000072778	ACADVL	Low tissue specificity	Detected in all			ENSG00000033627
	ENSG00000145358	DDIT4L	Tissue enriched	Detected in many	Muscle		ENSG00000005187	ACSM3	Tissue enhanced	Detected in all	Liver, Pancreas		ENSG00000105127	AKAP8	Low tissue specificity	Detected in all			ENSG00000078747	ITCH	Low tissue specificity	Detected in all			ENSG00000103657	HERC1	Low tissue specificity	Detected in all			ENSG00000110700	RPS13	Low tissue specificity	Detected in all			ENSG00000048028	USP28	Tissue enhanced	Detected in all	Heart, Muscle		ENSG00000072849	DERL2	Low tissue specificity	Detected in all			ENSG00000033867
	ENSG00000145907	G3BP1	Low tissue specificity	Detected in all			ENSG00000005189	REXO5	Group enriched	Detected in some			ENSG00000105223	PLD3	Low tissue specificity	Detected in all			ENSG00000078808	SDF4	Low tissue specificity	Detected in all			ENSG00000103932	RPAP1	Low tissue specificity	Detected in all			ENSG00000110711	AIP	Low tissue specificity	Detected in all			ENSG00000048162	NOP16	Low tissue specificity	Detected in all			ENSG00000073060	SCARB1	Tissue enhanced	Detected in all	Liver		ENSG00000034152
	ENSG00000146122	DAAM2	Tissue enhanced	Detected in all	brain		ENSG00000005194	CIAPIN1	Low tissue specificity	Detected in all			ENSG00000105819	PMPCB	Low tissue specificity	Detected in all			ENSG00000079112	CDH17	Tissue enriched	Detected in some	Gastrointestinal_tract		ENSG00000105281	SLC1A5	Low tissue specificity	Detected in many			ENSG00000110955	ATP5F1B	Low tissue specificity	Detected in all			ENSG00000048392	RRM2B	Low tissue specificity	Detected in all			ENSG00000073536	NLE1	Tissue enhanced	Detected in all	Pancreas		ENSG00000034677
	ENSG00000146755	TRIM50	Group enriched	Detected in some	Pancreas, Gastrointestinal_tract		ENSG00000005206	SPPL2B	Low tissue specificity	Detected in all			ENSG00000106344	RBM28	Low tissue specificity	Detected in all			ENSG00000079739	PGM1	Tissue enriched	Detected in all	Muscle		ENSG00000106638	TBL2	Tissue enhanced	Detected in all			ENSG00000110958	PTGES3	Tissue enhanced	Detected in all			ENSG00000048707	VPS13D	Low tissue specificity	Detected in all			ENSG00000073711	PPP2R3A	Tissue enhanced	Detected in many	Muscle		ENSG00000035862
	ENSG00000147601	TERF1	Low tissue specificity	Detected in all			ENSG00000005238	FAM214B	Low tissue specificity	Detected in all			ENSG00000106682	EIF4H	Low tissue specificity	Detected in all			ENSG00000079950	STX7	Low tissue specificity	Detected in all			ENSG00000106682	EIF4H	Low tissue specificity	Detected in all			ENSG00000111196	MAGOHB	Low tissue specificity	Detected in all			ENSG00000048828	FAM120A	Low tissue specificity	Detected in all			ENSG00000074356	C17orf85	Low tissue specificity	Detected in all			ENSG00000036054
	ENSG00000149532	CPSF7	Low tissue specificity	Detected in all			ENSG00000005243	COPZ2	Low tissue specificity	Detected in many			ENSG00000107371	EXOSC3	Low tissue specificity	Detected in all			ENSG00000080345	RIF1	Low tissue specificity	Detected in all			ENSG00000108312	UBTF	Low tissue specificity	Detected in all			ENSG00000111530	CAND1	Low tissue specificity	Detected in all			ENSG00000048991	R3HDM1	Tissue enhanced	Detected in all	brain		ENSG00000074695	LMAN1	Low tissue specificity	Detected in all			ENSG00000037474
	ENSG00000151846	PABPC3	Tissue enriched	Detected in some			ENSG00000005249	PRKAR2B	Group enriched	Detected in all			ENSG00000107669	ATE1	Low tissue specificity	Detected in all			ENSG00000080371	RAB21	Low tissue specificity	Detected in all			ENSG00000108479	GALK1	Tissue enhanced	Detected in all			ENSG00000111641	NOP2	Low tissue specificity	Detected in all			ENSG00000049656	CLPTM1L	Low tissue specificity	Detected in all			ENSG00000075240	GRAMD4	Tissue enhanced	Detected in all	Liver		ENSG00000038210
	ENSG00000152601	MBNL1	Low tissue specificity	Detected in all			ENSG00000005302	MSL3	Low tissue specificity	Detected in all			ENSG00000107929	LARP4B	Low tissue specificity	Detected in all			ENSG00000080493	SLC4A4	Tissue enhanced	Detected in many	Kidney, Pancreas		ENSG00000108582	CPD	Low tissue specificity	Detected in all			ENSG00000111669	TPI1	Tissue enhanced	Detected in all	Muscle		ENSG00000049759	NEDD4L	Low tissue specificity	Detected in all			ENSG00000075413	MARK3	Low tissue specificity	Detected in all			ENSG00000038532
	ENSG00000154438	ASZ1	Tissue enriched	Detected in single			ENSG00000005339	CREBBP	Low tissue specificity	Detected in all			ENSG00000107959	PITRM1	Low tissue specificity	Detected in all			ENSG00000080845	DLGAP4	Low tissue specificity	Detected in all			ENSG00000109436	TBC1D9	Low tissue specificity	Detected in all			ENSG00000112208	BAG2	Tissue enhanced	Detected in many	Muscle		ENSG00000049769	PPP1R3F	Low tissue specificity	Detected in all			ENSG00000075420	FNDC3B	Low tissue specificity	Detected in all			ENSG00000040341
	ENSG00000155313	USP25	Low tissue specificity	Detected in all			ENSG00000005379	TSPOAP1	Tissue enhanced	Detected in many	brain		ENSG00000108094	CUL2	Low tissue specificity	Detected in all			ENSG00000081154	PCNP	Low tissue specificity	Detected in all			ENSG00000109919	MTCH2	Tissue enhanced	Detected in all	Liver		ENSG00000112695	COX7A2	Tissue enhanced	Detected in all			ENSG00000050405	LIMA1	Low tissue specificity	Detected in many			ENSG00000075568	TMEM131	Low tissue specificity	Detected in all			ENSG00000041353
	ENSG00000155959	VBP1	Low tissue specificity	Detected in all			ENSG00000005381	MPO	Tissue enriched	Detected in some			ENSG00000108506	INTS2	Low tissue specificity	Detected in all			ENSG00000081923	ATP8B1	Tissue enhanced	Detected in many	Gastrointestinal_tract		ENSG00000110104	CCDC86	Tissue enriched	Detected in all			ENSG00000113368	LMNB1	Tissue enhanced	Detected in all			ENSG00000050426	LETMD1	Low tissue specificity	Detected in all			ENSG00000075651	PLD1	Tissue enhanced	Detected in many			ENSG00000041802
	ENSG00000156735	BAG4	Low tissue specificity	Detected in all			ENSG00000005421	PON1	Tissue enriched	Detected in some	Liver		ENSG00000108559	NUP88	Low tissue specificity	Detected in all			ENSG00000083520	DIS3	Low tissue specificity	Detected in all			ENSG00000110811	P3H3	Low tissue specificity	Detected in many			ENSG00000114988	LMAN2L	Low tissue specificity	Detected in all			ENSG00000050748	MAPK9	Tissue enhanced	Detected in all	brain		ENSG00000075785	RAB7A	Low tissue specificity	Detected in all			ENSG00000042286
	ENSG00000156795	NTAQ1	Low tissue specificity	Detected in all			ENSG00000005436	GCFC2	Low tissue specificity	Detected in all			ENSG00000108774	RAB5C	Low tissue specificity	Detected in all			ENSG00000084073	ZMPSTE24	Low tissue specificity	Detected in all			ENSG00000111361	EIF2B1	Low tissue specificity	Detected in all			ENSG00000115286	NDUFS7	Tissue enriched	Detected in all	Muscle		ENSG00000050820	BCAR1	Low tissue specificity	Detected in many			ENSG00000075975	MKRN2	Low tissue specificity	Detected in all			ENSG00000042445
	ENSG00000157429	ZNF19	Tissue enhanced	Detected in all			ENSG00000005448	WDR54	Tissue enhanced	Detected in all			ENSG00000109062	SLC9A3R1	Low tissue specificity	Detected in all			ENSG00000084674	APOB	Group enriched	Detected in some	Gastrointestinal_tract, Liver		ENSG00000111530	CAND1	Low tissue specificity	Detected in all			ENSG00000115317	HTRA2	Low tissue specificity	Detected in all			ENSG00000051108	HERPUD1	Low tissue specificity	Detected in all			ENSG00000076382	SPAG5	Tissue enhanced	Detected in many			ENSG00000042753
	ENSG00000157613	CREB3L1	Tissue enhanced	Detected in many	Pancreas		ENSG00000005469	CROT	Low tissue specificity	Detected in all			ENSG00000109084	TMEM97	Tissue enriched	Detected in many	Pancreas		ENSG00000085365	SCAMP1	Low tissue specificity	Detected in all			ENSG00000111602	TIMELESS	Low tissue specificity	Detected in all			ENSG00000115484	CCT4	Low tissue specificity	Detected in all			ENSG00000051382	PIK3CB	Low tissue specificity	Detected in all			ENSG00000076513	ANKRD13A	Low tissue specificity	Detected in all			ENSG00000044574
	ENSG00000159210	SNF8	Low tissue specificity	Detected in all			ENSG00000005471	ABCB4	Tissue enriched	Detected in some	Liver		ENSG00000109501	WFS1	Low tissue specificity	Detected in all			ENSG00000085662	AKR1B1	Group enriched	Detected in all			ENSG00000111726	CMAS	Low tissue specificity	Detected in all			ENSG00000115524	SF3B1	Low tissue specificity	Detected in all			ENSG00000051523	CYBA	Tissue enhanced	Detected in many			ENSG00000076706	MCAM	Low tissue specificity	Detected in many			ENSG00000046651
	ENSG00000159871	LYPD5	Group enriched	Detected in many	Airway		ENSG00000005483	KMT2E	Low tissue specificity	Detected in all			ENSG00000109519	GRPEL1	Low tissue specificity	Detected in all			ENSG00000085998	POMGNT1	Low tissue specificity	Detected in all			ENSG00000111885	MAN1A1	Tissue enhanced	Detected in all	Liver		ENSG00000115806	GORASP2	Tissue enriched	Detected in all			ENSG00000051825	MPHOSPH9	Tissue enhanced	Detected in all			ENSG00000077097	TOP2B	Low tissue specificity	Detected in all			ENSG00000047315
	ENSG00000160145	KALRN	Tissue enhanced	Detected in many	brain		ENSG00000005486	RHBDD2	Low tissue specificity	Detected in all			ENSG00000109618	SEPSECS	Tissue enhanced	Detected in all	Liver		ENSG00000086200	IPO11	Low tissue specificity	Detected in all			ENSG00000112249	ASCC3	Low tissue specificity	Detected in all			ENSG00000116649	SRM	Tissue enhanced	Detected in all	Pancreas		ENSG00000052126	PLEKHA5	Low tissue specificity	Detected in all			ENSG00000077254	USP33	Low tissue specificity	Detected in all			ENSG00000047932
	ENSG00000160932	LY6E	Low tissue specificity	Detected in all			ENSG00000005513	SOX8	Tissue enriched	Detected in many	brain		ENSG00000109685	NSD2	Low tissue specificity	Detected in all			ENSG00000086598	TMED2	Low tissue specificity	Detected in all			ENSG00000113194	FAF2	Low tissue specificity	Detected in all			ENSG00000116747	RO60	Low tissue specificity	Detected in all			ENSG00000052802	MSMO1	Tissue enhanced	Detected in all	Liver		ENSG00000077454	LRCH4	Low tissue specificity	Detected in all			ENSG00000048342
	ENSG00000161405	IKZF3	Tissue enhanced	Detected in many			ENSG00000005700	IBTK	Low tissue specificity	Detected in all			ENSG00000110104	CCDC86	Tissue enriched	Detected in all			ENSG00000086827	ZW10	Low tissue specificity	Detected in all			ENSG00000113368	LMNB1	Tissue enhanced	Detected in all			ENSG00000118181	RPS25	Low tissue specificity	Detected in all			ENSG00000052841	TTC17	Low tissue specificity	Detected in all			ENSG00000078246	TULP3	Low tissue specificity	Detected in all			ENSG00000048828
	ENSG00000162390	ACOT11	Low tissue specificity	Detected in all			ENSG00000005801	ZNF195	Low tissue specificity	Detected in all			ENSG00000110171	TRIM3	Tissue enhanced	Detected in all	brain		ENSG00000087111	PIGS	Low tissue specificity	Detected in all			ENSG00000113569	NUP155	Group enriched	Detected in all			ENSG00000118705	RPN2	Low tissue specificity	Detected in all			ENSG00000053900	ANAPC4	Low tissue specificity	Detected in all			ENSG00000078747	ITCH	Low tissue specificity	Detected in all			ENSG00000048991
	ENSG00000162761	LMX1A	Tissue enhanced	Detected in many	brain		ENSG00000005810	MYCBP2	Low tissue specificity	Detected in all			ENSG00000110442	COMMD9	Low tissue specificity	Detected in all			ENSG00000087299	L2HGDH	Low tissue specificity	Detected in all			ENSG00000114416	FXR1	Tissue enriched	Detected in all	Muscle		ENSG00000119285	HEATR1	Low tissue specificity	Detected in all			ENSG00000054116	TRAPPC3	Low tissue specificity	Detected in all			ENSG00000078902	TOLLIP	Low tissue specificity	Detected in all			ENSG00000049245
	ENSG00000162924	REL	Low tissue specificity	Detected in all			ENSG00000005812	FBXL3	Low tissue specificity	Detected in all			ENSG00000110713	NUP98	Low tissue specificity	Detected in all			ENSG00000087502	ERGIC2	Low tissue specificity	Detected in all			ENSG00000114491	UMPS	Low tissue specificity	Detected in all			ENSG00000120438	TCP1	Low tissue specificity	Detected in all			ENSG00000054523	KIF1B	Tissue enhanced	Detected in all	Muscle		ENSG00000079215	SLC1A3	Tissue enriched	Detected in many	brain		ENSG00000049323
	ENSG00000163060	TEKT4	Tissue enhanced	Detected in some			ENSG00000005844	ITGAL	Tissue enhanced	Detected in many			ENSG00000110841	PPFIBP1	Low tissue specificity	Detected in all			ENSG00000088035	ALG6	Low tissue specificity	Detected in all			ENSG00000114857	NKTR	Low tissue specificity	Detected in all			ENSG00000120802	TMPO	Tissue enhanced	Detected in all			ENSG00000054793	ATP9A	Tissue enhanced	Detected in all	brain		ENSG00000079332	SAR1A	Low tissue specificity	Detected in all			ENSG00000049449
	ENSG00000163346	PBXIP1	Low tissue specificity	Detected in all			ENSG00000005882	PDK2	Tissue enhanced	Detected in all	Muscle		ENSG00000111860	CEP85L	Tissue enhanced	Detected in all			ENSG00000088832	FKBP1A	Low tissue specificity	Detected in all			ENSG00000114988	LMAN2L	Low tissue specificity	Detected in all			ENSG00000122218	COPA	Low tissue specificity	Detected in all			ENSG00000055208	TAB2	Low tissue specificity	Detected in all			ENSG00000079387	SENP1	Tissue enhanced	Detected in all			ENSG00000049618
	ENSG00000163348	PYGO2	Low tissue specificity	Detected in all			ENSG00000005884	ITGA3	Low tissue specificity	Detected in many			ENSG00000112159	MDN1	Low tissue specificity	Detected in all			ENSG00000088888	MAVS	Low tissue specificity	Detected in all			ENSG00000116062	MSH6	Low tissue specificity	Detected in all			ENSG00000122566	HNRNPA2B1	Low tissue specificity	Detected in all			ENSG00000055211	GINM1	Low tissue specificity	Detected in all			ENSG00000079459	FDFT1	Low tissue specificity	Detected in all			ENSG00000049656
	ENSG00000166762	CATSPER2	Tissue enriched	Detected in many			ENSG00000005889	ZFX	Low tissue specificity	Detected in all			ENSG00000113048	MRPS27	Low tissue specificity	Detected in all			ENSG00000089057	SLC23A2	Tissue enhanced	Detected in all			ENSG00000116406	EDEM3	Low tissue specificity	Detected in all			ENSG00000122692	SMU1	Low tissue specificity	Detected in all			ENSG00000055332	EIF2AK2	Low tissue specificity	Detected in all			ENSG00000079616	KIF22	Tissue enhanced	Detected in all			ENSG00000049860
	ENSG00000166946	CCNDBP1	Tissue enhanced	Detected in all			ENSG00000005893	LAMP2	Low tissue specificity	Detected in all			ENSG00000113083	LOX	Low tissue specificity	Detected in many			ENSG00000090020	SLC9A1	Tissue enhanced	Detected in all	Airway		ENSG00000116459	ATP5PB	Tissue enhanced	Detected in all	Muscle		ENSG00000123545	NDUFAF4	Low tissue specificity	Detected in all			ENSG00000055483	USP36	Low tissue specificity	Detected in all			ENSG00000079950	STX7	Low tissue specificity	Detected in all			ENSG00000051108
	ENSG00000166986	MARS1	Low tissue specificity	Detected in all			ENSG00000005961	ITGA2B	Tissue enhanced	Detected in many			ENSG00000113719	ERGIC1	Low tissue specificity	Detected in all			ENSG00000090432	MUL1	Low tissue specificity	Detected in all			ENSG00000116701	NCF2	Group enriched	Detected in many	Lung		ENSG00000124207	CSE1L	Low tissue specificity	Detected in all			ENSG00000056050	HPF1	Low tissue specificity	Detected in all			ENSG00000080189	SLC35C2	Low tissue specificity	Detected in all			ENSG00000051523
	ENSG00000167110	GOLGA2	Low tissue specificity	Detected in all			ENSG00000005981	ASB4	Group enriched	Detected in some	Muscle		ENSG00000113739	STC2	Tissue enhanced	Detected in many	Pancreas		ENSG00000090776	EFNB1	Low tissue specificity	Detected in all			ENSG00000116750	UCHL5	Low tissue specificity	Detected in all			ENSG00000124767	GLO1	Low tissue specificity	Detected in all			ENSG00000056972	TRAF3IP2	Low tissue specificity	Detected in all			ENSG00000080819	CPOX	Tissue enhanced	Detected in all	brain		ENSG00000052749
	ENSG00000167302	TEPSIN	Low tissue specificity	Detected in all			ENSG00000006007	GDE1	Low tissue specificity	Detected in all			ENSG00000114023	FAM162A	Low tissue specificity	Detected in all			ENSG00000090857	PDPR	Low tissue specificity	Detected in all			ENSG00000118363	SPCS2	Low tissue specificity	Detected in all			ENSG00000125454	SLC25A19	Tissue enhanced	Detected in all			ENSG00000057294	PKP2	Tissue enriched	Detected in many	Heart		ENSG00000081014	AP4E1	Low tissue specificity	Detected in all			ENSG00000052802
	ENSG00000167767	KRT80	Tissue enhanced	Detected in many	Airway		ENSG00000006015	REX1BD	Tissue enhanced	Detected in all	Muscle		ENSG00000114062	UBE3A	Low tissue specificity	Detected in all			ENSG00000091409	ITGA6	Low tissue specificity	Detected in all			ENSG00000118705	RPN2	Low tissue specificity	Detected in all			ENSG00000125633	CCDC93	Low tissue specificity	Detected in all			ENSG00000057704	TMCC3	Low tissue specificity	Detected in all			ENSG00000081177	EXD2	Low tissue specificity	Detected in all			ENSG00000052841
	ENSG00000167994	RAB3IL1	Low tissue specificity	Detected in many			ENSG00000006016	CRLF1	Low tissue specificity	Detected in many			ENSG00000114302	PRKAR2A	Tissue enhanced	Detected in all			ENSG00000091483	FH	Tissue enhanced	Detected in all	Liver		ENSG00000119396	RAB14	Low tissue specificity	Detected in all			ENSG00000125691	RPL23	Low tissue specificity	Detected in all			ENSG00000057935	MTA3	Tissue enhanced	Detected in all			ENSG00000081479	LRP2	Tissue enhanced	Detected in some	Kidney		ENSG00000053501
	ENSG00000168152	THAP9	Low tissue specificity	Detected in all			ENSG00000006025	OSBPL7	Tissue enhanced	Detected in all	Gastrointestinal_tract		ENSG00000114573	ATP6V1A	Low tissue specificity	Detected in all			ENSG00000092108	SCFD1	Low tissue specificity	Detected in all			ENSG00000119397	CNTRL	Low tissue specificity	Detected in all			ENSG00000125944	HNRNPR	Low tissue specificity	Detected in all			ENSG00000058056	USP13	Tissue enhanced	Detected in many	Heart, Muscle		ENSG00000082153	BZW1	Low tissue specificity	Detected in all			ENSG00000053747
	ENSG00000168958	MFF	Low tissue specificity	Detected in all			ENSG00000006042	TMEM98	Tissue enhanced	Detected in many			ENSG00000114650	SCAP	Low tissue specificity	Detected in all			ENSG00000092820	EZR	Low tissue specificity	Detected in all			ENSG00000120265	PCMT1	Low tissue specificity	Detected in all			ENSG00000126457	PRMT1	Low tissue specificity	Detected in all			ENSG00000058272	PPP1R12A	Low tissue specificity	Detected in all			ENSG00000083799	CYLD	Low tissue specificity	Detected in all			ENSG00000053900
	ENSG00000170348	TMED10	Low tissue specificity	Detected in all			ENSG00000006047	YBX2	Tissue enriched	Detected in some			ENSG00000114745	GORASP1	Low tissue specificity	Detected in all			ENSG00000092969	TGFB2	Low tissue specificity	Detected in many			ENSG00000120697	ALG5	Low tissue specificity	Detected in all			ENSG00000127022	CANX	Low tissue specificity	Detected in all			ENSG00000058668	ATP2B4	Low tissue specificity	Detected in all			ENSG00000084073	ZMPSTE24	Low tissue specificity	Detected in all			ENSG00000054267
	ENSG00000170540	ARL6IP1	Low tissue specificity	Detected in all			ENSG00000006059	KRT33A	Tissue enriched	Detected in some			ENSG00000114767	RRP9	Low tissue specificity	Detected in all			ENSG00000093010	COMT	Tissue enhanced	Detected in all	Liver		ENSG00000120725	SIL1	Low tissue specificity	Detected in all			ENSG00000127837	AAMP	Low tissue specificity	Detected in all			ENSG00000059122	FLYWCH1	Low tissue specificity	Detected in all			ENSG00000085365	SCAMP1	Low tissue specificity	Detected in all			ENSG00000054611
	ENSG00000170542	SERPINB9	Tissue enhanced	Detected in all			ENSG00000006062	MAP3K14	Low tissue specificity	Detected in all			ENSG00000115255	REEP6	Tissue enhanced	Detected in many	Gastrointestinal_tract, Liver		ENSG00000095066	HOOK2	Low tissue specificity	Detected in all			ENSG00000120800	UTP20	Low tissue specificity	Detected in all			ENSG00000128011	LRFN1	Tissue enhanced	Detected in many	brain		ENSG00000059588	TARBP1	Low tissue specificity	Detected in all			ENSG00000085563	ABCB1	Tissue enhanced	Detected in all	Gastrointestinal_tract		ENSG00000054654
	ENSG00000171401	KRT13	Tissue enhanced	Detected in some	Airway		ENSG00000006071	ABCC8	Tissue enhanced	Detected in many	brain, Pancreas		ENSG00000115275	MOGS	Low tissue specificity	Detected in all			ENSG00000095319	NUP188	Tissue enhanced	Detected in all			ENSG00000121749	TBC1D15	Low tissue specificity	Detected in all			ENSG00000128609	NDUFA5	Low tissue specificity	Detected in all			ENSG00000059769	DNAJC25	Tissue enriched	Detected in all	Liver		ENSG00000085998	POMGNT1	Low tissue specificity	Detected in all			ENSG00000054793
	ENSG00000171446	KRT27	Tissue enriched	Detected in some			ENSG00000006116	CACNG3	Tissue enriched	Detected in some	brain		ENSG00000115295	CLIP4	Low tissue specificity	Detected in all			ENSG00000095564	BTAF1	Low tissue specificity	Detected in all			ENSG00000121940	CLCC1	Low tissue specificity	Detected in all			ENSG00000130402	ACTN4	Low tissue specificity	Detected in all			ENSG00000060237	WNK1	Low tissue specificity	Detected in all			ENSG00000086504	MRPL28	Low tissue specificity	Detected in all			ENSG00000054983
	ENSG00000171772	SYCE1	Tissue enriched	Detected in many			ENSG00000006118	TMEM132A	Tissue enhanced	Detected in many	brain		ENSG00000115310	RTN4	Low tissue specificity	Detected in all			ENSG00000095739	BAMBI	Tissue enhanced	Detected in many			ENSG00000123104	ITPR2	Tissue enhanced	Detected in all	Liver		ENSG00000130826	DKC1	Low tissue specificity	Detected in all			ENSG00000060656	PTPRU	Low tissue specificity	Detected in many			ENSG00000086598	TMED2	Low tissue specificity	Detected in all			ENSG00000055130
	ENSG00000171815	PCDHB1	Tissue enhanced	Detected in some	Muscle		ENSG00000006125	AP2B1	Low tissue specificity	Detected in all			ENSG00000115486	GGCX	Tissue enriched	Detected in all	Liver		ENSG00000095906	NUBP2	Low tissue specificity	Detected in all			ENSG00000123131	PRDX4	Group enriched	Detected in all	Liver, Pancreas		ENSG00000131469	RPL27	Low tissue specificity	Detected in all			ENSG00000060749	QSER1	Low tissue specificity	Detected in all			ENSG00000086848	ALG9	Low tissue specificity	Detected in all			ENSG00000055211
	ENSG00000173511	VEGFB	Low tissue specificity	Detected in all			ENSG00000006128	TAC1	Group enriched	Detected in many	brain		ENSG00000115761	NOL10	Low tissue specificity	Detected in all			ENSG00000096968	JAK2	Low tissue specificity	Detected in all			ENSG00000124198	ARFGEF2	Tissue enhanced	Detected in all			ENSG00000131828	PDHA1	Tissue enhanced	Detected in all	Muscle		ENSG00000061918	GUCY1B1	Tissue enhanced	Detected in many			ENSG00000087111	PIGS	Low tissue specificity	Detected in all			ENSG00000055332
	ENSG00000174996	KLC2	Tissue enhanced	Detected in all	brain		ENSG00000006194	ZNF263	Low tissue specificity	Detected in all			ENSG00000116141	MARK1	Low tissue specificity	Detected in many			ENSG00000099219	ERMP1	Tissue enhanced	Detected in all			ENSG00000124207	XPO2	Low tissue specificity	Detected in all			ENSG00000132182	NUP210	Tissue enhanced	Detected in all			ENSG00000061987	MON2	Low tissue specificity	Detected in all			ENSG00000087253	LPCAT2	Low tissue specificity	Detected in all			ENSG00000055483
	ENSG00000175325	PROP1	Tissue enriched	Detected in single			ENSG00000006210	CX3CL1	Low tissue specificity	Detected in many			ENSG00000116213	WRAP73	Low tissue specificity	Detected in all			ENSG00000099624	ATP5F1D	Tissue enriched	Detected in all	Muscle		ENSG00000124523	SIRT5	Low tissue specificity	Detected in all			ENSG00000132305	IMMT	Low tissue specificity	Detected in all			ENSG00000062194	GPBP1	Low tissue specificity	Detected in all			ENSG00000087470	DNM1L	Low tissue specificity	Detected in all			ENSG00000056277
	ENSG00000176155	CCDC57	Low tissue specificity	Detected in all			ENSG00000006282	SPATA20	Low tissue specificity	Detected in all			ENSG00000116406	EDEM3	Low tissue specificity	Detected in all			ENSG00000099814	CEP170B	Low tissue specificity	Detected in many			ENSG00000124570	SERPINB6	Low tissue specificity	Detected in all			ENSG00000132382	MYBBP1A	Low tissue specificity	Detected in all			ENSG00000062822	POLD1	Low tissue specificity	Detected in all			ENSG00000087502	ERGIC2	Low tissue specificity	Detected in all			ENSG00000056586
	ENSG00000176903	PNMA1	Low tissue specificity	Detected in all			ENSG00000006283	CACNA1G	Tissue enhanced	Detected in many	brain		ENSG00000116871	MAP7D1	Tissue enhanced	Detected in all	Muscle		ENSG00000099958	DERL3	Tissue enhanced	Detected in many	Pancreas		ENSG00000124571	XPO5	Low tissue specificity	Detected in all			ENSG00000132507	EIF5A	Low tissue specificity	Detected in all			ENSG00000063046	EIF4B	Low tissue specificity	Detected in all			ENSG00000088035	ALG6	Low tissue specificity	Detected in all			ENSG00000056972
	ENSG00000177025	C19orf18	Tissue enriched	Detected in many			ENSG00000006327	TNFRSF12A	Tissue enhanced	Detected in all			ENSG00000117054	ACADM	Tissue enhanced	Detected in all	Liver, Muscle		ENSG00000099977	DDT	Tissue enhanced	Detected in all	Liver		ENSG00000125450	NUP85	Low tissue specificity	Detected in all			ENSG00000133124	IRS4	Tissue enriched	Detected in some			ENSG00000063169	BICRA	Low tissue specificity	Detected in all			ENSG00000088888	MAVS	Low tissue specificity	Detected in all			ENSG00000057019
	ENSG00000177984	LCN15	Group enriched	Detected in some	brain, Gastrointestinal_tract		ENSG00000006377	DLX6	Tissue enhanced	Detected in some	brain		ENSG00000117155	SSX2IP	Tissue enhanced	Detected in all			ENSG00000100031	GGT1	Tissue enhanced	Detected in many	Kidney		ENSG00000125630	POLR1B	Low tissue specificity	Detected in all			ENSG00000133704	IPO8	Low tissue specificity	Detected in all			ENSG00000063601	MTMR1	Low tissue specificity	Detected in all			ENSG00000089057	SLC23A2	Tissue enhanced	Detected in all			ENSG00000057252
	ENSG00000179046	TRIML2	Group enriched	Detected in some			ENSG00000006432	MAP3K9	Tissue enhanced	Detected in many	brain		ENSG00000117500	TMED5	Low tissue specificity	Detected in all			ENSG00000100263	RHBDD3	Low tissue specificity	Detected in all			ENSG00000125977	EIF2S2	Low tissue specificity	Detected in all			ENSG00000134440	NARS1	Low tissue specificity	Detected in all			ENSG00000064012	CASP8	Tissue enhanced	Detected in all			ENSG00000089248	ERP29	Low tissue specificity	Detected in all			ENSG00000057608
	ENSG00000179454	KLHL28	Low tissue specificity	Detected in all			ENSG00000006451	RALA	Low tissue specificity	Detected in all			ENSG00000117543	DPH5	Low tissue specificity	Detected in all			ENSG00000100320	RBFOX2	Low tissue specificity	Detected in many			ENSG00000126001	CEP250	Low tissue specificity	Detected in all			ENSG00000135624	CCT7	Low tissue specificity	Detected in all			ENSG00000064042	LIMCH1	Tissue enhanced	Detected in many	Muscle		ENSG00000089351	GRAMD1A	Low tissue specificity	Detected in all			ENSG00000057935
	ENSG00000179455	MKRN3	Tissue enhanced	Detected in many	brain		ENSG00000006453	BAIAP2L1	Low tissue specificity	Detected in many			ENSG00000117569	PTBP2	Low tissue specificity	Detected in all			ENSG00000100359	SGSM3	Low tissue specificity	Detected in all			ENSG00000126432	PRDX5	Low tissue specificity	Detected in all			ENSG00000135778	NTPCR	Low tissue specificity	Detected in all			ENSG00000064763	FAR2	Low tissue specificity	Detected in all			ENSG00000089597	GANAB	Low tissue specificity	Detected in all			ENSG00000058085
	ENSG00000180228	PRKRA	Low tissue specificity	Detected in all			ENSG00000006459	KDM7A	Low tissue specificity	Detected in all			ENSG00000117724	CENPF	Group enriched	Detected in many			ENSG00000100364	KIAA0930	Tissue enhanced	Detected in all	brain		ENSG00000126883	NUP214	Tissue enhanced	Detected in all			ENSG00000135829	DHX9	Low tissue specificity	Detected in all			ENSG00000065054	SLC9A3R2	Low tissue specificity	Detected in all			ENSG00000090020	SLC9A1	Tissue enhanced	Detected in all	Airway		ENSG00000058262
	ENSG00000180938	ZNF572	Low tissue specificity	Detected in many			ENSG00000006468	ETV1	Tissue enhanced	Detected in many	brain, Airway		ENSG00000119203	CPSF3	Low tissue specificity	Detected in all			ENSG00000100442	FKBP3	Tissue enhanced	Detected in all	Muscle		ENSG00000127022	CANX	Low tissue specificity	Detected in all			ENSG00000136026	CKAP4	Low tissue specificity	Detected in all			ENSG00000065154	OAT	Tissue enhanced	Detected in all	Gastrointestinal_tract		ENSG00000090054	SPTLC1	Low tissue specificity	Detected in all			ENSG00000058668
	ENSG00000181458	TMEM45A	Tissue enhanced	Detected in many			ENSG00000006530	AGK	Low tissue specificity	Detected in all			ENSG00000119321	FKBP15	Low tissue specificity	Detected in all			ENSG00000100596	SPTLC2	Low tissue specificity	Detected in all			ENSG00000127191	TRAF2	Low tissue specificity	Detected in all			ENSG00000136628	EPRS1	Low tissue specificity	Detected in all			ENSG00000065243	PKN2	Low tissue specificity	Detected in all			ENSG00000090487	SPG21	Low tissue specificity	Detected in all			ENSG00000058804
	ENSG00000183137	CEP57L1	Low tissue specificity	Detected in all			ENSG00000006534	ALDH3B1	Tissue enhanced	Detected in many			ENSG00000119396	RAB14	Low tissue specificity	Detected in all			ENSG00000100612	DHRS7	Tissue enhanced	Detected in all	Muscle		ENSG00000129083	COPB1	Low tissue specificity	Detected in all			ENSG00000136758	YME1L1	Low tissue specificity	Detected in all			ENSG00000065268	WDR18	Low tissue specificity	Detected in all			ENSG00000090615	GOLGA3	Low tissue specificity	Detected in all			ENSG00000059573
	ENSG00000184507	NUTM1	Tissue enriched	Detected in single			ENSG00000006555	TTC22	Tissue enhanced	Detected in many			ENSG00000119397	CNTRL	Low tissue specificity	Detected in all			ENSG00000100714	MTHFD1	Tissue enriched	Detected in all	Liver		ENSG00000129103	SUMF2	Low tissue specificity	Detected in all			ENSG00000137285	TUBB2B	Tissue enriched	Detected in many	brain		ENSG00000065308	TRAM2	Low tissue specificity	Detected in all			ENSG00000090661	CERS4	Low tissue specificity	Detected in all			ENSG00000059804
	ENSG00000185787	MORF4L1	Low tissue specificity	Detected in all			ENSG00000006576	PHTF2	Tissue enhanced	Detected in all	Muscle		ENSG00000119401	TRIM32	Low tissue specificity	Detected in many			ENSG00000100926	TM9SF1	Low tissue specificity	Detected in all			ENSG00000129245	FXR2	Tissue enhanced	Detected in all	Muscle		ENSG00000137497	NUMA1	Low tissue specificity	Detected in all			ENSG00000065427	KARS1	Low tissue specificity	Detected in all			ENSG00000090776	EFNB1	Low tissue specificity	Detected in all			ENSG00000061794
	ENSG00000186198	SLC51B	Tissue enriched	Detected in some	Gastrointestinal_tract		ENSG00000006606	CCL26	Tissue enhanced	Detected in many			ENSG00000119638	NEK9	Low tissue specificity	Detected in all			ENSG00000101000	PROCR	Tissue enhanced	Detected in all			ENSG00000129625	REEP5	Low tissue specificity	Detected in all			ENSG00000137818	RPLP1	Tissue enhanced	Detected in all			ENSG00000065491	TBC1D22B	Low tissue specificity	Detected in all			ENSG00000090989	EXOC1	Low tissue specificity	Detected in all			ENSG00000061987
	ENSG00000186416	NKRF	Tissue enhanced	Detected in all	brain		ENSG00000006607	FARP2	Low tissue specificity	Detected in all			ENSG00000119655	NPC2	Tissue enriched	Detected in all			ENSG00000101210	EEF1A2	Tissue enriched	Detected in many	Muscle		ENSG00000130175	PRKCSH	Low tissue specificity	Detected in all			ENSG00000138326	RPS24	Low tissue specificity	Detected in all			ENSG00000065526	SPEN	Low tissue specificity	Detected in all			ENSG00000091039	OSBPL8	Low tissue specificity	Detected in all			ENSG00000062370
	ENSG00000186951	PPARA	Low tissue specificity	Detected in all			ENSG00000006611	USH1C	Tissue enhanced	Detected in some	Gastrointestinal_tract, Kidney		ENSG00000119812	FAM98A	Low tissue specificity	Detected in all			ENSG00000101280	ANGPT4	Tissue enhanced	Detected in many			ENSG00000130559	CAMSAP1	Low tissue specificity	Detected in all			ENSG00000138385	SSB	Low tissue specificity	Detected in all			ENSG00000065675	PRKCQ	Group enriched	Detected in many	Muscle		ENSG00000091157	WDR7	Low tissue specificity	Detected in all			ENSG00000062485
	ENSG00000187231	SESTD1	Low tissue specificity	Detected in all			ENSG00000006625	GGCT	Low tissue specificity	Detected in all			ENSG00000119912	IDE	Low tissue specificity	Detected in all			ENSG00000101337	TM9SF4	Low tissue specificity	Detected in all			ENSG00000130779	CLIP1	Tissue enhanced	Detected in all	Muscle		ENSG00000138757	G3BP2	Low tissue specificity	Detected in all			ENSG00000065883	CDK13	Low tissue specificity	Detected in all			ENSG00000091409	ITGA6	Low tissue specificity	Detected in all			ENSG00000062582
	ENSG00000187796	CARD9	Tissue enhanced	Detected in many			ENSG00000006634	DBF4	Group enriched	Detected in many			ENSG00000120509	PDZD11	Low tissue specificity	Detected in all			ENSG00000101367	MAPRE1	Low tissue specificity	Detected in all			ENSG00000131143	COX4I1	Low tissue specificity	Detected in all			ENSG00000139641	ESYT1	Low tissue specificity	Detected in all			ENSG00000066322	ELOVL1	Tissue enhanced	Detected in all	brain		ENSG00000092108	SCFD1	Low tissue specificity	Detected in all			ENSG00000062716
	ENSG00000188021	UBQLN2	Low tissue specificity	Detected in all			ENSG00000006638	TBXA2R	Low tissue specificity	Detected in all			ENSG00000120697	ALG5	Low tissue specificity	Detected in all			ENSG00000101407	TTI1	Low tissue specificity	Detected in all			ENSG00000131446	MGAT1	Low tissue specificity	Detected in all			ENSG00000140365	COMMD4	Low tissue specificity	Detected in all			ENSG00000066427	ATXN3	Low tissue specificity	Detected in all			ENSG00000092439	TRPM7	Tissue enhanced	Detected in all			ENSG00000063177
	ENSG00000189431	RASSF10	Tissue enhanced	Detected in many			ENSG00000006652	IFRD1	Tissue enhanced	Detected in all	Pancreas		ENSG00000120699	EXOSC8	Low tissue specificity	Detected in all			ENSG00000101464	PIGU	Low tissue specificity	Detected in all			ENSG00000131473	ACLY	Low tissue specificity	Detected in all			ENSG00000140983	RHOT2	Low tissue specificity	Detected in all			ENSG00000066739	ATG2B	Low tissue specificity	Detected in all			ENSG00000092531	SNAP23	Low tissue specificity	Detected in all			ENSG00000063660
	ENSG00000196628	TCF4	Tissue enhanced	Detected in all			ENSG00000006659	LGALS14	Tissue enriched	Detected in some			ENSG00000120725	SIL1	Low tissue specificity	Detected in all			ENSG00000101901	ALG13	Low tissue specificity	Detected in all			ENSG00000131503	ANKHD1	Low tissue specificity	Detected in all			ENSG00000141385	AFG3L2	Low tissue specificity	Detected in all			ENSG00000066777	ARFGEF1	Low tissue specificity	Detected in all			ENSG00000093010	COMT	Tissue enhanced	Detected in all	Liver		ENSG00000064115
	ENSG00000196810	CTBP1-DT					ENSG00000006695	COX10	Tissue enhanced	Detected in all	Muscle		ENSG00000121775	TMEM39B	Low tissue specificity	Detected in all			ENSG00000101911	PRPS2	Tissue enhanced	Detected in all			ENSG00000131558	EXOC4	Low tissue specificity	Detected in all			ENSG00000141510	TP53	Tissue enhanced	Detected in all			ENSG00000066855	MTFR1	Low tissue specificity	Detected in all			ENSG00000094914	AAAS	Low tissue specificity	Detected in all			ENSG00000064199
	ENSG00000196859	KRT39	Tissue enriched	Detected in single			ENSG00000006704	GTF2IRD1	Tissue enhanced	Detected in many	Muscle		ENSG00000121940	CLCC1	Low tissue specificity	Detected in all			ENSG00000101974	ATP11C	Low tissue specificity	Detected in all			ENSG00000132300	PTCD3	Low tissue specificity	Detected in all			ENSG00000141736	ERBB2	Low tissue specificity	Detected in many			ENSG00000067113	PLPP1	Low tissue specificity	Detected in many			ENSG00000094916	CBX5	Low tissue specificity	Detected in all			ENSG00000064545
	ENSG00000196912	ANKRD36B	Tissue enhanced	Detected in many			ENSG00000006712	PAF1	Low tissue specificity	Detected in all			ENSG00000122140	MRPS2	Low tissue specificity	Detected in all			ENSG00000102007	PLP2	Low tissue specificity	Detected in all			ENSG00000132305	IMMT	Low tissue specificity	Detected in all			ENSG00000142534	RPS11	Low tissue specificity	Detected in all			ENSG00000067141	NEO1	Low tissue specificity	Detected in all			ENSG00000095139	ARCN1	Low tissue specificity	Detected in all			ENSG00000064601
	ENSG00000197019	SERTAD1	Low tissue specificity	Detected in all			ENSG00000006715	VPS41	Low tissue specificity	Detected in all			ENSG00000122299	ZC3H7A	Low tissue specificity	Detected in all			ENSG00000102030	NAA10	Low tissue specificity	Detected in all			ENSG00000132953	XPO4	Tissue enhanced	Detected in all	Muscle		ENSG00000142864	SERBP1	Low tissue specificity	Detected in all			ENSG00000067248	DHX29	Low tissue specificity	Detected in all			ENSG00000095209	TMEM38B	Tissue enhanced	Detected in all	Muscle		ENSG00000064651
	ENSG00000197381	ADARB1	Tissue enhanced	Detected in all	Muscle		ENSG00000006740	ARHGAP44	Tissue enhanced	Detected in many	brain		ENSG00000122966	CIT	Tissue enhanced	Detected in many	brain		ENSG00000102100	SLC35A2	Low tissue specificity	Detected in all			ENSG00000133104	SPART	Low tissue specificity	Detected in all			ENSG00000144028	SNRNP200	Low tissue specificity	Detected in all			ENSG00000067596	DHX8	Low tissue specificity	Detected in all			ENSG00000095319	NUP188	Tissue enhanced	Detected in all			ENSG00000064703
	ENSG00000197870	PRB3	Tissue enriched	Detected in some	Airway		ENSG00000006744	ELAC2	Low tissue specificity	Detected in all			ENSG00000123815	COQ8B	Low tissue specificity	Detected in all			ENSG00000102172	SMS	Low tissue specificity	Detected in all			ENSG00000135269	TES	Low tissue specificity	Detected in all			ENSG00000144381	HSPD1	Tissue enhanced	Detected in all			ENSG00000067900	ROCK1	Low tissue specificity	Detected in all			ENSG00000096433	ITPR3	Low tissue specificity	Detected in all			ENSG00000064932
	ENSG00000197978	GOLGA6L9	Tissue enhanced	Detected in some	Gastrointestinal_tract		ENSG00000006747	SCIN	Tissue enhanced	Detected in many	brain, Gastrointestinal_tract, Kidney		ENSG00000123983	ACSL3	Tissue enriched	Detected in all			ENSG00000102181	CD99L2	Tissue enhanced	Detected in all	Muscle		ENSG00000135446	CDK4	Low tissue specificity	Detected in all			ENSG00000144867	SRPRB	Tissue enhanced	Detected in all	Pancreas		ENSG00000068097	HEATR6	Low tissue specificity	Detected in all			ENSG00000099194	SCD	Group enriched	Detected in many	brain, Heart, Liver		ENSG00000065054
	ENSG00000198881	ASB12	Group enriched	Detected in some	Muscle, Airway		ENSG00000006756	ARSD	Low tissue specificity	Detected in all			ENSG00000123989	CHPF	Low tissue specificity	Detected in all			ENSG00000102189	EEA1	Low tissue specificity	Detected in all			ENSG00000135763	URB2	Low tissue specificity	Detected in all			ENSG00000145781	COMMD10	Low tissue specificity	Detected in all			ENSG00000068323	TFE3	Low tissue specificity	Detected in all			ENSG00000099219	ERMP1	Tissue enhanced	Detected in all			ENSG00000065060
	ENSG00000204427	ABHD16A	Low tissue specificity	Detected in all			ENSG00000006757	PNPLA4	Low tissue specificity	Detected in all			ENSG00000124383	MPHOSPH10	Low tissue specificity	Detected in all			ENSG00000102471	NDFIP2	Low tissue specificity	Detected in all			ENSG00000135940	COX5B	Tissue enhanced	Detected in all	Muscle		ENSG00000145907	G3BP1	Low tissue specificity	Detected in all			ENSG00000068366	ACSL4	Low tissue specificity	Detected in all			ENSG00000099284	H2AFY2	Low tissue specificity	Detected in all			ENSG00000065154
	ENSG00000204713	TRIM27	Low tissue specificity	Detected in all			ENSG00000006788	MYH13	Group enriched	Detected in some	Muscle, Gastrointestinal_tract		ENSG00000124523	SIRT5	Low tissue specificity	Detected in all			ENSG00000102595	UGGT2	Low tissue specificity	Detected in all			ENSG00000136560	TANK	Low tissue specificity	Detected in all			ENSG00000146731	CCT6A	Low tissue specificity	Detected in all			ENSG00000068400	GRIPAP1	Low tissue specificity	Detected in all			ENSG00000099625	C19orf26	Tissue enhanced	Detected in many	brain		ENSG00000065183
	ENSG00000205838	TTC23L	Tissue enhanced	Detected in many			ENSG00000006831	ADIPOR2	Low tissue specificity	Detected in all			ENSG00000125633	CCDC93	Low tissue specificity	Detected in all			ENSG00000102858	MGRN1	Low tissue specificity	Detected in all			ENSG00000136731	UGGT1	Low tissue specificity	Detected in all			ENSG00000147274	RBMX	Low tissue specificity	Detected in all			ENSG00000068438	FTSJ1	Low tissue specificity	Detected in all			ENSG00000099910	KLHL22	Low tissue specificity	Detected in all			ENSG00000065268
	ENSG00000205856	C22orf42	Group enriched	Detected in some	brain		ENSG00000006837	CDKL3	Tissue enhanced	Detected in all			ENSG00000126001	CEP250	Low tissue specificity	Detected in all			ENSG00000102900	NUP93	Low tissue specificity	Detected in all			ENSG00000136872	ALDOB	Group enriched	Detected in some	Gastrointestinal_tract, Kidney, Liver		ENSG00000147403	RPL10	Low tissue specificity	Detected in all			ENSG00000068615	REEP1	Tissue enhanced	Detected in many			ENSG00000099956	SMARCB1	Low tissue specificity	Detected in all			ENSG00000065328
	ENSG00000211456	SACM1L	Low tissue specificity	Detected in all			ENSG00000007001	UPP2	Group enriched	Detected in many	Kidney, Liver		ENSG00000126216	TUBGCP3	Low tissue specificity	Detected in all			ENSG00000102996	MMP15	Tissue enhanced	Detected in many	Gastrointestinal_tract		ENSG00000137040	RANBP6	Low tissue specificity	Detected in all			ENSG00000147475	ERLIN2	Low tissue specificity	Detected in all			ENSG00000068784	SRBD1	Low tissue specificity	Detected in all			ENSG00000099968	BCL2L13	Low tissue specificity	Detected in all			ENSG00000065427
	ENSG00000213416	KRTAP4-12	Tissue enriched	Detected in some			ENSG00000007038	PRSS21	Group enriched	Detected in many	Airway		ENSG00000126883	NUP214	Tissue enhanced	Detected in all			ENSG00000103024	NME3	Low tissue specificity	Detected in all			ENSG00000137094	DNAJB5	Tissue enhanced	Detected in many	Muscle		ENSG00000148444	COMMD3	Low tissue specificity	Detected in all			ENSG00000068885	IFT80	Tissue enhanced	Detected in all			ENSG00000100030	MAPK1	Tissue enhanced	Detected in all	brain		ENSG00000065485
	ENSG00000214513	NOTO	Tissue enhanced	Detected in some			ENSG00000007047	MARK4	Low tissue specificity	Detected in all			ENSG00000127452	FBXL12	Tissue enhanced	Detected in all			ENSG00000103064	SLC7A6	Tissue enhanced	Detected in all	Muscle		ENSG00000137628	DDX60	Low tissue specificity	Detected in all			ENSG00000148843	PDCD11	Low tissue specificity	Detected in all			ENSG00000069020	MAST4	Low tissue specificity	Detected in all			ENSG00000100216	TOMM22	Low tissue specificity	Detected in all			ENSG00000065526
	ENSG00000215271	HOMEZ	Low tissue specificity	Detected in all			ENSG00000007062	PROM1	Tissue enhanced	Detected in many	Airway		ENSG00000127463	EMC1	Low tissue specificity	Detected in all			ENSG00000103187	COTL1	Tissue enhanced	Detected in all			ENSG00000138190	EXOC6	Low tissue specificity	Detected in all			ENSG00000149313	AASDHPPT	Low tissue specificity	Detected in all			ENSG00000069248	NUP133	Low tissue specificity	Detected in all			ENSG00000100242	SUN2	Low tissue specificity	Detected in all			ENSG00000065675
	ENSG00000223501	VPS52	Low tissue specificity	Detected in all			ENSG00000007080	CCDC124	Low tissue specificity	Detected in all			ENSG00000127554	GFER	Low tissue specificity	Detected in all			ENSG00000103249	CLCN7	Low tissue specificity	Detected in all			ENSG00000138398	PPIG	Low tissue specificity	Detected in all			ENSG00000150753	CCT5	Low tissue specificity	Detected in all			ENSG00000069974	RAB27A	Low tissue specificity	Detected in all			ENSG00000100243	CYB5R3	Low tissue specificity	Detected in all			ENSG00000065833
	ENSG00000243716	NPIPB5	Low tissue specificity	Detected in all			ENSG00000007129	CEACAM21	Tissue enhanced	Detected in many			ENSG00000127914	AKAP9	Low tissue specificity	Detected in all			ENSG00000103266	STUB1	Low tissue specificity	Detected in all			ENSG00000138698	RAP1GDS1	Low tissue specificity	Detected in all			ENSG00000153132	CLGN	Tissue enhanced	Detected in many	Heart		ENSG00000070010	UFD1	Low tissue specificity	Detected in all			ENSG00000100258	LMF2	Tissue enhanced	Detected in all	Pancreas		ENSG00000065883
	ENSG00000262628	OR1D5	Not detected	Not detected			ENSG00000007168	PAFAH1B1	Low tissue specificity	Detected in all			ENSG00000127948	POR	Tissue enhanced	Detected in all	Liver		ENSG00000103415	HMOX2	Low tissue specificity	Detected in all			ENSG00000138757	G3BP2	Low tissue specificity	Detected in all			ENSG00000153187	HNRNPU	Low tissue specificity	Detected in all			ENSG00000070018	LRP6	Low tissue specificity	Detected in all			ENSG00000100284	TOM1	Tissue enhanced	Detected in all	Muscle		ENSG00000065923
	ENSG00000269335	IKBKG	Tissue enhanced	Detected in all			ENSG00000007171	NOS2	Tissue enhanced	Detected in many	Gastrointestinal_tract		ENSG00000127980	PEX1	Low tissue specificity	Detected in all			ENSG00000103496	STX4	Low tissue specificity	Detected in all			ENSG00000139233	LLPH	Low tissue specificity	Detected in all			ENSG00000154174	TOMM70	Low tissue specificity	Detected in all			ENSG00000070061	ELP1	Low tissue specificity	Detected in all			ENSG00000100304	TTLL12	Low tissue specificity	Detected in all			ENSG00000066044
	ENSG00000269964	MEI4	Tissue enhanced	Detected in some	Kidney, Pancreas		ENSG00000007174	DNAH9	Tissue enhanced	Detected in many	brain		ENSG00000128731	HERC2	Low tissue specificity	Detected in all			ENSG00000103657	HERC1	Low tissue specificity	Detected in all			ENSG00000140525	FANCI	Tissue enhanced	Detected in all			ENSG00000154277	UCHL1	Tissue enriched	Detected in many	brain		ENSG00000070159	PTPN3	Tissue enhanced	Detected in many	Muscle		ENSG00000100380	ST13	Low tissue specificity	Detected in all			ENSG00000066084
							ENSG00000007202	KIAA0100	Low tissue specificity	Detected in all			ENSG00000129353	SLC44A2	Low tissue specificity	Detected in all			ENSG00000103978	TMEM87A	Low tissue specificity	Detected in all			ENSG00000140600	SH3GL3	Group enriched	Detected in many	brain		ENSG00000155561	NUP205	Low tissue specificity	Detected in all			ENSG00000070214	SLC44A1	Tissue enriched	Detected in all	brain		ENSG00000100441	KHNYN	Low tissue specificity	Detected in all			ENSG00000066322
							ENSG00000007216	SLC13A2	Tissue enriched	Detected in some	Gastrointestinal_tract		ENSG00000129460	NGDN	Low tissue specificity	Detected in all			ENSG00000104133	SPG11	Low tissue specificity	Detected in all			ENSG00000140632	GLYR1	Low tissue specificity	Detected in all			ENSG00000156261	CCT8	Low tissue specificity	Detected in all			ENSG00000070366	SMG6	Low tissue specificity	Detected in all			ENSG00000100532	CGRRF1	Low tissue specificity	Detected in all			ENSG00000066422
							ENSG00000007237	GAS7	Tissue enhanced	Detected in all	brain		ENSG00000129625	REEP5	Low tissue specificity	Detected in all			ENSG00000104142	VPS18	Low tissue specificity	Detected in all			ENSG00000141200	KIF2B	Tissue enriched	Detected in single			ENSG00000156508	EEF1A1	Low tissue specificity	Detected in all			ENSG00000070367	EXOC5	Low tissue specificity	Detected in all			ENSG00000100567	PSMA3	Low tissue specificity	Detected in all			ENSG00000066455
							ENSG00000007255	TRAPPC6A	Low tissue specificity	Detected in all			ENSG00000130158	DOCK6	Low tissue specificity	Detected in many			ENSG00000104388	RAB2A	Low tissue specificity	Detected in all			ENSG00000141577	CEP131	Low tissue specificity	Detected in all			ENSG00000158864	NDUFS2	Tissue enhanced	Detected in all	Muscle		ENSG00000070413	DGCR2	Low tissue specificity	Detected in all			ENSG00000100568	VTI1B	Low tissue specificity	Detected in all			ENSG00000066583
							ENSG00000007264	MATK	Tissue enhanced	Detected in many	brain		ENSG00000130159	ECSIT	Low tissue specificity	Detected in all			ENSG00000104412	EMC2	Low tissue specificity	Detected in all			ENSG00000141756	FKBP10	Low tissue specificity	Detected in many			ENSG00000158941	CCAR2	Low tissue specificity	Detected in all			ENSG00000070540	WIPI1	Low tissue specificity	Detected in all			ENSG00000100580	TMED8	Low tissue specificity	Detected in all			ENSG00000066777
							ENSG00000007306	CEACAM7	Tissue enhanced	Detected in some	Gastrointestinal_tract		ENSG00000130224	LRCH2	Low tissue specificity	Detected in many			ENSG00000104419	NDRG1	Low tissue specificity	Detected in all			ENSG00000142207	URB1	Low tissue specificity	Detected in all			ENSG00000159228	CBR1	Tissue enhanced	Detected in all	Gastrointestinal_tract		ENSG00000070814	TCOF1	Low tissue specificity	Detected in all			ENSG00000100596	SPTLC2	Low tissue specificity	Detected in all			ENSG00000066855
							ENSG00000007312	CD79B	Group enriched	Detected in many			ENSG00000130255	RPL36	Low tissue specificity	Detected in all			ENSG00000104524	PYCR3	Low tissue specificity	Detected in all			ENSG00000142453	CARM1	Tissue enhanced	Detected in all	Muscle		ENSG00000160789	LMNA	Low tissue specificity	Detected in all			ENSG00000070882	OSBPL3	Low tissue specificity	Detected in many			ENSG00000100612	DHRS7	Tissue enhanced	Detected in all	Muscle		ENSG00000067057
							ENSG00000007314	SCN4A	Tissue enriched	Detected in some	Muscle		ENSG00000130309	COLGALT1	Low tissue specificity	Detected in all			ENSG00000104549	SQLE	Low tissue specificity	Detected in all			ENSG00000143153	ATP1B1	Tissue enhanced	Detected in all	Kidney		ENSG00000161057	PSMC2	Low tissue specificity	Detected in all			ENSG00000070961	ATP2B1	Tissue enhanced	Detected in all	brain		ENSG00000100614	PPM1A	Low tissue specificity	Detected in all			ENSG00000067141
							ENSG00000007341	ST7L	Tissue enhanced	Detected in all			ENSG00000130513	GDF15	Tissue enriched	Detected in many			ENSG00000104635	SLC39A14	Tissue enhanced	Detected in many	Liver, Pancreas		ENSG00000143374	TARS2	Low tissue specificity	Detected in all			ENSG00000161960	EIF4A1	Low tissue specificity	Detected in all			ENSG00000071051	NCK2	Low tissue specificity	Detected in all			ENSG00000100804	PSMB5	Low tissue specificity	Detected in all			ENSG00000067167
							ENSG00000007350	TKTL1	Group enriched	Detected in some			ENSG00000130640	TUBGCP2	Low tissue specificity	Detected in all			ENSG00000104689	TNFRSF10A	Low tissue specificity	Detected in all			ENSG00000143545	RAB13	Low tissue specificity	Detected in all			ENSG00000163399	ATP1A1	Tissue enhanced	Detected in all	Gastrointestinal_tract		ENSG00000072134	EPN2	Tissue enhanced	Detected in all	brain		ENSG00000100815	TRIP11	Low tissue specificity	Detected in all			ENSG00000067221
							ENSG00000007372	PAX6	Tissue enhanced	Detected in many	brain		ENSG00000130713	EXOSC2	Low tissue specificity	Detected in all			ENSG00000104723	TUSC3	Tissue enhanced	Detected in many			ENSG00000143641	GALNT2	Tissue enhanced	Detected in all	Liver		ENSG00000163468	CCT3	Low tissue specificity	Detected in all			ENSG00000072518	MARK2	Low tissue specificity	Detected in all			ENSG00000100890	KIAA0391	Low tissue specificity	Detected in all			ENSG00000067225
							ENSG00000007376	RPUSD1	Low tissue specificity	Detected in all			ENSG00000130723	PRRC2B	Low tissue specificity	Detected in all			ENSG00000104765	BNIP3L	Low tissue specificity	Detected in all			ENSG00000143643	TTC13	Low tissue specificity	Detected in all			ENSG00000163682	RPL9P8	Low tissue specificity	Detected in all			ENSG00000072736	NFATC3	Tissue enriched	Detected in all			ENSG00000100902	PSMA6	Low tissue specificity	Detected in all			ENSG00000067560
							ENSG00000007384	RHBDF1	Low tissue specificity	Detected in many			ENSG00000130724	CHMP2A	Low tissue specificity	Detected in all			ENSG00000104915	STX10	Low tissue specificity	Detected in all			ENSG00000143870	PDIA6	Low tissue specificity	Detected in all			ENSG00000163902	RPN1	Low tissue specificity	Detected in all			ENSG00000072778	ACADVL	Low tissue specificity	Detected in all			ENSG00000100934	SEC23A	Low tissue specificity	Detected in all			ENSG00000067596
							ENSG00000007392	LUC7L	Low tissue specificity	Detected in all			ENSG00000130816	DNMT1	Low tissue specificity	Detected in all			ENSG00000105220	GPI	Low tissue specificity	Detected in all			ENSG00000145041	DCAF1	Low tissue specificity	Detected in all			ENSG00000163931	TKT	Tissue enhanced	Detected in all			ENSG00000072849	DERL2	Low tissue specificity	Detected in all			ENSG00000100997	ABHD12	Low tissue specificity	Detected in all			ENSG00000067798
							ENSG00000007402	CACNA2D2	Tissue enriched	Detected in many	Lung		ENSG00000131043	AAR2	Low tissue specificity	Detected in all			ENSG00000105223	PLD3	Low tissue specificity	Detected in all			ENSG00000145907	G3BP1	Low tissue specificity	Detected in all			ENSG00000164111	ANXA5	Low tissue specificity	Detected in all			ENSG00000072958	AP1M1	Low tissue specificity	Detected in all			ENSG00000101146	RAE1	Tissue enhanced	Detected in all			ENSG00000067992
							ENSG00000007516	BAIAP3	Tissue enhanced	Detected in many	brain		ENSG00000131238	PPT1	Low tissue specificity	Detected in all			ENSG00000105254	TBCB	Tissue enhanced	Detected in all			ENSG00000146282	RARS2	Low tissue specificity	Detected in all			ENSG00000164466	SFXN1	Tissue enhanced	Detected in all	Liver		ENSG00000073350	LLGL2	Low tissue specificity	Detected in many			ENSG00000101294	HM13	Low tissue specificity	Detected in all			ENSG00000068366
							ENSG00000007520	TSR3	Low tissue specificity	Detected in all			ENSG00000131368	MRPS25	Low tissue specificity	Detected in all			ENSG00000105329	TGFB1	Low tissue specificity	Detected in all			ENSG00000147475	ERLIN2	Low tissue specificity	Detected in all			ENSG00000164951	PDP1	Tissue enhanced	Detected in all	brain		ENSG00000073417	PDE8A	Low tissue specificity	Detected in all			ENSG00000101310	SEC23B	Low tissue specificity	Detected in all			ENSG00000068489
							ENSG00000007541	PIGQ	Low tissue specificity	Detected in all			ENSG00000131871	SELENOS	Low tissue specificity	Detected in all			ENSG00000105373	NOP53	Low tissue specificity	Detected in all			ENSG00000147955	SIGMAR1	Tissue enhanced	Detected in all	Liver		ENSG00000165629	ATP5F1C	Low tissue specificity	Detected in all			ENSG00000073711	PPP2R3A	Tissue enhanced	Detected in many	Muscle		ENSG00000101444	AHCY	Low tissue specificity	Detected in all			ENSG00000068697
							ENSG00000007545	CRAMP1	Low tissue specificity	Detected in all			ENSG00000132128	LRRC41	Low tissue specificity	Detected in all			ENSG00000105402	NAPA	Low tissue specificity	Detected in all			ENSG00000148248	SURF4	Low tissue specificity	Detected in all			ENSG00000165637	VDAC2	Low tissue specificity	Detected in all			ENSG00000073712	FERMT2	Low tissue specificity	Detected in many			ENSG00000101464	PIGU	Low tissue specificity	Detected in all			ENSG00000068724
							ENSG00000007866	TEAD3	Low tissue specificity	Detected in many			ENSG00000132182	NUP210	Tissue enhanced	Detected in all			ENSG00000105426	PTPRS	Low tissue specificity	Detected in all			ENSG00000148300	REXO4	Low tissue specificity	Detected in all			ENSG00000165704	HPRT1	Low tissue specificity	Detected in all			ENSG00000073921	PICALM	Low tissue specificity	Detected in all			ENSG00000101558	VAPA	Low tissue specificity	Detected in all			ENSG00000068878
							ENSG00000007908	SELE	Tissue enhanced	Detected in many	Airway		ENSG00000132286	TIMM10B	Low tissue specificity	Detected in all			ENSG00000105438	KDELR1	Low tissue specificity	Detected in all			ENSG00000149257	SERPINH1	Tissue enhanced	Detected in all			ENSG00000165732	DDX21	Low tissue specificity	Detected in all			ENSG00000074181	NOTCH3	Low tissue specificity	Detected in many			ENSG00000101974	ATP11C	Low tissue specificity	Detected in all			ENSG00000068912
							ENSG00000007923	DNAJC11	Low tissue specificity	Detected in all			ENSG00000132581	SDF2	Low tissue specificity	Detected in all			ENSG00000105514	RAB3D	Low tissue specificity	Detected in all			ENSG00000149313	AASDHPPT	Low tissue specificity	Detected in all			ENSG00000165916	PSMC3	Tissue enhanced	Detected in all	Muscle		ENSG00000074201	CLNS1A	Low tissue specificity	Detected in all			ENSG00000101997	CCDC22	Low tissue specificity	Detected in all			ENSG00000069329
							ENSG00000007933	FMO3	Tissue enriched	Detected in many	Liver		ENSG00000132842	AP3B1	Low tissue specificity	Detected in all			ENSG00000105583	WDR83OS	Low tissue specificity	Detected in all			ENSG00000149428	HYOU1	Tissue enhanced	Detected in all	Liver		ENSG00000166165	CKB	Tissue enhanced	Detected in all	brain		ENSG00000074356	NCBP3	Low tissue specificity	Detected in all			ENSG00000102100	SLC35A2	Low tissue specificity	Detected in all			ENSG00000069849
							ENSG00000007944	MYLIP	Tissue enhanced	Detected in all			ENSG00000133104	SPART	Low tissue specificity	Detected in all			ENSG00000105699	LSR	Tissue enhanced	Detected in many	Liver, Pancreas		ENSG00000151746	BICD1	Tissue enhanced	Detected in all	brain		ENSG00000166170	BAG5	Tissue enhanced	Detected in all			ENSG00000074410	CA12	Tissue enhanced	Detected in many	Kidney		ENSG00000102119	EMD	Low tissue specificity	Detected in all			ENSG00000069943
							ENSG00000007952	NOX1	Tissue enhanced	Detected in some	Gastrointestinal_tract		ENSG00000133657	ATP13A3	Low tissue specificity	Detected in all			ENSG00000105701	FKBP8	Low tissue specificity	Detected in all			ENSG00000152684	PELO	Low tissue specificity	Detected in all			ENSG00000166197	NOLC1	Low tissue specificity	Detected in all			ENSG00000074696	HACD3	Low tissue specificity	Detected in all			ENSG00000102144	PGK1	Low tissue specificity	Detected in all			ENSG00000069974
							ENSG00000007968	E2F2	Group enriched	Detected in many			ENSG00000134709	HOOK1	Tissue enhanced	Detected in many	Liver		ENSG00000105723	GSK3A	Low tissue specificity	Detected in all			ENSG00000152795	HNRNPDL	Low tissue specificity	Detected in all			ENSG00000166226	CCT2	Low tissue specificity	Detected in all			ENSG00000075131	TIPIN	Low tissue specificity	Detected in all			ENSG00000102158	MAGT1	Low tissue specificity	Detected in all			ENSG00000070018
							ENSG00000008018	PSMB1	Low tissue specificity	Detected in all			ENSG00000134809	TIMM10	Low tissue specificity	Detected in all			ENSG00000105726	ATP13A1	Low tissue specificity	Detected in all			ENSG00000152952	PLOD2	Tissue enhanced	Detected in many	Liver		ENSG00000166441	RPL27A	Tissue enhanced	Detected in all			ENSG00000075188	NUP37	Low tissue specificity	Detected in all			ENSG00000102178	UBL4A	Low tissue specificity	Detected in all			ENSG00000070061
							ENSG00000008056	SYN1	Tissue enriched	Detected in many	brain		ENSG00000134901	POGLUT2	Low tissue specificity	Detected in all			ENSG00000105819	PMPCB	Low tissue specificity	Detected in all			ENSG00000153066	TXNDC11	Low tissue specificity	Detected in all			ENSG00000166508	MCM7	Low tissue specificity	Detected in all			ENSG00000075218	GTSE1	Tissue enhanced	Detected in many			ENSG00000102226	USP11	Tissue enhanced	Detected in all	brain		ENSG00000070081
							ENSG00000008083	JARID2	Tissue enhanced	Detected in all			ENSG00000135506	OS9	Low tissue specificity	Detected in all			ENSG00000105829	BET1	Low tissue specificity	Detected in all			ENSG00000153707	PTPRD	Tissue enhanced	Detected in many	brain		ENSG00000166986	MARS1	Low tissue specificity	Detected in all			ENSG00000075239	ACAT1	Tissue enhanced	Detected in all	Liver		ENSG00000102401	ARMCX3	Low tissue specificity	Detected in all			ENSG00000070087
							ENSG00000008086	CDKL5	Tissue enhanced	Detected in many	brain		ENSG00000135622	SEMA4F	Low tissue specificity	Detected in all			ENSG00000105887	MTPN	Low tissue specificity	Detected in all			ENSG00000154305	MIA3	Low tissue specificity	Detected in all			ENSG00000167004	PDIA3	Low tissue specificity	Detected in all			ENSG00000075275	CELSR1	Low tissue specificity	Detected in many			ENSG00000102531	FNDC3A	Low tissue specificity	Detected in all			ENSG00000070214
							ENSG00000008118	CAMK1G	Group enriched	Detected in many	brain		ENSG00000135837	CEP350	Low tissue specificity	Detected in all			ENSG00000105889	STEAP1B	Tissue enhanced	Detected in many	brain		ENSG00000154767	XPC	Low tissue specificity	Detected in all			ENSG00000167085	PHB	Low tissue specificity	Detected in all			ENSG00000075340	ADD2	Group enriched	Detected in many	brain		ENSG00000102580	DNAJC3	Low tissue specificity	Detected in all			ENSG00000070404
							ENSG00000008128	CDK11A	Low tissue specificity	Detected in all			ENSG00000135930	EIF4E2	Low tissue specificity	Detected in all			ENSG00000105971	CAV2	Low tissue specificity	Detected in many			ENSG00000155660	PDIA4	Tissue enhanced	Detected in all	Liver		ENSG00000167088	SNRPD1	Low tissue specificity	Detected in all			ENSG00000075391	RASAL2	Low tissue specificity	Detected in many			ENSG00000102921	N4BP1	Low tissue specificity	Detected in all			ENSG00000070614
							ENSG00000008130	NADK	Low tissue specificity	Detected in all			ENSG00000135968	GCC2	Low tissue specificity	Detected in all			ENSG00000105974	CAV1	Low tissue specificity	Detected in many			ENSG00000155827	RNF20	Low tissue specificity	Detected in all			ENSG00000167526	RPL13	Low tissue specificity	Detected in all			ENSG00000075413	MARK3	Low tissue specificity	Detected in all			ENSG00000103018	CYB5B	Tissue enhanced	Detected in all			ENSG00000070669
							ENSG00000008196	TFAP2B	Tissue enriched	Detected in some			ENSG00000136051	WASHC4	Low tissue specificity	Detected in all			ENSG00000105976	MET	Low tissue specificity	Detected in many			ENSG00000157404	KIT	Tissue enhanced	Detected in all			ENSG00000167552	TUBA1A	Tissue enhanced	Detected in all	brain, Muscle		ENSG00000075420	FNDC3B	Low tissue specificity	Detected in all			ENSG00000103024	NME3	Low tissue specificity	Detected in all			ENSG00000070761
							ENSG00000008197	TFAP2D	Tissue enriched	Detected in single	brain		ENSG00000136261	BZW2	Tissue enhanced	Detected in all	Muscle		ENSG00000106028	SSBP1	Low tissue specificity	Detected in all			ENSG00000157895	CUSTOS	Low tissue specificity	Detected in all			ENSG00000167658	EEF2	Low tissue specificity	Detected in all			ENSG00000075568	TMEM131	Low tissue specificity	Detected in all			ENSG00000103051	COG4	Low tissue specificity	Detected in all			ENSG00000070831
							ENSG00000008226	DLEC1	Tissue enhanced	Detected in many			ENSG00000136485	DCAF7	Low tissue specificity	Detected in all			ENSG00000106052	TAX1BP1	Low tissue specificity	Detected in all			ENSG00000159840	ZYX	Low tissue specificity	Detected in all			ENSG00000167863	ATP5PD	Low tissue specificity	Detected in all			ENSG00000075651	PLD1	Tissue enhanced	Detected in many			ENSG00000103222	ABCC1	Low tissue specificity	Detected in all			ENSG00000070961
							ENSG00000008256	CYTH3	Tissue enhanced	Detected in all			ENSG00000136827	TOR1A	Low tissue specificity	Detected in all			ENSG00000106366	SERPINE1	Tissue enhanced	Detected in many			ENSG00000160299	PCNT	Tissue enriched	Detected in all	Muscle		ENSG00000168003	SLC3A2	Low tissue specificity	Detected in all			ENSG00000075702	WDR62	Group enriched	Detected in some	Muscle		ENSG00000103249	CLCN7	Low tissue specificity	Detected in all			ENSG00000071127
							ENSG00000008277	ADAM22	Tissue enhanced	Detected in many	brain		ENSG00000136861	CDK5RAP2	Low tissue specificity	Detected in all			ENSG00000106605	BLVRA	Low tissue specificity	Detected in all			ENSG00000160883	HK3	Tissue enhanced	Detected in many			ENSG00000168291	PDHB	Low tissue specificity	Detected in all			ENSG00000075711	DLG1	Low tissue specificity	Detected in all			ENSG00000103257	SLC7A5	Tissue enhanced	Detected in all			ENSG00000071537
							ENSG00000008282	SYPL1	Low tissue specificity	Detected in all			ENSG00000137073	UBAP2	Low tissue specificity	Detected in all			ENSG00000106609	TMEM248	Low tissue specificity	Detected in all			ENSG00000162231	NXF1	Low tissue specificity	Detected in all			ENSG00000168298	H1-4	Group enriched	Detected in all			ENSG00000075975	MKRN2	Low tissue specificity	Detected in all			ENSG00000103415	HMOX2	Low tissue specificity	Detected in all			ENSG00000071553
							ENSG00000008283	CYB561	Tissue enhanced	Detected in all	Pancreas		ENSG00000137275	RIPK1	Low tissue specificity	Detected in all			ENSG00000106615	RHEB	Low tissue specificity	Detected in all			ENSG00000162616	DNAJB4	Tissue enhanced	Detected in all			ENSG00000169019	COMMD8	Low tissue specificity	Detected in all			ENSG00000076067	RBMS2	Low tissue specificity	Detected in all			ENSG00000103426	CORO7-PAM16	Low tissue specificity	Detected in many			ENSG00000071894
							ENSG00000008294	SPAG9	Low tissue specificity	Detected in all			ENSG00000137409	MTCH1	Low tissue specificity	Detected in all			ENSG00000106638	TBL2	Tissue enhanced	Detected in all			ENSG00000163743	RCHY1	Low tissue specificity	Detected in all			ENSG00000169045	HNRNPH1	Low tissue specificity	Detected in all			ENSG00000076108	BAZ2A	Low tissue specificity	Detected in all			ENSG00000103978	TMEM87A	Low tissue specificity	Detected in all			ENSG00000072042
							ENSG00000008300	CELSR3	Tissue enhanced	Detected in many	brain		ENSG00000137414	FAM8A1	Low tissue specificity	Detected in all			ENSG00000106714	CNTNAP3	Tissue enhanced	Detected in many			ENSG00000163820	FYCO1	Tissue enhanced	Detected in all	Muscle		ENSG00000169100	SLC25A6	Tissue enhanced	Detected in all			ENSG00000076248	UNG	Low tissue specificity	Detected in all			ENSG00000104290	FZD3	Low tissue specificity	Detected in many			ENSG00000072134
							ENSG00000008311	AASS	Low tissue specificity	Detected in all			ENSG00000137513	NARS2	Low tissue specificity	Detected in all			ENSG00000106799	TGFBR1	Low tissue specificity	Detected in all			ENSG00000164070	HSPA4L	Tissue enhanced	Detected in all			ENSG00000169223	LMAN2	Low tissue specificity	Detected in all			ENSG00000076382	SPAG5	Tissue enhanced	Detected in many			ENSG00000104369	JPH1	Tissue enriched	Detected in many	Muscle		ENSG00000072210
							ENSG00000008323	PLEKHG6	Tissue enhanced	Detected in many	Gastrointestinal_tract		ENSG00000137563	GGH	Tissue enhanced	Detected in all	Kidney, Liver		ENSG00000106803	SEC61B	Low tissue specificity	Detected in all			ENSG00000164897	TMUB1	Low tissue specificity	Detected in all			ENSG00000169564	PCBP1	Low tissue specificity	Detected in all			ENSG00000076513	ANKRD13A	Low tissue specificity	Detected in all			ENSG00000104635	SLC39A14	Tissue enhanced	Detected in many	Liver, Pancreas		ENSG00000072274
							ENSG00000008324	SS18L2	Low tissue specificity	Detected in all			ENSG00000137710	RDX	Tissue enhanced	Detected in all			ENSG00000106804	C5	Tissue enriched	Detected in some	Liver		ENSG00000164904	ALDH7A1	Tissue enhanced	Detected in many	Liver		ENSG00000169710	FASN	Tissue enhanced	Detected in all			ENSG00000076641	PAG1	Low tissue specificity	Detected in many			ENSG00000104691	UBXN8	Tissue enhanced	Detected in all			ENSG00000072310
							ENSG00000008382	MPND	Low tissue specificity	Detected in all			ENSG00000137806	NDUFAF1	Low tissue specificity	Detected in all			ENSG00000106853	PTGR1	Tissue enhanced	Detected in many	Gastrointestinal_tract, Liver		ENSG00000164916	FOXK1	Low tissue specificity	Detected in all			ENSG00000169813	HNRNPF	Low tissue specificity	Detected in all			ENSG00000076650	GPATCH1	Low tissue specificity	Detected in all			ENSG00000104723	TUSC3	Tissue enhanced	Detected in many			ENSG00000072501
							ENSG00000008394	MGST1	Tissue enhanced	Detected in many	Liver		ENSG00000138069	RAB1A	Low tissue specificity	Detected in all			ENSG00000107438	PDLIM1	Low tissue specificity	Detected in all			ENSG00000165283	STOML2	Low tissue specificity	Detected in all			ENSG00000170515	PA2G4	Low tissue specificity	Detected in all			ENSG00000076826	CAMSAP3	Tissue enhanced	Detected in many			ENSG00000104728	ARHGEF10	Low tissue specificity	Detected in all			ENSG00000072506
							ENSG00000008405	CRY1	Low tissue specificity	Detected in all			ENSG00000138180	CEP55	Tissue enhanced	Detected in many			ENSG00000107669	ATE1	Low tissue specificity	Detected in all			ENSG00000165629	ATP5F1C	Low tissue specificity	Detected in all			ENSG00000171314	PGAM1	Low tissue specificity	Detected in all			ENSG00000076928	ARHGEF1	Tissue enhanced	Detected in all			ENSG00000104756	KCTD9	Low tissue specificity	Detected in all			ENSG00000072518
							ENSG00000008438	PGLYRP1	Tissue enhanced	Detected in some			ENSG00000138346	DNA2	Tissue enriched	Detected in many			ENSG00000107738	VSIR	Tissue enhanced	Detected in all			ENSG00000165637	VDAC2	Low tissue specificity	Detected in all			ENSG00000171793	CTPS1	Low tissue specificity	Detected in all			ENSG00000076984	MAP2K7	Low tissue specificity	Detected in all			ENSG00000104853	CLPTM1	Low tissue specificity	Detected in all			ENSG00000072682
							ENSG00000008441	NFIX	Tissue enhanced	Detected in all	Muscle		ENSG00000138698	RAP1GDS1	Low tissue specificity	Detected in all			ENSG00000107779	BMPR1A	Low tissue specificity	Detected in many			ENSG00000165813	CCDC186	Low tissue specificity	Detected in all			ENSG00000171863	RPS7	Low tissue specificity	Detected in all			ENSG00000077097	TOP2B	Low tissue specificity	Detected in all			ENSG00000104915	STX10	Low tissue specificity	Detected in all			ENSG00000072778
							ENSG00000008513	ST3GAL1	Low tissue specificity	Detected in all			ENSG00000138750	NUP54	Low tissue specificity	Detected in all			ENSG00000107862	GBF1	Low tissue specificity	Detected in all			ENSG00000166165	CKB	Tissue enhanced	Detected in all	brain		ENSG00000172757	CFL1	Low tissue specificity	Detected in all			ENSG00000077147	TM9SF3	Low tissue specificity	Detected in all			ENSG00000104969	SGTA	Low tissue specificity	Detected in all			ENSG00000072803
							ENSG00000008516	MMP25	Tissue enhanced	Detected in many			ENSG00000138757	G3BP2	Low tissue specificity	Detected in all			ENSG00000107959	PITRM1	Low tissue specificity	Detected in all			ENSG00000166579	NDEL1	Low tissue specificity	Detected in all			ENSG00000173692	PSMD1	Low tissue specificity	Detected in all			ENSG00000077232	DNAJC10	Tissue enhanced	Detected in all			ENSG00000105220	GPI	Low tissue specificity	Detected in all			ENSG00000072849
							ENSG00000008517	IL32	Tissue enhanced	Detected in many	Liver, Pancreas		ENSG00000138829	FBN2	Tissue enriched	Detected in many			ENSG00000108219	TSPAN14	Low tissue specificity	Detected in all			ENSG00000166794	PPIB	Low tissue specificity	Detected in all			ENSG00000174231	PRPF8	Low tissue specificity	Detected in all			ENSG00000077235	GTF3C1	Low tissue specificity	Detected in all			ENSG00000105223	PLD3	Low tissue specificity	Detected in all			ENSG00000072958
							ENSG00000008710	PKD1	Tissue enhanced	Detected in many	brain		ENSG00000139269	INHBE	Tissue enriched	Detected in some	Liver		ENSG00000108433	GOSR2	Low tissue specificity	Detected in all			ENSG00000166813	KIF7	Low tissue specificity	Detected in many			ENSG00000174437	ATP2A2	Group enriched	Detected in all	Heart, Muscle		ENSG00000078070	MCCC1	Low tissue specificity	Detected in all			ENSG00000105281	SLC1A5	Low tissue specificity	Detected in many			ENSG00000073060
							ENSG00000008735	MAPK8IP2	Tissue enriched	Detected in many	brain		ENSG00000139496	NUP58	Low tissue specificity	Detected in all			ENSG00000108465	CDK5RAP3	Low tissue specificity	Detected in all			ENSG00000166887	VPS39	Low tissue specificity	Detected in all			ENSG00000174444	RPL4	Low tissue specificity	Detected in all			ENSG00000078177	N4BP2	Tissue enhanced	Detected in all			ENSG00000105402	NAPA	Low tissue specificity	Detected in all			ENSG00000073350
							ENSG00000008838	MED24	Low tissue specificity	Detected in all			ENSG00000139697	SBNO1	Tissue enhanced	Detected in all			ENSG00000108506	INTS2	Low tissue specificity	Detected in all			ENSG00000167085	PHB	Low tissue specificity	Detected in all			ENSG00000175166	PSMD2	Tissue enhanced	Detected in all	Muscle		ENSG00000078246	TULP3	Low tissue specificity	Detected in all			ENSG00000105514	RAB3D	Low tissue specificity	Detected in all			ENSG00000073417
							ENSG00000008853	RHOBTB2	Low tissue specificity	Detected in all			ENSG00000140092	FBLN5	Low tissue specificity	Detected in all			ENSG00000108582	CPD	Low tissue specificity	Detected in all			ENSG00000167258	CDK12	Low tissue specificity	Detected in all			ENSG00000175390	EIF3F	Low tissue specificity	Detected in all			ENSG00000078269	SYNJ2	Tissue enriched	Detected in all	brain		ENSG00000105647	PIK3R2	Low tissue specificity	Detected in all			ENSG00000073536
							ENSG00000008869	HEATR5B	Low tissue specificity	Detected in all			ENSG00000140262	TCF12	Tissue enhanced	Detected in all			ENSG00000108587	GOSR1	Low tissue specificity	Detected in all			ENSG00000167323	STIM1	Low tissue specificity	Detected in all			ENSG00000176619	LMNB2	Low tissue specificity	Detected in all			ENSG00000078674	PCM1	Low tissue specificity	Detected in all			ENSG00000105677	TMEM147	Low tissue specificity	Detected in all			ENSG00000073578
							ENSG00000008952	SEC62	Low tissue specificity	Detected in all			ENSG00000140284	SLC27A2	Tissue enriched	Detected in many	Liver		ENSG00000108932	SLC16A6	Tissue enhanced	Detected in many			ENSG00000167863	ATP5PD	Low tissue specificity	Detected in all			ENSG00000177731	FLII	Low tissue specificity	Detected in all			ENSG00000078747	ITCH	Low tissue specificity	Detected in all			ENSG00000105699	LSR	Tissue enhanced	Detected in many	Liver, Pancreas		ENSG00000073614
							ENSG00000008988	RPS20	Low tissue specificity	Detected in all			ENSG00000140332	TLE3	Low tissue specificity	Detected in all			ENSG00000109113	RAB34	Low tissue specificity	Detected in all			ENSG00000167900	TK1	Tissue enhanced	Detected in many	Airway		ENSG00000178035	IMPDH2	Low tissue specificity	Detected in all			ENSG00000078808	SDF4	Low tissue specificity	Detected in all			ENSG00000105701	FKBP8	Low tissue specificity	Detected in all			ENSG00000073921
							ENSG00000009307	CSDE1	Tissue enhanced	Detected in all	Muscle		ENSG00000140374	ETFA	Low tissue specificity	Detected in all			ENSG00000109321	AREG	Tissue enhanced	Detected in many			ENSG00000168259	DNAJC7	Low tissue specificity	Detected in all			ENSG00000178057	NDUFAF3	Low tissue specificity	Detected in all			ENSG00000078902	TOLLIP	Low tissue specificity	Detected in all			ENSG00000105726	ATP13A1	Low tissue specificity	Detected in all			ENSG00000074181
							ENSG00000009335	UBE3C	Low tissue specificity	Detected in all			ENSG00000140479	PCSK6	Tissue enhanced	Detected in many	brain, Liver		ENSG00000109501	WFS1	Low tissue specificity	Detected in all			ENSG00000168282	MGAT2	Low tissue specificity	Detected in all			ENSG00000183207	RUVBL2	Tissue enhanced	Detected in all			ENSG00000079156	OSBPL6	Tissue enhanced	Detected in many	Muscle		ENSG00000105819	PMPCB	Low tissue specificity	Detected in all			ENSG00000074410
							ENSG00000009413	REV3L	Low tissue specificity	Detected in all			ENSG00000140545	MFGE8	Low tissue specificity	Detected in many			ENSG00000109736	MFSD10	Low tissue specificity	Detected in all			ENSG00000168411	RFWD3	Low tissue specificity	Detected in all			ENSG00000183684	ALYREF	Low tissue specificity	Detected in all			ENSG00000079332	SAR1A	Low tissue specificity	Detected in all			ENSG00000105829	BET1	Low tissue specificity	Detected in all			ENSG00000074527
							ENSG00000009694	TENM1	Tissue enhanced	Detected in many	brain, Liver		ENSG00000140577	CRTC3	Low tissue specificity	Detected in all			ENSG00000109854	HTATIP2	Low tissue specificity	Detected in all			ENSG00000168763	CNNM3	Low tissue specificity	Detected in all			ENSG00000184575	XPOT	Low tissue specificity	Detected in all			ENSG00000079387	SENP1	Tissue enhanced	Detected in all			ENSG00000105887	MTPN	Low tissue specificity	Detected in all			ENSG00000074582
							ENSG00000009709	PAX7	Tissue enhanced	Detected in some	Muscle, Airway		ENSG00000141699	RETREG3	Low tissue specificity	Detected in all			ENSG00000110057	UNC93B1	Tissue enhanced	Detected in many			ENSG00000169251	NMD3	Low tissue specificity	Detected in all			ENSG00000184897	H1-10	Group enriched	Detected in all			ENSG00000079805	DNM2	Low tissue specificity	Detected in all			ENSG00000105889	STEAP1B	Tissue enhanced	Detected in many	brain		ENSG00000074695
							ENSG00000009724	MASP2	Tissue enriched	Detected in some	Liver		ENSG00000141756	FKBP10	Low tissue specificity	Detected in many			ENSG00000110536	PTPMT1	Low tissue specificity	Detected in all			ENSG00000169641	LUZP1	Low tissue specificity	Detected in all			ENSG00000185088	RPS27L	Low tissue specificity	Detected in all			ENSG00000079819	EPB41L2	Low tissue specificity	Detected in all			ENSG00000105939	ZC3HAV1	Low tissue specificity	Detected in all			ENSG00000074696
							ENSG00000009765	IYD	Tissue enriched	Detected in some			ENSG00000141867	BRD4	Low tissue specificity	Detected in all			ENSG00000110651	CD81	Low tissue specificity	Detected in all			ENSG00000169714	CNBP	Low tissue specificity	Detected in all			ENSG00000185130	H2BC13	Tissue enriched	Detected in many			ENSG00000079950	STX7	Low tissue specificity	Detected in all			ENSG00000105974	CAV1	Low tissue specificity	Detected in many			ENSG00000074800
							ENSG00000009780	FAM76A	Low tissue specificity	Detected in all			ENSG00000142156	COL6A1	Low tissue specificity	Detected in many			ENSG00000110717	NDUFS8	Tissue enhanced	Detected in all	Muscle		ENSG00000170004	CHD3	Low tissue specificity	Detected in all			ENSG00000185624	P4HB	Tissue enhanced	Detected in all	Liver, Pancreas		ENSG00000079999	KEAP1	Low tissue specificity	Detected in all			ENSG00000105983	LMBR1	Low tissue specificity	Detected in all			ENSG00000074842
							ENSG00000009790	TRAF3IP3	Tissue enhanced	Detected in many			ENSG00000142444	TIMM29	Low tissue specificity	Detected in all			ENSG00000110719	TCIRG1	Low tissue specificity	Detected in all			ENSG00000170144	HNRNPA3	Low tissue specificity	Detected in all			ENSG00000186468	RPS23	Low tissue specificity	Detected in all			ENSG00000080189	SLC35C2	Low tissue specificity	Detected in all			ENSG00000106086	PLEKHA8	Low tissue specificity	Detected in all			ENSG00000074855
							ENSG00000009830	POMT2	Low tissue specificity	Detected in all			ENSG00000143153	ATP1B1	Tissue enhanced	Detected in all	Kidney		ENSG00000110955	ATP5F1B	Low tissue specificity	Detected in all			ENSG00000170606	HSPA4	Low tissue specificity	Detected in all			ENSG00000188846	RPL14	Low tissue specificity	Detected in all			ENSG00000080200	CRYBG3	Low tissue specificity	Detected in all			ENSG00000106588	PSMA2	Low tissue specificity	Detected in all			ENSG00000075188
							ENSG00000009844	VTA1	Low tissue specificity	Detected in all			ENSG00000143337	TOR1AIP1	Low tissue specificity	Detected in all			ENSG00000111321	LTBR	Low tissue specificity	Detected in all			ENSG00000170759	KIF5B	Low tissue specificity	Detected in all			ENSG00000188976	NOC2L	Low tissue specificity	Detected in all			ENSG00000080815	PSEN1	Low tissue specificity	Detected in all			ENSG00000106636	YKT6	Low tissue specificity	Detected in all			ENSG00000075213
							ENSG00000009950	MLXIPL	Tissue enhanced	Detected in many	Liver		ENSG00000143374	TARS2	Low tissue specificity	Detected in all			ENSG00000111450	STX2	Low tissue specificity	Detected in all			ENSG00000170876	TMEM43	Low tissue specificity	Detected in all			ENSG00000189091	SF3B3	Low tissue specificity	Detected in all			ENSG00000080986	NDC80	Tissue enhanced	Detected in many			ENSG00000106638	TBL2	Tissue enhanced	Detected in all			ENSG00000075223
							ENSG00000009954	BAZ1B	Low tissue specificity	Detected in all			ENSG00000143493	INTS7	Low tissue specificity	Detected in all			ENSG00000111540	RAB5B	Low tissue specificity	Detected in all			ENSG00000170950	PGK2	Tissue enriched	Detected in some			ENSG00000196230	TUBB	Tissue enhanced	Detected in all			ENSG00000081177	EXD2	Low tissue specificity	Detected in all			ENSG00000106688	SLC1A1	Tissue enhanced	Detected in many	Gastrointestinal_tract, Kidney		ENSG00000075275
							ENSG00000010017	RANBP9	Low tissue specificity	Detected in all			ENSG00000143569	UBAP2L	Low tissue specificity	Detected in all			ENSG00000111602	TIMELESS	Low tissue specificity	Detected in all			ENSG00000171763	SPATA5L1	Low tissue specificity	Detected in all			ENSG00000196305	IARS1	Low tissue specificity	Detected in all			ENSG00000081479	LRP2	Tissue enhanced	Detected in some	Kidney		ENSG00000106799	TGFBR1	Low tissue specificity	Detected in all			ENSG00000075413
							ENSG00000010030	ETV7	Tissue enhanced	Detected in many	Gastrointestinal_tract		ENSG00000143653	SCCPDH	Tissue enhanced	Detected in all			ENSG00000111666	CHPT1	Low tissue specificity	Detected in all			ENSG00000171861	MRM3	Low tissue specificity	Detected in all			ENSG00000196396	PTPN1	Low tissue specificity	Detected in all			ENSG00000082212	ME2	Low tissue specificity	Detected in all			ENSG00000107036	KIAA1432	Low tissue specificity	Detected in all			ENSG00000075415
							ENSG00000010072	SPRTN	Low tissue specificity	Detected in all			ENSG00000144029	MRPS5	Low tissue specificity	Detected in all			ENSG00000111684	LPCAT3	Tissue enhanced	Detected in all	Gastrointestinal_tract, Liver		ENSG00000173230	GOLGB1	Low tissue specificity	Detected in all			ENSG00000196531	NACA	Low tissue specificity	Detected in all			ENSG00000082213	C5orf22	Low tissue specificity	Detected in all			ENSG00000107185	RGP1	Low tissue specificity	Detected in all			ENSG00000075420
							ENSG00000010165	METTL13	Low tissue specificity	Detected in all			ENSG00000144824	PHLDB2	Tissue enhanced	Detected in many			ENSG00000112130	RNF8	Low tissue specificity	Detected in all			ENSG00000174607	UGT8	Tissue enriched	Detected in many	brain		ENSG00000197056	ZMYM1	Low tissue specificity	Detected in all			ENSG00000082269	FAM135A	Low tissue specificity	Detected in all			ENSG00000107625	DDX50	Low tissue specificity	Detected in all			ENSG00000075568
							ENSG00000010219	DYRK4	Tissue enriched	Detected in all			ENSG00000145781	COMMD10	Low tissue specificity	Detected in all			ENSG00000112159	MDN1	Low tissue specificity	Detected in all			ENSG00000174799	CEP135	Tissue enhanced	Detected in all			ENSG00000197102	DYNC1H1	Low tissue specificity	Detected in all			ENSG00000082397	EPB41L3	Tissue enhanced	Detected in all	brain		ENSG00000107651	SEC23IP	Low tissue specificity	Detected in all			ENSG00000075618
							ENSG00000010244	ZNF207	Low tissue specificity	Detected in all			ENSG00000145907	G3BP1	Low tissue specificity	Detected in all			ENSG00000112294	ALDH5A1	Tissue enhanced	Detected in all	Liver		ENSG00000175054	ATR	Low tissue specificity	Detected in all			ENSG00000197694	SPTAN1	Low tissue specificity	Detected in all			ENSG00000082458	DLG3	Low tissue specificity	Detected in many			ENSG00000107731	UNC5B	Tissue enhanced	Detected in many			ENSG00000075651
							ENSG00000010256	UQCRC1	Tissue enhanced	Detected in all	Muscle		ENSG00000146143	PRIM2	Tissue enhanced	Detected in all			ENSG00000112414	ADGRG6	Group enriched	Detected in many	Liver		ENSG00000175203	DCTN2	Low tissue specificity	Detected in all			ENSG00000197728	RPS26	Low tissue specificity	Detected in all			ENSG00000082701	GSK3B	Low tissue specificity	Detected in all			ENSG00000107862	GBF1	Low tissue specificity	Detected in all			ENSG00000075702
							ENSG00000010270	STARD3NL	Low tissue specificity	Detected in all			ENSG00000146834	MEPCE	Low tissue specificity	Detected in all			ENSG00000112855	HARS2	Low tissue specificity	Detected in all			ENSG00000175718	RBMXL3	Tissue enriched	Detected in single			ENSG00000197785	ATAD3A	Low tissue specificity	Detected in all			ENSG00000082781	ITGB5	Low tissue specificity	Detected in many			ENSG00000107897	ACBD5	Low tissue specificity	Detected in all			ENSG00000075785
							ENSG00000010278	CD9	Low tissue specificity	Detected in all			ENSG00000147533	GOLGA7	Low tissue specificity	Detected in all			ENSG00000112893	MAN2A1	Tissue enhanced	Detected in all	brain		ENSG00000176783	RUFY1	Low tissue specificity	Detected in all			ENSG00000197879	MYO1C	Low tissue specificity	Detected in many			ENSG00000082805	ERC1	Low tissue specificity	Detected in all			ENSG00000107959	PITRM1	Low tissue specificity	Detected in all			ENSG00000075790
							ENSG00000010282	HHATL	Group enriched	Detected in many	brain, Heart, Muscle		ENSG00000147684	NDUFB9	Tissue enhanced	Detected in all	Muscle		ENSG00000113013	HSPA9	Low tissue specificity	Detected in all			ENSG00000177469	CAVIN1	Low tissue specificity	Detected in many			ENSG00000197958	RPL12	Low tissue specificity	Detected in all			ENSG00000082898	XPO1	Low tissue specificity	Detected in all			ENSG00000108010	GLRX3	Low tissue specificity	Detected in all			ENSG00000076108
							ENSG00000010292	NCAPD2	Tissue enriched	Detected in all			ENSG00000147955	SIGMAR1	Tissue enhanced	Detected in all	Liver		ENSG00000113161	HMGCR	Low tissue specificity	Detected in all			ENSG00000177917	ARL6IP6	Tissue enhanced	Detected in all			ENSG00000198034	RPS4X	Low tissue specificity	Detected in all			ENSG00000083223	TUT7	Low tissue specificity	Detected in all			ENSG00000108219	TSPAN14	Low tissue specificity	Detected in all			ENSG00000076706
							ENSG00000010295	IFFO1	Low tissue specificity	Detected in all			ENSG00000148175	STOM	Low tissue specificity	Detected in all			ENSG00000113269	RNF130	Low tissue specificity	Detected in all			ENSG00000177990	DPY19L2	Tissue enhanced	Detected in many			ENSG00000198356	GET3	Low tissue specificity	Detected in all			ENSG00000083444	PLOD1	Low tissue specificity	Detected in all			ENSG00000108433	GOSR2	Low tissue specificity	Detected in all			ENSG00000076944
							ENSG00000010310	GIPR	Tissue enhanced	Detected in many	brain, Gastrointestinal_tract		ENSG00000148334	PTGES2	Tissue enhanced	Detected in all	Muscle		ENSG00000113504	SLC12A7	Low tissue specificity	Detected in all			ENSG00000178741	COX5A	Tissue enhanced	Detected in all	Heart, Muscle		ENSG00000198380	GFPT1	Low tissue specificity	Detected in all			ENSG00000083544	TDRD3	Low tissue specificity	Detected in all			ENSG00000108465	CDK5RAP3	Low tissue specificity	Detected in all			ENSG00000077097
							ENSG00000010318	PHF7	Tissue enriched	Detected in some			ENSG00000148444	COMMD3	Low tissue specificity	Detected in all			ENSG00000113532	ST8SIA4	Tissue enhanced	Detected in many			ENSG00000179262	RAD23A	Tissue enriched	Detected in all	Muscle		ENSG00000198793	MTOR	Low tissue specificity	Detected in all			ENSG00000083799	CYLD	Low tissue specificity	Detected in all			ENSG00000108559	NUP88	Low tissue specificity	Detected in all			ENSG00000077147
							ENSG00000010319	SEMA3G	Tissue enhanced	Detected in many			ENSG00000149262	INTS4	Low tissue specificity	Detected in all			ENSG00000113583	KCT2	Low tissue specificity	Detected in all			ENSG00000182473	EXOC7	Low tissue specificity	Detected in all			ENSG00000198805	PNP	Tissue enhanced	Detected in all			ENSG00000084463	WBP11	Low tissue specificity	Detected in all			ENSG00000108582	CPD	Low tissue specificity	Detected in all			ENSG00000077232
							ENSG00000010322	NISCH	Low tissue specificity	Detected in all			ENSG00000149428	HYOU1	Tissue enhanced	Detected in all	Liver		ENSG00000113811	SELENOK	Low tissue specificity	Detected in all			ENSG00000182934	SRPRA	Low tissue specificity	Detected in all			ENSG00000198900	TOP1	Low tissue specificity	Detected in all			ENSG00000084623	EIF3I	Low tissue specificity	Detected in all			ENSG00000108587	GOSR1	Low tissue specificity	Detected in all			ENSG00000077235
							ENSG00000010327	STAB1	Tissue enhanced	Detected in all			ENSG00000150093	ITGB1	Low tissue specificity	Detected in all			ENSG00000114054	PCCB	Tissue enhanced	Detected in all	Liver		ENSG00000183735	TBK1	Low tissue specificity	Detected in all			ENSG00000204388	HSPA1B	Tissue enhanced	Detected in all			ENSG00000084710	EFR3B	Tissue enhanced	Detected in many	brain, Muscle		ENSG00000108588	CCDC47	Low tissue specificity	Detected in all			ENSG00000077254
							ENSG00000010361	FUZ	Tissue enriched	Detected in all			ENSG00000150779	TIMM8B	Low tissue specificity	Detected in all			ENSG00000114554	PLXNA1	Low tissue specificity	Detected in many			ENSG00000184343	SRPK3	Tissue enriched	Detected in many	Muscle		ENSG00000204463	BAG6	Low tissue specificity	Detected in all			ENSG00000084733	RAB10	Low tissue specificity	Detected in all			ENSG00000108666	C17orf75	Low tissue specificity	Detected in all			ENSG00000077380
							ENSG00000010379	SLC6A13	Group enriched	Detected in some	Kidney		ENSG00000151092	NGLY1	Low tissue specificity	Detected in all			ENSG00000114638	UPK1B	Tissue enhanced	Detected in many			ENSG00000184575	XPOT	Low tissue specificity	Detected in all			ENSG00000205339	IPO7	Low tissue specificity	Detected in all			ENSG00000084754	HADHA	Low tissue specificity	Detected in all			ENSG00000108828	VAT1	Low tissue specificity	Detected in all			ENSG00000077454
							ENSG00000010404	IDS	Tissue enhanced	Detected in all	brain		ENSG00000151338	MIPOL1	Low tissue specificity	Detected in all			ENSG00000114650	SCAP	Low tissue specificity	Detected in all			ENSG00000185352	HS6ST3	Tissue enhanced	Detected in some	brain		ENSG00000205940	HSP90AB2P					ENSG00000085224	ATRX	Low tissue specificity	Detected in all			ENSG00000108829	LRRC59	Low tissue specificity	Detected in all			ENSG00000078070
							ENSG00000010438	PRSS3	Tissue enriched	Detected in some	Pancreas		ENSG00000151748	SAV1	Low tissue specificity	Detected in all			ENSG00000114988	LMAN2L	Low tissue specificity	Detected in all			ENSG00000185624	P4HB	Tissue enhanced	Detected in all	Liver, Pancreas		ENSG00000213585	VDAC1	Tissue enhanced	Detected in all	Muscle		ENSG00000085998	POMGNT1	Low tissue specificity	Detected in all			ENSG00000109016	DHRS7B	Low tissue specificity	Detected in all			ENSG00000078618
							ENSG00000010539	ZNF200	Tissue enhanced	Detected in all			ENSG00000152683	SLC30A6	Low tissue specificity	Detected in all			ENSG00000115084	SLC35F5	Low tissue specificity	Detected in all			ENSG00000186416	NKRF	Tissue enhanced	Detected in all	brain		ENSG00000213619	NDUFS3	Tissue enhanced	Detected in all	Muscle		ENSG00000086189	DIMT1	Low tissue specificity	Detected in all			ENSG00000109083	IFT20	Tissue enhanced	Detected in all	Pancreas		ENSG00000078668
							ENSG00000010610	CD4	Tissue enhanced	Detected in all			ENSG00000152952	PLOD2	Tissue enhanced	Detected in many	Liver		ENSG00000115107	STEAP3	Group enriched	Detected in many	Liver		ENSG00000188342	GTF2F2	Low tissue specificity	Detected in all			ENSG00000214655	ZSWIM8	Low tissue specificity	Detected in all			ENSG00000086598	TMED2	Low tissue specificity	Detected in all			ENSG00000109180	OCIAD1	Low tissue specificity	Detected in all			ENSG00000078808
							ENSG00000010626	LRRC23	Tissue enriched	Detected in all			ENSG00000152969	JAKMIP1	Tissue enhanced	Detected in many	brain		ENSG00000115145	STAM2	Low tissue specificity	Detected in all			ENSG00000189369	GSPT2	Low tissue specificity	Detected in all			ENSG00000215021	PHB2	Low tissue specificity	Detected in all			ENSG00000086758	HUWE1	Low tissue specificity	Detected in all			ENSG00000109501	WFS1	Low tissue specificity	Detected in all			ENSG00000079150
							ENSG00000010671	BTK	Group enriched	Detected in many			ENSG00000153015	CWC27	Low tissue specificity	Detected in all			ENSG00000115159	GPD2	Low tissue specificity	Detected in all			ENSG00000196535	MYO18A	Tissue enriched	Detected in all	Muscle		ENSG00000215301	DDX3X	Low tissue specificity	Detected in all			ENSG00000086827	ZW10	Low tissue specificity	Detected in all			ENSG00000109680	TBC1D19	Low tissue specificity	Detected in all			ENSG00000079332
							ENSG00000010704	HFE	Low tissue specificity	Detected in many			ENSG00000153037	SRP19	Low tissue specificity	Detected in all			ENSG00000115170	ACVR1	Low tissue specificity	Detected in all			ENSG00000197299	BLM	Tissue enriched	Detected in many			ENSG00000215425	DDX39B					ENSG00000087074	PPP1R15A	Tissue enhanced	Detected in all			ENSG00000109689	STIM2	Low tissue specificity	Detected in all			ENSG00000079387
							ENSG00000010803	SCMH1	Low tissue specificity	Detected in all			ENSG00000153936	HS2ST1	Low tissue specificity	Detected in all			ENSG00000115234	SNX17	Low tissue specificity	Detected in all			ENSG00000197386	HTT	Low tissue specificity	Detected in all			ENSG00000221914	PPP2R2A	Low tissue specificity	Detected in all			ENSG00000087088	BAX	Low tissue specificity	Detected in all			ENSG00000109736	MFSD10	Low tissue specificity	Detected in all			ENSG00000079805
							ENSG00000010810	FYN	Low tissue specificity	Detected in all			ENSG00000154174	TOMM70	Low tissue specificity	Detected in all			ENSG00000115310	RTN4	Low tissue specificity	Detected in all			ENSG00000197930	ERO1A	Tissue enhanced	Detected in all			ENSG00000221983	UBA52	Low tissue specificity	Detected in all			ENSG00000087111	PIGS	Low tissue specificity	Detected in all			ENSG00000109738	GLRB	Tissue enhanced	Detected in many	brain		ENSG00000079950
							ENSG00000010818	HIVEP2	Low tissue specificity	Detected in all			ENSG00000154240	CEP112	Tissue enhanced	Detected in all			ENSG00000115446	UNC50	Low tissue specificity	Detected in all			ENSG00000198833	UBE2J1	Low tissue specificity	Detected in all			ENSG00000239306	RBM14	Low tissue specificity	Detected in all			ENSG00000087269	NOP14	Low tissue specificity	Detected in all			ENSG00000109762	SNX25	Low tissue specificity	Detected in many			ENSG00000080189
							ENSG00000010932	FMO1	Tissue enriched	Detected in many	Kidney		ENSG00000154582	ELOC	Low tissue specificity	Detected in all			ENSG00000115464	USP34	Low tissue specificity	Detected in all			ENSG00000198925	ATG9A	Low tissue specificity	Detected in all			ENSG00000241837	ATP5PO	Low tissue specificity	Detected in all			ENSG00000087274	ADD1	Low tissue specificity	Detected in all			ENSG00000109775	UFSP2	Low tissue specificity	Detected in all			ENSG00000080371
							ENSG00000011007	ELOA	Low tissue specificity	Detected in all			ENSG00000154734	ADAMTS1	Tissue enhanced	Detected in many			ENSG00000115540	MOB4	Low tissue specificity	Detected in all			ENSG00000204120	GIGYF2	Low tissue specificity	Detected in all			ENSG00000243678	NME2	Low tissue specificity	Detected in all			ENSG00000087365	SF3B2	Low tissue specificity	Detected in all			ENSG00000110047	EHD1	Low tissue specificity	Detected in all			ENSG00000081177
							ENSG00000011009	LYPLA2	Low tissue specificity	Detected in all			ENSG00000155313	USP25	Low tissue specificity	Detected in all			ENSG00000115756	HPCAL1	Tissue enhanced	Detected in all	brain		ENSG00000204574	ABCF1	Tissue enhanced	Detected in all	Muscle		ENSG00000253729	PRKDC	Low tissue specificity	Detected in all			ENSG00000087460	GNAS	Tissue enhanced	Detected in all			ENSG00000110048	OSBP	Low tissue specificity	Detected in all			ENSG00000082212
							ENSG00000011021	CLCN6	Low tissue specificity	Detected in all			ENSG00000155363	MOV10	Low tissue specificity	Detected in all			ENSG00000115806	GORASP2	Tissue enriched	Detected in all			ENSG00000204843	DCTN1	Low tissue specificity	Detected in all			ENSG00000263001	GTF2I	Low tissue specificity	Detected in all			ENSG00000087470	DNM1L	Low tissue specificity	Detected in all			ENSG00000110057	UNC93B1	Tissue enhanced	Detected in many			ENSG00000082269
							ENSG00000011028	MRC2	Low tissue specificity	Detected in many			ENSG00000155393	HEATR3	Low tissue specificity	Detected in all			ENSG00000115919	KYNU	Tissue enhanced	Detected in many	Liver		ENSG00000213186	TRIM59	Tissue enhanced	Detected in many	brain		ENSG00000278229	RPS17					ENSG00000087502	ERGIC2	Low tissue specificity	Detected in all			ENSG00000110108	TMEM109	Low tissue specificity	Detected in all			ENSG00000082701
							ENSG00000011052	NME1-NME2	Low tissue specificity	Detected in all			ENSG00000155506	LARP1	Low tissue specificity	Detected in all			ENSG00000115947	ORC4	Low tissue specificity	Detected in all			ENSG00000213585	VDAC1	Tissue enhanced	Detected in all	Muscle								ENSG00000088035	ALG6	Low tissue specificity	Detected in all			ENSG00000110218	PANX1	Low tissue specificity	Detected in all			ENSG00000082781
							ENSG00000011083	SLC6A7	Tissue enriched	Detected in some	brain		ENSG00000156521	TYSND1	Tissue enhanced	Detected in all			ENSG00000115970	THADA	Low tissue specificity	Detected in all			ENSG00000214753	HNRNPUL2	Low tissue specificity	Detected in all									ENSG00000088367	EPB41L1	Low tissue specificity	Detected in many			ENSG00000110344	UBE4A	Low tissue specificity	Detected in all			ENSG00000082805
							ENSG00000011105	TSPAN9	Tissue enhanced	Detected in many	brain, Heart		ENSG00000156599	ZDHHC5	Low tissue specificity	Detected in all			ENSG00000116039	ATP6V1B1	Group enriched	Detected in many	Kidney, Airway		ENSG00000215021	PHB2	Low tissue specificity	Detected in all									ENSG00000088808	PPP1R13B	Low tissue specificity	Detected in all			ENSG00000110442	COMMD9	Low tissue specificity	Detected in all			ENSG00000082898
							ENSG00000011114	BTBD7	Low tissue specificity	Detected in all			ENSG00000157538	VPS26C	Low tissue specificity	Detected in all			ENSG00000116044	NFE2L2	Low tissue specificity	Detected in all			ENSG00000225217	HSPA7											ENSG00000088888	MAVS	Low tissue specificity	Detected in all			ENSG00000110660	SLC35F2	Tissue enhanced	Detected in many	Airway		ENSG00000083223
							ENSG00000011132	APBA3	Low tissue specificity	Detected in all			ENSG00000158545	ZC3H18	Low tissue specificity	Detected in all			ENSG00000116133	DHCR24	Tissue enhanced	Detected in many	Liver		ENSG00000235173	HGH1	Low tissue specificity	Detected in all									ENSG00000088970	KIZ	Low tissue specificity	Detected in all			ENSG00000110713	NUP98	Low tissue specificity	Detected in all			ENSG00000083444
							ENSG00000011143	MKS1	Low tissue specificity	Detected in all			ENSG00000159063	ALG8	Low tissue specificity	Detected in all			ENSG00000116199	FAM20B	Low tissue specificity	Detected in all			ENSG00000239264	TXNDC5	Low tissue specificity	Detected in all									ENSG00000089006	SNX5	Low tissue specificity	Detected in all			ENSG00000110841	PPFIBP1	Low tissue specificity	Detected in all			ENSG00000083520
							ENSG00000011198	ABHD5	Tissue enhanced	Detected in all			ENSG00000160299	PCNT	Tissue enriched	Detected in all	Muscle		ENSG00000116260	QSOX1	Tissue enhanced	Detected in all			ENSG00000241837	ATP5PO	Low tissue specificity	Detected in all									ENSG00000089048	ESF1	Low tissue specificity	Detected in all			ENSG00000110881	ASIC1	Tissue enriched	Detected in many	brain		ENSG00000083535
							ENSG00000011201	ANOS1	Tissue enhanced	Detected in many	brain, Lung		ENSG00000160584	SIK3	Low tissue specificity	Detected in all			ENSG00000116266	STXBP3	Low tissue specificity	Detected in all			#N/A	NPEPPSL1											ENSG00000089050	RBBP9	Low tissue specificity	Detected in all			ENSG00000110917	MLEC	Low tissue specificity	Detected in all			ENSG00000083750
							ENSG00000011243	AKAP8L	Low tissue specificity	Detected in all			ENSG00000160695	VPS11	Low tissue specificity	Detected in many			ENSG00000116459	ATP5PB	Tissue enhanced	Detected in all	Muscle														ENSG00000089053	ANAPC5	Low tissue specificity	Detected in all			ENSG00000110955	ATP5B	Low tissue specificity	Detected in all			ENSG00000083857
							ENSG00000011258	MBTD1	Low tissue specificity	Detected in all			ENSG00000160703	NLRX1	Tissue enhanced	Detected in all	Airway		ENSG00000116521	SCAMP3	Low tissue specificity	Detected in all															ENSG00000089057	SLC23A2	Tissue enhanced	Detected in all			ENSG00000110958	PTGES3	Tissue enhanced	Detected in all			ENSG00000084070
							ENSG00000011260	UTP18	Low tissue specificity	Detected in all			ENSG00000161203	AP2M1	Low tissue specificity	Detected in all			ENSG00000116771	AGMAT	Tissue enhanced	Detected in many	Gastrointestinal_tract, Kidney, Liver														ENSG00000089177	KIF16B	Low tissue specificity	Detected in all			ENSG00000111371	SLC38A1	Low tissue specificity	Detected in all			ENSG00000084073
							ENSG00000011275	RNF216	Low tissue specificity	Detected in all			ENSG00000162378	ZYG11B	Tissue enhanced	Detected in all	Muscle		ENSG00000116833	NR5A2	Group enriched	Detected in many	Gastrointestinal_tract, Liver, Pancreas														ENSG00000089248	ERP29	Low tissue specificity	Detected in all			ENSG00000111581	NUP107	Low tissue specificity	Detected in all			ENSG00000084092
							ENSG00000011295	TTC19	Low tissue specificity	Detected in all			ENSG00000162695	SLC30A7	Low tissue specificity	Detected in all			ENSG00000117262	GPR89A	Low tissue specificity	Detected in all															ENSG00000089682	RBM41	Low tissue specificity	Detected in all			ENSG00000111647	UHRF1BP1L	Low tissue specificity	Detected in all			ENSG00000084234
							ENSG00000011304	PTBP1	Low tissue specificity	Detected in all			ENSG00000163629	PTPN13	Low tissue specificity	Detected in many			ENSG00000117298	ECE1	Tissue enhanced	Detected in all															ENSG00000089693	MLF2	Low tissue specificity	Detected in all			ENSG00000111665	CDCA3	Tissue enhanced	Detected in many	Gastrointestinal_tract		ENSG00000084733
							ENSG00000011332	DPF1	Tissue enriched	Detected in many	brain		ENSG00000163820	FYCO1	Tissue enhanced	Detected in all	Muscle		ENSG00000117408	IPO13	Tissue enhanced	Detected in all	Muscle														ENSG00000090013	BLVRB	Tissue enhanced	Detected in all			ENSG00000111669	TPI1	Tissue enhanced	Detected in all	Muscle		ENSG00000084754
							ENSG00000011347	SYT7	Tissue enhanced	Detected in many	brain, Airway		ENSG00000163877	SNIP1	Low tissue specificity	Detected in all			ENSG00000117448	AKR1A1	Low tissue specificity	Detected in all															ENSG00000090054	SPTLC1	Low tissue specificity	Detected in all			ENSG00000111684	LPCAT3	Tissue enhanced	Detected in all	Gastrointestinal_tract, Liver		ENSG00000084774
							ENSG00000011376	LARS2	Low tissue specificity	Detected in all			ENSG00000164008	C1orf50	Low tissue specificity	Detected in all			ENSG00000117479	SLC19A2	Tissue enhanced	Detected in all	Muscle														ENSG00000090273	NUDC	Low tissue specificity	Detected in all			ENSG00000111801	BTN3A3	Low tissue specificity	Detected in all			ENSG00000085224
							ENSG00000011405	PIK3C2A	Low tissue specificity	Detected in all			ENSG00000164182	NDUFAF2	Low tissue specificity	Detected in all			ENSG00000117533	VAMP4	Low tissue specificity	Detected in all															ENSG00000090372	STRN4	Low tissue specificity	Detected in all			ENSG00000112210	RAB23	Tissue enhanced	Detected in many	Muscle		ENSG00000085365
							ENSG00000011422	PLAUR	Tissue enhanced	Detected in all			ENSG00000164251	F2RL1	Tissue enhanced	Detected in many	Gastrointestinal_tract		ENSG00000117640	MTFR1L	Low tissue specificity	Detected in all															ENSG00000090487	SPG21	Low tissue specificity	Detected in all			ENSG00000112234	FBXL4	Low tissue specificity	Detected in all			ENSG00000085377
							ENSG00000011426	ANLN	Tissue enhanced	Detected in many	brain		ENSG00000164609	SLU7	Low tissue specificity	Detected in all			ENSG00000117758	STX12	Low tissue specificity	Detected in all															ENSG00000090615	GOLGA3	Low tissue specificity	Detected in all			ENSG00000112335	SNX3	Low tissue specificity	Detected in all			ENSG00000085415
							ENSG00000011451	WIZ	Low tissue specificity	Detected in all			ENSG00000165282	PIGO	Low tissue specificity	Detected in all			ENSG00000118257	NRP2	Low tissue specificity	Detected in all															ENSG00000090661	CERS4	Low tissue specificity	Detected in all			ENSG00000112514	CUTA	Low tissue specificity	Detected in all			ENSG00000085662
							ENSG00000011454	RABGAP1	Low tissue specificity	Detected in all			ENSG00000165283	STOML2	Low tissue specificity	Detected in all			ENSG00000118508	RAB32	Tissue enhanced	Detected in all															ENSG00000090776	EFNB1	Low tissue specificity	Detected in all			ENSG00000112655	PTK7	Low tissue specificity	Detected in many			ENSG00000085719
							ENSG00000011465	DCN	Low tissue specificity	Detected in many			ENSG00000165527	ARF6	Low tissue specificity	Detected in all			ENSG00000118961	LDAH	Low tissue specificity	Detected in all															ENSG00000090863	GLG1	Low tissue specificity	Detected in all			ENSG00000112685	EXOC2	Low tissue specificity	Detected in all			ENSG00000085760
							ENSG00000011478	QPCTL	Low tissue specificity	Detected in all			ENSG00000165655	ZNF503	Low tissue specificity	Detected in all			ENSG00000119383	PTPA	Low tissue specificity	Detected in all															ENSG00000090905	TNRC6A	Low tissue specificity	Detected in all			ENSG00000112759	SLC29A1	Tissue enhanced	Detected in all			ENSG00000085832
							ENSG00000011485	PPP5C	Low tissue specificity	Detected in all			ENSG00000165661	QSOX2	Low tissue specificity	Detected in all			ENSG00000119396	RAB14	Low tissue specificity	Detected in all															ENSG00000091164	TXNL1	Low tissue specificity	Detected in all			ENSG00000112984	KIF20A	Tissue enhanced	Detected in many			ENSG00000085998
							ENSG00000011523	CEP68	Low tissue specificity	Detected in all			ENSG00000165678	GHITM	Low tissue specificity	Detected in all			ENSG00000119514	GALNT12	Tissue enhanced	Detected in many															ENSG00000091409	ITGA6	Low tissue specificity	Detected in all			ENSG00000113161	HMGCR	Low tissue specificity	Detected in all			ENSG00000086061
							ENSG00000011566	MAP4K3	Low tissue specificity	Detected in all			ENSG00000165688	PMPCA	Low tissue specificity	Detected in all			ENSG00000119638	NEK9	Low tissue specificity	Detected in all															ENSG00000091436	MAP3K20	Tissue enhanced	Detected in many	Muscle		ENSG00000113194	FAF2	Low tissue specificity	Detected in all			ENSG00000086062
							ENSG00000011590	ZBTB32	Tissue enriched	Detected in some			ENSG00000165732	DDX21	Low tissue specificity	Detected in all			ENSG00000119777	TMEM214	Low tissue specificity	Detected in all															ENSG00000092010	PSME1	Low tissue specificity	Detected in all			ENSG00000113441	LNPEP	Tissue enriched	Detected in all			ENSG00000086102
							ENSG00000011600	TYROBP	Tissue enhanced	Detected in all			ENSG00000166147	FBN1	Tissue enhanced	Detected in all			ENSG00000119787	ATL2	Low tissue specificity	Detected in all															ENSG00000092036	HAUS4	Low tissue specificity	Detected in all			ENSG00000113504	SLC12A7	Low tissue specificity	Detected in all			ENSG00000086189
							ENSG00000011638	TMEM159	Low tissue specificity	Detected in all			ENSG00000166170	BAG5	Tissue enhanced	Detected in all			ENSG00000119820	YIPF4	Low tissue specificity	Detected in all															ENSG00000092148	HECTD1	Low tissue specificity	Detected in all			ENSG00000113569	NUP155	Group enriched	Detected in all			ENSG00000086200
							ENSG00000011677	GABRA3	Tissue enriched	Detected in some	brain		ENSG00000166263	STXBP4	Tissue enhanced	Detected in all			ENSG00000119888	EPCAM	Tissue enhanced	Detected in many	Gastrointestinal_tract														ENSG00000092421	SEMA6A	Tissue enhanced	Detected in many	brain		ENSG00000113615	SEC24A	Low tissue specificity	Detected in all			ENSG00000086598
							ENSG00000012048	BRCA1	Low tissue specificity	Detected in all			ENSG00000166348	USP54	Tissue enhanced	Detected in many	brain		ENSG00000119943	PYROXD2	Tissue enhanced	Detected in all															ENSG00000092531	SNAP23	Low tissue specificity	Detected in all			ENSG00000113719	ERGIC1	Low tissue specificity	Detected in all			ENSG00000086619
							ENSG00000012061	ERCC1	Low tissue specificity	Detected in all			ENSG00000166788	SAAL1	Low tissue specificity	Detected in all			ENSG00000119977	TCTN3	Low tissue specificity	Detected in all															ENSG00000092820	EZR	Low tissue specificity	Detected in all			ENSG00000113734	BNIP1	Low tissue specificity	Detected in all			ENSG00000086758
							ENSG00000012124	CD22	Tissue enhanced	Detected in many			ENSG00000166887	VPS39	Low tissue specificity	Detected in all			ENSG00000120063	GNA13	Tissue enhanced	Detected in all															ENSG00000092853	CLSPN	Group enriched	Detected in many			ENSG00000114302	PRKAR2A	Tissue enhanced	Detected in all			ENSG00000086848
							ENSG00000012171	SEMA3B	Tissue enriched	Detected in many			ENSG00000167110	GOLGA2	Low tissue specificity	Detected in all			ENSG00000120159	CAAP1	Low tissue specificity	Detected in all															ENSG00000093010	COMT	Tissue enhanced	Detected in all	Liver		ENSG00000114353	GNAI2	Low tissue specificity	Detected in all			ENSG00000087253
							ENSG00000012174	MBTPS2	Low tissue specificity	Detected in all			ENSG00000167283	ATP5MG	Low tissue specificity	Detected in all			ENSG00000120254	MTHFD1L	Low tissue specificity	Detected in all															ENSG00000093167	LRRFIP2	Low tissue specificity	Detected in all			ENSG00000114416	FXR1	Tissue enriched	Detected in all	Muscle		ENSG00000087269
							ENSG00000012211	PRICKLE3	Low tissue specificity	Detected in all			ENSG00000167461	RAB8A	Low tissue specificity	Detected in all			ENSG00000120256	LRP11	Low tissue specificity	Detected in all															ENSG00000094880	CDC23	Low tissue specificity	Detected in all			ENSG00000114491	UMPS	Low tissue specificity	Detected in all			ENSG00000087460
							ENSG00000012223	LTF	Tissue enhanced	Detected in many	Airway		ENSG00000168566	SNRNP48	Low tissue specificity	Detected in all			ENSG00000120329	SLC25A2	Tissue enriched	Detected in single															ENSG00000094975	SUCO	Low tissue specificity	Detected in all			ENSG00000114544	SLC41A3	Low tissue specificity	Detected in all			ENSG00000087502
							ENSG00000012232	EXTL3	Low tissue specificity	Detected in all			ENSG00000168615	ADAM9	Low tissue specificity	Detected in all			ENSG00000120697	ALG5	Low tissue specificity	Detected in all															ENSG00000095059	DHPS	Low tissue specificity	Detected in all			ENSG00000114631	PODXL2	Tissue enhanced	Detected in many	brain		ENSG00000088205
							ENSG00000012504	NR1H4	Tissue enriched	Detected in some	Liver		ENSG00000169019	COMMD8	Low tissue specificity	Detected in all			ENSG00000120708	TGFBI	Low tissue specificity	Detected in all															ENSG00000095139	ARCN1	Low tissue specificity	Detected in all			ENSG00000114744	COMMD2	Low tissue specificity	Detected in all			ENSG00000088298
							ENSG00000012660	ELOVL5	Low tissue specificity	Detected in all			ENSG00000169223	LMAN2	Low tissue specificity	Detected in all			ENSG00000120885	CLU	Tissue enhanced	Detected in all	Liver														ENSG00000095203	EPB41L4B	Tissue enhanced	Detected in many	Liver, Pancreas		ENSG00000114770	ABCC5	Low tissue specificity	Detected in all			ENSG00000088812
							ENSG00000012779	ALOX5	Tissue enhanced	Detected in all			ENSG00000169762	TAPT1	Low tissue specificity	Detected in all			ENSG00000120889	TNFRSF10B	Low tissue specificity	Detected in all															ENSG00000095321	CRAT	Tissue enhanced	Detected in all	Muscle		ENSG00000114859	CLCN2	Tissue enhanced	Detected in many	Gastrointestinal_tract		ENSG00000088888
							ENSG00000012817	KDM5D	Low tissue specificity	Detected in many			ENSG00000169972	PUSL1	Low tissue specificity	Detected in all			ENSG00000120942	UBIAD1	Low tissue specificity	Detected in all															ENSG00000095637	SORBS1	Tissue enhanced	Detected in all	Muscle		ENSG00000114902	SPCS1	Low tissue specificity	Detected in all			ENSG00000088986
							ENSG00000012822	CALCOCO1	Low tissue specificity	Detected in all			ENSG00000170471	RALGAPB	Low tissue specificity	Detected in all			ENSG00000121892	PDS5A	Low tissue specificity	Detected in all															ENSG00000095787	WAC	Low tissue specificity	Detected in all			ENSG00000115107	STEAP3	Group enriched	Detected in many	Liver		ENSG00000089009
							ENSG00000012963	UBR7	Low tissue specificity	Detected in all			ENSG00000170619	COMMD5	Low tissue specificity	Detected in all			ENSG00000121895	TMEM156	Group enriched	Detected in many	brain, Gastrointestinal_tract														ENSG00000096384	HSP90AB1	Low tissue specificity	Detected in all			ENSG00000115145	STAM2	Low tissue specificity	Detected in all			ENSG00000089048
							ENSG00000012983	MAP4K5	Low tissue specificity	Detected in all			ENSG00000171004	HS6ST2	Tissue enhanced	Detected in many	brain, Kidney		ENSG00000121940	CLCC1	Low tissue specificity	Detected in all															ENSG00000096717	SIRT1	Low tissue specificity	Detected in all			ENSG00000115159	GPD2	Low tissue specificity	Detected in all			ENSG00000089050
							ENSG00000013016	EHD3	Tissue enhanced	Detected in many	brain		ENSG00000171246	NPTX1	Tissue enriched	Detected in many	brain		ENSG00000121989	ACVR2A	Low tissue specificity	Detected in all															ENSG00000096872	IFT74	Low tissue specificity	Detected in all			ENSG00000115307	AUP1	Low tissue specificity	Detected in all			ENSG00000089053
							ENSG00000013275	PSMC4	Low tissue specificity	Detected in all			ENSG00000171467	ZNF318	Low tissue specificity	Detected in all			ENSG00000122042	UBL3	Low tissue specificity	Detected in all															ENSG00000099219	ERMP1	Tissue enhanced	Detected in all			ENSG00000115414	FN1	Tissue enhanced	Detected in many			ENSG00000089063
							ENSG00000013288	MAN2B2	Low tissue specificity	Detected in all			ENSG00000171530	TBCA	Low tissue specificity	Detected in all			ENSG00000122378	PRXL2A	Tissue enhanced	Detected in all															ENSG00000099246	RAB18	Low tissue specificity	Detected in all			ENSG00000115486	GGCX	Tissue enriched	Detected in all	Liver		ENSG00000089234
							ENSG00000013293	SLC7A14	Group enriched	Detected in many	brain		ENSG00000171763	SPATA5L1	Low tissue specificity	Detected in all			ENSG00000122643	NT5C3A	Low tissue specificity	Detected in all															ENSG00000099250	NRP1	Low tissue specificity	Detected in many			ENSG00000115760	BIRC6	Low tissue specificity	Detected in all			ENSG00000089248
							ENSG00000013297	CLDN11	Tissue enhanced	Detected in many	brain		ENSG00000172992	DCAKD	Low tissue specificity	Detected in all			ENSG00000122729	ACO1	Tissue enhanced	Detected in all	Liver														ENSG00000099290	WASHC2A	Low tissue specificity	Detected in all			ENSG00000115806	GORASP2	Tissue enriched	Detected in all			ENSG00000089351
							ENSG00000013306	SLC25A39	Low tissue specificity	Detected in all			ENSG00000173163	COMMD1	Low tissue specificity	Detected in all			ENSG00000122861	PLAU	Tissue enhanced	Detected in all															ENSG00000099624	ATP5F1D	Tissue enriched	Detected in all	Muscle		ENSG00000115839	RAB3GAP1	Low tissue specificity	Detected in all			ENSG00000089597
							ENSG00000013364	MVP	Low tissue specificity	Detected in all			ENSG00000173230	GOLGB1	Low tissue specificity	Detected in all			ENSG00000122958	VPS26A	Low tissue specificity	Detected in all															ENSG00000099625	CBARP	Tissue enhanced	Detected in many	brain		ENSG00000115902	SLC1A4	Low tissue specificity	Detected in all			ENSG00000089737
							ENSG00000013374	NUB1	Low tissue specificity	Detected in all			ENSG00000173852	DPY19L1	Low tissue specificity	Detected in all			ENSG00000122971	ACADS	Tissue enhanced	Detected in all	Liver, Muscle														ENSG00000099797	TECR	Low tissue specificity	Detected in all			ENSG00000116138	DNAJC16	Low tissue specificity	Detected in all			ENSG00000089876
							ENSG00000013375	PGM3	Low tissue specificity	Detected in all			ENSG00000174021	GNG5	Low tissue specificity	Detected in all			ENSG00000123124	WWP1	Low tissue specificity	Detected in all															ENSG00000099817	POLR2E	Low tissue specificity	Detected in all			ENSG00000116141	MARK1	Low tissue specificity	Detected in many			ENSG00000090013
							ENSG00000013392	RWDD2A	Low tissue specificity	Detected in all			ENSG00000174373	RALGAPA1	Low tissue specificity	Detected in all			ENSG00000123146	CD97	Tissue enhanced	Detected in many															ENSG00000099822	HCN2	Group enriched	Detected in many	brain, Heart		ENSG00000116266	STXBP3	Low tissue specificity	Detected in all			ENSG00000090020
							ENSG00000013441	CLK1	Low tissue specificity	Detected in all			ENSG00000174720	LARP7	Low tissue specificity	Detected in all			ENSG00000123191	ATP7B	Tissue enhanced	Detected in many	Liver														ENSG00000099849	RASSF7	Low tissue specificity	Detected in many			ENSG00000116473	RAP1A	Low tissue specificity	Detected in all			ENSG00000090054
							ENSG00000013503	POLR3B	Low tissue specificity	Detected in all			ENSG00000174780	SRP72	Low tissue specificity	Detected in all			ENSG00000123595	RAB9A	Low tissue specificity	Detected in all															ENSG00000099864	PALM	Tissue enhanced	Detected in all	brain		ENSG00000116521	SCAMP3	Low tissue specificity	Detected in all			ENSG00000090487
							ENSG00000013523	ANGEL1	Low tissue specificity	Detected in all			ENSG00000174799	CEP135	Tissue enhanced	Detected in all			ENSG00000123815	COQ8B	Low tissue specificity	Detected in all															ENSG00000099889	ARVCF	Tissue enhanced	Detected in all	brain		ENSG00000116586	LAMTOR2	Low tissue specificity	Detected in all			ENSG00000090530
							ENSG00000013561	RNF14	Low tissue specificity	Detected in all			ENSG00000174851	YIF1A	Tissue enhanced	Detected in all	Liver		ENSG00000124067	SLC12A4	Low tissue specificity	Detected in all															ENSG00000099904	ZDHHC8	Low tissue specificity	Detected in all			ENSG00000116685	KIAA2013	Low tissue specificity	Detected in all			ENSG00000090615
							ENSG00000013563	DNASE1L1	Tissue enhanced	Detected in all	Muscle		ENSG00000175895	PLEKHF2	Low tissue specificity	Detected in all			ENSG00000124155	PIGT	Low tissue specificity	Detected in all															ENSG00000099910	KLHL22	Low tissue specificity	Detected in all			ENSG00000116729	WLS	Low tissue specificity	Detected in all			ENSG00000090857
							ENSG00000013573	DDX11	Low tissue specificity	Detected in all			ENSG00000177119	ANO6	Low tissue specificity	Detected in all			ENSG00000124172	ATP5F1E	Low tissue specificity	Detected in all															ENSG00000099942	CRKL	Low tissue specificity	Detected in all			ENSG00000116750	UCHL5	Low tissue specificity	Detected in all			ENSG00000090861
							ENSG00000013583	HEBP1	Low tissue specificity	Detected in all			ENSG00000177646	ACAD9	Low tissue specificity	Detected in all			ENSG00000124198	ARFGEF2	Tissue enhanced	Detected in all															ENSG00000099968	BCL2L13	Low tissue specificity	Detected in all			ENSG00000116857	TMEM9	Low tissue specificity	Detected in all			ENSG00000090863
							ENSG00000013588	GPRC5A	Tissue enhanced	Detected in many	Lung		ENSG00000177663	IL17RA	Tissue enhanced	Detected in all			ENSG00000124222	STX16	Low tissue specificity	Detected in all															ENSG00000099992	TBC1D10A	Low tissue specificity	Detected in all			ENSG00000116984	MTR	Low tissue specificity	Detected in all			ENSG00000091039
							ENSG00000013619	MAMLD1	Low tissue specificity	Detected in all			ENSG00000177917	ARL6IP6	Tissue enhanced	Detected in all			ENSG00000124225	PMEPA1	Tissue enhanced	Detected in all															ENSG00000100014	SPECC1L	Low tissue specificity	Detected in all			ENSG00000117114	LPHN2	Low tissue specificity	Detected in many			ENSG00000091129
							ENSG00000013725	CD6	Tissue enhanced	Detected in many			ENSG00000178035	IMPDH2	Low tissue specificity	Detected in all			ENSG00000124333	VAMP7	Low tissue specificity	Detected in all															ENSG00000100028	SNRPD3	Low tissue specificity	Detected in all			ENSG00000117118	SDHB	Low tissue specificity	Detected in all			ENSG00000091136
							ENSG00000013810	TACC3	Group enriched	Detected in many			ENSG00000178104	PDE4DIP	Group enriched	Detected in all	Heart, Muscle		ENSG00000124571	XPO5	Low tissue specificity	Detected in all															ENSG00000100029	PES1	Low tissue specificity	Detected in all			ENSG00000117262	GPR89A	Low tissue specificity	Detected in all			ENSG00000091140
							ENSG00000014123	UFL1	Low tissue specificity	Detected in all			ENSG00000178105	DDX10	Low tissue specificity	Detected in all			ENSG00000124574	ABCC10	Low tissue specificity	Detected in all															ENSG00000100030	MAPK1	Tissue enhanced	Detected in all	brain		ENSG00000117280	RAB7L1	Low tissue specificity	Detected in all			ENSG00000091157
							ENSG00000014138	POLA2	Low tissue specificity	Detected in all			ENSG00000178202	POGLUT3	Tissue enhanced	Detected in all			ENSG00000124587	PEX6	Tissue enhanced	Detected in all	Pancreas														ENSG00000100038	TOP3B	Low tissue specificity	Detected in all			ENSG00000117298	ECE1	Tissue enhanced	Detected in all			ENSG00000091164
							ENSG00000014164	ZC3H3	Low tissue specificity	Detected in all			ENSG00000179562	GCC1	Low tissue specificity	Detected in all			ENSG00000124767	GLO1	Low tissue specificity	Detected in all															ENSG00000100084	HIRA	Tissue enhanced	Detected in all			ENSG00000117475	BLZF1	Low tissue specificity	Detected in all			ENSG00000091409
							ENSG00000014216	CAPN1	Low tissue specificity	Detected in all			ENSG00000179958	DCTPP1	Low tissue specificity	Detected in all			ENSG00000124920	MYRF	Tissue enhanced	Detected in many	brain, Gastrointestinal_tract														ENSG00000100129	EIF3L	Low tissue specificity	Detected in all			ENSG00000117528	ABCD3	Low tissue specificity	Detected in all			ENSG00000091483
							ENSG00000014257	ACPP	Tissue enriched	Detected in many			ENSG00000181852	RNF41	Low tissue specificity	Detected in all			ENSG00000125037	EMC3	Low tissue specificity	Detected in all															ENSG00000100139	MICALL1	Low tissue specificity	Detected in all			ENSG00000117758	STX12	Low tissue specificity	Detected in all			ENSG00000092108
							ENSG00000014641	MDH1	Tissue enhanced	Detected in all	Heart		ENSG00000183020	AP2A2	Low tissue specificity	Detected in all			ENSG00000125247	TMTC4	Tissue enhanced	Detected in all	brain														ENSG00000100154	TTC28	Low tissue specificity	Detected in many			ENSG00000117791	MARC2	Tissue enhanced	Detected in many	Liver		ENSG00000092148
							ENSG00000014824	SLC30A9	Low tissue specificity	Detected in all			ENSG00000183032	SLC25A21	Tissue enhanced	Detected in many			ENSG00000125304	TM9SF2	Low tissue specificity	Detected in all															ENSG00000100167	SEPTIN3	Tissue enriched	Detected in many	brain		ENSG00000117859	OSBPL9	Low tissue specificity	Detected in all			ENSG00000092199
							ENSG00000014914	MTMR11	Tissue enhanced	Detected in many	Gastrointestinal_tract		ENSG00000183735	TBK1	Low tissue specificity	Detected in all			ENSG00000125482	TTF1	Low tissue specificity	Detected in all															ENSG00000100227	POLDIP3	Low tissue specificity	Detected in all			ENSG00000117868	ESYT2	Low tissue specificity	Detected in all			ENSG00000092201
							ENSG00000014919	COX15	Low tissue specificity	Detected in all			ENSG00000184277	TM2D3	Low tissue specificity	Detected in all			ENSG00000125657	TNFSF9	Low tissue specificity	Detected in many															ENSG00000100239	PPP6R2	Low tissue specificity	Detected in all			ENSG00000117906	RCN2	Tissue enhanced	Detected in all			ENSG00000092439
							ENSG00000015133	CCDC88C	Tissue enhanced	Detected in many			ENSG00000184494	NEU1					ENSG00000125726	CD70	Tissue enhanced	Detected in many															ENSG00000100241	SBF1	Low tissue specificity	Detected in all			ENSG00000118217	ATF6	Low tissue specificity	Detected in all			ENSG00000092621
							ENSG00000015153	YAF2	Low tissue specificity	Detected in all			ENSG00000185946	RNPC3	Low tissue specificity	Detected in all			ENSG00000125741	OPA3	Low tissue specificity	Detected in all															ENSG00000100243	CYB5R3	Low tissue specificity	Detected in all			ENSG00000118363	SPCS2	Low tissue specificity	Detected in all			ENSG00000092853
							ENSG00000015171	ZMYND11	Low tissue specificity	Detected in all			ENSG00000186001	LRCH3	Low tissue specificity	Detected in all			ENSG00000125755	SYMPK	Low tissue specificity	Detected in all															ENSG00000100266	PACSIN2	Low tissue specificity	Detected in all			ENSG00000118705	RPN2	Low tissue specificity	Detected in all			ENSG00000092969
							ENSG00000015285	WAS	Tissue enhanced	Detected in many			ENSG00000186205	MARC1	Tissue enhanced	Detected in many			ENSG00000125841	NRSN2	Tissue enhanced	Detected in many	brain														ENSG00000100280	AP1B1	Low tissue specificity	Detected in all			ENSG00000118762	PKD2	Low tissue specificity	Detected in all			ENSG00000093010
							ENSG00000015413	DPEP1	Group enriched	Detected in some	Gastrointestinal_tract, Kidney, Pancreas		ENSG00000188243	COMMD6	Low tissue specificity	Detected in all			ENSG00000125848	FLRT3	Tissue enhanced	Detected in many	Kidney														ENSG00000100284	TOM1	Tissue enhanced	Detected in all	Muscle		ENSG00000118777	ABCG2	Tissue enhanced	Detected in many	Gastrointestinal_tract		ENSG00000094914
							ENSG00000015475	BID	Tissue enhanced	Detected in all			ENSG00000188342	GTF2F2	Low tissue specificity	Detected in all			ENSG00000126768	TIMM17B	Low tissue specificity	Detected in all															ENSG00000100296	THOC5	Low tissue specificity	Detected in all			ENSG00000118804	STBD1	Tissue enhanced	Detected in many	Liver, Muscle		ENSG00000094975
							ENSG00000015479	MATR3	Low tissue specificity	Detected in all			ENSG00000196591	HDAC2	Low tissue specificity	Detected in all			ENSG00000126821	SGPP1	Tissue enhanced	Detected in all															ENSG00000100324	TAB1	Low tissue specificity	Detected in all			ENSG00000118873	RAB3GAP2	Low tissue specificity	Detected in all			ENSG00000095139
							ENSG00000015520	NPC1L1	Group enriched	Detected in some	Gastrointestinal_tract, Liver		ENSG00000196781	TLE1	Low tissue specificity	Detected in all			ENSG00000127561	SYNGR3	Tissue enriched	Detected in many	brain														ENSG00000100330	MTMR3	Low tissue specificity	Detected in all			ENSG00000119321	FKBP15	Low tissue specificity	Detected in all			ENSG00000095203
							ENSG00000015532	XYLT2	Tissue enhanced	Detected in all	Gastrointestinal_tract		ENSG00000197056	ZMYM1	Low tissue specificity	Detected in all			ENSG00000127804	METTL16	Low tissue specificity	Detected in all															ENSG00000100353	EIF3D	Low tissue specificity	Detected in all			ENSG00000119392	GLE1	Low tissue specificity	Detected in all			ENSG00000095209
							ENSG00000015568	RGPD5	Low tissue specificity	Detected in all			ENSG00000197256	KANK2	Low tissue specificity	Detected in all			ENSG00000127838	PNKD	Low tissue specificity	Detected in all															ENSG00000100354	TNRC6B	Tissue enhanced	Detected in all			ENSG00000119537	KDSR	Low tissue specificity	Detected in all			ENSG00000095319
							ENSG00000015592	STMN4	Tissue enriched	Detected in many	brain		ENSG00000197858	GPAA1	Low tissue specificity	Detected in all			ENSG00000127990	SGCE	Low tissue specificity	Detected in many															ENSG00000100372	SLC25A17	Low tissue specificity	Detected in all			ENSG00000119559	C19orf25	Low tissue specificity	Detected in all			ENSG00000095321
							ENSG00000015676	NUDCD3	Low tissue specificity	Detected in all			ENSG00000198056	PRIM1	Low tissue specificity	Detected in all			ENSG00000128011	LRFN1	Tissue enhanced	Detected in many	brain														ENSG00000100395	L3MBTL2	Low tissue specificity	Detected in all			ENSG00000119777	TMEM214	Low tissue specificity	Detected in all			ENSG00000095739
							ENSG00000016082	ISL1	Tissue enhanced	Detected in many			ENSG00000198732	SMOC1	Tissue enhanced	Detected in many	brain, Liver		ENSG00000128242	GAL3ST1	Group enriched	Detected in many	brain, Gastrointestinal_tract, Kidney, Gastrointestinal_tract														ENSG00000100441	KHNYN	Low tissue specificity	Detected in all			ENSG00000119787	ATL2	Low tissue specificity	Detected in all			ENSG00000096433
							ENSG00000016391	CHDH	Tissue enhanced	Detected in many	Kidney, Liver		ENSG00000198933	TBKBP1	Low tissue specificity	Detected in all			ENSG00000128463	EMC4	Low tissue specificity	Detected in all															ENSG00000100442	FKBP3	Tissue enhanced	Detected in all	Muscle		ENSG00000119912	IDE	Low tissue specificity	Detected in all			ENSG00000096872
							ENSG00000016402	IL20RA	Tissue enhanced	Detected in many			ENSG00000204120	GIGYF2	Low tissue specificity	Detected in all			ENSG00000128595	CALU	Low tissue specificity	Detected in all															ENSG00000100505	TRIM9	Tissue enriched	Detected in many	brain		ENSG00000120008	WDR11	Low tissue specificity	Detected in all			ENSG00000097021
							ENSG00000016490	CLCA1	Tissue enriched	Detected in some	Gastrointestinal_tract		ENSG00000204256	BRD2	Low tissue specificity	Detected in all			ENSG00000128918	ALDH1A2	Low tissue specificity	Detected in many															ENSG00000100519	PSMC6	Low tissue specificity	Detected in all			ENSG00000120253	NUP43	Low tissue specificity	Detected in all			ENSG00000099194
							ENSG00000016602	CLCA4	Group enriched	Detected in some	Gastrointestinal_tract		ENSG00000204435	CSNK2B	Low tissue specificity	Detected in all			ENSG00000129103	SUMF2	Low tissue specificity	Detected in all															ENSG00000100567	PSMA3	Low tissue specificity	Detected in all			ENSG00000120370	GORAB	Low tissue specificity	Detected in many			ENSG00000099219
							ENSG00000016864	GLT8D1	Low tissue specificity	Detected in all			ENSG00000205981	DNAJC19	Low tissue specificity	Detected in all			ENSG00000129562	DAD1	Low tissue specificity	Detected in all															ENSG00000100580	TMED8	Low tissue specificity	Detected in all			ENSG00000120451	SNX19	Low tissue specificity	Detected in all			ENSG00000099250
							ENSG00000017260	ATP2C1	Low tissue specificity	Detected in all			ENSG00000213024	NUP62	Low tissue specificity	Detected in all			ENSG00000129625	REEP5	Low tissue specificity	Detected in all															ENSG00000100596	SPTLC2	Low tissue specificity	Detected in all			ENSG00000120802	TMPO	Tissue enhanced	Detected in all			ENSG00000099341
							ENSG00000017427	IGF1	Low tissue specificity	Detected in many			ENSG00000213066	FGFR1OP	Tissue enhanced	Detected in all			ENSG00000129667	RHBDF2	Low tissue specificity	Detected in all															ENSG00000100614	PPM1A	Low tissue specificity	Detected in all			ENSG00000121057	AKAP1	Tissue enhanced	Detected in all	Muscle		ENSG00000099797
							ENSG00000017483	SLC38A5	Tissue enriched	Detected in many	Pancreas		ENSG00000213186	TRIM59	Tissue enhanced	Detected in many	brain		ENSG00000130150	MOSPD2	Low tissue specificity	Detected in all															ENSG00000100697	DICER1	Low tissue specificity	Detected in all			ENSG00000121210	KIAA0922	Tissue enhanced	Detected in many			ENSG00000099821
							ENSG00000017797	RALBP1	Low tissue specificity	Detected in all			ENSG00000215251	FASTKD5	Low tissue specificity	Detected in all			ENSG00000130158	DOCK6	Low tissue specificity	Detected in many															ENSG00000100726	TELO2	Low tissue specificity	Detected in all			ENSG00000121361	KCNJ8	Tissue enhanced	Detected in many	Heart, Pancreas		ENSG00000099822
							ENSG00000018189	RUFY3	Tissue enhanced	Detected in all	brain		ENSG00000230989	HSBP1	Low tissue specificity	Detected in all			ENSG00000130164	LDLR	Low tissue specificity	Detected in all															ENSG00000100764	PSMC1	Tissue enhanced	Detected in all	Muscle		ENSG00000121940	CLCC1	Low tissue specificity	Detected in all			ENSG00000099968
							ENSG00000018236	CNTN1	Tissue enhanced	Detected in many	brain		ENSG00000233276	GPX1					ENSG00000130175	PRKCSH	Low tissue specificity	Detected in all															ENSG00000100804	PSMB5	Low tissue specificity	Detected in all			ENSG00000122378	FAM213A	Tissue enhanced	Detected in all			ENSG00000099992
							ENSG00000018280	SLC11A1	Tissue enhanced	Detected in many	Lung		ENSG00000234616	JRK	Low tissue specificity	Detected in many			ENSG00000130202	NECTIN2	Low tissue specificity	Detected in all															ENSG00000100883	SRP54	Low tissue specificity	Detected in all			ENSG00000122692	SMU1	Low tissue specificity	Detected in all			ENSG00000100014
							ENSG00000018408	WWTR1	Low tissue specificity	Detected in many			ENSG00000240344	PPIL3	Low tissue specificity	Detected in all			ENSG00000130414	NDUFA10	Low tissue specificity	Detected in all															ENSG00000100888	CHD8	Low tissue specificity	Detected in all			ENSG00000122705	CLTA	Low tissue specificity	Detected in all			ENSG00000100023
							ENSG00000018510	AGPS	Low tissue specificity	Detected in all			ENSG00000253710	ALG11	Low tissue specificity	Detected in all			ENSG00000130433	CACNG6	Group enriched	Detected in some	Muscle														ENSG00000100889	PCK2	Group enriched	Detected in all	Gastrointestinal_tract, Liver		ENSG00000122778	KIAA1549	Tissue enhanced	Detected in many			ENSG00000100029
							ENSG00000018610	CXorf56	Low tissue specificity	Detected in all			ENSG00000259431	THTPA	Low tissue specificity	Detected in all			ENSG00000130529	TRPM4	Low tissue specificity	Detected in all															ENSG00000100890	PRORP	Low tissue specificity	Detected in all			ENSG00000122873	CISD1	Tissue enhanced	Detected in all			ENSG00000100031
							ENSG00000018625	ATP1A2	Group enriched	Detected in all	brain, Muscle		ENSG00000275700	AATF	Low tissue specificity	Detected in all			ENSG00000130699	TAF4	Low tissue specificity	Detected in all															ENSG00000100902	PSMA6	Low tissue specificity	Detected in all			ENSG00000122958	VPS26A	Low tissue specificity	Detected in all			ENSG00000100038
							ENSG00000018699	TTC27	Low tissue specificity	Detected in all			ENSG00000277972	CISD3	Low tissue specificity	Detected in many			ENSG00000130714	POMT1	Low tissue specificity	Detected in all															ENSG00000100926	TM9SF1	Low tissue specificity	Detected in all			ENSG00000123064	DDX54	Low tissue specificity	Detected in all			ENSG00000100075
							ENSG00000018869	ZNF582	Low tissue specificity	Detected in all			#N/A	L1RE1					ENSG00000130764	LRRC47	Low tissue specificity	Detected in all															ENSG00000100934	SEC23A	Low tissue specificity	Detected in all			ENSG00000123104	ITPR2	Tissue enhanced	Detected in all	Liver		ENSG00000100129
							ENSG00000019102	VSIG2	Tissue enhanced	Detected in many	Gastrointestinal_tract								ENSG00000130779	CLIP1	Tissue enhanced	Detected in all	Muscle														ENSG00000100941	PNN	Low tissue specificity	Detected in all			ENSG00000123146	CD97	Tissue enhanced	Detected in many			ENSG00000100201
							ENSG00000019144	PHLDB1	Tissue enhanced	Detected in many	brain								ENSG00000131094	C1QL1	Tissue enhanced	Detected in many	brain														ENSG00000101057	MYBL2	Tissue enhanced	Detected in many			ENSG00000123191	ATP7B	Tissue enhanced	Detected in many	Liver		ENSG00000100216
							ENSG00000019169	MARCO	Tissue enhanced	Detected in many	Liver, Lung								ENSG00000131148	EMC8	Low tissue specificity	Detected in all															ENSG00000101079	NDRG3	Tissue enhanced	Detected in all	brain		ENSG00000123353	ORMDL2	Low tissue specificity	Detected in all			ENSG00000100226
							ENSG00000019186	CYP24A1	Tissue enhanced	Detected in many	Kidney								ENSG00000131236	CAP1	Tissue enhanced	Detected in all															ENSG00000101132	PFDN4	Low tissue specificity	Detected in all			ENSG00000123472	ATPAF1	Tissue enhanced	Detected in all	Heart		ENSG00000100227
							ENSG00000019485	PRDM11	Low tissue specificity	Detected in all									ENSG00000131389	SLC6A6	Tissue enhanced	Detected in all															ENSG00000101138	CSTF1	Low tissue specificity	Detected in all			ENSG00000123684	LPGAT1	Tissue enhanced	Detected in all	Liver		ENSG00000100242
							ENSG00000019505	SYT13	Tissue enhanced	Detected in many	brain								ENSG00000131507	NDFIP1	Low tissue specificity	Detected in all															ENSG00000101146	RAE1	Tissue enhanced	Detected in all			ENSG00000123983	ACSL3	Tissue enriched	Detected in all			ENSG00000100258
							ENSG00000019549	SNAI2	Low tissue specificity	Detected in many									ENSG00000131591	C1orf159	Low tissue specificity	Detected in all															ENSG00000101150	TPD52L2	Low tissue specificity	Detected in all			ENSG00000124067	SLC12A4	Low tissue specificity	Detected in all			ENSG00000100263
							ENSG00000019582	CD74	Tissue enhanced	Detected in all									ENSG00000131724	IL13RA1	Low tissue specificity	Detected in all															ENSG00000101158	NELFCD	Low tissue specificity	Detected in all			ENSG00000124155	PIGT	Low tissue specificity	Detected in all			ENSG00000100266
							ENSG00000019991	HGF	Tissue enhanced	Detected in many									ENSG00000131871	SELENOS	Low tissue specificity	Detected in all															ENSG00000101199	ARFGAP1	Low tissue specificity	Detected in all			ENSG00000124164	VAPB	Low tissue specificity	Detected in all			ENSG00000100280
							ENSG00000019995	ZRANB1	Low tissue specificity	Detected in all									ENSG00000131981	LGALS3	Low tissue specificity	Detected in many															ENSG00000101216	GMEB2	Low tissue specificity	Detected in all			ENSG00000124198	ARFGEF2	Tissue enhanced	Detected in all			ENSG00000100292
							ENSG00000020129	NCDN	Tissue enriched	Detected in many	brain								ENSG00000132432	SEC61G	Low tissue specificity	Detected in all															ENSG00000101337	TM9SF4	Low tissue specificity	Detected in all			ENSG00000124222	STX16	Low tissue specificity	Detected in all			ENSG00000100297
							ENSG00000020181	ADGRA2	Low tissue specificity	Detected in many									ENSG00000132481	TRIM47	Low tissue specificity	Detected in all															ENSG00000101350	KIF3B	Low tissue specificity	Detected in all			ENSG00000124333	VAMP7	Low tissue specificity	Detected in all			ENSG00000100300
							ENSG00000020256	ZFP64	Low tissue specificity	Detected in all									ENSG00000132639	SNAP25	Tissue enriched	Detected in many	brain														ENSG00000101407	TTI1	Low tissue specificity	Detected in all			ENSG00000124783	SSR1	Low tissue specificity	Detected in all			ENSG00000100316
							ENSG00000020426	MNAT1	Low tissue specificity	Detected in all									ENSG00000132670	PTPRA	Low tissue specificity	Detected in all															ENSG00000101413	RPRD1B	Tissue enriched	Detected in all	Liver		ENSG00000125257	ABCC4	Tissue enhanced	Detected in all			ENSG00000100347
							ENSG00000020577	SAMD4A	Tissue enhanced	Detected in many	Muscle								ENSG00000133216	EPHB2	Tissue enhanced	Detected in many	Gastrointestinal_tract														ENSG00000101445	PPP1R16B	Tissue enhanced	Detected in many	brain		ENSG00000125266	EFNB2	Low tissue specificity	Detected in many			ENSG00000100372
							ENSG00000020633	RUNX3	Tissue enhanced	Detected in many									ENSG00000133313	CNDP2	Low tissue specificity	Detected in all															ENSG00000101452	DHX35	Low tissue specificity	Detected in all			ENSG00000125450	NUP85	Low tissue specificity	Detected in all			ENSG00000100380
							ENSG00000020922	MRE11	Low tissue specificity	Detected in all									ENSG00000133636	NTS	Tissue enriched	Detected in some	Gastrointestinal_tract														ENSG00000101463	SYNDIG1	Tissue enhanced	Detected in many	brain, Heart		ENSG00000125505	MBOAT7	Low tissue specificity	Detected in all			ENSG00000100442
							ENSG00000021300	PLEKHB1	Tissue enriched	Detected in many	brain								ENSG00000133657	ATP13A3	Low tissue specificity	Detected in all															ENSG00000101473	ACOT8	Low tissue specificity	Detected in all			ENSG00000125633	CCDC93	Low tissue specificity	Detected in all			ENSG00000100462
							ENSG00000021355	SERPINB1	Tissue enhanced	Detected in all									ENSG00000133678	TMEM254	Low tissue specificity	Detected in all															ENSG00000101474	APMAP	Tissue enhanced	Detected in all	Liver		ENSG00000125734	GPR108	Low tissue specificity	Detected in all			ENSG00000100473
							ENSG00000021461	CYP3A43	Tissue enriched	Detected in some	Liver								ENSG00000133943	DGLUCY	Tissue enhanced	Detected in all	Muscle														ENSG00000101624	CEP76	Low tissue specificity	Detected in all			ENSG00000125827	TMX4	Low tissue specificity	Detected in all			ENSG00000100478
							ENSG00000021488	SLC7A9	Group enriched	Detected in some	Gastrointestinal_tract, Kidney								ENSG00000134240	HMGCS2	Tissue enriched	Detected in many	Liver														ENSG00000101639	CEP192	Low tissue specificity	Detected in all			ENSG00000125844	RRBP1	Tissue enhanced	Detected in all	Pancreas		ENSG00000100532
							ENSG00000021574	SPAST	Low tissue specificity	Detected in all									ENSG00000134243	SORT1	Tissue enhanced	Detected in all	brain														ENSG00000101752	MIB1	Low tissue specificity	Detected in all			ENSG00000125868	DSTN	Low tissue specificity	Detected in all			ENSG00000100568
							ENSG00000021645	NRXN3	Tissue enhanced	Detected in many	brain								ENSG00000134250	NOTCH2	Low tissue specificity	Detected in all															ENSG00000101811	CSTF2	Low tissue specificity	Detected in all			ENSG00000125875	TBC1D20	Low tissue specificity	Detected in all			ENSG00000100580
							ENSG00000021762	OSBPL5	Low tissue specificity	Detected in all									ENSG00000134265	NAPG	Tissue enhanced	Detected in all	brain														ENSG00000101868	POLA1	Low tissue specificity	Detected in all			ENSG00000126062	TMEM115	Low tissue specificity	Detected in all			ENSG00000100612
							ENSG00000021776	AQR	Low tissue specificity	Detected in all									ENSG00000134278	SPIRE1	Low tissue specificity	Detected in all															ENSG00000101871	MID1	Low tissue specificity	Detected in many			ENSG00000126247	CAPNS1	Low tissue specificity	Detected in all			ENSG00000100697
							ENSG00000021826	CPS1	Tissue enriched	Detected in some	Liver								ENSG00000134291	TMEM106C	Low tissue specificity	Detected in all															ENSG00000101940	WDR13	Low tissue specificity	Detected in all			ENSG00000126524	SBDS	Low tissue specificity	Detected in all			ENSG00000100714
							ENSG00000021852	C8B	Tissue enriched	Detected in some	Liver								ENSG00000134294	SLC38A2	Low tissue specificity	Detected in all															ENSG00000101966	XIAP	Low tissue specificity	Detected in all			ENSG00000126777	KTN1	Low tissue specificity	Detected in all			ENSG00000100731
							ENSG00000022267	FHL1	Group enriched	Detected in many	Muscle, Airway								ENSG00000134352	IL6ST	Low tissue specificity	Detected in all															ENSG00000101974	ATP11C	Low tissue specificity	Detected in all			ENSG00000126803	HSPA2	Tissue enhanced	Detected in many	brain, Muscle		ENSG00000100764
							ENSG00000022277	RTF2	Low tissue specificity	Detected in all									ENSG00000134375	TIMM17A	Low tissue specificity	Detected in all															ENSG00000101997	CCDC22	Low tissue specificity	Detected in all			ENSG00000126883	NUP214	Tissue enhanced	Detected in all			ENSG00000100804
							ENSG00000022355	GABRA1	Tissue enriched	Detected in many	brain								ENSG00000134575	ACP2	Low tissue specificity	Detected in all															ENSG00000102038	SMARCA1	Low tissue specificity	Detected in many			ENSG00000127022	CANX	Low tissue specificity	Detected in all			ENSG00000100815
							ENSG00000022556	NLRP2	Tissue enhanced	Detected in many									ENSG00000134762	DSC3	Group enriched	Detected in many	Airway														ENSG00000102081	FMR1	Low tissue specificity	Detected in all			ENSG00000127445	PIN1	Tissue enhanced	Detected in all			ENSG00000100823
							ENSG00000022567	SLC45A4	Low tissue specificity	Detected in all									ENSG00000134824	FADS2	Tissue enhanced	Detected in all															ENSG00000102178	UBL4A	Low tissue specificity	Detected in all			ENSG00000127526	SLC35E1	Low tissue specificity	Detected in all			ENSG00000100888
							ENSG00000022840	RNF10	Low tissue specificity	Detected in all									ENSG00000134825	TMEM258	Low tissue specificity	Detected in all															ENSG00000102218	RP2	Low tissue specificity	Detected in all			ENSG00000127564	PKMYT1	Group enriched	Detected in many			ENSG00000100889
							ENSG00000022976	ZNF839	Low tissue specificity	Detected in all									ENSG00000134910	STT3A	Tissue enhanced	Detected in all															ENSG00000102225	CDK16	Tissue enhanced	Detected in all	Muscle		ENSG00000127884	ECHS1	Tissue enhanced	Detected in all	Liver		ENSG00000100890
							ENSG00000023041	ZDHHC6	Low tissue specificity	Detected in all									ENSG00000134970	TMED7	Low tissue specificity	Detected in all															ENSG00000102226	USP11	Tissue enhanced	Detected in all	brain		ENSG00000127946	HIP1	Low tissue specificity	Detected in all			ENSG00000100902
							ENSG00000023171	GRAMD1B	Group enriched	Detected in many	brain, Gastrointestinal_tract								ENSG00000135018	UBQLN1	Low tissue specificity	Detected in all															ENSG00000102302	FGD1	Low tissue specificity	Detected in all			ENSG00000127948	POR	Tissue enhanced	Detected in all	Liver		ENSG00000100926
							ENSG00000023191	RNH1	Low tissue specificity	Detected in all									ENSG00000135048	CEMIP2	Tissue enhanced	Detected in all															ENSG00000102309	PIN4	Tissue enhanced	Detected in all	Muscle		ENSG00000128283	CDC42EP1	Low tissue specificity	Detected in all			ENSG00000100934
							ENSG00000023228	NDUFS1	Tissue enhanced	Detected in all	Muscle								ENSG00000135052	GOLM1	Tissue enhanced	Detected in all	Gastrointestinal_tract														ENSG00000102317	RBM3	Low tissue specificity	Detected in all			ENSG00000128524	ATP6V1F	Low tissue specificity	Detected in all			ENSG00000100997
							ENSG00000023287	RB1CC1	Low tissue specificity	Detected in all									ENSG00000135069	PSAT1	Tissue enhanced	Detected in many	Kidney, Liver														ENSG00000102401	ARMCX3	Low tissue specificity	Detected in all			ENSG00000128595	CALU	Low tissue specificity	Detected in all			ENSG00000101040
							ENSG00000023318	ERP44	Low tissue specificity	Detected in all									ENSG00000135503	ACVR1B	Low tissue specificity	Detected in all															ENSG00000102580	DNAJC3	Low tissue specificity	Detected in all			ENSG00000128609	NDUFA5	Low tissue specificity	Detected in all			ENSG00000101146
							ENSG00000023330	ALAS1	Tissue enhanced	Detected in all	Liver								ENSG00000135775	COG2	Low tissue specificity	Detected in all															ENSG00000102780	DGKH	Low tissue specificity	Detected in all			ENSG00000129084	PSMA1	Low tissue specificity	Detected in all			ENSG00000101161
							ENSG00000023445	BIRC3	Tissue enhanced	Detected in many	Gastrointestinal_tract								ENSG00000135776	ABCB10	Low tissue specificity	Detected in all															ENSG00000102858	MGRN1	Low tissue specificity	Detected in all			ENSG00000129128	SPCS3	Low tissue specificity	Detected in all			ENSG00000101210
							ENSG00000023516	AKAP11	Low tissue specificity	Detected in all									ENSG00000135823	STX6	Low tissue specificity	Detected in all															ENSG00000102921	N4BP1	Low tissue specificity	Detected in all			ENSG00000129245	FXR2	Tissue enhanced	Detected in all	Muscle		ENSG00000101216
							ENSG00000023572	GLRX2	Low tissue specificity	Detected in all									ENSG00000135916	ITM2C	Group enriched	Detected in all	brain, Gastrointestinal_tract														ENSG00000103018	CYB5B	Tissue enhanced	Detected in all			ENSG00000129255	MPDU1	Tissue enhanced	Detected in all	Liver		ENSG00000101246
							ENSG00000023608	SNAPC1	Low tissue specificity	Detected in all									ENSG00000135919	SERPINE2	Tissue enriched	Detected in many															ENSG00000103051	COG4	Low tissue specificity	Detected in all			ENSG00000129625	REEP5	Low tissue specificity	Detected in all			ENSG00000101247
							ENSG00000023697	DERA	Low tissue specificity	Detected in all									ENSG00000135924	DNAJB2	Low tissue specificity	Detected in all															ENSG00000103064	SLC7A6	Tissue enhanced	Detected in all	Muscle		ENSG00000130150	MOSPD2	Low tissue specificity	Detected in all			ENSG00000101290
							ENSG00000023734	STRAP	Low tissue specificity	Detected in all									ENSG00000136026	CKAP4	Low tissue specificity	Detected in all															ENSG00000103089	FA2H	Tissue enhanced	Detected in many	brain, Gastrointestinal_tract		ENSG00000130202	PVRL2	Low tissue specificity	Detected in all			ENSG00000101294
							ENSG00000023839	ABCC2	Tissue enhanced	Detected in some	Gastrointestinal_tract, Kidney, Liver								ENSG00000136152	COG3	Low tissue specificity	Detected in all															ENSG00000103152	MPG	Low tissue specificity	Detected in all			ENSG00000130529	TRPM4	Low tissue specificity	Detected in all			ENSG00000101310
							ENSG00000023892	DEF6	Tissue enhanced	Detected in many									ENSG00000136156	ITM2B	Tissue enhanced	Detected in all															ENSG00000103160	HSDL1	Low tissue specificity	Detected in all			ENSG00000130703	OSBPL2	Low tissue specificity	Detected in all			ENSG00000101311
							ENSG00000023902	PLEKHO1	Tissue enhanced	Detected in all	Muscle								ENSG00000136295	TTYH3	Low tissue specificity	Detected in all															ENSG00000103194	USP10	Tissue enhanced	Detected in all			ENSG00000130748	TMEM160	Low tissue specificity	Detected in all			ENSG00000101337
							ENSG00000023909	GCLM	Low tissue specificity	Detected in all									ENSG00000136631	VPS45	Low tissue specificity	Detected in all															ENSG00000103266	STUB1	Low tissue specificity	Detected in all			ENSG00000130821	SLC6A8	Low tissue specificity	Detected in all			ENSG00000101346
							ENSG00000024048	UBR2	Low tissue specificity	Detected in all									ENSG00000136710	CCDC115	Low tissue specificity	Detected in all															ENSG00000103319	EEF2K	Low tissue specificity	Detected in all			ENSG00000131067	GGT7	Low tissue specificity	Detected in all			ENSG00000101361
							ENSG00000024422	EHD2	Low tissue specificity	Detected in many									ENSG00000136802	LRRC8A	Low tissue specificity	Detected in all															ENSG00000103335	PIEZO1	Low tissue specificity	Detected in all			ENSG00000131374	TBC1D5	Low tissue specificity	Detected in all			ENSG00000101365
							ENSG00000024526	DEPDC1	Tissue enhanced	Detected in many									ENSG00000136816	TOR1B	Low tissue specificity	Detected in all															ENSG00000103356	EARS2	Low tissue specificity	Detected in all			ENSG00000131389	SLC6A6	Tissue enhanced	Detected in all			ENSG00000101384
							ENSG00000024862	CCDC28A	Low tissue specificity	Detected in all									ENSG00000136827	TOR1A	Low tissue specificity	Detected in all															ENSG00000103363	ELOB	Low tissue specificity	Detected in all			ENSG00000131748	STARD3	Low tissue specificity	Detected in all			ENSG00000101391
							ENSG00000025039	RRAGD	Tissue enhanced	Detected in all	Muscle								ENSG00000136877	FPGS	Low tissue specificity	Detected in all															ENSG00000103365	GGA2	Low tissue specificity	Detected in all			ENSG00000131899	LLGL1	Tissue enriched	Detected in all	brain		ENSG00000101407
							ENSG00000025156	HSF2	Low tissue specificity	Detected in all									ENSG00000137040	RANBP6	Low tissue specificity	Detected in all															ENSG00000103449	SALL1	Tissue enhanced	Detected in many	brain, Kidney, Liver		ENSG00000132182	NUP210	Tissue enhanced	Detected in all			ENSG00000101464
							ENSG00000025293	PHF20	Low tissue specificity	Detected in all									ENSG00000137261	KIAA0319	Tissue enriched	Detected in many	brain														ENSG00000103494	RPGRIP1L	Tissue enhanced	Detected in all			ENSG00000132254	ARFIP2	Low tissue specificity	Detected in all			ENSG00000101474
							ENSG00000025423	HSD17B6	Tissue enriched	Detected in many	Liver								ENSG00000137409	MTCH1	Low tissue specificity	Detected in all															ENSG00000103495	MAZ	Low tissue specificity	Detected in all			ENSG00000132305	IMMT	Low tissue specificity	Detected in all			ENSG00000101557
							ENSG00000025434	NR1H3	Tissue enhanced	Detected in all									ENSG00000137414	FAM8A1	Low tissue specificity	Detected in all															ENSG00000103496	STX4	Low tissue specificity	Detected in all			ENSG00000132549	VPS13B	Low tissue specificity	Detected in all			ENSG00000101558
							ENSG00000025708	TYMP	Tissue enhanced	Detected in all									ENSG00000137513	NARS2	Low tissue specificity	Detected in all															ENSG00000103512	NOMO1	Tissue enhanced	Detected in many	Pancreas		ENSG00000132563	REEP2	Tissue enhanced	Detected in many	brain		ENSG00000101596
							ENSG00000025770	NCAPH2	Low tissue specificity	Detected in all									ENSG00000137563	GGH	Tissue enhanced	Detected in all	Kidney, Liver														ENSG00000103540	CCP110	Tissue enhanced	Detected in all	brain		ENSG00000132589	FLOT2	Low tissue specificity	Detected in all			ENSG00000101856
							ENSG00000025772	TOMM34	Tissue enhanced	Detected in all	brain								ENSG00000137700	SLC37A4	Tissue enhanced	Detected in all	Liver														ENSG00000103591	AAGAB	Low tissue specificity	Detected in all			ENSG00000132661	NXT1	Low tissue specificity	Detected in all			ENSG00000101868
							ENSG00000025796	SEC63	Low tissue specificity	Detected in all									ENSG00000137731	FXYD2	Tissue enhanced	Detected in some	Kidney, Pancreas, Airway														ENSG00000103657	HERC1	Low tissue specificity	Detected in all			ENSG00000133195	SLC39A11	Low tissue specificity	Detected in all			ENSG00000101871
							ENSG00000025800	KPNA6	Low tissue specificity	Detected in all									ENSG00000137819	PAQR5	Tissue enhanced	Detected in many	Kidney														ENSG00000103932	RPAP1	Low tissue specificity	Detected in all			ENSG00000133265	HSPBP1	Low tissue specificity	Detected in all			ENSG00000101997
							ENSG00000026025	VIM	Low tissue specificity	Detected in all									ENSG00000137868	STRA6	Group enriched	Detected in many															ENSG00000103966	EHD4	Low tissue specificity	Detected in all			ENSG00000133318	RTN3	Tissue enhanced	Detected in all	brain		ENSG00000102054
							ENSG00000026103	FAS	Low tissue specificity	Detected in all									ENSG00000138061	CYP1B1	Tissue enhanced	Detected in many	Lung														ENSG00000103995	CEP152	Low tissue specificity	Detected in all			ENSG00000133657	ATP13A3	Low tissue specificity	Detected in all			ENSG00000102081
							ENSG00000026297	RNASET2	Tissue enhanced	Detected in all									ENSG00000138069	RAB1A	Low tissue specificity	Detected in all															ENSG00000104044	OCA2	Tissue enhanced	Detected in many			ENSG00000133687	TMTC1	Low tissue specificity	Detected in many			ENSG00000102100
							ENSG00000026508	CD44	Low tissue specificity	Detected in many									ENSG00000138101	DTNB	Tissue enhanced	Detected in all	Airway														ENSG00000104067	TJP1	Low tissue specificity	Detected in all			ENSG00000134250	NOTCH2	Low tissue specificity	Detected in all			ENSG00000102119
							ENSG00000026559	KCNG1	Tissue enhanced	Detected in many									ENSG00000138119	MYOF	Low tissue specificity	Detected in many															ENSG00000104142	VPS18	Low tissue specificity	Detected in all			ENSG00000134291	TMEM106C	Low tissue specificity	Detected in all			ENSG00000102158
							ENSG00000026652	AGPAT4	Tissue enhanced	Detected in many	brain								ENSG00000138399	FASTKD1	Low tissue specificity	Detected in all															ENSG00000104154	SLC30A4	Tissue enhanced	Detected in all			ENSG00000134294	SLC38A2	Low tissue specificity	Detected in all			ENSG00000102178
							ENSG00000026751	SLAMF7	Tissue enhanced	Detected in many									ENSG00000138413	IDH1	Low tissue specificity	Detected in all															ENSG00000104218	CSPP1	Low tissue specificity	Detected in all			ENSG00000134755	DSC2	Tissue enhanced	Detected in many	Airway		ENSG00000102218
							ENSG00000026950	BTN3A1	Low tissue specificity	Detected in all									ENSG00000138592	USP8	Low tissue specificity	Detected in all															ENSG00000104290	FZD3	Low tissue specificity	Detected in many			ENSG00000134824	FADS2	Tissue enhanced	Detected in all			ENSG00000102226
							ENSG00000027001	MIPEP	Low tissue specificity	Detected in all									ENSG00000138604	GLCE	Tissue enhanced	Detected in many	brain														ENSG00000104408	EIF3E	Low tissue specificity	Detected in all			ENSG00000134851	TMEM165	Low tissue specificity	Detected in all			ENSG00000102393
							ENSG00000027075	PRKCH	Low tissue specificity	Detected in all									ENSG00000138696	BMPR1B	Tissue enhanced	Detected in many															ENSG00000104419	NDRG1	Low tissue specificity	Detected in all			ENSG00000134882	UBAC2	Low tissue specificity	Detected in all			ENSG00000102401
							ENSG00000027644	INSRR	Tissue enhanced	Detected in some	brain, Kidney								ENSG00000138698	RAP1GDS1	Low tissue specificity	Detected in all															ENSG00000104450	SPAG1	Low tissue specificity	Detected in many			ENSG00000135046	ANXA1	Tissue enhanced	Detected in many	Airway		ENSG00000102531
							ENSG00000027697	IFNGR1	Low tissue specificity	Detected in all									ENSG00000138757	G3BP2	Low tissue specificity	Detected in all															ENSG00000104517	UBR5	Low tissue specificity	Detected in all			ENSG00000135048	TMEM2	Tissue enhanced	Detected in all			ENSG00000102580
							ENSG00000027847	B4GALT7	Low tissue specificity	Detected in all									ENSG00000138777	PPA2	Low tissue specificity	Detected in all															ENSG00000104671	DCTN6	Low tissue specificity	Detected in all			ENSG00000135070	ISCA1	Low tissue specificity	Detected in all			ENSG00000102595
							ENSG00000027869	SH2D2A	Tissue enhanced	Detected in many									ENSG00000138785	INTS12	Low tissue specificity	Detected in all															ENSG00000104728	ARHGEF10	Low tissue specificity	Detected in all			ENSG00000135093	USP30	Low tissue specificity	Detected in all			ENSG00000102743
							ENSG00000028116	VRK2	Low tissue specificity	Detected in all									ENSG00000139211	AMIGO2	Tissue enhanced	Detected in all															ENSG00000104756	KCTD9	Low tissue specificity	Detected in all			ENSG00000135249	RINT1	Low tissue specificity	Detected in all			ENSG00000102763
							ENSG00000028137	TNFRSF1B	Tissue enhanced	Detected in all									ENSG00000139263	LRIG3	Low tissue specificity	Detected in many															ENSG00000104853	CLPTM1	Low tissue specificity	Detected in all			ENSG00000135317	SNX14	Low tissue specificity	Detected in all			ENSG00000102805
							ENSG00000028203	VEZT	Low tissue specificity	Detected in all									ENSG00000139350	NEDD1	Low tissue specificity	Detected in all															ENSG00000104872	PIH1D1	Low tissue specificity	Detected in all			ENSG00000135333	EPHA7	Tissue enriched	Detected in many			ENSG00000102858
							ENSG00000028277	POU2F2	Group enriched	Detected in many	brain, Gastrointestinal_tract								ENSG00000139370	SLC15A4	Low tissue specificity	Detected in all															ENSG00000104881	PPP1R13L	Tissue enhanced	Detected in many			ENSG00000135392	DNAJC14	Low tissue specificity	Detected in all			ENSG00000102870
							ENSG00000028310	BRD9	Low tissue specificity	Detected in all									ENSG00000139921	TMX1	Low tissue specificity	Detected in all															ENSG00000104969	SGTA	Low tissue specificity	Detected in all			ENSG00000135424	ITGA7	Tissue enhanced	Detected in many	Heart, Muscle		ENSG00000102900
							ENSG00000028528	SNX1	Low tissue specificity	Detected in all									ENSG00000140199	SLC12A6	Low tissue specificity	Detected in all															ENSG00000104979	C19orf53	Low tissue specificity	Detected in all			ENSG00000135476	ESPL1	Tissue enhanced	Detected in many			ENSG00000102978
							ENSG00000028839	TBPL1	Tissue enhanced	Detected in all									ENSG00000140297	GCNT3	Tissue enhanced	Detected in many	Gastrointestinal_tract, Airway														ENSG00000105063	PPP6R1	Low tissue specificity	Detected in all			ENSG00000135587	SMPD2	Low tissue specificity	Detected in all			ENSG00000103018
							ENSG00000029153	ARNTL2	Tissue enhanced	Detected in many									ENSG00000140497	SCAMP2	Low tissue specificity	Detected in all															ENSG00000105135	ILVBL	Low tissue specificity	Detected in all			ENSG00000135631	RAB11FIP5	Tissue enhanced	Detected in all			ENSG00000103043
							ENSG00000029363	BCLAF1	Low tissue specificity	Detected in all									ENSG00000140525	FANCI	Tissue enhanced	Detected in all															ENSG00000105137	SYDE1	Tissue enhanced	Detected in many			ENSG00000135677	GNS	Low tissue specificity	Detected in all			ENSG00000103051
							ENSG00000029364	SLC39A9	Low tissue specificity	Detected in all									ENSG00000140564	FURIN	Group enriched	Detected in all	Liver, Airway														ENSG00000105176	URI1	Low tissue specificity	Detected in all			ENSG00000135775	COG2	Low tissue specificity	Detected in all			ENSG00000103064
							ENSG00000029534	ANK1	Group enriched	Detected in many	Muscle, Airway								ENSG00000140650	PMM2	Low tissue specificity	Detected in all															ENSG00000105193	RPS16	Low tissue specificity	Detected in all			ENSG00000135776	ABCB10	Low tissue specificity	Detected in all			ENSG00000103089
							ENSG00000029559	IBSP	Tissue enhanced	Detected in some	brain								ENSG00000140950	MEAK7	Low tissue specificity	Detected in all															ENSG00000105202	FBL	Low tissue specificity	Detected in all			ENSG00000135823	STX6	Low tissue specificity	Detected in all			ENSG00000103160
							ENSG00000029639	TFB1M	Low tissue specificity	Detected in all									ENSG00000141198	TOM1L1	Low tissue specificity	Detected in many															ENSG00000105220	GPI	Low tissue specificity	Detected in all			ENSG00000135916	ITM2C	Group enriched	Detected in all	brain, Gastrointestinal_tract		ENSG00000103187
							ENSG00000029725	RABEP1	Low tissue specificity	Detected in all									ENSG00000141378	PTRH2	Low tissue specificity	Detected in all															ENSG00000105221	AKT2	Low tissue specificity	Detected in all			ENSG00000135932	CAB39	Low tissue specificity	Detected in all			ENSG00000103194
							ENSG00000029993	HMGB3	Tissue enhanced	Detected in all									ENSG00000141429	GALNT1	Low tissue specificity	Detected in all															ENSG00000105245	NUMBL	Low tissue specificity	Detected in all			ENSG00000136026	CKAP4	Low tissue specificity	Detected in all			ENSG00000103202
							ENSG00000030066	NUP160	Low tissue specificity	Detected in all									ENSG00000141437	SLC25A52	Tissue enriched	Detected in some															ENSG00000105255	FSD1	Group enriched	Detected in many	brain		ENSG00000136044	APPL2	Low tissue specificity	Detected in all			ENSG00000103222
							ENSG00000030110	BAK1	Low tissue specificity	Detected in all									ENSG00000141696	P3H4	Low tissue specificity	Detected in many															ENSG00000105281	SLC1A5	Low tissue specificity	Detected in many			ENSG00000136152	COG3	Low tissue specificity	Detected in all			ENSG00000103249
							ENSG00000030304	MUSK	Tissue enriched	Detected in many	Muscle								ENSG00000141699	RETREG3	Low tissue specificity	Detected in all															ENSG00000105287	PRKD2	Low tissue specificity	Detected in all			ENSG00000136156	ITM2B	Tissue enhanced	Detected in all			ENSG00000103257
							ENSG00000030419	IKZF2	Tissue enhanced	Detected in all									ENSG00000141736	ERBB2	Low tissue specificity	Detected in many															ENSG00000105321	CCDC9	Low tissue specificity	Detected in all			ENSG00000136238	RAC1	Low tissue specificity	Detected in all			ENSG00000103266
							ENSG00000030582	GRN	Low tissue specificity	Detected in all									ENSG00000141753	IGFBP4	Tissue enhanced	Detected in many															ENSG00000105372	RPS19	Tissue enhanced	Detected in all			ENSG00000136243	NUPL2	Low tissue specificity	Detected in all			ENSG00000103356
							ENSG00000031003	FAM13B	Low tissue specificity	Detected in all									ENSG00000142627	EPHA2	Tissue enhanced	Detected in many															ENSG00000105379	ETFB	Tissue enhanced	Detected in all	Heart, Liver		ENSG00000136478	TEX2	Low tissue specificity	Detected in all			ENSG00000103381
							ENSG00000031081	ARHGAP31	Low tissue specificity	Detected in all									ENSG00000142634	EFHD2	Low tissue specificity	Detected in all															ENSG00000105401	CDC37	Low tissue specificity	Detected in all			ENSG00000136631	VPS45	Low tissue specificity	Detected in all			ENSG00000103415
							ENSG00000031691	CENPQ	Low tissue specificity	Detected in all									ENSG00000142949	PTPRF	Low tissue specificity	Detected in many															ENSG00000105402	NAPA	Low tissue specificity	Detected in all			ENSG00000136699	SMPD4	Low tissue specificity	Detected in all			ENSG00000103423
							ENSG00000031698	SARS	Low tissue specificity	Detected in all									ENSG00000143126	CELSR2	Tissue enhanced	Detected in many	brain														ENSG00000105404	RABAC1	Low tissue specificity	Detected in all			ENSG00000136710	CCDC115	Low tissue specificity	Detected in all			ENSG00000103429
							ENSG00000031823	RANBP3	Low tissue specificity	Detected in all									ENSG00000143376	SNX27	Low tissue specificity	Detected in all															ENSG00000105426	PTPRS	Low tissue specificity	Detected in all			ENSG00000136731	UGGT1	Low tissue specificity	Detected in all			ENSG00000103496
							ENSG00000032219	ARID4A	Low tissue specificity	Detected in all									ENSG00000143418	CERS2	Tissue enhanced	Detected in all	Liver														ENSG00000105514	RAB3D	Low tissue specificity	Detected in all			ENSG00000136738	STAM	Low tissue specificity	Detected in all			ENSG00000103502
							ENSG00000032389	EIPR1	Low tissue specificity	Detected in all									ENSG00000143515	ATP8B2	Low tissue specificity	Detected in all															ENSG00000105518	TMEM205	Low tissue specificity	Detected in all			ENSG00000136758	YME1L1	Low tissue specificity	Detected in all			ENSG00000103540
							ENSG00000032444	PNPLA6	Low tissue specificity	Detected in all									ENSG00000143545	RAB13	Low tissue specificity	Detected in all															ENSG00000105640	RPL18A	Tissue enhanced	Detected in all			ENSG00000136770	DNAJC1	Low tissue specificity	Detected in all			ENSG00000103550
							ENSG00000032742	IFT88	Tissue enhanced	Detected in all									ENSG00000143575	HAX1	Low tissue specificity	Detected in all															ENSG00000105662	CRTC1	Tissue enhanced	Detected in all	brain		ENSG00000136802	LRRC8A	Low tissue specificity	Detected in all			ENSG00000103642
							ENSG00000033011	ALG1	Low tissue specificity	Detected in all									ENSG00000143653	SCCPDH	Tissue enhanced	Detected in all															ENSG00000105671	DDX49	Low tissue specificity	Detected in all			ENSG00000136878	USP20	Low tissue specificity	Detected in all			ENSG00000103657
							ENSG00000033030	ZCCHC8	Low tissue specificity	Detected in all									ENSG00000143753	DEGS1	Tissue enhanced	Detected in all															ENSG00000105676	ARMC6	Tissue enhanced	Detected in all	Liver		ENSG00000136940	PDCL	Low tissue specificity	Detected in all			ENSG00000103769
							ENSG00000033050	ABCF2	Low tissue specificity	Detected in all									ENSG00000143801	PSEN2	Low tissue specificity	Detected in all															ENSG00000105677	TMEM147	Low tissue specificity	Detected in all			ENSG00000136986	DERL1	Low tissue specificity	Detected in all			ENSG00000103978
							ENSG00000033100	CHPF2	Low tissue specificity	Detected in all									ENSG00000143878	RHOB	Low tissue specificity	Detected in all															ENSG00000105696	TMEM59L	Tissue enriched	Detected in many	brain		ENSG00000137221	TJAP1	Low tissue specificity	Detected in all			ENSG00000103994
							ENSG00000033122	LRRC7	Tissue enriched	Detected in many	brain								ENSG00000144063	MALL	Tissue enhanced	Detected in many	Gastrointestinal_tract, Lung														ENSG00000105723	GSK3A	Low tissue specificity	Detected in all			ENSG00000137312	FLOT1	Low tissue specificity	Detected in all			ENSG00000104133
							ENSG00000033170	FUT8	Low tissue specificity	Detected in all									ENSG00000144120	TMEM177	Low tissue specificity	Detected in all															ENSG00000105767	CADM4	Tissue enhanced	Detected in many	brain		ENSG00000137404	NRM	Low tissue specificity	Detected in all			ENSG00000104321
							ENSG00000033178	UBA6	Low tissue specificity	Detected in all									ENSG00000144136	SLC20A1	Low tissue specificity	Detected in all															ENSG00000105771	SMG9	Low tissue specificity	Detected in all			ENSG00000137414	FAM8A1	Low tissue specificity	Detected in all			ENSG00000104325
							ENSG00000033327	GAB2	Tissue enhanced	Detected in all	brain								ENSG00000144290	SLC4A10	Group enriched	Detected in many	brain														ENSG00000105854	PON2	Tissue enhanced	Detected in all	Liver		ENSG00000138031	ADCY3	Low tissue specificity	Detected in all			ENSG00000104331
							ENSG00000033627	ATP6V0A1	Tissue enhanced	Detected in all	brain								ENSG00000144554	FANCD2	Tissue enhanced	Detected in many															ENSG00000105926	MPP6	Tissue enhanced	Detected in many			ENSG00000138032	PPM1B	Low tissue specificity	Detected in all			ENSG00000104332
							ENSG00000033800	PIAS1	Low tissue specificity	Detected in all									ENSG00000144559	TAMM41	Low tissue specificity	Detected in all															ENSG00000105939	ZC3HAV1	Low tissue specificity	Detected in all			ENSG00000138073	PREB	Low tissue specificity	Detected in all			ENSG00000104356
							ENSG00000033867	SLC4A7	Tissue enhanced	Detected in all	Gastrointestinal_tract								ENSG00000144566	RAB5A	Low tissue specificity	Detected in all															ENSG00000105976	MET	Low tissue specificity	Detected in many			ENSG00000138119	MYOF	Low tissue specificity	Detected in many			ENSG00000104381
							ENSG00000034053	APBA2	Tissue enriched	Detected in many	brain								ENSG00000144567	RETREG2	Low tissue specificity	Detected in all															ENSG00000105983	LMBR1	Low tissue specificity	Detected in all			ENSG00000138434	SSFA2	Tissue enhanced	Detected in all	Pancreas		ENSG00000104388
							ENSG00000034152	MAP2K3	Low tissue specificity	Detected in all									ENSG00000144589	STK11IP	Low tissue specificity	Detected in all															ENSG00000105993	DNAJB6	Low tissue specificity	Detected in all			ENSG00000138448	ITGAV	Low tissue specificity	Detected in all			ENSG00000104412
							ENSG00000034239	EFCAB1	Tissue enhanced	Detected in many									ENSG00000144840	RABL3	Low tissue specificity	Detected in all															ENSG00000106004	HOXA5	Tissue enhanced	Detected in many			ENSG00000138617	PARP16	Low tissue specificity	Detected in all			ENSG00000104472
							ENSG00000034510	TMSB10	Tissue enhanced	Detected in all									ENSG00000144895	EIF2A	Low tissue specificity	Detected in all															ENSG00000106052	TAX1BP1	Low tissue specificity	Detected in all			ENSG00000138674	SEC31A	Low tissue specificity	Detected in all			ENSG00000104517
							ENSG00000034533	ASTE1	Low tissue specificity	Detected in all									ENSG00000144959	NCEH1	Tissue enhanced	Detected in all	brain														ENSG00000106078	COBL	Tissue enhanced	Detected in many	Muscle		ENSG00000138678	AGPAT9	Tissue enhanced	Detected in many	Gastrointestinal_tract, Kidney		ENSG00000104549
							ENSG00000034677	RNF19A	Low tissue specificity	Detected in all									ENSG00000145247	OCIAD2	Low tissue specificity	Detected in all															ENSG00000106245	BUD31	Low tissue specificity	Detected in all			ENSG00000138686	BBS7	Low tissue specificity	Detected in all			ENSG00000104635
							ENSG00000034693	PEX3	Low tissue specificity	Detected in all									ENSG00000145416	MARCH1	Tissue enhanced	Detected in many	brain														ENSG00000106263	EIF3B	Low tissue specificity	Detected in all			ENSG00000138750	NUP54	Low tissue specificity	Detected in all			ENSG00000104687
							ENSG00000034713	GABARAPL2	Low tissue specificity	Detected in all									ENSG00000145623	OSMR	Low tissue specificity	Detected in many															ENSG00000106460	TMEM106B	Low tissue specificity	Detected in all			ENSG00000138768	USO1	Tissue enhanced	Detected in all	Muscle		ENSG00000104689
							ENSG00000034971	MYOC	Tissue enhanced	Detected in many									ENSG00000145740	SLC30A5	Low tissue specificity	Detected in all															ENSG00000106524	ANKMY2	Low tissue specificity	Detected in all			ENSG00000138777	PPA2	Low tissue specificity	Detected in all			ENSG00000104691
							ENSG00000035115	SH3YL1	Tissue enhanced	Detected in all	Pancreas								ENSG00000145860	RNF145	Low tissue specificity	Detected in all															ENSG00000106546	AHR	Tissue enhanced	Detected in all			ENSG00000138802	SEC24B	Low tissue specificity	Detected in all			ENSG00000104738
							ENSG00000035141	FAM136A	Low tissue specificity	Detected in all									ENSG00000145901	TNIP1	Low tissue specificity	Detected in all															ENSG00000106638	TBL2	Tissue enhanced	Detected in all			ENSG00000138942	RNF185	Low tissue specificity	Detected in all			ENSG00000104756
							ENSG00000035403	VCL	Low tissue specificity	Detected in all									ENSG00000145907	G3BP1	Low tissue specificity	Detected in all															ENSG00000106688	SLC1A1	Tissue enhanced	Detected in many	Gastrointestinal_tract, Kidney		ENSG00000139133	ALG10	Low tissue specificity	Detected in all			ENSG00000104763
							ENSG00000035499	DEPDC1B	Tissue enhanced	Detected in many									ENSG00000146054	TRIM7	Tissue enhanced	Detected in many	Muscle, Airway														ENSG00000106771	TMEM245	Low tissue specificity	Detected in all			ENSG00000139163	ETNK1	Low tissue specificity	Detected in all			ENSG00000104774
							ENSG00000035664	DAPK2	Tissue enhanced	Detected in many	Muscle								ENSG00000146066	HIGD2A	Low tissue specificity	Detected in all															ENSG00000106799	TGFBR1	Low tissue specificity	Detected in all			ENSG00000139211	AMIGO2	Tissue enhanced	Detected in all			ENSG00000104783
							ENSG00000035681	NSMAF	Low tissue specificity	Detected in all									ENSG00000146072	TNFRSF21	Tissue enhanced	Detected in all	brain														ENSG00000106803	SEC61B	Low tissue specificity	Detected in all			ENSG00000139324	TMTC3	Low tissue specificity	Detected in all			ENSG00000104805
							ENSG00000035687	ADSS	Low tissue specificity	Detected in all									ENSG00000146242	TPBG	Low tissue specificity	Detected in all															ENSG00000107036	RIC1	Low tissue specificity	Detected in all			ENSG00000139496	NUPL1	Low tissue specificity	Detected in all			ENSG00000104823
							ENSG00000035720	STAP1	Group enriched	Detected in many	Gastrointestinal_tract, Kidney								ENSG00000146409	SLC18B1	Low tissue specificity	Detected in all															ENSG00000107185	RGP1	Low tissue specificity	Detected in all			ENSG00000139514	SLC7A1	Tissue enhanced	Detected in all			ENSG00000104824
							ENSG00000035862	TIMP2	Tissue enhanced	Detected in all									ENSG00000146674	IGFBP3	Tissue enhanced	Detected in many															ENSG00000107201	DDX58	Low tissue specificity	Detected in all			ENSG00000139641	ESYT1	Low tissue specificity	Detected in all			ENSG00000104853
							ENSG00000035928	RFC1	Low tissue specificity	Detected in all									ENSG00000146802	TMEM168	Low tissue specificity	Detected in all															ENSG00000107223	EDF1	Low tissue specificity	Detected in all			ENSG00000139684	ESD	Low tissue specificity	Detected in all			ENSG00000104859
							ENSG00000036054	TBC1D23	Low tissue specificity	Detected in all									ENSG00000146918	NCAPG2	Tissue enhanced	Detected in all															ENSG00000107338	SHB	Low tissue specificity	Detected in all			ENSG00000139826	ABHD13	Low tissue specificity	Detected in all			ENSG00000104915
							ENSG00000036257	CUL3	Low tissue specificity	Detected in all									ENSG00000147003	CLTRN	Tissue enriched	Detected in some	Kidney														ENSG00000107372	ZFAND5	Tissue enhanced	Detected in all	Muscle		ENSG00000139921	TMX1	Low tissue specificity	Detected in all			ENSG00000104969
							ENSG00000036448	MYOM2	Group enriched	Detected in some	Heart, Muscle								ENSG00000147065	MSN	Low tissue specificity	Detected in all															ENSG00000107554	DNMBP	Low tissue specificity	Detected in all			ENSG00000139970	RTN1	Tissue enriched	Detected in many	brain		ENSG00000104980
							ENSG00000036473	OTC	Group enriched	Detected in some	Gastrointestinal_tract, Liver								ENSG00000147123	NDUFB11	Tissue enhanced	Detected in all	Muscle														ENSG00000107560	RAB11FIP2	Low tissue specificity	Detected in all			ENSG00000140153	WDR20	Low tissue specificity	Detected in all			ENSG00000105063
							ENSG00000036530	CYP46A1	Tissue enriched	Detected in many	brain								ENSG00000147155	EBP	Tissue enhanced	Detected in all	Liver														ENSG00000107566	ERLIN1	Tissue enhanced	Detected in all	Liver		ENSG00000140263	SORD	Tissue enhanced	Detected in many	Liver		ENSG00000105127
							ENSG00000036549	AC118549.1	Low tissue specificity	Detected in all									ENSG00000147408	CSGALNACT1	Tissue enhanced	Detected in all															ENSG00000107581	EIF3A	Low tissue specificity	Detected in all			ENSG00000140284	SLC27A2	Tissue enriched	Detected in many	Liver		ENSG00000105135
							ENSG00000036565	SLC18A1	Tissue enhanced	Detected in some	Gastrointestinal_tract								ENSG00000147459	DOCK5	Low tissue specificity	Detected in all															ENSG00000107625	DDX50	Low tissue specificity	Detected in all			ENSG00000140365	COMMD4	Low tissue specificity	Detected in all			ENSG00000105186
							ENSG00000036672	USP2	Tissue enhanced	Detected in many	Muscle								ENSG00000147533	GOLGA7	Low tissue specificity	Detected in all															ENSG00000107679	PLEKHA1	Low tissue specificity	Detected in all			ENSG00000140443	IGF1R	Low tissue specificity	Detected in all			ENSG00000105193
							ENSG00000036828	CASR	Tissue enriched	Detected in some									ENSG00000147650	LRP12	Low tissue specificity	Detected in all															ENSG00000107719	PALD1	Low tissue specificity	Detected in all			ENSG00000140455	USP3	Low tissue specificity	Detected in all			ENSG00000105197
							ENSG00000037042	TUBG2	Tissue enhanced	Detected in all	brain								ENSG00000147872	PLIN2	Tissue enhanced	Detected in all	Liver														ENSG00000107731	UNC5B	Tissue enhanced	Detected in many			ENSG00000140464	PML	Low tissue specificity	Detected in all			ENSG00000105202
							ENSG00000037241	RPL26L1	Tissue enhanced	Detected in all									ENSG00000147874	HAUS6	Low tissue specificity	Detected in all															ENSG00000107771	CCSER2	Low tissue specificity	Detected in all			ENSG00000140612	SEC11A	Low tissue specificity	Detected in all			ENSG00000105223
							ENSG00000037280	FLT4	Tissue enhanced	Detected in many									ENSG00000147955	SIGMAR1	Tissue enhanced	Detected in all	Liver														ENSG00000107816	LZTS2	Low tissue specificity	Detected in all			ENSG00000140688	C16orf58	Low tissue specificity	Detected in all			ENSG00000105229
							ENSG00000037474	NSUN2	Low tissue specificity	Detected in all									ENSG00000148154	UGCG	Low tissue specificity	Detected in all															ENSG00000107833	NPM3	Low tissue specificity	Detected in all			ENSG00000140983	RHOT2	Low tissue specificity	Detected in all			ENSG00000105245
							ENSG00000037637	FBXO42	Low tissue specificity	Detected in all									ENSG00000148248	SURF4	Low tissue specificity	Detected in all															ENSG00000107862	GBF1	Low tissue specificity	Detected in all			ENSG00000141101	NOB1	Low tissue specificity	Detected in all			ENSG00000105281
							ENSG00000037749	MFAP3	Low tissue specificity	Detected in all									ENSG00000148344	PTGES	Group enriched	Detected in many															ENSG00000107863	ARHGAP21	Tissue enhanced	Detected in all	brain		ENSG00000141198	TOM1L1	Low tissue specificity	Detected in many			ENSG00000105287
							ENSG00000037757	MRI1	Low tissue specificity	Detected in all									ENSG00000148400	NOTCH1	Low tissue specificity	Detected in all															ENSG00000107890	ANKRD26	Low tissue specificity	Detected in all			ENSG00000141252	VPS53	Low tissue specificity	Detected in all			ENSG00000105298
							ENSG00000037897	METTL1	Low tissue specificity	Detected in all									ENSG00000148985	PGAP2	Tissue enhanced	Detected in all															ENSG00000107929	LARP4B	Low tissue specificity	Detected in all			ENSG00000141367	CLTC	Low tissue specificity	Detected in all			ENSG00000105329
							ENSG00000037965	HOXC8	Tissue enhanced	Detected in many	Muscle								ENSG00000149016	TUT1	Low tissue specificity	Detected in all															ENSG00000107938	EDRF1	Low tissue specificity	Detected in all			ENSG00000141378	PTRH2	Low tissue specificity	Detected in all			ENSG00000105373
							ENSG00000038002	AGA	Low tissue specificity	Detected in all									ENSG00000149177	PTPRJ	Low tissue specificity	Detected in many															ENSG00000108064	TFAM	Low tissue specificity	Detected in all			ENSG00000141385	AFG3L2	Low tissue specificity	Detected in all			ENSG00000105426
							ENSG00000038210	PI4K2B	Tissue enhanced	Detected in all	Gastrointestinal_tract								ENSG00000149218	ENDOD1	Low tissue specificity	Detected in all															ENSG00000108100	CCNY	Low tissue specificity	Detected in all			ENSG00000141458	NPC1	Tissue enhanced	Detected in all	brain		ENSG00000105438
							ENSG00000038219	BOD1L1	Low tissue specificity	Detected in all									ENSG00000149262	INTS4	Low tissue specificity	Detected in all															ENSG00000108106	UBE2S	Tissue enhanced	Detected in all			ENSG00000142186	SCYL1	Low tissue specificity	Detected in all			ENSG00000105514
							ENSG00000038274	MAT2B	Low tissue specificity	Detected in all									ENSG00000149311	ATM	Low tissue specificity	Detected in all															ENSG00000108107	RPL28	Low tissue specificity	Detected in all			ENSG00000142192	APP	Low tissue specificity	Detected in all			ENSG00000105518
							ENSG00000038295	TLL1	Tissue enhanced	Detected in many	brain								ENSG00000149476	TKFC	Tissue enhanced	Detected in all	Gastrointestinal_tract, Liver														ENSG00000108176	DNAJC12	Tissue enhanced	Detected in many	brain, Liver		ENSG00000142627	EPHA2	Tissue enhanced	Detected in many			ENSG00000105576
							ENSG00000038358	EDC4	Low tissue specificity	Detected in all									ENSG00000149541	B3GAT3	Low tissue specificity	Detected in all															ENSG00000108239	TBC1D12	Tissue enhanced	Detected in all	brain		ENSG00000142687	KIAA0319L	Low tissue specificity	Detected in all			ENSG00000105612
							ENSG00000038382	TRIO	Low tissue specificity	Detected in all									ENSG00000150938	CRIM1	Tissue enhanced	Detected in all															ENSG00000108256	NUFIP2	Low tissue specificity	Detected in all			ENSG00000142892	PIGK	Low tissue specificity	Detected in all			ENSG00000105640
							ENSG00000038427	VCAN	Low tissue specificity	Detected in all									ENSG00000151413	NUBPL	Low tissue specificity	Detected in all															ENSG00000108298	RPL19	Low tissue specificity	Detected in all			ENSG00000142949	PTPRF	Low tissue specificity	Detected in many			ENSG00000105701
							ENSG00000038532	CLEC16A	Low tissue specificity	Detected in all									ENSG00000151503	NCAPD3	Tissue enhanced	Detected in all															ENSG00000108306	FBXL20	Low tissue specificity	Detected in all			ENSG00000143061	IGSF3	Tissue enhanced	Detected in many			ENSG00000105723
							ENSG00000038945	MSR1	Group enriched	Detected in all	Lung								ENSG00000151532	VTI1A	Low tissue specificity	Detected in all															ENSG00000108312	UBTF	Low tissue specificity	Detected in all			ENSG00000143153	ATP1B1	Tissue enhanced	Detected in all	Kidney		ENSG00000105726
							ENSG00000039068	CDH1	Tissue enhanced	Detected in many	Gastrointestinal_tract								ENSG00000151694	ADAM17	Low tissue specificity	Detected in all															ENSG00000108395	TRIM37	Tissue enhanced	Detected in all			ENSG00000143183	TMCO1	Low tissue specificity	Detected in all			ENSG00000105793
							ENSG00000039123	MTREX	Low tissue specificity	Detected in all									ENSG00000151806	GUF1	Low tissue specificity	Detected in all															ENSG00000108506	INTS2	Low tissue specificity	Detected in all			ENSG00000143195	ILDR2	Tissue enhanced	Detected in many	brain		ENSG00000105819
							ENSG00000039139	DNAH5	Tissue enhanced	Detected in some									ENSG00000152061	RABGAP1L	Tissue enhanced	Detected in all	Heart														ENSG00000108559	NUP88	Low tissue specificity	Detected in all			ENSG00000143337	TOR1AIP1	Low tissue specificity	Detected in all			ENSG00000105825
							ENSG00000039319	ZFYVE16	Low tissue specificity	Detected in all									ENSG00000152078	TLCD4	Tissue enhanced	Detected in all	Liver														ENSG00000108561	C1QBP	Low tissue specificity	Detected in all			ENSG00000143374	TARS2	Low tissue specificity	Detected in all			ENSG00000105829
							ENSG00000039523	RIPOR1	Low tissue specificity	Detected in all									ENSG00000152291	TGOLN2	Low tissue specificity	Detected in all															ENSG00000108592	FTSJ3	Low tissue specificity	Detected in all			ENSG00000143376	SNX27	Low tissue specificity	Detected in all			ENSG00000105854
							ENSG00000039537	C6	Tissue enriched	Detected in some	Liver								ENSG00000152661	GJA1	Low tissue specificity	Detected in many															ENSG00000108679	LGALS3BP	Low tissue specificity	Detected in all			ENSG00000143393	PI4KB	Low tissue specificity	Detected in all			ENSG00000105953
							ENSG00000039560	RAI14	Tissue enhanced	Detected in many									ENSG00000152990	ADGRA3	Tissue enhanced	Detected in all	Liver														ENSG00000108797	CNTNAP1	Tissue enhanced	Detected in many	brain, Muscle		ENSG00000143418	CERS2	Tissue enhanced	Detected in all	Liver		ENSG00000105976
							ENSG00000039600	SOX30	Tissue enriched	Detected in some									ENSG00000153310	C16orf58	Tissue enhanced	Detected in all															ENSG00000108829	LRRC59	Low tissue specificity	Detected in all			ENSG00000143554	SLC27A3	Low tissue specificity	Detected in all			ENSG00000106012
							ENSG00000039650	PNKP	Low tissue specificity	Detected in all									ENSG00000153310	FAM49B	Tissue enhanced	Detected in all															ENSG00000108947	EFNB3	Tissue enhanced	Detected in many	brain		ENSG00000143575	HAX1	Low tissue specificity	Detected in all			ENSG00000106086
							ENSG00000039987	BEST2	Group enriched	Detected in some	Gastrointestinal_tract								ENSG00000153815	CMIP	Low tissue specificity	Detected in all															ENSG00000108963	DPH1	Low tissue specificity	Detected in all			ENSG00000143612	C1orf43	Low tissue specificity	Detected in all			ENSG00000106263
							ENSG00000040199	PHLPP2	Tissue enhanced	Detected in all	Gastrointestinal_tract								ENSG00000154174	TOMM70	Low tissue specificity	Detected in all															ENSG00000109016	DHRS7B	Low tissue specificity	Detected in all			ENSG00000143643	TTC13	Low tissue specificity	Detected in all			ENSG00000106344
							ENSG00000040275	SPDL1	Tissue enhanced	Detected in all									ENSG00000154277	UCHL1	Tissue enriched	Detected in many	brain														ENSG00000109062	SLC9A3R1	Low tissue specificity	Detected in all			ENSG00000143653	SCCPDH	Tissue enhanced	Detected in all			ENSG00000106351
							ENSG00000040341	STAU2	Low tissue specificity	Detected in all									ENSG00000154529	CNTNAP3B	Low tissue specificity	Detected in many															ENSG00000109083	IFT20	Tissue enhanced	Detected in all	Pancreas		ENSG00000143727	ACP1	Low tissue specificity	Detected in all			ENSG00000106366
							ENSG00000040487	PQLC2	Low tissue specificity	Detected in all									ENSG00000155008	APOOL	Low tissue specificity	Detected in all															ENSG00000109113	RAB34	Low tissue specificity	Detected in all			ENSG00000143740	SNAP47	Low tissue specificity	Detected in all			ENSG00000106443
							ENSG00000040531	CTNS	Low tissue specificity	Detected in all									ENSG00000155099	PIP4P2	Low tissue specificity	Detected in all															ENSG00000109133	TMEM33	Low tissue specificity	Detected in all			ENSG00000143753	DEGS1	Tissue enhanced	Detected in all			ENSG00000106460
							ENSG00000040608	RTN4R	Tissue enhanced	Detected in many	brain								ENSG00000155252	PI4K2A	Low tissue specificity	Detected in all															ENSG00000109180	OCIAD1	Low tissue specificity	Detected in all			ENSG00000143761	ARF1	Low tissue specificity	Detected in all			ENSG00000106541
							ENSG00000040633	PHF23	Low tissue specificity	Detected in all									ENSG00000155304	HSPA13	Low tissue specificity	Detected in all															ENSG00000109189	USP46	Low tissue specificity	Detected in all			ENSG00000143797	MBOAT2	Tissue enhanced	Detected in all			ENSG00000106636
							ENSG00000040731	CDH10	Tissue enriched	Detected in many	brain								ENSG00000155755	TMEM237	Low tissue specificity	Detected in all															ENSG00000109270	LAMTOR3	Low tissue specificity	Detected in all			ENSG00000143815	LBR	Tissue enhanced	Detected in all			ENSG00000106638
							ENSG00000040933	INPP4A	Low tissue specificity	Detected in all									ENSG00000155850	SLC26A2	Tissue enhanced	Detected in all	Gastrointestinal_tract														ENSG00000109320	NFKB1	Low tissue specificity	Detected in all			ENSG00000143819	EPHX1	Tissue enhanced	Detected in all	Liver		ENSG00000106714
							ENSG00000041353	RAB27B	Tissue enhanced	Detected in many	brain, Gastrointestinal_tract								ENSG00000155906	RMND1	Low tissue specificity	Detected in all															ENSG00000109458	GAB1	Tissue enhanced	Detected in all	brain		ENSG00000143947	RPS27A	Low tissue specificity	Detected in all			ENSG00000106771
							ENSG00000041357	PSMA4	Low tissue specificity	Detected in all									ENSG00000156052	GNAQ	Low tissue specificity	Detected in all															ENSG00000109654	TRIM2	Tissue enhanced	Detected in many	brain		ENSG00000143952	VPS54	Low tissue specificity	Detected in all			ENSG00000106803
							ENSG00000041515	MYO16	Tissue enhanced	Detected in many	brain								ENSG00000156171	DRAM2	Low tissue specificity	Detected in all															ENSG00000109686	SH3D19	Low tissue specificity	Detected in many			ENSG00000144224	UBXN4	Low tissue specificity	Detected in all			ENSG00000106804
							ENSG00000041802	LSG1	Low tissue specificity	Detected in all									ENSG00000156599	ZDHHC5	Low tissue specificity	Detected in all															ENSG00000109736	MFSD10	Low tissue specificity	Detected in all			ENSG00000144283	PKP4	Tissue enhanced	Detected in all	brain		ENSG00000106853
							ENSG00000041880	PARP3	Low tissue specificity	Detected in all									ENSG00000156671	SAMD8	Low tissue specificity	Detected in all															ENSG00000109738	GLRB	Tissue enhanced	Detected in many	brain		ENSG00000144320	KIAA1715	Low tissue specificity	Detected in all			ENSG00000106976
							ENSG00000041982	TNC	Tissue enhanced	Detected in many	Muscle								ENSG00000157036	EXOG	Low tissue specificity	Detected in all															ENSG00000109762	SNX25	Low tissue specificity	Detected in many			ENSG00000144645	OSBPL10	Tissue enhanced	Detected in all	Muscle		ENSG00000107036
							ENSG00000041988	THAP3	Low tissue specificity	Detected in all									ENSG00000157168	NRG1	Tissue enhanced	Detected in many	brain														ENSG00000109911	ELP4	Low tissue specificity	Detected in all			ENSG00000144674	GOLGA4	Low tissue specificity	Detected in all			ENSG00000107290
							ENSG00000042062	RIPOR3	Low tissue specificity	Detected in all									ENSG00000157181	ODR4	Low tissue specificity	Detected in all															ENSG00000109971	HSPA8	Low tissue specificity	Detected in all			ENSG00000144724	PTPRG	Low tissue specificity	Detected in all			ENSG00000107338
							ENSG00000042088	TDP1	Low tissue specificity	Detected in all									ENSG00000157193	LRP8	Tissue enhanced	Detected in many															ENSG00000110047	EHD1	Low tissue specificity	Detected in all			ENSG00000144746	ARL6IP5	Low tissue specificity	Detected in all			ENSG00000107566
							ENSG00000042286	AIFM2	Tissue enhanced	Detected in all									ENSG00000157214	STEAP2	Tissue enriched	Detected in all															ENSG00000110048	OSBP	Low tissue specificity	Detected in all			ENSG00000144747	TMF1	Low tissue specificity	Detected in all			ENSG00000107581
							ENSG00000042304	C2orf83	Tissue enriched	Detected in some									ENSG00000157224	CLDN12	Low tissue specificity	Detected in all															ENSG00000110057	UNC93B1	Tissue enhanced	Detected in many			ENSG00000144840	RABL3	Low tissue specificity	Detected in all			ENSG00000107625
							ENSG00000042317	SPATA7	Tissue enhanced	Detected in all									ENSG00000157399	ARSE	Group enriched	Detected in many	Liver, Pancreas														ENSG00000110075	PPP6R3	Low tissue specificity	Detected in all			ENSG00000144867	SRPRB	Tissue enhanced	Detected in all	Pancreas		ENSG00000107651
							ENSG00000042429	MED17	Low tissue specificity	Detected in all									ENSG00000157600	TMEM164	Tissue enhanced	Detected in all															ENSG00000110171	TRIM3	Tissue enhanced	Detected in all	brain		ENSG00000144909	OSBPL11	Tissue enhanced	Detected in all	Muscle		ENSG00000107789
							ENSG00000042445	RETSAT	Tissue enhanced	Detected in many	Gastrointestinal_tract								ENSG00000157617	C2CD2	Tissue enhanced	Detected in all															ENSG00000110218	PANX1	Low tissue specificity	Detected in all			ENSG00000145284	SCD5	Group enriched	Detected in many	brain		ENSG00000107819
							ENSG00000042493	CAPG	Tissue enhanced	Detected in all									ENSG00000157911	PEX10	Low tissue specificity	Detected in all															ENSG00000110321	EIF4G2	Low tissue specificity	Detected in all			ENSG00000145354	CISD2	Low tissue specificity	Detected in all			ENSG00000107862
							ENSG00000042753	AP2S1	Low tissue specificity	Detected in all									ENSG00000158604	TMED4	Low tissue specificity	Detected in all															ENSG00000110344	UBE4A	Low tissue specificity	Detected in all			ENSG00000145569	FAM105A	Tissue enhanced	Detected in all			ENSG00000107897
							ENSG00000042781	USH2A	Group enriched	Detected in some	Liver								ENSG00000158623	COPG2	Low tissue specificity	Detected in all															ENSG00000110367	DDX6	Low tissue specificity	Detected in all			ENSG00000145675	PIK3R1	Low tissue specificity	Detected in all			ENSG00000107929
							ENSG00000042813	ZPBP	Tissue enriched	Detected in single									ENSG00000158669	GPAT4	Low tissue specificity	Detected in all															ENSG00000110536	PTPMT1	Low tissue specificity	Detected in all			ENSG00000145740	SLC30A5	Low tissue specificity	Detected in all			ENSG00000107937
							ENSG00000042832	TG	Tissue enriched	Detected in some									ENSG00000158864	NDUFS2	Tissue enhanced	Detected in all	Muscle														ENSG00000110660	SLC35F2	Tissue enhanced	Detected in many	Airway		ENSG00000145996	CDKAL1	Low tissue specificity	Detected in all			ENSG00000107959
							ENSG00000042980	ADAM28	Tissue enhanced	Detected in many									ENSG00000159063	ALG8	Low tissue specificity	Detected in all															ENSG00000110700	RPS13	Low tissue specificity	Detected in all			ENSG00000146247	PHIP	Low tissue specificity	Detected in all			ENSG00000108094
							ENSG00000043039	BARX2	Group enriched	Detected in many	Airway, Airway								ENSG00000159228	CBR1	Tissue enhanced	Detected in all	Gastrointestinal_tract														ENSG00000110711	AIP	Low tissue specificity	Detected in all			ENSG00000146282	RARS2	Low tissue specificity	Detected in all			ENSG00000108107
							ENSG00000043093	DCUN1D1	Tissue enriched	Detected in all									ENSG00000159322	ADPGK	Low tissue specificity	Detected in all															ENSG00000110713	NUP98	Low tissue specificity	Detected in all			ENSG00000146701	MDH2	Tissue enhanced	Detected in all	Muscle		ENSG00000108312
							ENSG00000043143	JADE2	Low tissue specificity	Detected in all									ENSG00000159346	ADIPOR1	Low tissue specificity	Detected in all															ENSG00000110717	NDUFS8	Tissue enhanced	Detected in all	Muscle		ENSG00000146729	GBAS	Tissue enhanced	Detected in all	Heart, Muscle		ENSG00000108344
							ENSG00000043355	ZIC2	Tissue enriched	Detected in some	brain								ENSG00000160216	AGPAT3	Tissue enhanced	Detected in all	Muscle														ENSG00000110917	MLEC	Low tissue specificity	Detected in all			ENSG00000146842	TMEM209	Low tissue specificity	Detected in all			ENSG00000108395
							ENSG00000043462	LCP2	Tissue enhanced	Detected in many									ENSG00000160285	LSS	Low tissue specificity	Detected in all															ENSG00000110931	CAMKK2	Tissue enriched	Detected in all	brain		ENSG00000146918	NCAPG2	Tissue enhanced	Detected in all			ENSG00000108424
							ENSG00000043514	TRIT1	Low tissue specificity	Detected in all									ENSG00000160294	MCM3AP	Low tissue specificity	Detected in all															ENSG00000110955	ATP5F1B	Low tissue specificity	Detected in all			ENSG00000147044	CASK	Low tissue specificity	Detected in all			ENSG00000108433
							ENSG00000043591	ADRB1	Tissue enhanced	Detected in many	Heart								ENSG00000160326	SLC2A6	Tissue enhanced	Detected in many	brain														ENSG00000111237	VPS29	Low tissue specificity	Detected in all			ENSG00000147155	EBP	Tissue enhanced	Detected in all	Liver		ENSG00000108465
							ENSG00000044012	GUCA2B	Tissue enriched	Detected in some	Gastrointestinal_tract								ENSG00000160606	TLCD1	Low tissue specificity	Detected in many															ENSG00000111254	AKAP3	Tissue enriched	Detected in some			ENSG00000147383	NSDHL	Low tissue specificity	Detected in all			ENSG00000108469
							ENSG00000044090	CUL7	Low tissue specificity	Detected in all									ENSG00000160691	SHC1	Low tissue specificity	Detected in all															ENSG00000111275	ALDH2	Tissue enhanced	Detected in all	Liver		ENSG00000147457	CHMP7	Tissue enhanced	Detected in all			ENSG00000108506
							ENSG00000044115	CTNNA1	Low tissue specificity	Detected in all									ENSG00000160695	VPS11	Low tissue specificity	Detected in many															ENSG00000111364	DDX55	Low tissue specificity	Detected in all			ENSG00000147526	TACC1	Low tissue specificity	Detected in all			ENSG00000108510
							ENSG00000044446	PHKA2	Low tissue specificity	Detected in all									ENSG00000160703	NLRX1	Tissue enhanced	Detected in all	Airway														ENSG00000111581	NUP107	Low tissue specificity	Detected in all			ENSG00000147649	MTDH	Low tissue specificity	Detected in all			ENSG00000108518
							ENSG00000044459	CNTLN	Low tissue specificity	Detected in all									ENSG00000161671	EMC10	Tissue enhanced	Detected in all	Muscle														ENSG00000111596	CNOT2	Low tissue specificity	Detected in all			ENSG00000147654	EBAG9	Low tissue specificity	Detected in all			ENSG00000108528
							ENSG00000044524	EPHA3	Tissue enhanced	Detected in many									ENSG00000162104	ADCY9	Tissue enhanced	Detected in many	Muscle														ENSG00000111669	TPI1	Tissue enhanced	Detected in all	Muscle		ENSG00000147894	C9orf72	Low tissue specificity	Detected in all			ENSG00000108557
							ENSG00000044574	HSPA5	Low tissue specificity	Detected in all									ENSG00000162236	STX5	Low tissue specificity	Detected in all															ENSG00000111684	LPCAT3	Tissue enhanced	Detected in all	Gastrointestinal_tract, Liver		ENSG00000147955	SIGMAR1	Tissue enhanced	Detected in all	Liver		ENSG00000108561
							ENSG00000046604	DSG2	Tissue enhanced	Detected in many	Gastrointestinal_tract								ENSG00000162300	ZFPL1	Low tissue specificity	Detected in all															ENSG00000111711	GOLT1B	Low tissue specificity	Detected in all			ENSG00000148175	STOM	Low tissue specificity	Detected in all			ENSG00000108582
							ENSG00000046647	GEMIN8	Low tissue specificity	Detected in all									ENSG00000162426	SLC45A1	Tissue enhanced	Detected in many	brain														ENSG00000111716	LDHB	Tissue enhanced	Detected in all	Heart, Kidney		ENSG00000148358	GPR107	Low tissue specificity	Detected in all			ENSG00000108587
							ENSG00000046651	OFD1	Low tissue specificity	Detected in all									ENSG00000162433	AK4	Tissue enhanced	Detected in all	Kidney, Liver														ENSG00000111731	C2CD5	Low tissue specificity	Detected in all			ENSG00000148396	SEC16A	Low tissue specificity	Detected in all			ENSG00000108588
							ENSG00000046653	GPM6B	Tissue enriched	Detected in many	brain								ENSG00000162694	EXTL2	Low tissue specificity	Detected in all															ENSG00000111801	BTN3A3	Low tissue specificity	Detected in all			ENSG00000148400	NOTCH1	Low tissue specificity	Detected in all			ENSG00000108592
							ENSG00000046774	MAGEC2	Tissue enriched	Detected in single									ENSG00000162819	BROX	Low tissue specificity	Detected in all															ENSG00000112029	FBXO5	Group enriched	Detected in all			ENSG00000148444	COMMD3	Low tissue specificity	Detected in all			ENSG00000108599
							ENSG00000046889	PREX2	Low tissue specificity	Detected in all									ENSG00000162928	PEX13	Low tissue specificity	Detected in all															ENSG00000112130	RNF8	Low tissue specificity	Detected in all			ENSG00000148719	DNAJB12	Low tissue specificity	Detected in all			ENSG00000108679
							ENSG00000047056	WDR37	Low tissue specificity	Detected in all									ENSG00000162972	MAIP1	Low tissue specificity	Detected in all															ENSG00000112149	CD83	Tissue enhanced	Detected in all			ENSG00000148841	ITPRIP	Tissue enhanced	Detected in all			ENSG00000108774
							ENSG00000047188	YTHDC2	Low tissue specificity	Detected in all									ENSG00000163069	SGCB	Low tissue specificity	Detected in many															ENSG00000112200	ZNF451	Low tissue specificity	Detected in all			ENSG00000149084	HSD17B12	Low tissue specificity	Detected in all			ENSG00000108784
							ENSG00000047230	CTPS2	Low tissue specificity	Detected in all									ENSG00000163162	RNF149	Tissue enhanced	Detected in all															ENSG00000112208	BAG2	Tissue enhanced	Detected in many	Muscle		ENSG00000149182	ARFGAP2	Low tissue specificity	Detected in all			ENSG00000108797
							ENSG00000047249	ATP6V1H	Low tissue specificity	Detected in all									ENSG00000163347	CLDN1	Tissue enhanced	Detected in many	Liver														ENSG00000112234	FBXL4	Low tissue specificity	Detected in all			ENSG00000149357	LAMTOR1	Low tissue specificity	Detected in all			ENSG00000108828
							ENSG00000047315	POLR2B	Low tissue specificity	Detected in all									ENSG00000163435	ELF3	Tissue enhanced	Detected in many	Gastrointestinal_tract														ENSG00000112249	ASCC3	Low tissue specificity	Detected in all			ENSG00000149547	EI24	Tissue enhanced	Detected in all			ENSG00000108829
							ENSG00000047346	FAM214A	Low tissue specificity	Detected in all									ENSG00000163513	TGFBR2	Low tissue specificity	Detected in all															ENSG00000112282	MED23	Low tissue specificity	Detected in all			ENSG00000149573	MPZL2	Tissue enhanced	Detected in many			ENSG00000108846
							ENSG00000047365	ARAP2	Tissue enhanced	Detected in many									ENSG00000163625	WDFY3	Low tissue specificity	Detected in all															ENSG00000112304	ACOT13	Tissue enhanced	Detected in all	Liver		ENSG00000149600	COMMD7	Low tissue specificity	Detected in all			ENSG00000108883
							ENSG00000047410	TPR	Low tissue specificity	Detected in all									ENSG00000163735	CXCL5	Tissue enhanced	Detected in many	Lung, Airway														ENSG00000112335	SNX3	Low tissue specificity	Detected in all			ENSG00000149932	TMEM219	Low tissue specificity	Detected in all			ENSG00000109016
							ENSG00000047457	CP	Tissue enriched	Detected in many	Liver								ENSG00000163812	ZDHHC3	Low tissue specificity	Detected in all															ENSG00000112379	ARFGEF3	Tissue enhanced	Detected in many	brain, Airway		ENSG00000150054	MPP7	Tissue enhanced	Detected in all			ENSG00000109062
							ENSG00000047578	KIAA0556	Low tissue specificity	Detected in all									ENSG00000163848	ZNF148	Low tissue specificity	Detected in all															ENSG00000112394	SLC16A10	Tissue enhanced	Detected in many	Pancreas, Muscle		ENSG00000150093	ITGB1	Low tissue specificity	Detected in all			ENSG00000109065
							ENSG00000047579	DTNBP1	Tissue enhanced	Detected in all	brain								ENSG00000163900	TMEM41A	Tissue enhanced	Detected in all	Gastrointestinal_tract														ENSG00000112406	HECA	Low tissue specificity	Detected in all			ENSG00000150625	GPM6A	Tissue enriched	Detected in many	brain		ENSG00000109066
							ENSG00000047597	XK	Tissue enhanced	Detected in many	Gastrointestinal_tract								ENSG00000163933	RFT1	Low tissue specificity	Detected in all															ENSG00000112561	TFEB	Low tissue specificity	Detected in all			ENSG00000150967	ABCB9	Low tissue specificity	Detected in all			ENSG00000109083
							ENSG00000047617	ANO2	Group enriched	Detected in many									ENSG00000164073	MFSD8	Low tissue specificity	Detected in all															ENSG00000112640	PPP2R5D	Low tissue specificity	Detected in all			ENSG00000150995	ITPR1	Tissue enhanced	Detected in many			ENSG00000109089
							ENSG00000047621	C12orf4	Low tissue specificity	Detected in all									ENSG00000164111	ANXA5	Low tissue specificity	Detected in all															ENSG00000112651	MRPL2	Low tissue specificity	Detected in all			ENSG00000151135	C12orf23	Low tissue specificity	Detected in all			ENSG00000109113
							ENSG00000047634	SCML1	Low tissue specificity	Detected in all									ENSG00000164144	ARFIP1	Low tissue specificity	Detected in all															ENSG00000112655	PTK7	Low tissue specificity	Detected in many			ENSG00000151208	DLG5	Low tissue specificity	Detected in many			ENSG00000109133
							ENSG00000047644	WWC3	Tissue enhanced	Detected in all									ENSG00000164181	ELOVL7	Low tissue specificity	Detected in many															ENSG00000112685	EXOC2	Low tissue specificity	Detected in all			ENSG00000151292	CSNK1G3	Low tissue specificity	Detected in all			ENSG00000109180
							ENSG00000047648	ARHGAP6	Tissue enhanced	Detected in many									ENSG00000164187	LMBRD2	Low tissue specificity	Detected in all															ENSG00000112742	TTK	Tissue enhanced	Detected in many			ENSG00000151327	FAM177A1	Low tissue specificity	Detected in all			ENSG00000109320
							ENSG00000047662	FAM184B	Group enriched	Detected in some	brain, Muscle								ENSG00000164294	GPX8	Low tissue specificity	Detected in many															ENSG00000112763	BTN2A1	Low tissue specificity	Detected in all			ENSG00000151532	VTI1A	Low tissue specificity	Detected in all			ENSG00000109323
							ENSG00000047849	MAP4	Tissue enhanced	Detected in all	brain, Muscle								ENSG00000164414	SLC35A1	Low tissue specificity	Detected in all															ENSG00000112851	ERBIN	Low tissue specificity	Detected in all			ENSG00000151694	ADAM17	Low tissue specificity	Detected in all			ENSG00000109501
							ENSG00000047932	GOPC	Low tissue specificity	Detected in all									ENSG00000164509	IL31RA	Tissue enhanced	Detected in many	brain, Airway														ENSG00000112877	CEP72	Low tissue specificity	Detected in all			ENSG00000151746	BICD1	Tissue enhanced	Detected in all	brain		ENSG00000109586
							ENSG00000047936	ROS1	Tissue enhanced	Detected in some	Lung								ENSG00000164535	DAGLB	Low tissue specificity	Detected in all															ENSG00000112981	NME5	Tissue enhanced	Detected in many			ENSG00000151779	NBAS	Low tissue specificity	Detected in all			ENSG00000109685
							ENSG00000048028	USP28	Tissue enhanced	Detected in all	Heart, Muscle								ENSG00000164574	GALNT10	Tissue enhanced	Detected in all															ENSG00000112984	KIF20A	Tissue enhanced	Detected in many			ENSG00000152256	PDK1	Low tissue specificity	Detected in all			ENSG00000109689
							ENSG00000048052	HDAC9	Low tissue specificity	Detected in all									ENSG00000164733	CTSB	Tissue enhanced	Detected in all															ENSG00000113068	PFDN1	Low tissue specificity	Detected in all			ENSG00000152270	PDE3B	Tissue enhanced	Detected in many			ENSG00000109736
							ENSG00000048140	TSPAN17	Low tissue specificity	Detected in all									ENSG00000164751	PEX2	Low tissue specificity	Detected in all															ENSG00000113282	CLINT1	Low tissue specificity	Detected in all			ENSG00000152661	GJA1	Low tissue specificity	Detected in many			ENSG00000109743
							ENSG00000048162	NOP16	Low tissue specificity	Detected in all									ENSG00000164880	INTS1	Low tissue specificity	Detected in all															ENSG00000113312	TTC1	Low tissue specificity	Detected in all			ENSG00000152683	SLC30A6	Low tissue specificity	Detected in all			ENSG00000109814
							ENSG00000048342	CC2D2A	Low tissue specificity	Detected in all									ENSG00000164889	SLC4A2	Tissue enhanced	Detected in all	Liver														ENSG00000113441	LNPEP	Tissue enriched	Detected in all			ENSG00000152700	SAR1B	Low tissue specificity	Detected in all			ENSG00000109854
							ENSG00000048392	RRM2B	Low tissue specificity	Detected in all									ENSG00000164897	TMUB1	Low tissue specificity	Detected in all															ENSG00000113583	KCT2	Low tissue specificity	Detected in all			ENSG00000152939	MARVELD2	Low tissue specificity	Detected in many			ENSG00000109861
							ENSG00000048405	ZNF800	Low tissue specificity	Detected in all									ENSG00000164941	INTS8	Low tissue specificity	Detected in all															ENSG00000113594	LIFR	Low tissue specificity	Detected in many			ENSG00000153044	CENPH	Tissue enhanced	Detected in many			ENSG00000109929
							ENSG00000048462	TNFRSF17	Tissue enhanced	Detected in many	Gastrointestinal_tract								ENSG00000165282	PIGO	Low tissue specificity	Detected in all															ENSG00000113712	CSNK1A1	Low tissue specificity	Detected in all			ENSG00000153132	CLGN	Tissue enhanced	Detected in many	Heart		ENSG00000109971
							ENSG00000048471	SNX29	Low tissue specificity	Detected in all									ENSG00000165516	KLHDC2	Low tissue specificity	Detected in all															ENSG00000113719	ERGIC1	Low tissue specificity	Detected in all			ENSG00000153214	TMEM87B	Low tissue specificity	Detected in all			ENSG00000110048
							ENSG00000048540	LMO3	Tissue enhanced	Detected in many	brain								ENSG00000165525	NEMF	Low tissue specificity	Detected in all															ENSG00000113742	CPEB4	Tissue enhanced	Detected in all	Muscle		ENSG00000153310	FAM49B	Tissue enhanced	Detected in all			ENSG00000110057
							ENSG00000048544	MRPS10	Low tissue specificity	Detected in all									ENSG00000165661	QSOX2	Low tissue specificity	Detected in all															ENSG00000113761	ZNF346	Low tissue specificity	Detected in all			ENSG00000153395	LPCAT1	Tissue enhanced	Detected in all	Lung		ENSG00000110074
							ENSG00000048545	GUCA1A	Group enriched	Detected in some									ENSG00000166170	BAG5	Tissue enhanced	Detected in all															ENSG00000113790	EHHADH	Group enriched	Detected in many	Kidney, Liver		ENSG00000153933	DGKE	Low tissue specificity	Detected in all			ENSG00000110090
							ENSG00000048649	RSF1	Low tissue specificity	Detected in all									ENSG00000166347	CYB5A	Tissue enhanced	Detected in all	Liver														ENSG00000114054	PCCB	Tissue enhanced	Detected in all	Liver		ENSG00000153989	NUS1	Low tissue specificity	Detected in all			ENSG00000110107
							ENSG00000048707	VPS13D	Low tissue specificity	Detected in all									ENSG00000166415	WDR72	Tissue enhanced	Detected in some	Kidney														ENSG00000114127	XRN1	Low tissue specificity	Detected in all			ENSG00000154153	FAM134B	Tissue enhanced	Detected in many	Heart, Muscle		ENSG00000110108
							ENSG00000048740	CELF2	Low tissue specificity	Detected in all									ENSG00000166575	TMEM135	Low tissue specificity	Detected in all															ENSG00000114302	PRKAR2A	Tissue enhanced	Detected in all			ENSG00000154174	TOMM70A	Low tissue specificity	Detected in all			ENSG00000110218
							ENSG00000048828	FAM120A	Low tissue specificity	Detected in all									ENSG00000166589	CDH16	Tissue enriched	Detected in some	Kidney														ENSG00000114331	ACAP2	Low tissue specificity	Detected in all			ENSG00000154277	UCHL1	Tissue enriched	Detected in many	brain		ENSG00000110536
							ENSG00000048991	R3HDM1	Tissue enhanced	Detected in all	brain								ENSG00000166685	COG1	Low tissue specificity	Detected in all															ENSG00000114354	TFG	Low tissue specificity	Detected in all			ENSG00000154305	MIA3	Low tissue specificity	Detected in all			ENSG00000110660
							ENSG00000049089	COL9A2	Tissue enhanced	Detected in many	brain								ENSG00000166710	B2M	Low tissue specificity	Detected in all															ENSG00000114383	TUSC2	Low tissue specificity	Detected in all			ENSG00000154639	CXADR	Tissue enhanced	Detected in many	Gastrointestinal_tract		ENSG00000110697
							ENSG00000049130	KITLG	Low tissue specificity	Detected in many									ENSG00000166734	CASC4	Low tissue specificity	Detected in all															ENSG00000114416	FXR1	Tissue enriched	Detected in all	Muscle		ENSG00000155324	GRAMD3	Low tissue specificity	Detected in all			ENSG00000110711
							ENSG00000049167	ERCC8	Low tissue specificity	Detected in all									ENSG00000166780	BMERB1	Tissue enhanced	Detected in all	brain														ENSG00000114439	BBX	Low tissue specificity	Detected in all			ENSG00000155561	NUP205	Low tissue specificity	Detected in all			ENSG00000110713
							ENSG00000049192	ADAMTS6	Tissue enriched	Detected in many									ENSG00000166887	VPS39	Low tissue specificity	Detected in all															ENSG00000114544	SLC41A3	Low tissue specificity	Detected in all			ENSG00000155660	PDIA4	Tissue enhanced	Detected in all	Liver		ENSG00000110719
							ENSG00000049239	H6PD	Tissue enhanced	Detected in all	Liver								ENSG00000166888	STAT6	Low tissue specificity	Detected in all															ENSG00000114554	PLXNA1	Low tissue specificity	Detected in many			ENSG00000155850	SLC26A2	Tissue enhanced	Detected in all	Gastrointestinal_tract		ENSG00000110811
							ENSG00000049245	VAMP3	Low tissue specificity	Detected in all									ENSG00000166979	EVA1C	Low tissue specificity	Detected in all															ENSG00000114631	PODXL2	Tissue enhanced	Detected in many	brain		ENSG00000156299	TIAM1	Tissue enriched	Detected in many	brain		ENSG00000110881
							ENSG00000049246	PER3	Low tissue specificity	Detected in many									ENSG00000167004	PDIA3	Low tissue specificity	Detected in all															ENSG00000114650	SCAP	Low tissue specificity	Detected in all			ENSG00000156471	PTDSS1	Low tissue specificity	Detected in all			ENSG00000110917
							ENSG00000049247	UTS2	Tissue enhanced	Detected in some	brain								ENSG00000167107	ACSF2	Tissue enhanced	Detected in all	Kidney														ENSG00000114742	WDR48	Low tissue specificity	Detected in all			ENSG00000156515	HK1	Low tissue specificity	Detected in all			ENSG00000110955
							ENSG00000049249	TNFRSF9	Group enriched	Detected in some									ENSG00000167281	RBFOX3	Tissue enhanced	Detected in many	brain														ENSG00000114744	COMMD2	Low tissue specificity	Detected in all			ENSG00000156642	NPTN	Low tissue specificity	Detected in all			ENSG00000110958
							ENSG00000049283	EPN3	Low tissue specificity	Detected in many									ENSG00000167461	RAB8A	Low tissue specificity	Detected in all															ENSG00000114859	CLCN2	Tissue enhanced	Detected in many	Gastrointestinal_tract		ENSG00000157181	C1orf27	Low tissue specificity	Detected in all			ENSG00000111144
							ENSG00000049323	LTBP1	Low tissue specificity	Detected in many									ENSG00000167600	CYP2S1	Tissue enhanced	Detected in many	Gastrointestinal_tract, Gastrointestinal_tract														ENSG00000114904	NEK4	Tissue enhanced	Detected in all			ENSG00000157193	LRP8	Tissue enhanced	Detected in many			ENSG00000111271
							ENSG00000049449	RCN1	Tissue enhanced	Detected in all									ENSG00000167601	AXL	Low tissue specificity	Detected in all															ENSG00000114982	KANSL3	Low tissue specificity	Detected in all			ENSG00000157214	STEAP2	Tissue enriched	Detected in all			ENSG00000111275
							ENSG00000049540	ELN	Low tissue specificity	Detected in many									ENSG00000167642	SPINT2	Low tissue specificity	Detected in many															ENSG00000114988	LMAN2L	Low tissue specificity	Detected in all			ENSG00000157379	DHRS1	Tissue enhanced	Detected in all	Liver		ENSG00000111300
							ENSG00000049541	RFC2	Low tissue specificity	Detected in all									ENSG00000167645	YIF1B	Low tissue specificity	Detected in all															ENSG00000115020	PIKFYVE	Low tissue specificity	Detected in all			ENSG00000157456	CCNB2	Tissue enhanced	Detected in many			ENSG00000111364
							ENSG00000049618	ARID1B	Low tissue specificity	Detected in all									ENSG00000167700	MFSD3	Low tissue specificity	Detected in all															ENSG00000115109	EPB41L5	Low tissue specificity	Detected in all			ENSG00000157500	APPL1	Low tissue specificity	Detected in all			ENSG00000111371
							ENSG00000049656	CLPTM1L	Low tissue specificity	Detected in all									ENSG00000167863	ATP5PD	Low tissue specificity	Detected in all															ENSG00000115145	STAM2	Low tissue specificity	Detected in all			ENSG00000157916	RER1	Low tissue specificity	Detected in all			ENSG00000111640
							ENSG00000049759	NEDD4L	Low tissue specificity	Detected in all									ENSG00000167904	TMEM68	Low tissue specificity	Detected in all															ENSG00000115183	TANC1	Low tissue specificity	Detected in many			ENSG00000158158	CNNM4	Low tissue specificity	Detected in all			ENSG00000111641
							ENSG00000049768	FOXP3	Tissue enhanced	Detected in many									ENSG00000167930	FAM234A	Low tissue specificity	Detected in all															ENSG00000115234	SNX17	Low tissue specificity	Detected in all			ENSG00000158615	PPP1R15B	Low tissue specificity	Detected in all			ENSG00000111665
							ENSG00000049769	PPP1R3F	Low tissue specificity	Detected in all									ENSG00000167969	ECI1	Tissue enhanced	Detected in all	Muscle														ENSG00000115241	PPM1G	Tissue enhanced	Detected in all			ENSG00000158669	AGPAT6	Low tissue specificity	Detected in all			ENSG00000111684
							ENSG00000049860	HEXB	Tissue enhanced	Detected in all									ENSG00000168000	BSCL2	Low tissue specificity	Detected in all															ENSG00000115255	REEP6	Tissue enhanced	Detected in many	Gastrointestinal_tract, Liver		ENSG00000158769	F11R	Low tissue specificity	Detected in all			ENSG00000111711
							ENSG00000049883	PTCD2	Low tissue specificity	Detected in all									ENSG00000168079	SCARA5	Low tissue specificity	Detected in many															ENSG00000115282	TTC31	Low tissue specificity	Detected in all			ENSG00000158864	NDUFS2	Tissue enhanced	Detected in all	Muscle		ENSG00000111716
							ENSG00000050030	NEXMIF	Tissue enhanced	Detected in many	brain								ENSG00000168172	HOOK3	Low tissue specificity	Detected in all															ENSG00000115286	NDUFS7	Tissue enriched	Detected in all	Muscle		ENSG00000159228	CBR1	Tissue enhanced	Detected in all	Gastrointestinal_tract		ENSG00000111737
							ENSG00000050130	JKAMP	Low tissue specificity	Detected in all									ENSG00000168393	DTYMK	Low tissue specificity	Detected in all															ENSG00000115289	PCGF1	Low tissue specificity	Detected in all			ENSG00000159322	ADPGK	Low tissue specificity	Detected in all			ENSG00000111785
							ENSG00000050165	DKK3	Group enriched	Detected in all	brain, Heart								ENSG00000168434	COG7	Low tissue specificity	Detected in all															ENSG00000115310	RTN4	Low tissue specificity	Detected in all			ENSG00000159346	ADIPOR1	Low tissue specificity	Detected in all			ENSG00000111799
							ENSG00000050327	ARHGEF5	Low tissue specificity	Detected in many									ENSG00000168439	STIP1	Tissue enhanced	Detected in all															ENSG00000115317	HTRA2	Low tissue specificity	Detected in all			ENSG00000159377	PSMB4	Low tissue specificity	Detected in all			ENSG00000111843
							ENSG00000050344	NFE2L3	Tissue enriched	Detected in many									ENSG00000168461	RAB31	Low tissue specificity	Detected in all															ENSG00000115355	CCDC88A	Tissue enhanced	Detected in many			ENSG00000159461	AMFR	Low tissue specificity	Detected in all			ENSG00000111845
							ENSG00000050393	MCUR1	Low tissue specificity	Detected in all									ENSG00000168497	CAVIN2	Low tissue specificity	Detected in all															ENSG00000115364	MRPL19	Low tissue specificity	Detected in all			ENSG00000159720	ATP6V0D1	Low tissue specificity	Detected in all			ENSG00000111961
							ENSG00000050405	LIMA1	Low tissue specificity	Detected in many									ENSG00000168569	TMEM223	Low tissue specificity	Detected in all															ENSG00000115415	STAT1	Low tissue specificity	Detected in all			ENSG00000160058	BSDC1	Low tissue specificity	Detected in all			ENSG00000112118
							ENSG00000050426	LETMD1	Low tissue specificity	Detected in all									ENSG00000168615	ADAM9	Low tissue specificity	Detected in all															ENSG00000115468	EFHD1	Tissue enhanced	Detected in many	brain, Kidney		ENSG00000160131	VMA21	Low tissue specificity	Detected in all			ENSG00000112186
							ENSG00000050438	SLC4A8	Tissue enhanced	Detected in many	brain								ENSG00000168679	SLC16A4	Tissue enhanced	Detected in many	Kidney														ENSG00000115486	GGCX	Tissue enriched	Detected in all	Liver		ENSG00000160216	AGPAT3	Tissue enhanced	Detected in all	Muscle		ENSG00000112208
							ENSG00000050555	LAMC3	Tissue enhanced	Detected in many									ENSG00000168710	AHCYL1	Low tissue specificity	Detected in all															ENSG00000115539	PDCL3	Low tissue specificity	Detected in all			ENSG00000160294	MCM3AP	Low tissue specificity	Detected in all			ENSG00000112234
							ENSG00000050628	PTGER3	Tissue enhanced	Detected in many									ENSG00000168758	SEMA4C	Low tissue specificity	Detected in all															ENSG00000115540	MOB4	Low tissue specificity	Detected in all			ENSG00000160445	ZER1	Low tissue specificity	Detected in all			ENSG00000112305
							ENSG00000050730	TNIP3	Tissue enhanced	Detected in many	Lung								ENSG00000168763	CNNM3	Low tissue specificity	Detected in all															ENSG00000115541	HSPE1	Low tissue specificity	Detected in all			ENSG00000160746	ANO10	Low tissue specificity	Detected in all			ENSG00000112306
							ENSG00000050748	MAPK9	Tissue enhanced	Detected in all	brain								ENSG00000168938	PPIC	Low tissue specificity	Detected in many															ENSG00000115548	KDM3A	Low tissue specificity	Detected in all			ENSG00000160767	FAM189B	Low tissue specificity	Detected in all			ENSG00000112335
							ENSG00000050767	COL23A1	Tissue enhanced	Detected in many									ENSG00000169105	CHST14	Low tissue specificity	Detected in all															ENSG00000115677	HDLBP	Tissue enhanced	Detected in all	Pancreas		ENSG00000160789	LMNA	Low tissue specificity	Detected in all			ENSG00000112414
							ENSG00000050820	BCAR1	Low tissue specificity	Detected in many									ENSG00000169223	LMAN2	Low tissue specificity	Detected in all															ENSG00000115687	PASK	Tissue enhanced	Detected in all	brain		ENSG00000161011	SQSTM1	Low tissue specificity	Detected in all			ENSG00000112419
							ENSG00000051009	FAM160A2	Low tissue specificity	Detected in all									ENSG00000169359	SLC33A1	Low tissue specificity	Detected in all															ENSG00000115760	BIRC6	Low tissue specificity	Detected in all			ENSG00000161634	DCD	Group enriched	Detected in some			ENSG00000112697
							ENSG00000051108	HERPUD1	Low tissue specificity	Detected in all									ENSG00000169567	HINT1	Low tissue specificity	Detected in all															ENSG00000115761	NOL10	Low tissue specificity	Detected in all			ENSG00000161638	ITGA5	Tissue enhanced	Detected in all	Muscle		ENSG00000112739
							ENSG00000051128	HOMER3	Tissue enhanced	Detected in all									ENSG00000169682	SPNS1	Low tissue specificity	Detected in all															ENSG00000115816	CEBPZ	Low tissue specificity	Detected in all			ENSG00000161904	LEMD2	Low tissue specificity	Detected in all			ENSG00000112759
							ENSG00000051180	RAD51	Tissue enhanced	Detected in many									ENSG00000169905	TOR1AIP2	Low tissue specificity	Detected in all															ENSG00000115825	PRKD3	Low tissue specificity	Detected in all			ENSG00000162104	ADCY9	Tissue enhanced	Detected in many	Muscle		ENSG00000112852
							ENSG00000051341	POLQ	Tissue enhanced	Detected in many									ENSG00000169919	GUSB	Low tissue specificity	Detected in all															ENSG00000115841	RMDN2	Tissue enhanced	Detected in all			ENSG00000162129	CLPB	Tissue enriched	Detected in all			ENSG00000112855
							ENSG00000051382	PIK3CB	Low tissue specificity	Detected in all									ENSG00000170088	TMEM192	Low tissue specificity	Detected in all															ENSG00000115902	SLC1A4	Low tissue specificity	Detected in all			ENSG00000162231	NXF1	Low tissue specificity	Detected in all			ENSG00000112877
							ENSG00000051523	CYBA	Tissue enhanced	Detected in many									ENSG00000170113	NIPA1	Tissue enhanced	Detected in many	brain														ENSG00000116005	PCYOX1	Low tissue specificity	Detected in all			ENSG00000162236	STX5	Low tissue specificity	Detected in all			ENSG00000112893
							ENSG00000051596	THOC3	Tissue enhanced	Detected in many									ENSG00000170348	TMED10	Low tissue specificity	Detected in all															ENSG00000116095	PLEKHA3	Low tissue specificity	Detected in all			ENSG00000162298	SYVN1	Low tissue specificity	Detected in all			ENSG00000112972
							ENSG00000051620	HEBP2	Low tissue specificity	Detected in all									ENSG00000170382	LRRN2	Tissue enhanced	Detected in many	brain														ENSG00000116106	EPHA4	Tissue enhanced	Detected in many	brain		ENSG00000162300	ZFPL1	Low tissue specificity	Detected in all			ENSG00000112992
							ENSG00000051825	MPHOSPH9	Tissue enhanced	Detected in all									ENSG00000170385	SLC30A1	Tissue enhanced	Detected in all	Liver														ENSG00000116127	ALMS1	Tissue enhanced	Detected in all			ENSG00000162407	PPAP2B	Low tissue specificity	Detected in all			ENSG00000112996
							ENSG00000052126	PLEKHA5	Low tissue specificity	Detected in all									ENSG00000170439	METTL7B	Group enriched	Detected in many	Heart, Gastrointestinal_tract, Liver														ENSG00000116133	DHCR24	Tissue enhanced	Detected in many	Liver		ENSG00000162695	SLC30A7	Low tissue specificity	Detected in all			ENSG00000113013
							ENSG00000052344	PRSS8	Tissue enhanced	Detected in many	Gastrointestinal_tract, Airway								ENSG00000170522	ELOVL6	Tissue enhanced	Detected in many	Liver														ENSG00000116141	MARK1	Low tissue specificity	Detected in many			ENSG00000162736	NCSTN	Low tissue specificity	Detected in all			ENSG00000113161
							ENSG00000052723	SIKE1	Low tissue specificity	Detected in all									ENSG00000170624	SGCD	Tissue enhanced	Detected in many	Heart														ENSG00000116161	CACYBP	Tissue enhanced	Detected in all			ENSG00000162738	VANGL2	Tissue enhanced	Detected in many			ENSG00000113194
							ENSG00000052749	RRP12	Tissue enhanced	Detected in all									ENSG00000170775	GPR37	Tissue enriched	Detected in many	brain														ENSG00000116209	TMEM59	Low tissue specificity	Detected in all			ENSG00000162769	FLVCR1	Tissue enhanced	Detected in all	Gastrointestinal_tract		ENSG00000113205
							ENSG00000052795	FNIP2	Low tissue specificity	Detected in all									ENSG00000171208	NETO2	Tissue enhanced	Detected in many	brain														ENSG00000116213	WRAP73	Low tissue specificity	Detected in all			ENSG00000162909	CAPN2	Low tissue specificity	Detected in all			ENSG00000113209
							ENSG00000052802	MSMO1	Tissue enhanced	Detected in all	Liver								ENSG00000171246	NPTX1	Tissue enriched	Detected in many	brain														ENSG00000116237	ICMT	Low tissue specificity	Detected in all			ENSG00000163002	NUP35	Low tissue specificity	Detected in all			ENSG00000113211
							ENSG00000052841	TTC17	Low tissue specificity	Detected in all									ENSG00000171302	CANT1	Low tissue specificity	Detected in all															ENSG00000116586	LAMTOR2	Low tissue specificity	Detected in all			ENSG00000163214	DHX57	Low tissue specificity	Detected in all			ENSG00000113282
							ENSG00000052850	ALX4	Tissue enhanced	Detected in many									ENSG00000171492	LRRC8D	Tissue enhanced	Detected in all	brain														ENSG00000116641	DOCK7	Low tissue specificity	Detected in all			ENSG00000163346	PBXIP1	Low tissue specificity	Detected in all			ENSG00000113368
							ENSG00000053108	FSTL4	Tissue enhanced	Detected in many	brain								ENSG00000171560	FGA	Tissue enriched	Detected in some	Liver														ENSG00000116667	C1orf21	Low tissue specificity	Detected in all			ENSG00000163399	ATP1A1	Tissue enhanced	Detected in all	Gastrointestinal_tract		ENSG00000113441
							ENSG00000053254	FOXN3	Low tissue specificity	Detected in all									ENSG00000171564	FGB	Tissue enriched	Detected in some	Liver														ENSG00000116670	MAD2L2	Low tissue specificity	Detected in all			ENSG00000163466	ARPC2	Low tissue specificity	Detected in all			ENSG00000113460
							ENSG00000053328	METTL24	Low tissue specificity	Detected in many									ENSG00000172339	ALG14	Low tissue specificity	Detected in all															ENSG00000116698	SMG7	Low tissue specificity	Detected in all			ENSG00000163527	STT3B	Low tissue specificity	Detected in all			ENSG00000113504
							ENSG00000053371	AKR7A2	Low tissue specificity	Detected in all									ENSG00000172889	EGFL7	Tissue enhanced	Detected in all															ENSG00000116750	UCHL5	Low tissue specificity	Detected in all			ENSG00000163558	PRKCI	Low tissue specificity	Detected in all			ENSG00000113532
							ENSG00000053372	MRTO4	Low tissue specificity	Detected in all									ENSG00000172954	LCLAT1	Low tissue specificity	Detected in all															ENSG00000116830	TTF2	Low tissue specificity	Detected in all			ENSG00000163590	PPM1L	Low tissue specificity	Detected in all			ENSG00000113552
							ENSG00000053438	NNAT	Group enriched	Detected in many	brain								ENSG00000173171	MTX1	Low tissue specificity	Detected in all															ENSG00000116863	ADPRS	Low tissue specificity	Detected in all			ENSG00000163697	APBB2	Low tissue specificity	Detected in all			ENSG00000113569
							ENSG00000053501	USE1	Low tissue specificity	Detected in all									ENSG00000173230	GOLGB1	Low tissue specificity	Detected in all															ENSG00000116898	MRPS15	Low tissue specificity	Detected in all			ENSG00000163719	MTMR14	Low tissue specificity	Detected in all			ENSG00000113583
							ENSG00000053524	MCF2L2	Tissue enhanced	Detected in many	brain								ENSG00000173482	PTPRM	Low tissue specificity	Detected in many															ENSG00000116954	RRAGC	Low tissue specificity	Detected in all			ENSG00000163902	RPN1	Low tissue specificity	Detected in all			ENSG00000113593
							ENSG00000053702	NRIP2	Tissue enriched	Detected in many	brain								ENSG00000173530	TNFRSF10D	Low tissue specificity	Detected in all															ENSG00000116984	MTR	Low tissue specificity	Detected in all			ENSG00000163904	SENP2	Low tissue specificity	Detected in all			ENSG00000113594
							ENSG00000053747	LAMA3	Tissue enhanced	Detected in many									ENSG00000173599	PC	Tissue enhanced	Detected in all	Liver														ENSG00000116991	SIPA1L2	Low tissue specificity	Detected in all			ENSG00000163932	PRKCD	Low tissue specificity	Detected in all			ENSG00000113615
							ENSG00000053770	AP5M1	Low tissue specificity	Detected in all									ENSG00000173611	SCAI	Tissue enhanced	Detected in all															ENSG00000117114	ADGRL2	Low tissue specificity	Detected in many			ENSG00000163933	RFT1	Low tissue specificity	Detected in all			ENSG00000113649
							ENSG00000053900	ANAPC4	Low tissue specificity	Detected in all									ENSG00000173621	LRFN4	Low tissue specificity	Detected in all															ENSG00000117155	SSX2IP	Tissue enhanced	Detected in all			ENSG00000163964	PIGX	Low tissue specificity	Detected in all			ENSG00000113719
							ENSG00000053918	KCNQ1	Tissue enhanced	Detected in many									ENSG00000173702	MUC13	Tissue enriched	Detected in some	Gastrointestinal_tract														ENSG00000117298	ECE1	Tissue enhanced	Detected in all			ENSG00000164031	DNAJB14	Low tissue specificity	Detected in all			ENSG00000113734
							ENSG00000054116	TRAPPC3	Low tissue specificity	Detected in all									ENSG00000173821	RNF213	Low tissue specificity	Detected in all															ENSG00000117362	APH1A	Low tissue specificity	Detected in all			ENSG00000164040	PGRMC2	Low tissue specificity	Detected in all			ENSG00000113810
							ENSG00000054118	THRAP3	Low tissue specificity	Detected in all									ENSG00000173905	GOLIM4	Low tissue specificity	Detected in all															ENSG00000117399	CDC20	Tissue enhanced	Detected in many			ENSG00000164081	TEX264	Low tissue specificity	Detected in all			ENSG00000113845
							ENSG00000054148	PHPT1	Low tissue specificity	Detected in all									ENSG00000173950	XXYLT1	Low tissue specificity	Detected in all															ENSG00000117461	PIK3R3	Low tissue specificity	Detected in many			ENSG00000164109	MAD2L1	Tissue enhanced	Detected in many			ENSG00000113924
							ENSG00000054179	ENTPD2	Tissue enhanced	Detected in many	brain								ENSG00000174106	LEMD3	Low tissue specificity	Detected in all															ENSG00000117475	BLZF1	Low tissue specificity	Detected in all			ENSG00000164111	ANXA5	Low tissue specificity	Detected in all			ENSG00000114054
							ENSG00000054219	LY75	Group enriched	Detected in many	Gastrointestinal_tract								ENSG00000174233	ADCY6	Low tissue specificity	Detected in many															ENSG00000117479	SLC19A2	Tissue enhanced	Detected in all	Muscle		ENSG00000164144	ARFIP1	Low tissue specificity	Detected in all			ENSG00000114302
							ENSG00000054267	ARID4B	Low tissue specificity	Detected in all									ENSG00000174684	B4GAT1	Tissue enhanced	Detected in all	brain														ENSG00000117480	FAAH	Low tissue specificity	Detected in all			ENSG00000164171	ITGA2	Low tissue specificity	Detected in many			ENSG00000114416
							ENSG00000054277	OPN3	Low tissue specificity	Detected in all									ENSG00000174915	PTDSS2	Low tissue specificity	Detected in all															ENSG00000117528	ABCD3	Low tissue specificity	Detected in all			ENSG00000164180	TMEM161B	Low tissue specificity	Detected in all			ENSG00000114480
							ENSG00000054282	SDCCAG8	Low tissue specificity	Detected in all									ENSG00000174917	MICOS13	Low tissue specificity	Detected in all															ENSG00000117597	DIEXF	Low tissue specificity	Detected in all			ENSG00000164182	NDUFAF2	Low tissue specificity	Detected in all			ENSG00000114554
							ENSG00000054356	PTPRN	Tissue enhanced	Detected in many	brain, Pancreas								ENSG00000175054	ATR	Low tissue specificity	Detected in all															ENSG00000117640	MTFR1L	Low tissue specificity	Detected in all			ENSG00000164209	SLC25A46	Low tissue specificity	Detected in all			ENSG00000114638
							ENSG00000054392	HHAT	Low tissue specificity	Detected in all									ENSG00000175106	TVP23C	Low tissue specificity	Detected in all															ENSG00000117758	STX12	Low tissue specificity	Detected in all			ENSG00000164253	WDR41	Low tissue specificity	Detected in all			ENSG00000114650
							ENSG00000054523	KIF1B	Tissue enhanced	Detected in all	Muscle								ENSG00000175198	PCCA	Tissue enhanced	Detected in all															ENSG00000117791	MTARC2	Tissue enhanced	Detected in many	Liver		ENSG00000164548	TRA2A	Low tissue specificity	Detected in all			ENSG00000114686
							ENSG00000054598	FOXC1	Group enriched	Detected in all	Airway								ENSG00000175283	DOLK	Low tissue specificity	Detected in all															ENSG00000117862	TXNDC12	Low tissue specificity	Detected in all			ENSG00000164615	CAMLG	Low tissue specificity	Detected in all			ENSG00000114767
							ENSG00000054611	TBC1D22A	Low tissue specificity	Detected in all									ENSG00000175606	TMEM70	Tissue enhanced	Detected in all	Muscle														ENSG00000117868	ESYT2	Low tissue specificity	Detected in all			ENSG00000164659	KIAA1324L	Tissue enhanced	Detected in all	brain		ENSG00000114850
							ENSG00000054654	SYNE2	Tissue enhanced	Detected in all	Muscle								ENSG00000175826	CTDNEP1	Tissue enhanced	Detected in all	Muscle														ENSG00000117899	MESD	Low tissue specificity	Detected in all			ENSG00000164828	SUN1	Low tissue specificity	Detected in all			ENSG00000114988
							ENSG00000054690	PLEKHH1	Tissue enhanced	Detected in many	brain								ENSG00000175893	ZDHHC21	Low tissue specificity	Detected in all															ENSG00000117906	RCN2	Tissue enhanced	Detected in all			ENSG00000164889	SLC4A2	Tissue enhanced	Detected in all	Liver		ENSG00000115020
							ENSG00000054793	ATP9A	Tissue enhanced	Detected in all	brain								ENSG00000176022	B3GALT6	Low tissue specificity	Detected in all															ENSG00000118046	STK11	Low tissue specificity	Detected in all			ENSG00000164904	ALDH7A1	Tissue enhanced	Detected in many	Liver		ENSG00000115084
							ENSG00000054796	SPO11	Tissue enriched	Detected in single									ENSG00000176393	RNPEP	Low tissue specificity	Detected in all															ENSG00000118181	RPS25	Low tissue specificity	Detected in all			ENSG00000165240	ATP7A	Low tissue specificity	Detected in all			ENSG00000115107
							ENSG00000054803	CBLN4	Tissue enhanced	Detected in many	brain								ENSG00000176454	LPCAT4	Low tissue specificity	Detected in all															ENSG00000118193	KIF14	Group enriched	Detected in some			ENSG00000165282	PIGO	Low tissue specificity	Detected in all			ENSG00000115159
							ENSG00000054938	CHRDL2	Tissue enhanced	Detected in many									ENSG00000177051	FBXO46	Low tissue specificity	Detected in all															ENSG00000118200	CAMSAP2	Low tissue specificity	Detected in many			ENSG00000165650	PDZD8	Tissue enhanced	Detected in all			ENSG00000115207
							ENSG00000054965	FAM168A	Tissue enhanced	Detected in all	brain								ENSG00000177054	ZDHHC13	Low tissue specificity	Detected in all															ENSG00000118217	ATF6	Low tissue specificity	Detected in all			ENSG00000165661	QSOX2	Low tissue specificity	Detected in all			ENSG00000115234
							ENSG00000054967	RELT	Tissue enriched	Detected in many									ENSG00000177119	ANO6	Low tissue specificity	Detected in all															ENSG00000118402	ELOVL4	Tissue enhanced	Detected in many			ENSG00000165821	SALL2	Tissue enhanced	Detected in many	brain		ENSG00000115275
							ENSG00000054983	GALC	Low tissue specificity	Detected in all									ENSG00000177239	MAN1B1	Low tissue specificity	Detected in all															ENSG00000118420	UBE3D	Low tissue specificity	Detected in all			ENSG00000165898	ISCA2	Low tissue specificity	Detected in all			ENSG00000115282
							ENSG00000055044	NOP58	Low tissue specificity	Detected in all									ENSG00000177463	NR2C2	Low tissue specificity	Detected in all															ENSG00000118496	FBXO30	Low tissue specificity	Detected in all			ENSG00000166130	IKBIP	Low tissue specificity	Detected in all			ENSG00000115307
							ENSG00000055070	SZRD1	Low tissue specificity	Detected in all									ENSG00000177469	CAVIN1	Low tissue specificity	Detected in many															ENSG00000118705	RPN2	Low tissue specificity	Detected in all			ENSG00000166136	NDUFB8	Low tissue specificity	Detected in all			ENSG00000115310
							ENSG00000055118	KCNH2	Tissue enhanced	Detected in many									ENSG00000177666	PNPLA2	Group enriched	Detected in all															ENSG00000118762	PKD2	Low tissue specificity	Detected in all			ENSG00000166224	SGPL1	Low tissue specificity	Detected in all			ENSG00000115364
							ENSG00000055130	CUL1	Low tissue specificity	Detected in all									ENSG00000177706	FAM20C	Tissue enhanced	Detected in all	Airway														ENSG00000118961	LDAH	Low tissue specificity	Detected in all			ENSG00000166313	APBB1	Tissue enhanced	Detected in all	brain		ENSG00000115368
							ENSG00000055147	FAM114A2	Low tissue specificity	Detected in all									ENSG00000177707	NECTIN3	Tissue enhanced	Detected in many															ENSG00000119041	GTF3C3	Low tissue specificity	Detected in all			ENSG00000166347	CYB5A	Tissue enhanced	Detected in all	Liver		ENSG00000115419
							ENSG00000055163	CYFIP2	Tissue enhanced	Detected in many	brain, Kidney								ENSG00000177990	DPY19L2	Tissue enhanced	Detected in many															ENSG00000119042	SATB2	Group enriched	Detected in many	brain, Gastrointestinal_tract		ENSG00000166411	IDH3A	Low tissue specificity	Detected in all			ENSG00000115457
							ENSG00000055208	TAB2	Low tissue specificity	Detected in all									ENSG00000178372	CALML5	Group enriched	Detected in some	Airway														ENSG00000119203	CPSF3	Low tissue specificity	Detected in all			ENSG00000166479	TMX3	Low tissue specificity	Detected in all			ENSG00000115464
							ENSG00000055211	GINM1	Low tissue specificity	Detected in all									ENSG00000178904	DPY19L3	Low tissue specificity	Detected in all															ENSG00000119242	CCDC92	Low tissue specificity	Detected in all			ENSG00000166562	SEC11C	Tissue enhanced	Detected in all	Airway		ENSG00000115486
							ENSG00000055332	EIF2AK2	Low tissue specificity	Detected in all									ENSG00000179295	PTPN11	Low tissue specificity	Detected in all															ENSG00000119318	RAD23B	Low tissue specificity	Detected in all			ENSG00000166685	COG1	Low tissue specificity	Detected in all			ENSG00000115525
							ENSG00000055483	USP36	Low tissue specificity	Detected in all									ENSG00000179832	MROH1	Low tissue specificity	Detected in all															ENSG00000119321	FKBP15	Low tissue specificity	Detected in all			ENSG00000166794	PPIB	Low tissue specificity	Detected in all			ENSG00000115526
							ENSG00000055609	KMT2C	Low tissue specificity	Detected in all									ENSG00000180398	MCFD2	Low tissue specificity	Detected in all															ENSG00000119335	SET	Low tissue specificity	Detected in all			ENSG00000166881	TMEM194A	Low tissue specificity	Detected in all			ENSG00000115657
							ENSG00000055732	MCOLN3	Tissue enhanced	Detected in many									ENSG00000180638	SLC47A2	Tissue enriched	Detected in some	Kidney														ENSG00000119392	GLE1	Low tissue specificity	Detected in all			ENSG00000166887	VPS39	Low tissue specificity	Detected in all			ENSG00000115687
							ENSG00000055813	CCDC85A	Tissue enhanced	Detected in many	brain								ENSG00000180776	ZDHHC20	Tissue enhanced	Detected in all	brain														ENSG00000119487	MAPKAP1	Low tissue specificity	Detected in all			ENSG00000166900	STX3	Low tissue specificity	Detected in all			ENSG00000115761
							ENSG00000055917	PUM2	Low tissue specificity	Detected in all									ENSG00000180817	PPA1	Low tissue specificity	Detected in all															ENSG00000119537	KDSR	Low tissue specificity	Detected in all			ENSG00000166971	AKTIP	Low tissue specificity	Detected in all			ENSG00000115806
							ENSG00000055950	MRPL43	Low tissue specificity	Detected in all									ENSG00000181027	FKRP	Low tissue specificity	Detected in all															ENSG00000119682	AREL1	Low tissue specificity	Detected in all			ENSG00000167004	PDIA3	Low tissue specificity	Detected in all			ENSG00000115816
							ENSG00000055955	ITIH4	Tissue enriched	Detected in some	Liver								ENSG00000181029	TRAPPC5	Low tissue specificity	Detected in all															ENSG00000119705	SLIRP	Low tissue specificity	Detected in all			ENSG00000167110	GOLGA2	Low tissue specificity	Detected in all			ENSG00000115825
							ENSG00000055957	ITIH1	Tissue enriched	Detected in some	Liver								ENSG00000181555	SETD2	Low tissue specificity	Detected in all															ENSG00000119718	EIF2B2	Low tissue specificity	Detected in all			ENSG00000167114	SLC27A4	Tissue enhanced	Detected in all	Gastrointestinal_tract		ENSG00000115839
							ENSG00000056050	HPF1	Low tissue specificity	Detected in all									ENSG00000181634	TNFSF15	Tissue enhanced	Detected in many	Gastrointestinal_tract, Kidney, Airway														ENSG00000119787	ATL2	Low tissue specificity	Detected in all			ENSG00000167323	STIM1	Low tissue specificity	Detected in all			ENSG00000115841
							ENSG00000056097	ZFR	Low tissue specificity	Detected in all									ENSG00000181826	RELL1	Low tissue specificity	Detected in all															ENSG00000119812	FAM98A	Low tissue specificity	Detected in all			ENSG00000167536	DHRS13	Low tissue specificity	Detected in all			ENSG00000115866
							ENSG00000056277	ZNF280C	Low tissue specificity	Detected in all									ENSG00000182107	TMEM30B	Tissue enhanced	Detected in many															ENSG00000119820	YIPF4	Low tissue specificity	Detected in all			ENSG00000167642	SPINT2	Low tissue specificity	Detected in many			ENSG00000115919
							ENSG00000056291	NPFFR2	Tissue enhanced	Detected in many									ENSG00000182197	EXT1	Tissue enhanced	Detected in all	Liver														ENSG00000119912	IDE	Low tissue specificity	Detected in all			ENSG00000167645	YIF1B	Low tissue specificity	Detected in all			ENSG00000115993
							ENSG00000056487	PHF21B	Tissue enhanced	Detected in many									ENSG00000182446	NPLOC4	Tissue enhanced	Detected in all	Muscle														ENSG00000119917	IFIT3	Tissue enhanced	Detected in all			ENSG00000167671	UBXN6	Low tissue specificity	Detected in all			ENSG00000116005
							ENSG00000056558	TRAF1	Low tissue specificity	Detected in all									ENSG00000182544	MFSD5	Low tissue specificity	Detected in all															ENSG00000119922	IFIT2	Tissue enhanced	Detected in many			ENSG00000167792	NDUFV1	Tissue enhanced	Detected in all	Muscle		ENSG00000116095
							ENSG00000056586	RC3H2	Low tissue specificity	Detected in all									ENSG00000182580	EPHB3	Tissue enhanced	Detected in many	Pancreas														ENSG00000120008	WDR11	Low tissue specificity	Detected in all			ENSG00000167972	ABCA3	Tissue enhanced	Detected in many	brain, Lung		ENSG00000116133
							ENSG00000056736	IL17RB	Tissue enhanced	Detected in many	Kidney, Liver								ENSG00000182704	TSKU	Tissue enhanced	Detected in many	Liver														ENSG00000120063	GNA13	Tissue enhanced	Detected in all			ENSG00000168003	SLC3A2	Low tissue specificity	Detected in all			ENSG00000116138
							ENSG00000056972	TRAF3IP2	Low tissue specificity	Detected in all									ENSG00000182934	SRPRA	Low tissue specificity	Detected in all															ENSG00000120278	PLEKHG1	Tissue enhanced	Detected in all			ENSG00000168172	HOOK3	Low tissue specificity	Detected in all			ENSG00000116161
							ENSG00000056998	GYG2	Group enriched	Detected in many	brain								ENSG00000183291	SELENOF	Low tissue specificity	Detected in all															ENSG00000120370	GORAB	Low tissue specificity	Detected in many			ENSG00000168259	DNAJC7	Low tissue specificity	Detected in all			ENSG00000116209
							ENSG00000057019	DCBLD2	Low tissue specificity	Detected in all									ENSG00000183579	ZNRF3	Low tissue specificity	Detected in all															ENSG00000120438	TCP1	Low tissue specificity	Detected in all			ENSG00000168394	TAP1	Tissue enhanced	Detected in all			ENSG00000116213
							ENSG00000057149	SERPINB3	Group enriched	Detected in some									ENSG00000183840	GPR39	Tissue enhanced	Detected in many	Pancreas														ENSG00000120509	PDZD11	Low tissue specificity	Detected in all			ENSG00000168461	RAB31	Low tissue specificity	Detected in all			ENSG00000116221
							ENSG00000057252	SOAT1	Tissue enhanced	Detected in all									ENSG00000184216	IRAK1	Low tissue specificity	Detected in all															ENSG00000120647	CCDC77	Low tissue specificity	Detected in all			ENSG00000168476	REEP4	Low tissue specificity	Detected in all			ENSG00000116237
							ENSG00000057294	PKP2	Tissue enriched	Detected in many	Heart								ENSG00000184226	PCDH9	Group enriched	Detected in many	brain														ENSG00000120697	ALG5	Low tissue specificity	Detected in all			ENSG00000168758	SEMA4C	Low tissue specificity	Detected in all			ENSG00000116251
							ENSG00000057468	MSH4	Tissue enriched	Detected in some									ENSG00000184500	PROS1	Tissue enhanced	Detected in many	Liver														ENSG00000120733	KDM3B	Low tissue specificity	Detected in all			ENSG00000168763	CNNM3	Low tissue specificity	Detected in all			ENSG00000116266
							ENSG00000057593	F7	Tissue enriched	Detected in some	Liver								ENSG00000184575	XPOT	Low tissue specificity	Detected in all															ENSG00000120800	UTP20	Low tissue specificity	Detected in all			ENSG00000168818	STX18	Tissue enhanced	Detected in all			ENSG00000116406
							ENSG00000057608	GDI2	Low tissue specificity	Detected in all									ENSG00000184752	NDUFA12	Tissue enhanced	Detected in all	Muscle														ENSG00000120805	ARL1	Low tissue specificity	Detected in all			ENSG00000168827	GFM1	Low tissue specificity	Detected in all			ENSG00000116473
							ENSG00000057657	PRDM1	Tissue enhanced	Detected in all									ENSG00000184787	UBE2G2	Low tissue specificity	Detected in all															ENSG00000120860	WASHC3	Low tissue specificity	Detected in all			ENSG00000168958	MFF	Low tissue specificity	Detected in all			ENSG00000116521
							ENSG00000057663	ATG5	Low tissue specificity	Detected in all									ENSG00000184840	TMED9	Low tissue specificity	Detected in all															ENSG00000120889	TNFRSF10B	Low tissue specificity	Detected in all			ENSG00000169071	ROR2	Low tissue specificity	Detected in many			ENSG00000116539
							ENSG00000057704	TMCC3	Low tissue specificity	Detected in all									ENSG00000184992	BRI3BP	Low tissue specificity	Detected in all															ENSG00000121039	RDH10	Tissue enhanced	Detected in many			ENSG00000169105	CHST14	Low tissue specificity	Detected in all			ENSG00000116580
							ENSG00000057757	PITHD1	Low tissue specificity	Detected in all									ENSG00000185033	SEMA4B	Low tissue specificity	Detected in all															ENSG00000121057	AKAP1	Tissue enhanced	Detected in all	Muscle		ENSG00000169213	RAB3B	Tissue enhanced	Detected in many	brain		ENSG00000116688
							ENSG00000057935	MTA3	Tissue enhanced	Detected in all									ENSG00000185085	INTS5	Low tissue specificity	Detected in all															ENSG00000121058	COIL	Tissue enhanced	Detected in all			ENSG00000169221	TBC1D10B	Low tissue specificity	Detected in all			ENSG00000116711
							ENSG00000058056	USP13	Tissue enhanced	Detected in many	Heart, Muscle								ENSG00000185127	C6orf120	Low tissue specificity	Detected in all															ENSG00000121152	NCAPH	Group enriched	Detected in many			ENSG00000169223	LMAN2	Low tissue specificity	Detected in all			ENSG00000116747
							ENSG00000058063	ATP11B	Low tissue specificity	Detected in all									ENSG00000185215	TNFAIP2	Low tissue specificity	Detected in all															ENSG00000121274	TENT4B	Low tissue specificity	Detected in all			ENSG00000169359	SLC33A1	Low tissue specificity	Detected in all			ENSG00000116857
							ENSG00000058085	LAMC2	Low tissue specificity	Detected in many									ENSG00000185246	PRPF39	Low tissue specificity	Detected in all															ENSG00000121289	CEP89	Low tissue specificity	Detected in all			ENSG00000169379	ARL13B	Low tissue specificity	Detected in all			ENSG00000116984
							ENSG00000058091	CDK14	Low tissue specificity	Detected in many									ENSG00000185344	ATP6V0A2	Low tissue specificity	Detected in all															ENSG00000121297	TSHZ3	Low tissue specificity	Detected in all			ENSG00000169446	MMGT1	Low tissue specificity	Detected in all			ENSG00000116991
							ENSG00000058262	SEC61A1	Tissue enhanced	Detected in all	Pancreas								ENSG00000185483	ROR1	Tissue enhanced	Detected in many															ENSG00000121361	KCNJ8	Tissue enhanced	Detected in many	Heart, Pancreas		ENSG00000169684	CHRNA5	Tissue enhanced	Detected in many			ENSG00000117118
							ENSG00000058272	PPP1R12A	Low tissue specificity	Detected in all									ENSG00000185825	BCAP31	Low tissue specificity	Detected in all															ENSG00000121644	DESI2	Low tissue specificity	Detected in all			ENSG00000169692	AGPAT2	Tissue enhanced	Detected in all	Liver		ENSG00000117155
							ENSG00000058335	RASGRF1	Group enriched	Detected in many	brain, Lung								ENSG00000185885	IFITM1	Low tissue specificity	Detected in all															ENSG00000121691	CAT	Tissue enhanced	Detected in all	Liver		ENSG00000169762	TAPT1	Low tissue specificity	Detected in all			ENSG00000117262
							ENSG00000058404	CAMK2B	Tissue enhanced	Detected in many	brain, Heart, Muscle								ENSG00000186526	CYP4F8	Group enriched	Detected in some															ENSG00000121931	LRIF1	Low tissue specificity	Detected in all			ENSG00000169851	PCDH7	Low tissue specificity	Detected in many			ENSG00000117280
							ENSG00000058453	CROCC	Tissue enriched	Detected in all	Airway								ENSG00000187164	SHTN1	Tissue enhanced	Detected in many	brain														ENSG00000122026	RPL21	Low tissue specificity	Detected in all			ENSG00000169857	AVEN	Low tissue specificity	Detected in all			ENSG00000117298
							ENSG00000058600	POLR3E	Low tissue specificity	Detected in all									ENSG00000187240	DYNC2H1	Tissue enhanced	Detected in all															ENSG00000122068	FYTTD1	Tissue enhanced	Detected in all	Muscle		ENSG00000169905	TOR1AIP2	Low tissue specificity	Detected in all			ENSG00000117385
							ENSG00000058668	ATP2B4	Low tissue specificity	Detected in all									ENSG00000187244	BCAM	Tissue enhanced	Detected in many	Kidney														ENSG00000122126	OCRL	Low tissue specificity	Detected in all			ENSG00000170017	ALCAM	Tissue enhanced	Detected in many			ENSG00000117394
							ENSG00000058673	ZC3H11A	Low tissue specificity	Detected in all									ENSG00000188051	TMEM221	Tissue enhanced	Detected in many															ENSG00000122203	KIAA1191	Low tissue specificity	Detected in all			ENSG00000170088	TMEM192	Low tissue specificity	Detected in all			ENSG00000117395
							ENSG00000058729	RIOK2	Low tissue specificity	Detected in all									ENSG00000188167	TMPPE	Low tissue specificity	Detected in all															ENSG00000122299	ZC3H7A	Low tissue specificity	Detected in all			ENSG00000170310	STX8	Low tissue specificity	Detected in all			ENSG00000117475
							ENSG00000058799	YIPF1	Low tissue specificity	Detected in all									ENSG00000188342	GTF2F2	Low tissue specificity	Detected in all															ENSG00000122359	ANXA11	Low tissue specificity	Detected in all			ENSG00000170385	SLC30A1	Tissue enhanced	Detected in all	Liver		ENSG00000117528
							ENSG00000058804	NDC1	Low tissue specificity	Detected in all									ENSG00000188352	FOCAD	Tissue enriched	Detected in all	brain														ENSG00000122490	SLC66A2	Low tissue specificity	Detected in all			ENSG00000170412	GPRC5C	Tissue enhanced	Detected in many	Pancreas		ENSG00000117593
							ENSG00000058866	DGKG	Tissue enhanced	Detected in many	brain								ENSG00000188554	NBR1	Low tissue specificity	Detected in all															ENSG00000122547	EEPD1	Low tissue specificity	Detected in all			ENSG00000170448	NFXL1	Low tissue specificity	Detected in all			ENSG00000117597
							ENSG00000059122	FLYWCH1	Low tissue specificity	Detected in all									ENSG00000188706	ZDHHC9	Tissue enhanced	Detected in all	brain														ENSG00000122591	FAM126A	Low tissue specificity	Detected in all			ENSG00000170456	DENND5B	Low tissue specificity	Detected in all			ENSG00000117640
							ENSG00000059145	UNKL	Low tissue specificity	Detected in all									ENSG00000189227	C15orf61	Tissue enhanced	Detected in all	Muscle														ENSG00000122643	NT5C3A	Low tissue specificity	Detected in all			ENSG00000170471	RALGAPB	Low tissue specificity	Detected in all			ENSG00000117691
							ENSG00000059377	TBXAS1	Tissue enhanced	Detected in many									ENSG00000196150	ZNF250	Low tissue specificity	Detected in all															ENSG00000122873	CISD1	Tissue enhanced	Detected in all			ENSG00000170619	COMMD5	Low tissue specificity	Detected in all			ENSG00000117713
							ENSG00000059378	PARP12	Low tissue specificity	Detected in many									ENSG00000196155	PLEKHG4	Tissue enhanced	Detected in many															ENSG00000122882	ECD	Low tissue specificity	Detected in all			ENSG00000170632	ARMC10	Low tissue specificity	Detected in all			ENSG00000117791
							ENSG00000059573	ALDH18A1	Tissue enhanced	Detected in all	Airway								ENSG00000196177	ACADSB	Group enriched	Detected in all	Kidney, Liver														ENSG00000122884	P4HA1	Tissue enhanced	Detected in all			ENSG00000170638	TRABD	Low tissue specificity	Detected in all			ENSG00000117859
							ENSG00000059588	TARBP1	Low tissue specificity	Detected in all									ENSG00000196504	PRPF40A	Low tissue specificity	Detected in all															ENSG00000122952	ZWINT	Tissue enhanced	Detected in many			ENSG00000170832	USP32	Tissue enhanced	Detected in all			ENSG00000117862
							ENSG00000059691	GATB	Low tissue specificity	Detected in all									ENSG00000196712	NF1	Low tissue specificity	Detected in all															ENSG00000122965	RBM19	Low tissue specificity	Detected in all			ENSG00000170876	TMEM43	Low tissue specificity	Detected in all			ENSG00000117868
							ENSG00000059728	MXD1	Tissue enhanced	Detected in many									ENSG00000196715	VKORC1L1	Low tissue specificity	Detected in all															ENSG00000122970	IFT81	Low tissue specificity	Detected in all			ENSG00000171017	LRRC8E	Low tissue specificity	Detected in many			ENSG00000117899
							ENSG00000059758	CDK17	Low tissue specificity	Detected in all									ENSG00000197043	ANXA6	Low tissue specificity	Detected in all															ENSG00000123064	DDX54	Low tissue specificity	Detected in all			ENSG00000171105	INSR	Tissue enhanced	Detected in all	Pancreas		ENSG00000117906
							ENSG00000059769	DNAJC25	Tissue enriched	Detected in all	Liver								ENSG00000197081	IGF2R	Low tissue specificity	Detected in all															ENSG00000123094	RASSF8	Low tissue specificity	Detected in all			ENSG00000171208	NETO2	Tissue enhanced	Detected in many	brain		ENSG00000117984
							ENSG00000059804	SLC2A3	Tissue enhanced	Detected in all									ENSG00000197150	ABCB8	Low tissue specificity	Detected in all															ENSG00000123131	PRDX4	Group enriched	Detected in all	Liver, Pancreas		ENSG00000171302	CANT1	Low tissue specificity	Detected in all			ENSG00000118217
							ENSG00000059915	PSD	Tissue enhanced	Detected in many	brain								ENSG00000197217	ENTPD4	Low tissue specificity	Detected in all															ENSG00000123146	ADGRE5	Tissue enhanced	Detected in many			ENSG00000171488	LRRC8C	Low tissue specificity	Detected in all			ENSG00000118246
							ENSG00000060069	CTDP1	Low tissue specificity	Detected in all									ENSG00000197296	FITM2	Tissue enriched	Detected in all	Heart														ENSG00000123219	CENPK	Tissue enhanced	Detected in many			ENSG00000171492	LRRC8D	Tissue enhanced	Detected in all	brain		ENSG00000118257
							ENSG00000060138	YBX3	Tissue enriched	Detected in all	Muscle								ENSG00000197324	LRP10	Low tissue specificity	Detected in all															ENSG00000123349	PFDN5	Low tissue specificity	Detected in all			ENSG00000171763	SPATA5L1	Low tissue specificity	Detected in all			ENSG00000118363
							ENSG00000060140	STYK1	Tissue enhanced	Detected in many	Gastrointestinal_tract, Gastrointestinal_tract								ENSG00000197375	SLC22A5	Tissue enhanced	Detected in many	Kidney, Muscle														ENSG00000123472	ATPAF1	Tissue enhanced	Detected in all	Heart		ENSG00000172046	USP19	Low tissue specificity	Detected in all			ENSG00000118482
							ENSG00000060237	WNK1	Low tissue specificity	Detected in all									ENSG00000197586	ENTPD6	Low tissue specificity	Detected in all															ENSG00000123473	STIL	Tissue enhanced	Detected in many			ENSG00000172071	EIF2AK3	Low tissue specificity	Detected in all			ENSG00000118496
							ENSG00000060339	CCAR1	Low tissue specificity	Detected in all									ENSG00000197858	GPAA1	Low tissue specificity	Detected in all															ENSG00000123545	NDUFAF4	Low tissue specificity	Detected in all			ENSG00000172270	BSG	Low tissue specificity	Detected in all			ENSG00000118508
							ENSG00000060491	OGFR	Low tissue specificity	Detected in all									ENSG00000197965	MPZL1	Low tissue specificity	Detected in all															ENSG00000123562	MORF4L2	Low tissue specificity	Detected in all			ENSG00000172292	CERS6	Low tissue specificity	Detected in all			ENSG00000118600
							ENSG00000060558	GNA15	Tissue enhanced	Detected in many									ENSG00000197969	VPS13A	Low tissue specificity	Detected in all															ENSG00000123908	AGO2	Low tissue specificity	Detected in all			ENSG00000172375	C2CD2L	Tissue enhanced	Detected in all	brain		ENSG00000118640
							ENSG00000060566	CREB3L3	Group enriched	Detected in some	Gastrointestinal_tract, Liver								ENSG00000198121	LPAR1	Tissue enhanced	Detected in many	brain														ENSG00000123975	CKS2	Tissue enhanced	Detected in all			ENSG00000172817	CYP7B1	Low tissue specificity	Detected in many			ENSG00000118705
							ENSG00000060642	PIGV	Low tissue specificity	Detected in all									ENSG00000198246	SLC29A3	Low tissue specificity	Detected in all															ENSG00000123992	DNPEP	Low tissue specificity	Detected in all			ENSG00000172869	DMXL1	Low tissue specificity	Detected in all			ENSG00000118762
							ENSG00000060656	PTPRU	Low tissue specificity	Detected in many									ENSG00000198373	WWP2	Low tissue specificity	Detected in all															ENSG00000124006	OBSL1	Tissue enhanced	Detected in all			ENSG00000172893	DHCR7	Tissue enhanced	Detected in all	Liver		ENSG00000118777
							ENSG00000060688	SNRNP40	Low tissue specificity	Detected in all									ENSG00000198589	LRBA	Low tissue specificity	Detected in all															ENSG00000124151	NCOA3	Low tissue specificity	Detected in all			ENSG00000172954	LCLAT1	Low tissue specificity	Detected in all			ENSG00000118804
							ENSG00000060709	RIMBP2	Tissue enhanced	Detected in many	brain								ENSG00000198712	MT-CO2	Tissue enhanced	Detected in all	Muscle														ENSG00000124155	PIGT	Low tissue specificity	Detected in all			ENSG00000172992	DCAKD	Low tissue specificity	Detected in all			ENSG00000118965
							ENSG00000060718	COL11A1	Tissue enhanced	Detected in many									ENSG00000198856	OSTC	Low tissue specificity	Detected in all															ENSG00000124171	PARD6B	Tissue enhanced	Detected in all	Kidney		ENSG00000173163	COMMD1	Low tissue specificity	Detected in all			ENSG00000119285
							ENSG00000060749	QSER1	Low tissue specificity	Detected in all									ENSG00000198862	LTN1	Low tissue specificity	Detected in all															ENSG00000124198	ARFGEF2	Tissue enhanced	Detected in all			ENSG00000173171	MTX1	Low tissue specificity	Detected in all			ENSG00000119314
							ENSG00000060762	MPC1	Tissue enhanced	Detected in all	Heart, Liver								ENSG00000198874	TYW1	Low tissue specificity	Detected in all															ENSG00000124209	RAB22A	Low tissue specificity	Detected in all			ENSG00000173218	VANGL1	Low tissue specificity	Detected in all			ENSG00000119321
							ENSG00000060971	ACAA1	Tissue enhanced	Detected in all	Liver								ENSG00000198886	MT-ND4	Tissue enhanced	Detected in all															ENSG00000124214	STAU1	Low tissue specificity	Detected in all			ENSG00000173230	GOLGB1	Low tissue specificity	Detected in all			ENSG00000119335
							ENSG00000060982	BCAT1	Tissue enhanced	Detected in many	Pancreas								ENSG00000198899	MT-ATP6	Tissue enhanced	Detected in all	Muscle														ENSG00000124222	STX16	Low tissue specificity	Detected in all			ENSG00000173349	SFT2D3	Low tissue specificity	Detected in many			ENSG00000119392
							ENSG00000061273	HDAC7	Tissue enhanced	Detected in all									ENSG00000198918	RPL39	Tissue enhanced	Detected in all															ENSG00000124383	MPHOSPH10	Low tissue specificity	Detected in all			ENSG00000173402	DAG1	Low tissue specificity	Detected in all			ENSG00000119396
							ENSG00000061337	LZTS1	Group enriched	Detected in many	brain								ENSG00000198925	ATG9A	Low tissue specificity	Detected in all															ENSG00000124508	BTN2A2	Low tissue specificity	Detected in all			ENSG00000173638	SLC19A1	Tissue enhanced	Detected in all			ENSG00000119471
							ENSG00000061455	PRDM6	Tissue enhanced	Detected in many	Muscle								ENSG00000198948	MFAP3L	Tissue enhanced	Detected in many															ENSG00000124523	SIRT5	Low tissue specificity	Detected in all			ENSG00000173801	JUP	Tissue enhanced	Detected in all	Airway		ENSG00000119522
							ENSG00000061492	WNT8A	Tissue enhanced	Detected in some	brain								ENSG00000204130	RUFY2	Low tissue specificity	Detected in all															ENSG00000124541	RRP36	Low tissue specificity	Detected in all			ENSG00000173812	EIF1	Tissue enhanced	Detected in all	Muscle		ENSG00000119537
							ENSG00000061656	SPAG4	Tissue enhanced	Detected in many	Pancreas								ENSG00000204160	ZDHHC18	Tissue enhanced	Detected in all															ENSG00000124587	PEX6	Tissue enhanced	Detected in all	Pancreas		ENSG00000173852	DPY19L1	Low tissue specificity	Detected in all			ENSG00000119655
							ENSG00000061676	NCKAP1	Low tissue specificity	Detected in many									ENSG00000204178	MACO1	Low tissue specificity	Detected in all															ENSG00000124596	OARD1	Low tissue specificity	Detected in all			ENSG00000174106	LEMD3	Low tissue specificity	Detected in all			ENSG00000119669
							ENSG00000061794	MRPS35	Low tissue specificity	Detected in all									ENSG00000204217	BMPR2	Low tissue specificity	Detected in all															ENSG00000124608	AARS2	Low tissue specificity	Detected in all			ENSG00000174373	RALGAPA1	Low tissue specificity	Detected in all			ENSG00000119673
							ENSG00000061918	GUCY1B1	Tissue enhanced	Detected in many									ENSG00000204389	HSPA1A	Group enriched	Detected in all															ENSG00000124614	RPS10	Low tissue specificity	Detected in all			ENSG00000174607	UGT8	Tissue enriched	Detected in many	brain		ENSG00000119688
							ENSG00000061936	SFSWAP	Low tissue specificity	Detected in all									ENSG00000204427	ABHD16A	Low tissue specificity	Detected in all															ENSG00000124784	RIOK1	Low tissue specificity	Detected in all			ENSG00000174851	YIF1A	Tissue enhanced	Detected in all	Liver		ENSG00000119689
							ENSG00000061938	TNK2	Low tissue specificity	Detected in all									ENSG00000204520	MICA	Low tissue specificity	Detected in many															ENSG00000124789	NUP153	Low tissue specificity	Detected in all			ENSG00000174915	PTDSS2	Low tissue specificity	Detected in all			ENSG00000119777
							ENSG00000061987	MON2	Low tissue specificity	Detected in all									ENSG00000204525	HLA-C	Low tissue specificity	Detected in all															ENSG00000125107	CNOT1	Low tissue specificity	Detected in all			ENSG00000175220	ARHGAP1	Low tissue specificity	Detected in all			ENSG00000119787
							ENSG00000062038	CDH3	Tissue enhanced	Detected in many									ENSG00000204580	DDR1	Low tissue specificity	Detected in all															ENSG00000125124	BBS2	Low tissue specificity	Detected in all			ENSG00000175283	DOLK	Low tissue specificity	Detected in all			ENSG00000119820
							ENSG00000062096	ARSF	Tissue enhanced	Detected in some	brain, Kidney								ENSG00000204592	HLA-E	Low tissue specificity	Detected in all															ENSG00000125257	ABCC4	Tissue enhanced	Detected in all			ENSG00000175324	LSM1	Low tissue specificity	Detected in all			ENSG00000119912
							ENSG00000062194	GPBP1	Low tissue specificity	Detected in all									ENSG00000204632	HLA-G	Tissue enriched	Detected in some															ENSG00000125266	EFNB2	Low tissue specificity	Detected in many			ENSG00000175334	BANF1	Low tissue specificity	Detected in all			ENSG00000119946
							ENSG00000062282	DGAT2	Tissue enhanced	Detected in many	Liver								ENSG00000204634	TBC1D8	Tissue enhanced	Detected in all	Muscle														ENSG00000125304	TM9SF2	Low tissue specificity	Detected in all			ENSG00000175354	PTPN2	Low tissue specificity	Detected in all			ENSG00000119977
							ENSG00000062370	ZNF112	Low tissue specificity	Detected in many									ENSG00000204967	PCDHA4	Tissue enhanced	Detected in many	brain														ENSG00000125386	FAM193A	Low tissue specificity	Detected in all			ENSG00000175662	TOM1L2	Tissue enhanced	Detected in all	Heart		ENSG00000119979
							ENSG00000062485	CS	Tissue enhanced	Detected in all	Muscle								ENSG00000205213	LGR4	Low tissue specificity	Detected in many															ENSG00000125447	GGA3	Low tissue specificity	Detected in all			ENSG00000175826	CTDNEP1	Tissue enhanced	Detected in all	Muscle		ENSG00000120008
							ENSG00000062524	LTK	Tissue enhanced	Detected in many	Lung								ENSG00000205302	SNX2	Low tissue specificity	Detected in all															ENSG00000125485	DDX31	Low tissue specificity	Detected in all			ENSG00000176018	LYSMD3	Low tissue specificity	Detected in all			ENSG00000120254
							ENSG00000062582	MRPS24	Tissue enhanced	Detected in all	Muscle								ENSG00000205336	ADGRG1	Low tissue specificity	Detected in all															ENSG00000125503	PPP1R12C	Low tissue specificity	Detected in all			ENSG00000176095	IP6K1	Low tissue specificity	Detected in all			ENSG00000120314
							ENSG00000062598	ELMO2	Low tissue specificity	Detected in all									ENSG00000205544	TMEM256	Low tissue specificity	Detected in all															ENSG00000125630	POLR1B	Low tissue specificity	Detected in all			ENSG00000176105	YES1	Low tissue specificity	Detected in all			ENSG00000120322
							ENSG00000062650	WAPL	Low tissue specificity	Detected in all									ENSG00000205730	ITPRIPL2	Low tissue specificity	Detected in many															ENSG00000125633	CCDC93	Low tissue specificity	Detected in all			ENSG00000176142	TMEM39A	Low tissue specificity	Detected in all			ENSG00000120370
							ENSG00000062716	VMP1	Tissue enriched	Detected in all									ENSG00000206503	HLA-A	Low tissue specificity	Detected in all															ENSG00000125651	GTF2F1	Low tissue specificity	Detected in all			ENSG00000176454	LPCAT4	Low tissue specificity	Detected in all			ENSG00000120437
							ENSG00000062725	APPBP2	Low tissue specificity	Detected in all									ENSG00000206527	HACD2	Low tissue specificity	Detected in all															ENSG00000125734	GPR108	Low tissue specificity	Detected in all			ENSG00000176853	FAM91A1	Low tissue specificity	Detected in all			ENSG00000120438
							ENSG00000062822	POLD1	Low tissue specificity	Detected in all									ENSG00000213186	TRIM59	Tissue enhanced	Detected in many	brain														ENSG00000125827	TMX4	Low tissue specificity	Detected in all			ENSG00000176915	ANKLE2	Low tissue specificity	Detected in all			ENSG00000120451
							ENSG00000063015	SEZ6	Tissue enriched	Detected in many	brain								ENSG00000213689	TREX1	Low tissue specificity	Detected in all															ENSG00000125844	RRBP1	Tissue enhanced	Detected in all	Pancreas		ENSG00000176986	SEC24C	Low tissue specificity	Detected in all			ENSG00000120526
							ENSG00000063046	EIF4B	Low tissue specificity	Detected in all									ENSG00000213694	S1PR3	Low tissue specificity	Detected in all															ENSG00000125848	FLRT3	Tissue enhanced	Detected in many	Kidney		ENSG00000176994	SMCR8	Low tissue specificity	Detected in all			ENSG00000120662
							ENSG00000063127	SLC6A16	Tissue enriched	Detected in many									ENSG00000213699	SLC35F6	Low tissue specificity	Detected in all															ENSG00000125912	NCLN	Low tissue specificity	Detected in all			ENSG00000177000	MTHFR	Low tissue specificity	Detected in all			ENSG00000120708
							ENSG00000063169	BICRA	Low tissue specificity	Detected in all									ENSG00000215305	VPS16	Low tissue specificity	Detected in all															ENSG00000125970	RALY	Low tissue specificity	Detected in all			ENSG00000177034	MTX3	Low tissue specificity	Detected in all			ENSG00000120725
							ENSG00000063176	SPHK2	Low tissue specificity	Detected in all									ENSG00000220205	VAMP2	Tissue enhanced	Detected in all	brain														ENSG00000125971	DYNLRB1	Low tissue specificity	Detected in all			ENSG00000177054	ZDHHC13	Low tissue specificity	Detected in all			ENSG00000120800
							ENSG00000063177	RPL18	Low tissue specificity	Detected in all									ENSG00000221829	FANCG	Low tissue specificity	Detected in all															ENSG00000126016	AMOT	Tissue enhanced	Detected in all			ENSG00000177119	ANO6	Low tissue specificity	Detected in all			ENSG00000120802
							ENSG00000063180	CA11	Tissue enhanced	Detected in many	brain								ENSG00000221926	TRIM16	Tissue enhanced	Detected in all															ENSG00000126106	TMEM53	Tissue enhanced	Detected in all	Liver		ENSG00000177885	GRB2	Low tissue specificity	Detected in all			ENSG00000120805
							ENSG00000063241	ISOC2	Tissue enhanced	Detected in all	Liver								ENSG00000227500	SCAMP4	Low tissue specificity	Detected in all															ENSG00000126226	PCID2	Low tissue specificity	Detected in all			ENSG00000177917	ARL6IP6	Tissue enhanced	Detected in all			ENSG00000120868
							ENSG00000063244	U2AF2	Low tissue specificity	Detected in all									ENSG00000235169	SMIM1	Low tissue specificity	Detected in all															ENSG00000126254	RBM42	Low tissue specificity	Detected in all			ENSG00000177951	BET1L	Low tissue specificity	Detected in all			ENSG00000120885
							ENSG00000063245	EPN1	Low tissue specificity	Detected in all									ENSG00000240184	PCDHGC3	Tissue enhanced	Detected in many	brain														ENSG00000126261	UBA2	Low tissue specificity	Detected in all			ENSG00000178075	GRAMD1C	Low tissue specificity	Detected in many			ENSG00000121039
							ENSG00000063322	MED29	Low tissue specificity	Detected in all									ENSG00000240857	RDH14	Low tissue specificity	Detected in all															ENSG00000126432	PRDX5	Low tissue specificity	Detected in all			ENSG00000178127	NDUFV2	Low tissue specificity	Detected in all			ENSG00000121057
							ENSG00000063438	AHRR	Tissue enriched	Detected in many									ENSG00000241878	PISD	Low tissue specificity	Detected in all															ENSG00000126464	PRR12	Low tissue specificity	Detected in all			ENSG00000178202	KDELC2	Tissue enhanced	Detected in all			ENSG00000121058
							ENSG00000063515	GSC2	Tissue enriched	Detected in single									ENSG00000242114	MTFP1	Low tissue specificity	Detected in all															ENSG00000126756	UXT	Low tissue specificity	Detected in all			ENSG00000178252	WDR6	Low tissue specificity	Detected in all			ENSG00000121064
							ENSG00000063587	ZNF275	Tissue enhanced	Detected in all									ENSG00000242265	PEG10	Group enriched	Detected in many	brain														ENSG00000126787	DLGAP5	Tissue enriched	Detected in many			ENSG00000178904	DPY19L3	Low tissue specificity	Detected in all			ENSG00000121073
							ENSG00000063601	MTMR1	Low tissue specificity	Detected in all									ENSG00000242574	HLA-DMB	Low tissue specificity	Detected in all															ENSG00000126803	HSPA2	Tissue enhanced	Detected in many	brain, Muscle		ENSG00000178921	PFAS	Low tissue specificity	Detected in all			ENSG00000121210
							ENSG00000063660	GPC1	Tissue enhanced	Detected in many									ENSG00000243232	PCDHAC2	Group enriched	Detected in many	brain														ENSG00000126821	SGPP1	Tissue enhanced	Detected in all			ENSG00000179218	CALR	Low tissue specificity	Detected in all			ENSG00000121289
							ENSG00000063761	ADCK1	Low tissue specificity	Detected in all									ENSG00000243279	PRAF2	Tissue enhanced	Detected in all															ENSG00000126822	PLEKHG3	Low tissue specificity	Detected in all			ENSG00000179387	ELMOD2	Low tissue specificity	Detected in all			ENSG00000121316
							ENSG00000063854	HAGH	Tissue enhanced	Detected in all	Liver								ENSG00000243566	UPK3B	Tissue enhanced	Detected in many	Lung														ENSG00000126858	RHOT1	Low tissue specificity	Detected in all			ENSG00000179562	GCC1	Low tissue specificity	Detected in all			ENSG00000121578
							ENSG00000063978	RNF4	Low tissue specificity	Detected in all									ENSG00000243646	IL10RB	Low tissue specificity	Detected in all															ENSG00000126883	NUP214	Tissue enhanced	Detected in all			ENSG00000179889	PDXDC1	Tissue enhanced	Detected in all			ENSG00000121895
							ENSG00000064012	CASP8	Tissue enhanced	Detected in all									ENSG00000244045	TMEM199	Low tissue specificity	Detected in all															ENSG00000127314	RAP1B	Low tissue specificity	Detected in all			ENSG00000180104	EXOC3	Low tissue specificity	Detected in all			ENSG00000121940
							ENSG00000064042	LIMCH1	Tissue enhanced	Detected in many	Muscle								ENSG00000251664	PCDHA12	Tissue enhanced	Detected in many	brain														ENSG00000127328	RAB3IP	Low tissue specificity	Detected in all			ENSG00000180488	FAM73A	Low tissue specificity	Detected in all			ENSG00000122026
							ENSG00000064102	INTS13	Low tissue specificity	Detected in all									ENSG00000253710	ALG11	Low tissue specificity	Detected in all															ENSG00000127463	EMC1	Low tissue specificity	Detected in all			ENSG00000180611	MB21D2	Tissue enhanced	Detected in all			ENSG00000122140
							ENSG00000064115	TM7SF3	Low tissue specificity	Detected in all									ENSG00000253729	PRKDC	Low tissue specificity	Detected in all															ENSG00000127774	EMC6	Tissue enhanced	Detected in all	Muscle		ENSG00000180879	SSR4	Tissue enhanced	Detected in all	Pancreas		ENSG00000122218
							ENSG00000064195	DLX3	Group enriched	Detected in some	Airway								ENSG00000257093	DENND11	Low tissue specificity	Detected in all															ENSG00000127946	HIP1	Low tissue specificity	Detected in all			ENSG00000180979	LRRC57	Low tissue specificity	Detected in all			ENSG00000122378
							ENSG00000064199	SPA17	Tissue enhanced	Detected in many									ENSG00000257923	CUX1	Low tissue specificity	Detected in all															ENSG00000127990	SGCE	Low tissue specificity	Detected in many			ENSG00000181045	SLC26A11	Low tissue specificity	Detected in all			ENSG00000122406
							ENSG00000064201	TSPAN32	Tissue enhanced	Detected in many	Heart								ENSG00000261052	SULT1A3	Tissue enhanced	Detected in all	Gastrointestinal_tract														ENSG00000128011	LRFN1	Tissue enhanced	Detected in many	brain		ENSG00000181789	COPG1	Low tissue specificity	Detected in all			ENSG00000122417
							ENSG00000064205	WISP2	Tissue enhanced	Detected in many									ENSG00000266412	NCOA4	Tissue enhanced	Detected in all															ENSG00000128228	SDF2L1	Low tissue specificity	Detected in all			ENSG00000181790	BAI1	Tissue enriched	Detected in many	brain		ENSG00000122482
							ENSG00000064218	DMRT3	Tissue enhanced	Detected in some									ENSG00000267219	KIAA0355																	ENSG00000128283	CDC42EP1	Low tissue specificity	Detected in all			ENSG00000181826	RELL1	Low tissue specificity	Detected in all			ENSG00000122642
							ENSG00000064225	ST3GAL6	Tissue enhanced	Detected in all	Liver								ENSG00000271303	SRXN1	Low tissue specificity	Detected in all															ENSG00000128512	DOCK4	Low tissue specificity	Detected in all			ENSG00000182134	TDRKH	Tissue enhanced	Detected in all			ENSG00000122692
							ENSG00000064270	ATP2C2	Tissue enhanced	Detected in many	Gastrointestinal_tract, Airway								ENSG00000276045	ORAI1	Tissue enhanced	Detected in many	Muscle														ENSG00000128585	MKLN1	Low tissue specificity	Detected in all			ENSG00000182220	ATP6AP2	Tissue enhanced	Detected in all			ENSG00000122729
							ENSG00000064300	NGFR	Low tissue specificity	Detected in all									ENSG00000282100	HSP90AB4P																	ENSG00000128602	SMO	Low tissue specificity	Detected in many			ENSG00000182372	CLN8	Tissue enhanced	Detected in all			ENSG00000122778
							ENSG00000064309	CDON	Low tissue specificity	Detected in many									ENSG00000285053	TBCE	Low tissue specificity	Detected in all															ENSG00000128609	NDUFA5	Low tissue specificity	Detected in all			ENSG00000182446	NPLOC4	Tissue enhanced	Detected in all	Muscle		ENSG00000122861
							ENSG00000064313	TAF2	Low tissue specificity	Detected in all																											ENSG00000128641	MYO1B	Tissue enhanced	Detected in many	Liver		ENSG00000182534	MXRA7	Low tissue specificity	Detected in all			ENSG00000122870
							ENSG00000064393	HIPK2	Tissue enhanced	Detected in all	brain																										ENSG00000128789	PSMG2	Low tissue specificity	Detected in all			ENSG00000182674	KCNB2	Tissue enhanced	Detected in some	brain		ENSG00000122873
							ENSG00000064419	TNPO3	Low tissue specificity	Detected in all																											ENSG00000128918	ALDH1A2	Low tissue specificity	Detected in many			ENSG00000182771	GRID1	Tissue enhanced	Detected in many	brain		ENSG00000122882
							ENSG00000064489	BORCS8-MEF2B	Low tissue specificity	Detected in many																											ENSG00000128973	CLN6	Low tissue specificity	Detected in all			ENSG00000182827	ACBD3	Low tissue specificity	Detected in all			ENSG00000122884
							ENSG00000064490	RFXANK	Low tissue specificity	Detected in all																											ENSG00000129003	VPS13C	Low tissue specificity	Detected in all			ENSG00000182934	SRPR	Low tissue specificity	Detected in all			ENSG00000122912
							ENSG00000064545	TMEM161A	Low tissue specificity	Detected in all																											ENSG00000129055	ANAPC13	Low tissue specificity	Detected in all			ENSG00000182963	GJC1	Low tissue specificity	Detected in many			ENSG00000122958
							ENSG00000064547	LPAR2	Tissue enhanced	Detected in all																											ENSG00000129083	COPB1	Low tissue specificity	Detected in all			ENSG00000182985	CADM1	Low tissue specificity	Detected in many			ENSG00000122965
							ENSG00000064601	CTSA	Tissue enhanced	Detected in all																											ENSG00000129084	PSMA1	Low tissue specificity	Detected in all			ENSG00000183186	C2CD4C	Tissue enhanced	Detected in many	brain		ENSG00000123066
							ENSG00000064607	SUGP2	Low tissue specificity	Detected in all																											ENSG00000129116	PALLD	Tissue enhanced	Detected in many	Muscle		ENSG00000183605	SFXN4	Low tissue specificity	Detected in all			ENSG00000123104
							ENSG00000064651	SLC12A2	Tissue enhanced	Detected in many	Airway																										ENSG00000129245	FXR2	Tissue enhanced	Detected in all	Muscle		ENSG00000183853	KIRREL	Low tissue specificity	Detected in many			ENSG00000123130
							ENSG00000064652	SNX24	Low tissue specificity	Detected in all																											ENSG00000129255	MPDU1	Tissue enhanced	Detected in all	Liver		ENSG00000184056	VPS33B	Low tissue specificity	Detected in all			ENSG00000123131
							ENSG00000064655	EYA2	Tissue enhanced	Detected in many																											ENSG00000129347	KRI1	Low tissue specificity	Detected in all			ENSG00000184117	NIPSNAP1	Tissue enhanced	Detected in all	Liver		ENSG00000123136
							ENSG00000064666	CNN2	Low tissue specificity	Detected in all																											ENSG00000129515	SNX6	Low tissue specificity	Detected in all			ENSG00000184178	SCFD2	Low tissue specificity	Detected in all			ENSG00000123213
							ENSG00000064687	ABCA7	Tissue enhanced	Detected in all																											ENSG00000129562	DAD1	Low tissue specificity	Detected in all			ENSG00000184584	TMEM173	Low tissue specificity	Detected in all			ENSG00000123297
							ENSG00000064692	SNCAIP	Tissue enhanced	Detected in many																											ENSG00000129636	ITFG1	Low tissue specificity	Detected in all			ENSG00000184787	UBE2G2	Low tissue specificity	Detected in all			ENSG00000123349
							ENSG00000064703	DDX20	Tissue enriched	Detected in all																											ENSG00000129667	RHBDF2	Low tissue specificity	Detected in all			ENSG00000184840	TMED9	Low tissue specificity	Detected in all			ENSG00000123352
							ENSG00000064726	BTBD1	Tissue enhanced	Detected in all	Muscle																										ENSG00000129680	MAP7D3	Low tissue specificity	Detected in all			ENSG00000184992	BRI3BP	Low tissue specificity	Detected in all			ENSG00000123353
							ENSG00000064763	FAR2	Low tissue specificity	Detected in all																											ENSG00000129911	KLF16	Low tissue specificity	Detected in all			ENSG00000185164	NOMO2	Low tissue specificity	Detected in all			ENSG00000123472
							ENSG00000064787	BCAS1	Tissue enhanced	Detected in many	brain, Gastrointestinal_tract, Gastrointestinal_tract																										ENSG00000130119	GNL3L	Low tissue specificity	Detected in all			ENSG00000185236	RAB11B	Low tissue specificity	Detected in all			ENSG00000123485
							ENSG00000064835	POU1F1	Tissue enriched	Detected in some																											ENSG00000130147	SH3BP4	Tissue enhanced	Detected in many	Airway		ENSG00000185344	ATP6V0A2	Low tissue specificity	Detected in all			ENSG00000123545
							ENSG00000064886	CHI3L2	Tissue enhanced	Detected in many	Airway																										ENSG00000130175	PRKCSH	Low tissue specificity	Detected in all			ENSG00000185359	HGS	Low tissue specificity	Detected in all			ENSG00000123636
							ENSG00000064932	SBNO2	Low tissue specificity	Detected in all																											ENSG00000130177	CDC16	Low tissue specificity	Detected in all			ENSG00000185624	P4HB	Tissue enhanced	Detected in all	Liver, Pancreas		ENSG00000123684
							ENSG00000064933	PMS1	Low tissue specificity	Detected in all																											ENSG00000130224	LRCH2	Low tissue specificity	Detected in many			ENSG00000185808	PIGP	Low tissue specificity	Detected in all			ENSG00000123815
							ENSG00000064961	HMG20B	Low tissue specificity	Detected in all																											ENSG00000130255	RPL36	Low tissue specificity	Detected in all			ENSG00000185825	BCAP31	Low tissue specificity	Detected in all			ENSG00000123983
							ENSG00000064989	CALCRL	Tissue enhanced	Detected in many	Lung																										ENSG00000130305	NSUN5	Low tissue specificity	Detected in all			ENSG00000186205	MARC1	Tissue enhanced	Detected in many			ENSG00000124067
							ENSG00000064995	TAF11	Low tissue specificity	Detected in all																											ENSG00000130309	COLGALT1	Low tissue specificity	Detected in all			ENSG00000186470	BTN3A2	Low tissue specificity	Detected in all			ENSG00000124145
							ENSG00000064999	ANKS1A	Low tissue specificity	Detected in all																											ENSG00000130312	MRPL34	Low tissue specificity	Detected in all			ENSG00000186908	ZDHHC17	Low tissue specificity	Detected in all			ENSG00000124164
							ENSG00000065000	AP3D1	Low tissue specificity	Detected in all																											ENSG00000130340	SNX9	Low tissue specificity	Detected in all			ENSG00000187486	KCNJ11	Tissue enriched	Detected in many	Muscle		ENSG00000124177
							ENSG00000065029	ZNF76	Low tissue specificity	Detected in all																											ENSG00000130414	NDUFA10	Low tissue specificity	Detected in all			ENSG00000187678	SPRY4	Low tissue specificity	Detected in many			ENSG00000124193
							ENSG00000065054	SLC9A3R2	Low tissue specificity	Detected in all																											ENSG00000130520	LSM4	Low tissue specificity	Detected in all			ENSG00000188486	H2AFX	Tissue enriched	Detected in all			ENSG00000124198
							ENSG00000065057	NTHL1	Low tissue specificity	Detected in all																											ENSG00000130529	TRPM4	Low tissue specificity	Detected in all			ENSG00000188554	NBR1	Low tissue specificity	Detected in all			ENSG00000124228
							ENSG00000065060	UHRF1BP1	Low tissue specificity	Detected in all																											ENSG00000130559	CAMSAP1	Low tissue specificity	Detected in all			ENSG00000188735	TMEM120B	Tissue enhanced	Detected in all	brain		ENSG00000124333
							ENSG00000065135	GNAI3	Low tissue specificity	Detected in all																											ENSG00000130640	TUBGCP2	Low tissue specificity	Detected in all			ENSG00000188807	TMEM201	Tissue enhanced	Detected in all	Muscle		ENSG00000124383
							ENSG00000065150	IPO5	Low tissue specificity	Detected in all																											ENSG00000130669	PAK4	Low tissue specificity	Detected in all			ENSG00000188811	NHLRC3	Low tissue specificity	Detected in all			ENSG00000124608
							ENSG00000065154	OAT	Tissue enhanced	Detected in all	Gastrointestinal_tract																										ENSG00000130695	CEP85	Tissue enhanced	Detected in all	Muscle		ENSG00000189050	RNFT1	Tissue enhanced	Detected in all			ENSG00000124614
							ENSG00000065183	WDR3	Low tissue specificity	Detected in all																											ENSG00000130714	POMT1	Low tissue specificity	Detected in all			ENSG00000196262	PPIA	Low tissue specificity	Detected in all			ENSG00000124783
							ENSG00000065243	PKN2	Low tissue specificity	Detected in all																											ENSG00000130723	PRRC2B	Low tissue specificity	Detected in all			ENSG00000196396	PTPN1	Low tissue specificity	Detected in all			ENSG00000124920
							ENSG00000065268	WDR18	Low tissue specificity	Detected in all																											ENSG00000130724	CHMP2A	Low tissue specificity	Detected in all			ENSG00000196411	EPHB4	Low tissue specificity	Detected in all			ENSG00000125037
							ENSG00000065308	TRAM2	Low tissue specificity	Detected in all																											ENSG00000130748	TMEM160	Low tissue specificity	Detected in all			ENSG00000196517	SLC6A9	Tissue enhanced	Detected in all	brain		ENSG00000125166
							ENSG00000065320	NTN1	Low tissue specificity	Detected in many																											ENSG00000130762	ARHGEF16	Tissue enhanced	Detected in many	Gastrointestinal_tract		ENSG00000196576	PLXNB2	Low tissue specificity	Detected in all			ENSG00000125257
							ENSG00000065325	GLP2R	Tissue enhanced	Detected in many																											ENSG00000130764	LRRC47	Low tissue specificity	Detected in all			ENSG00000196715	VKORC1L1	Low tissue specificity	Detected in all			ENSG00000125304
							ENSG00000065328	MCM10	Tissue enhanced	Detected in many																											ENSG00000130766	SESN2	Low tissue specificity	Detected in all			ENSG00000196950	SLC39A10	Tissue enhanced	Detected in all	brain		ENSG00000125447
							ENSG00000065357	DGKA	Tissue enhanced	Detected in all																											ENSG00000130779	CLIP1	Tissue enhanced	Detected in all	Muscle		ENSG00000197056	ZMYM1	Low tissue specificity	Detected in all			ENSG00000125458
							ENSG00000065361	ERBB3	Low tissue specificity	Detected in many																											ENSG00000130787	HIP1R	Low tissue specificity	Detected in all			ENSG00000197081	IGF2R	Low tissue specificity	Detected in all			ENSG00000125485
							ENSG00000065371	ROPN1	Tissue enriched	Detected in some																											ENSG00000130810	PPAN	Low tissue specificity	Detected in all			ENSG00000197121	PGAP1	Low tissue specificity	Detected in all			ENSG00000125505
							ENSG00000065413	ANKRD44	Tissue enhanced	Detected in all																											ENSG00000130811	EIF3G	Low tissue specificity	Detected in all			ENSG00000197122	SRC	Low tissue specificity	Detected in all			ENSG00000125630
							ENSG00000065427	KARS	Low tissue specificity	Detected in all																											ENSG00000130830	MPP1	Low tissue specificity	Detected in all			ENSG00000197147	LRRC8B	Tissue enhanced	Detected in many	brain		ENSG00000125691
							ENSG00000065457	ADAT1	Low tissue specificity	Detected in all																											ENSG00000130956	HABP4	Tissue enhanced	Detected in all	brain		ENSG00000197296	FITM2	Tissue enriched	Detected in all	Heart		ENSG00000125746
							ENSG00000065485	PDIA5	Tissue enhanced	Detected in all	Liver																										ENSG00000131016	AKAP12	Low tissue specificity	Detected in all			ENSG00000197375	SLC22A5	Tissue enhanced	Detected in many	Kidney, Muscle		ENSG00000125818
							ENSG00000065491	TBC1D22B	Low tissue specificity	Detected in all																											ENSG00000131067	GGT7	Low tissue specificity	Detected in all			ENSG00000197498	RPF2	Low tissue specificity	Detected in all			ENSG00000125844
							ENSG00000065518	NDUFB4	Tissue enhanced	Detected in all	Muscle																										ENSG00000131116	ZNF428	Low tissue specificity	Detected in all			ENSG00000197563	PIGN	Low tissue specificity	Detected in all			ENSG00000125868
							ENSG00000065526	SPEN	Low tissue specificity	Detected in all																											ENSG00000131149	GSE1	Tissue enhanced	Detected in all			ENSG00000197822	OCLN	Tissue enhanced	Detected in many			ENSG00000125871
							ENSG00000065534	MYLK	Tissue enhanced	Detected in many	Muscle																										ENSG00000131351	HAUS8	Low tissue specificity	Detected in all			ENSG00000197858	GPAA1	Low tissue specificity	Detected in all			ENSG00000125885
							ENSG00000065548	ZC3H15	Low tissue specificity	Detected in all																											ENSG00000131368	MRPS25	Low tissue specificity	Detected in all			ENSG00000197965	MPZL1	Low tissue specificity	Detected in all			ENSG00000125912
							ENSG00000065559	MAP2K4	Low tissue specificity	Detected in all																											ENSG00000131374	TBC1D5	Low tissue specificity	Detected in all			ENSG00000197969	VPS13A	Low tissue specificity	Detected in all			ENSG00000125970
							ENSG00000065600	TMEM206	Tissue enhanced	Detected in all	brain																										ENSG00000131375	CAPN7	Low tissue specificity	Detected in all			ENSG00000198171	DDRGK1	Low tissue specificity	Detected in all			ENSG00000125991
							ENSG00000065609	SNAP91	Tissue enriched	Detected in many	brain																										ENSG00000131378	RFTN1	Low tissue specificity	Detected in all			ENSG00000198189	HSD17B11	Tissue enhanced	Detected in all	Gastrointestinal_tract		ENSG00000126001
							ENSG00000065613	SLK	Low tissue specificity	Detected in all																											ENSG00000131381	RBSN	Low tissue specificity	Detected in all			ENSG00000198363	ASPH	Low tissue specificity	Detected in all			ENSG00000126062
							ENSG00000065615	CYB5R4	Tissue enhanced	Detected in all																											ENSG00000131437	KIF3A	Tissue enhanced	Detected in many	brain		ENSG00000198513	ATL1	Tissue enhanced	Detected in many	brain		ENSG00000126457
							ENSG00000065618	COL17A1	Tissue enhanced	Detected in many	Airway																										ENSG00000131446	MGAT1	Low tissue specificity	Detected in all			ENSG00000198522	GPN1	Low tissue specificity	Detected in all			ENSG00000126461
							ENSG00000065621	GSTO2	Low tissue specificity	Detected in many																											ENSG00000131467	PSME3	Low tissue specificity	Detected in all			ENSG00000198561	CTNND1	Low tissue specificity	Detected in all			ENSG00000126602
							ENSG00000065665	SEC61A2	Tissue enhanced	Detected in all	brain																										ENSG00000131470	PSMC3IP	Tissue enhanced	Detected in all			ENSG00000198589	LRBA	Low tissue specificity	Detected in all			ENSG00000126705
							ENSG00000065675	PRKCQ	Group enriched	Detected in many	Muscle																										ENSG00000131495	NDUFA2	Low tissue specificity	Detected in all			ENSG00000198743	SLC5A3	Tissue enhanced	Detected in all	Kidney		ENSG00000126749
							ENSG00000065717	TLE2	Tissue enhanced	Detected in all	brain																										ENSG00000131503	ANKHD1	Low tissue specificity	Detected in all			ENSG00000198799	LRIG2	Low tissue specificity	Detected in all			ENSG00000126777
							ENSG00000065802	ASB1	Low tissue specificity	Detected in all																											ENSG00000131558	EXOC4	Low tissue specificity	Detected in all			ENSG00000198814	GK	Tissue enhanced	Detected in many	Gastrointestinal_tract, Kidney, Liver		ENSG00000126790
							ENSG00000065809	FAM107B	Low tissue specificity	Detected in all																											ENSG00000131626	PPFIA1	Low tissue specificity	Detected in all			ENSG00000198833	UBE2J1	Low tissue specificity	Detected in all			ENSG00000126803
							ENSG00000065833	ME1	Low tissue specificity	Detected in many																											ENSG00000131653	TRAF7	Low tissue specificity	Detected in all			ENSG00000198836	OPA1	Low tissue specificity	Detected in all			ENSG00000126858
							ENSG00000065882	TBC1D1	Low tissue specificity	Detected in all																											ENSG00000131697	NPHP4	Low tissue specificity	Detected in all			ENSG00000198837	DENND4B	Low tissue specificity	Detected in all			ENSG00000127022
							ENSG00000065883	CDK13	Low tissue specificity	Detected in all																											ENSG00000131725	WDR44	Low tissue specificity	Detected in all			ENSG00000198874	TYW1	Low tissue specificity	Detected in all			ENSG00000127191
							ENSG00000065911	MTHFD2	Low tissue specificity	Detected in all																											ENSG00000131779	PEX11B	Low tissue specificity	Detected in all			ENSG00000198964	SGMS1	Low tissue specificity	Detected in all			ENSG00000127463
							ENSG00000065923	SLC9A7	Tissue enhanced	Detected in all	brain																										ENSG00000131871	SELENOS	Low tissue specificity	Detected in all			ENSG00000203485	INF2	Low tissue specificity	Detected in all			ENSG00000127481
							ENSG00000065970	FOXJ2	Low tissue specificity	Detected in all																											ENSG00000131899	LLGL1	Tissue enriched	Detected in all	brain		ENSG00000203668	CHML	Low tissue specificity	Detected in all			ENSG00000127526
							ENSG00000065978	YBX1	Group enriched	Detected in all	Muscle																										ENSG00000131966	ACTR10	Low tissue specificity	Detected in all			ENSG00000204178	TMEM57	Low tissue specificity	Detected in all			ENSG00000127564
							ENSG00000065989	PDE4A	Tissue enhanced	Detected in many	brain																										ENSG00000132005	RFX1	Low tissue specificity	Detected in all			ENSG00000204267	TAP2	Low tissue specificity	Detected in all			ENSG00000127884
							ENSG00000066027	PPP2R5A	Low tissue specificity	Detected in all																											ENSG00000132024	CC2D1A	Low tissue specificity	Detected in all			ENSG00000204310	AGPAT1	Low tissue specificity	Detected in all			ENSG00000127914
							ENSG00000066032	CTNNA2	Tissue enhanced	Detected in many	brain																										ENSG00000132254	ARFIP2	Low tissue specificity	Detected in all			ENSG00000204439	C6orf47	Low tissue specificity	Detected in all			ENSG00000127948
							ENSG00000066044	ELAVL1	Low tissue specificity	Detected in all																											ENSG00000132294	EFR3A	Low tissue specificity	Detected in all			ENSG00000204463	BAG6	Low tissue specificity	Detected in all			ENSG00000127990
							ENSG00000066056	TIE1	Low tissue specificity	Detected in all																											ENSG00000132356	PRKAA1	Low tissue specificity	Detected in all			ENSG00000204525	HLA-C	Low tissue specificity	Detected in all			ENSG00000128335
							ENSG00000066084	DIP2B	Low tissue specificity	Detected in all																											ENSG00000132361	CLUH	Tissue enhanced	Detected in all	Liver		ENSG00000204590	GNL1	Low tissue specificity	Detected in all			ENSG00000128340
							ENSG00000066117	SMARCD1	Low tissue specificity	Detected in all																											ENSG00000132394	EEFSEC	Low tissue specificity	Detected in all			ENSG00000204977	TRIM13	Low tissue specificity	Detected in all			ENSG00000128463
							ENSG00000066135	KDM4A	Low tissue specificity	Detected in all																											ENSG00000132466	ANKRD17	Low tissue specificity	Detected in all			ENSG00000206503	HLA-A	Low tissue specificity	Detected in all			ENSG00000128524
							ENSG00000066136	NFYC	Low tissue specificity	Detected in all																											ENSG00000132467	UTP3	Low tissue specificity	Detected in all			ENSG00000206527	PTPLB	Low tissue specificity	Detected in all			ENSG00000128578
							ENSG00000066185	ZMYND12	Tissue enhanced	Detected in many																											ENSG00000132541	RIDA	Group enriched	Detected in all	Kidney, Liver		ENSG00000211456	SACM1L	Low tissue specificity	Detected in all			ENSG00000128595
							ENSG00000066230	SLC9A3	Tissue enhanced	Detected in many	Gastrointestinal_tract, Kidney																										ENSG00000132549	VPS13B	Low tissue specificity	Detected in all			ENSG00000213024	NUP62	Low tissue specificity	Detected in all			ENSG00000128699
							ENSG00000066248	NGEF	Tissue enhanced	Detected in many	brain, Gastrointestinal_tract																										ENSG00000132563	REEP2	Tissue enhanced	Detected in many	brain		ENSG00000213593	TMX2	Low tissue specificity	Detected in all			ENSG00000128791
							ENSG00000066279	ASPM	Tissue enriched	Detected in many																											ENSG00000132581	SDF2	Low tissue specificity	Detected in all			ENSG00000213619	NDUFS3	Tissue enhanced	Detected in all	Muscle		ENSG00000128829
							ENSG00000066294	CD84	Tissue enhanced	Detected in many																											ENSG00000132589	FLOT2	Low tissue specificity	Detected in all			ENSG00000213676	ATF6B	Low tissue specificity	Detected in all			ENSG00000128973
							ENSG00000066322	ELOVL1	Tissue enhanced	Detected in all	brain																										ENSG00000132849	PATJ	Tissue enhanced	Detected in all	brain		ENSG00000213965	NUDT19	Low tissue specificity	Detected in all			ENSG00000129083
							ENSG00000066336	SPI1	Tissue enhanced	Detected in many																											ENSG00000132912	DCTN4	Low tissue specificity	Detected in all			ENSG00000220205	VAMP2	Tissue enhanced	Detected in all	brain		ENSG00000129103
							ENSG00000066379	ZNRD1	Low tissue specificity	Detected in all																											ENSG00000133026	MYH10	Low tissue specificity	Detected in all			ENSG00000223501	VPS52	Low tissue specificity	Detected in all			ENSG00000129128
							ENSG00000066382	MPPED2	Tissue enhanced	Detected in all																											ENSG00000133056	PIK3C2B	Low tissue specificity	Detected in all			ENSG00000224940	PRRT4	Tissue enriched	Detected in many			ENSG00000129173
							ENSG00000066405	CLDN18	Group enriched	Detected in some	Lung, Gastrointestinal_tract																										ENSG00000133083	DCLK1	Tissue enriched	Detected in many	brain		ENSG00000239672	NME1	Low tissue specificity	Detected in all			ENSG00000129245
							ENSG00000066422	ZBTB11	Low tissue specificity	Detected in all																											ENSG00000133103	COG6	Low tissue specificity	Detected in all			ENSG00000239857	GET4	Low tissue specificity	Detected in all			ENSG00000129255
							ENSG00000066427	ATXN3	Low tissue specificity	Detected in all																											ENSG00000133195	SLC39A11	Low tissue specificity	Detected in all			ENSG00000240857	RDH14	Low tissue specificity	Detected in all			ENSG00000129562
							ENSG00000066455	GOLGA5	Low tissue specificity	Detected in all																											ENSG00000133313	CNDP2	Low tissue specificity	Detected in all			ENSG00000240972	MIF	Low tissue specificity	Detected in all			ENSG00000129625
							ENSG00000066468	FGFR2	Tissue enhanced	Detected in many	brain																										ENSG00000133318	RTN3	Tissue enhanced	Detected in all	brain		ENSG00000242247	ARFGAP3	Low tissue specificity	Detected in all			ENSG00000129636
							ENSG00000066557	LRRC40	Low tissue specificity	Detected in all																											ENSG00000133393	CEP20	Low tissue specificity	Detected in all			ENSG00000242372	EIF6	Low tissue specificity	Detected in all			ENSG00000129667
							ENSG00000066583	ISOC1	Low tissue specificity	Detected in all																											ENSG00000133641	C12orf29	Low tissue specificity	Detected in all			ENSG00000243749	ZMYM6NB	Low tissue specificity	Detected in all			ENSG00000129824
							ENSG00000066629	EML1	Low tissue specificity	Detected in many																											ENSG00000133657	ATP13A3	Low tissue specificity	Detected in all			ENSG00000244038	DDOST	Low tissue specificity	Detected in all			ENSG00000130150
							ENSG00000066651	TRMT11	Low tissue specificity	Detected in all																											ENSG00000133704	IPO8	Low tissue specificity	Detected in all			ENSG00000244045	TMEM199	Low tissue specificity	Detected in all			ENSG00000130158
							ENSG00000066654	THUMPD1	Low tissue specificity	Detected in all																											ENSG00000133789	SWAP70	Low tissue specificity	Detected in all			ENSG00000253710	ALG11	Low tissue specificity	Detected in all			ENSG00000130175
							ENSG00000066697	MSANTD3	Low tissue specificity	Detected in all																											ENSG00000133816	MICAL2	Tissue enriched	Detected in many	brain		ENSG00000254087	LYN	Tissue enhanced	Detected in all			ENSG00000130177
							ENSG00000066735	KIF26A	Low tissue specificity	Detected in many																											ENSG00000133858	ZFC3H1	Low tissue specificity	Detected in all			ENSG00000256316	HIST1H3F					ENSG00000130193
							ENSG00000066739	ATG2B	Low tissue specificity	Detected in all																											ENSG00000133872	SARAF	Low tissue specificity	Detected in all			ENSG00000265808	SEC22B	Low tissue specificity	Detected in all			ENSG00000130204
							ENSG00000066777	ARFGEF1	Low tissue specificity	Detected in all																											ENSG00000133935	ERG28	Low tissue specificity	Detected in all			ENSG00000272391	POM121C	Low tissue specificity	Detected in all			ENSG00000130309
							ENSG00000066813	ACSM2B	Group enriched	Detected in some	Kidney, Liver																										ENSG00000133961	NUMB	Low tissue specificity	Detected in all			ENSG00000277791	PSMB3	Tissue enhanced	Detected in all			ENSG00000130414
							ENSG00000066827	ZFAT	Tissue enhanced	Detected in all																											ENSG00000134049	IER3IP1	Low tissue specificity	Detected in all			ENSG00000288295	MCTS1					ENSG00000130429
							ENSG00000066855	MTFR1	Low tissue specificity	Detected in all																											ENSG00000134057	CCNB1	Tissue enhanced	Detected in all			ENST00000220853	TTC35					ENSG00000130529
							ENSG00000066923	STAG3	Tissue enriched	Detected in some																											ENSG00000134077	THUMPD3	Low tissue specificity	Detected in all			ENST00000234195	FAM82A1					ENSG00000130559
							ENSG00000066926	FECH	Tissue enhanced	Detected in all																											ENSG00000134222	PSRC1	Tissue enhanced	Detected in many	brain		ENST00000245046	TMEM111					ENSG00000130640
							ENSG00000066933	MYO9A	Low tissue specificity	Detected in all																											ENSG00000134248	LAMTOR5	Low tissue specificity	Detected in all			ENST00000253457	COX4NB					ENSG00000130702
							ENSG00000067048	DDX3Y	Low tissue specificity	Detected in many																											ENSG00000134255	CEPT1	Low tissue specificity	Detected in all			ENST00000256545	C15orf24					ENSG00000130723
							ENSG00000067057	PFKP	Low tissue specificity	Detected in all																											ENSG00000134285	FKBP11	Tissue enhanced	Detected in many	Pancreas, Airway		ENST00000260385	FAM82A2					ENSG00000130741
							ENSG00000067064	IDI1	Low tissue specificity	Detected in all																											ENSG00000134294	SLC38A2	Low tissue specificity	Detected in all			ENST00000267750	TMEM85					ENSG00000130748
							ENSG00000067066	SP100	Low tissue specificity	Detected in all																											ENSG00000134313	KIDINS220	Low tissue specificity	Detected in all			ENST00000279281	C11orf2					ENSG00000130787
							ENSG00000067082	KLF6	Low tissue specificity	Detected in all																											ENSG00000134318	ROCK2	Low tissue specificity	Detected in all			ENST00000302550	PPPDE1					ENSG00000130803
							ENSG00000067113	PLPP1	Low tissue specificity	Detected in many																											ENSG00000134333	LDHA	Tissue enhanced	Detected in all	Liver		ENST00000334258	C14orf49					ENSG00000130811
							ENSG00000067141	NEO1	Low tissue specificity	Detected in all																											ENSG00000134352	IL6ST	Low tissue specificity	Detected in all			ENST00000334660	CHP					ENSG00000130821
							ENSG00000067167	TRAM1	Low tissue specificity	Detected in all																											ENSG00000134369	NAV1	Low tissue specificity	Detected in all			ENST00000334976	C19orf63					ENSG00000130826
							ENSG00000067177	PHKA1	Tissue enhanced	Detected in many	Muscle																										ENSG00000134371	CDC73	Low tissue specificity	Detected in all			ENST00000336138	C8orf55					ENSG00000130985
							ENSG00000067182	TNFRSF1A	Low tissue specificity	Detected in all																											ENSG00000134508	CABLES1	Tissue enhanced	Detected in many			ENST00000342308	C20orf30					ENSG00000131067
							ENSG00000067191	CACNB1	Tissue enriched	Detected in many	Muscle																										ENSG00000134569	LRP4	Tissue enhanced	Detected in many	brain		ENST00000356663	C19orf6					ENSG00000131148
							ENSG00000067208	EVI5	Tissue enhanced	Detected in all	brain																										ENSG00000134686	PHC2	Low tissue specificity	Detected in all			ENST00000367419	C6orf72					ENSG00000131269
							ENSG00000067221	STOML1	Tissue enhanced	Detected in all	brain																										ENSG00000134697	GNL2	Low tissue specificity	Detected in all			ENST00000374301	FAM54B					ENSG00000131375
							ENSG00000067225	PKM	Tissue enriched	Detected in all	Muscle																										ENSG00000134709	HOOK1	Tissue enhanced	Detected in many	Liver		ENST00000397133	TMEM93					ENSG00000131381
							ENSG00000067248	DHX29	Low tissue specificity	Detected in all																											ENSG00000134760	DSG1	Tissue enhanced	Detected in some	Airway		ENST00000419198	FAM158A					ENSG00000131389
							ENSG00000067334	DNTTIP2	Low tissue specificity	Detected in all																											ENSG00000134825	TMEM258	Low tissue specificity	Detected in all			ENST00000420702	FAM54A					ENSG00000131469
							ENSG00000067365	METTL22	Low tissue specificity	Detected in all																											ENSG00000134910	STT3A	Tissue enhanced	Detected in all			ENST00000477853	KIAA0090					ENSG00000131473
							ENSG00000067369	TP53BP1	Low tissue specificity	Detected in all																											ENSG00000134982	APC	Tissue enhanced	Detected in all	brain		ENST00000521580	C1orf212					ENSG00000131507
							ENSG00000067445	TRO	Tissue enhanced	Detected in many	Muscle																										ENSG00000134996	OSTF1	Low tissue specificity	Detected in all			ENST00000537328	C11orf10					ENSG00000131626
							ENSG00000067533	RRP15	Low tissue specificity	Detected in all																											ENSG00000135040	NAA35	Low tissue specificity	Detected in all			ENST00000553888	C14orf133					ENSG00000131725
							ENSG00000067560	RHOA	Low tissue specificity	Detected in all																											ENSG00000135049	AGTPBP1	Tissue enhanced	Detected in all			ENST00000565701	KIAA1609					ENSG00000131747
							ENSG00000067596	DHX8	Low tissue specificity	Detected in all																											ENSG00000135070	ISCA1	Low tissue specificity	Detected in all			ENST00000602795	TH1L					ENSG00000131748
							ENSG00000067606	PRKCZ	Tissue enhanced	Detected in many	brain																										ENSG00000135093	USP30	Low tissue specificity	Detected in all			na	MARC6					ENSG00000131828
							ENSG00000067646	ZFY	Low tissue specificity	Detected in many																											ENSG00000135249	RINT1	Low tissue specificity	Detected in all									ENSG00000131844
							ENSG00000067704	IARS2	Low tissue specificity	Detected in all																											ENSG00000135272	MDFIC	Low tissue specificity	Detected in all									ENSG00000132002
							ENSG00000067715	SYT1	Tissue enriched	Detected in many	brain																										ENSG00000135317	SNX14	Low tissue specificity	Detected in all									ENSG00000132031
							ENSG00000067798	NAV3	Tissue enhanced	Detected in many	brain																										ENSG00000135333	EPHA7	Tissue enriched	Detected in many									ENSG00000132153
							ENSG00000067829	IDH3G	Low tissue specificity	Detected in all																											ENSG00000135341	MAP3K7	Low tissue specificity	Detected in all									ENSG00000132182
							ENSG00000067836	ROGDI	Tissue enhanced	Detected in all	brain																										ENSG00000135372	NAT10	Low tissue specificity	Detected in all									ENSG00000132254
							ENSG00000067840	PDZD4	Tissue enriched	Detected in many	brain																										ENSG00000135392	DNAJC14	Low tissue specificity	Detected in all									ENSG00000132256
							ENSG00000067842	ATP2B3	Group enriched	Detected in some	brain																										ENSG00000135424	ITGA7	Tissue enhanced	Detected in many	Heart, Muscle								ENSG00000132294
							ENSG00000067900	ROCK1	Low tissue specificity	Detected in all																											ENSG00000135451	TROAP	Tissue enhanced	Detected in many									ENSG00000132300
							ENSG00000067955	CBFB	Low tissue specificity	Detected in all																											ENSG00000135473	PAN2	Low tissue specificity	Detected in all									ENSG00000132305
							ENSG00000067992	PDK3	Low tissue specificity	Detected in all																											ENSG00000135476	ESPL1	Tissue enhanced	Detected in many									ENSG00000132341
							ENSG00000068001	HYAL2	Tissue enhanced	Detected in all																											ENSG00000135525	MAP7	Tissue enhanced	Detected in all	brain								ENSG00000132357
							ENSG00000068024	HDAC4	Tissue enhanced	Detected in all	Muscle																										ENSG00000135624	CCT7	Low tissue specificity	Detected in all									ENSG00000132361
							ENSG00000068028	RASSF1	Low tissue specificity	Detected in all																											ENSG00000135631	RAB11FIP5	Tissue enhanced	Detected in all									ENSG00000132382
							ENSG00000068078	FGFR3	Tissue enriched	Detected in many																											ENSG00000135643	KCNMB4	Group enriched	Detected in many	brain								ENSG00000132423
							ENSG00000068079	IFI35	Low tissue specificity	Detected in all																											ENSG00000135655	USP15	Tissue enhanced	Detected in all									ENSG00000132463
							ENSG00000068097	HEATR6	Low tissue specificity	Detected in all																											ENSG00000135677	GNS	Low tissue specificity	Detected in all									ENSG00000132470
							ENSG00000068120	COASY	Low tissue specificity	Detected in all																											ENSG00000135698	MPHOSPH6	Low tissue specificity	Detected in all									ENSG00000132549
							ENSG00000068137	PLEKHH3	Tissue enhanced	Detected in many	Pancreas																										ENSG00000135723	FHOD1	Tissue enhanced	Detected in all	Muscle								ENSG00000132561
							ENSG00000068305	MEF2A	Low tissue specificity	Detected in all																											ENSG00000135736	CCDC102A	Low tissue specificity	Detected in many									ENSG00000132589
							ENSG00000068308	OTUD5	Low tissue specificity	Detected in all																											ENSG00000135775	COG2	Low tissue specificity	Detected in all									ENSG00000132591
							ENSG00000068323	TFE3	Low tissue specificity	Detected in all																											ENSG00000135776	ABCB10	Low tissue specificity	Detected in all									ENSG00000132793
							ENSG00000068354	TBC1D25	Low tissue specificity	Detected in all																											ENSG00000135821	GLUL	Low tissue specificity	Detected in all									ENSG00000132821
							ENSG00000068366	ACSL4	Low tissue specificity	Detected in all																											ENSG00000135823	STX6	Low tissue specificity	Detected in all									ENSG00000133195
							ENSG00000068383	INPP5A	Low tissue specificity	Detected in all																											ENSG00000135837	CEP350	Low tissue specificity	Detected in all									ENSG00000133216
							ENSG00000068394	GPKOW	Low tissue specificity	Detected in all																											ENSG00000135842	NIBAN1	Tissue enhanced	Detected in many	Muscle								ENSG00000133318
							ENSG00000068400	GRIPAP1	Low tissue specificity	Detected in all																											ENSG00000135845	PIGC	Low tissue specificity	Detected in all									ENSG00000133392
							ENSG00000068438	FTSJ1	Low tissue specificity	Detected in all																											ENSG00000135870	RC3H1	Low tissue specificity	Detected in all									ENSG00000133657
							ENSG00000068489	PRR11	Tissue enhanced	Detected in many																											ENSG00000135930	EIF4E2	Low tissue specificity	Detected in all									ENSG00000133704
							ENSG00000068615	REEP1	Tissue enhanced	Detected in many																											ENSG00000135932	CAB39	Low tissue specificity	Detected in all									ENSG00000133731
							ENSG00000068650	ATP11A	Low tissue specificity	Detected in all																											ENSG00000135968	GCC2	Low tissue specificity	Detected in all									ENSG00000133816
							ENSG00000068654	POLR1A	Low tissue specificity	Detected in all																											ENSG00000136021	SCYL2	Low tissue specificity	Detected in all									ENSG00000133835
							ENSG00000068697	LAPTM4A	Low tissue specificity	Detected in all																											ENSG00000136044	APPL2	Low tissue specificity	Detected in all									ENSG00000133858
							ENSG00000068724	TTC7A	Tissue enhanced	Detected in all																											ENSG00000136051	WASHC4	Low tissue specificity	Detected in all									ENSG00000133872
							ENSG00000068745	IP6K2	Low tissue specificity	Detected in all																											ENSG00000136141	LRCH1	Low tissue specificity	Detected in all									ENSG00000133961
							ENSG00000068781	STON1-GTF2A1L	Tissue enhanced	Detected in many																											ENSG00000136240	KDELR2	Low tissue specificity	Detected in all									ENSG00000134001
							ENSG00000068784	SRBD1	Low tissue specificity	Detected in all																											ENSG00000136243	NUP42	Low tissue specificity	Detected in all									ENSG00000134013
							ENSG00000068796	KIF2A	Low tissue specificity	Detected in all																											ENSG00000136295	TTYH3	Low tissue specificity	Detected in all									ENSG00000134014
							ENSG00000068831	RASGRP2	Tissue enhanced	Detected in many																											ENSG00000136436	CALCOCO2	Low tissue specificity	Detected in all									ENSG00000134056
							ENSG00000068878	PSME4	Tissue enhanced	Detected in all	Muscle																										ENSG00000136631	VPS45	Low tissue specificity	Detected in all									ENSG00000134107
							ENSG00000068885	IFT80	Tissue enhanced	Detected in all																											ENSG00000136643	RPS6KC1	Low tissue specificity	Detected in all									ENSG00000134108
							ENSG00000068903	SIRT2	Tissue enhanced	Detected in all	brain, Muscle																										ENSG00000136731	UGGT1	Low tissue specificity	Detected in all									ENSG00000134109
							ENSG00000068912	ERLEC1	Low tissue specificity	Detected in all																											ENSG00000136738	STAM	Low tissue specificity	Detected in all									ENSG00000134153
							ENSG00000068971	PPP2R5B	Tissue enhanced	Detected in all	brain																										ENSG00000136758	YME1L1	Low tissue specificity	Detected in all									ENSG00000134250
							ENSG00000068976	PYGM	Group enriched	Detected in many	Muscle, Airway																										ENSG00000136802	LRRC8A	Low tissue specificity	Detected in all									ENSG00000134283
							ENSG00000068985	PAGE1	Tissue enriched	Detected in single																											ENSG00000136827	TOR1A	Low tissue specificity	Detected in all									ENSG00000134294
							ENSG00000069011	PITX1	Tissue enhanced	Detected in many	Airway																										ENSG00000136830	NIBAN2	Tissue enhanced	Detected in all									ENSG00000134313
							ENSG00000069018	TRPC7	Tissue enhanced	Detected in some	brain, Gastrointestinal_tract, Kidney																										ENSG00000136854	STXBP1	Tissue enriched	Detected in many	brain								ENSG00000134333
							ENSG00000069020	MAST4	Low tissue specificity	Detected in all																											ENSG00000136874	STX17	Low tissue specificity	Detected in all									ENSG00000134352
							ENSG00000069122	ADGRF5	Tissue enhanced	Detected in many	Lung																										ENSG00000136878	USP20	Low tissue specificity	Detected in all									ENSG00000134440
							ENSG00000069188	SDK2	Tissue enhanced	Detected in many																											ENSG00000136891	TEX10	Low tissue specificity	Detected in all									ENSG00000134569
							ENSG00000069206	ADAM7	Tissue enriched	Detected in some																											ENSG00000136938	ANP32B	Low tissue specificity	Detected in all									ENSG00000134574
							ENSG00000069248	NUP133	Low tissue specificity	Detected in all																											ENSG00000136940	PDCL	Low tissue specificity	Detected in all									ENSG00000134684
							ENSG00000069275	NUCKS1	Low tissue specificity	Detected in all																											ENSG00000136942	RPL35	Low tissue specificity	Detected in all									ENSG00000134697
							ENSG00000069329	VPS35	Low tissue specificity	Detected in all																											ENSG00000136986	DERL1	Low tissue specificity	Detected in all									ENSG00000134744
							ENSG00000069345	DNAJA2	Low tissue specificity	Detected in all																											ENSG00000137054	POLR1E	Low tissue specificity	Detected in all									ENSG00000134824
							ENSG00000069399	BCL3	Low tissue specificity	Detected in all																											ENSG00000137073	UBAP2	Low tissue specificity	Detected in all									ENSG00000134851
							ENSG00000069424	KCNAB2	Tissue enhanced	Detected in many	brain																										ENSG00000137124	ALDH1B1	Tissue enhanced	Detected in many	Muscle								ENSG00000134871
							ENSG00000069431	ABCC9	Low tissue specificity	Detected in all																											ENSG00000137145	DENND4C	Low tissue specificity	Detected in all									ENSG00000134882
							ENSG00000069482	GAL	Tissue enriched	Detected in many																											ENSG00000137154	RPS6	Low tissue specificity	Detected in all									ENSG00000134901
							ENSG00000069493	CLEC2D	Group enriched	Detected in many																											ENSG00000137171	KLC4	Tissue enhanced	Detected in all	Gastrointestinal_tract								ENSG00000134905
							ENSG00000069509	FUNDC1	Low tissue specificity	Detected in all																											ENSG00000137216	TMEM63B	Low tissue specificity	Detected in all									ENSG00000134910
							ENSG00000069535	MAOB	Tissue enhanced	Detected in many	Liver																										ENSG00000137275	RIPK1	Low tissue specificity	Detected in all									ENSG00000134982
							ENSG00000069667	RORA	Tissue enhanced	Detected in all																											ENSG00000137312	FLOT1	Low tissue specificity	Detected in all									ENSG00000135047
							ENSG00000069696	DRD4	Tissue enriched	Detected in many																											ENSG00000137404	NRM	Low tissue specificity	Detected in all									ENSG00000135048
							ENSG00000069702	TGFBR3	Low tissue specificity	Detected in all																											ENSG00000137601	NEK1	Low tissue specificity	Detected in all									ENSG00000135093
							ENSG00000069764	PLA2G10	Tissue enhanced	Detected in some	Gastrointestinal_tract, Gastrointestinal_tract																										ENSG00000137656	BUD13	Low tissue specificity	Detected in all									ENSG00000135119
							ENSG00000069812	HES2	Tissue enhanced	Detected in many																											ENSG00000137700	SLC37A4	Tissue enhanced	Detected in all	Liver								ENSG00000135241
							ENSG00000069849	ATP1B3	Low tissue specificity	Detected in all																											ENSG00000137710	RDX	Tissue enhanced	Detected in all									ENSG00000135249
							ENSG00000069869	NEDD4	Tissue enhanced	Detected in all	Muscle																										ENSG00000137804	NUSAP1	Group enriched	Detected in many									ENSG00000135250
							ENSG00000069943	PIGB	Low tissue specificity	Detected in all																											ENSG00000137812	KNL1	Group enriched	Detected in some									ENSG00000135317
							ENSG00000069956	MAPK6	Low tissue specificity	Detected in all																											ENSG00000137814	HAUS2	Low tissue specificity	Detected in all									ENSG00000135318
							ENSG00000069966	GNB5	Low tissue specificity	Detected in all																											ENSG00000137818	RPLP1	Tissue enhanced	Detected in all									ENSG00000135372
							ENSG00000069974	RAB27A	Low tissue specificity	Detected in all																											ENSG00000137825	ITPKA	Group enriched	Detected in some	brain, Gastrointestinal_tract, Gastrointestinal_tract								ENSG00000135454
							ENSG00000069998	HDHD5	Low tissue specificity	Detected in all																											ENSG00000137936	BCAR3	Tissue enhanced	Detected in many									ENSG00000135476
							ENSG00000070010	UFD1	Low tissue specificity	Detected in all																											ENSG00000137962	ARHGAP29	Low tissue specificity	Detected in many									ENSG00000135503
							ENSG00000070018	LRP6	Low tissue specificity	Detected in all																											ENSG00000137968	SLC44A5	Tissue enhanced	Detected in many									ENSG00000135506
							ENSG00000070019	GUCY2C	Tissue enriched	Detected in some	Gastrointestinal_tract																										ENSG00000137992	DBT	Low tissue specificity	Detected in all									ENSG00000135587
							ENSG00000070031	SCT	Group enriched	Detected in some	Gastrointestinal_tract																										ENSG00000138029	HADHB	Tissue enhanced	Detected in all	Heart, Muscle								ENSG00000135677
							ENSG00000070047	PHRF1	Low tissue specificity	Detected in all																											ENSG00000138032	PPM1B	Low tissue specificity	Detected in all									ENSG00000135775
							ENSG00000070061	ELP1	Low tissue specificity	Detected in all																											ENSG00000138069	RAB1A	Low tissue specificity	Detected in all									ENSG00000135776
							ENSG00000070081	NUCB2	Tissue enhanced	Detected in all	Airway																										ENSG00000138074	SLC5A6	Tissue enhanced	Detected in all	Liver								ENSG00000135823
							ENSG00000070087	PFN2	Tissue enhanced	Detected in all	brain																										ENSG00000138095	LRPPRC	Low tissue specificity	Detected in all									ENSG00000135829
							ENSG00000070159	PTPN3	Tissue enhanced	Detected in many	Muscle																										ENSG00000138107	ACTR1A	Low tissue specificity	Detected in all									ENSG00000135862
							ENSG00000070182	SPTB	Tissue enhanced	Detected in many	brain, Muscle																										ENSG00000138119	MYOF	Low tissue specificity	Detected in many									ENSG00000135870
							ENSG00000070190	DAPP1	Tissue enhanced	Detected in many																											ENSG00000138160	KIF11	Tissue enriched	Detected in many									ENSG00000135900
							ENSG00000070193	FGF10	Tissue enhanced	Detected in many																											ENSG00000138162	TACC2	Tissue enhanced	Detected in many	Muscle								ENSG00000135916
							ENSG00000070214	SLC44A1	Tissue enriched	Detected in all	brain																										ENSG00000138180	CEP55	Tissue enhanced	Detected in many									ENSG00000135919
							ENSG00000070269	TMEM260	Tissue enhanced	Detected in all																											ENSG00000138346	DNA2	Tissue enriched	Detected in many									ENSG00000135940
							ENSG00000070366	SMG6	Low tissue specificity	Detected in all																											ENSG00000138434	ITPRID2	Tissue enhanced	Detected in all	Pancreas								ENSG00000135968
							ENSG00000070367	EXOC5	Low tissue specificity	Detected in all																											ENSG00000138439	FAM117B	Low tissue specificity	Detected in all									ENSG00000135972
							ENSG00000070371	CLTCL1	Tissue enhanced	Detected in many	Muscle																										ENSG00000138442	WDR12	Low tissue specificity	Detected in all									ENSG00000136003
							ENSG00000070388	FGF22	Tissue enhanced	Detected in some																											ENSG00000138496	PARP9	Low tissue specificity	Detected in all									ENSG00000136010
							ENSG00000070404	FSTL3	Tissue enriched	Detected in all																											ENSG00000138646	HERC5	Tissue enhanced	Detected in all									ENSG00000136026
							ENSG00000070413	DGCR2	Low tissue specificity	Detected in all																											ENSG00000138660	AP1AR	Low tissue specificity	Detected in all									ENSG00000136044
							ENSG00000070423	RNF126	Low tissue specificity	Detected in all																											ENSG00000138674	SEC31A	Low tissue specificity	Detected in all									ENSG00000136052
							ENSG00000070444	MNT	Low tissue specificity	Detected in all																											ENSG00000138686	BBS7	Low tissue specificity	Detected in all									ENSG00000136100
							ENSG00000070476	ZXDC	Low tissue specificity	Detected in all																											ENSG00000138696	BMPR1B	Tissue enhanced	Detected in many									ENSG00000136143
							ENSG00000070495	JMJD6	Tissue enhanced	Detected in all																											ENSG00000138698	RAP1GDS1	Low tissue specificity	Detected in all									ENSG00000136152
							ENSG00000070501	POLB	Tissue enhanced	Detected in all	brain																										ENSG00000138750	NUP54	Low tissue specificity	Detected in all									ENSG00000136156
							ENSG00000070526	ST6GALNAC1	Tissue enhanced	Detected in many	Gastrointestinal_tract																										ENSG00000138757	G3BP2	Low tissue specificity	Detected in all									ENSG00000136231
							ENSG00000070540	WIPI1	Low tissue specificity	Detected in all																											ENSG00000138759	FRAS1	Tissue enhanced	Detected in many									ENSG00000136238
							ENSG00000070601	FRMPD1	Tissue enhanced	Detected in many																											ENSG00000138768	USO1	Tissue enhanced	Detected in all	Muscle								ENSG00000136243
							ENSG00000070610	GBA2	Low tissue specificity	Detected in all																											ENSG00000139117	CPNE8	Low tissue specificity	Detected in all									ENSG00000136270
							ENSG00000070614	NDST1	Low tissue specificity	Detected in all																											ENSG00000139163	ETNK1	Low tissue specificity	Detected in all									ENSG00000136381
							ENSG00000070669	ASNS	Tissue enhanced	Detected in all	Pancreas																										ENSG00000139180	NDUFA9	Tissue enhanced	Detected in all	Muscle								ENSG00000136463
							ENSG00000070718	AP3M2	Low tissue specificity	Detected in all																											ENSG00000139197	PEX5	Low tissue specificity	Detected in all									ENSG00000136478
							ENSG00000070729	CNGB1	Tissue enriched	Detected in some																											ENSG00000139209	PAAT	Tissue enriched	Detected in some	Liver								ENSG00000136535
							ENSG00000070731	ST6GALNAC2	Tissue enhanced	Detected in many																											ENSG00000139211	AMIGO2	Tissue enhanced	Detected in all									ENSG00000136542
							ENSG00000070748	CHAT	Group enriched	Detected in some	brain																										ENSG00000139263	LRIG3	Low tissue specificity	Detected in many									ENSG00000136631
							ENSG00000070756	PABPC1	Low tissue specificity	Detected in all																											ENSG00000139323	POC1B	Low tissue specificity	Detected in all									ENSG00000136699
							ENSG00000070759	TESK2	Low tissue specificity	Detected in all																											ENSG00000139350	NEDD1	Low tissue specificity	Detected in all									ENSG00000136710
							ENSG00000070761	CFAP20	Low tissue specificity	Detected in all																											ENSG00000139370	SLC15A4	Low tissue specificity	Detected in all									ENSG00000136715
							ENSG00000070770	CSNK2A2	Low tissue specificity	Detected in all																											ENSG00000139437	TCHP	Low tissue specificity	Detected in all									ENSG00000136731
							ENSG00000070778	PTPN21	Low tissue specificity	Detected in many																											ENSG00000139496	NUP58	Low tissue specificity	Detected in all									ENSG00000136758
							ENSG00000070785	EIF2B3	Low tissue specificity	Detected in all																											ENSG00000139546	TARBP2	Low tissue specificity	Detected in all									ENSG00000136770
							ENSG00000070808	CAMK2A	Group enriched	Detected in many	brain, Muscle																										ENSG00000139618	BRCA2	Tissue enhanced	Detected in many									ENSG00000136802
							ENSG00000070814	TCOF1	Low tissue specificity	Detected in all																											ENSG00000139624	CERS5	Low tissue specificity	Detected in all									ENSG00000136807
							ENSG00000070831	CDC42	Low tissue specificity	Detected in all																											ENSG00000139631	CSAD	Low tissue specificity	Detected in all									ENSG00000136816
							ENSG00000070882	OSBPL3	Low tissue specificity	Detected in many																											ENSG00000139645	ANKRD52	Low tissue specificity	Detected in all									ENSG00000136827
							ENSG00000070886	EPHA8	Group enriched	Detected in some	brain, Pancreas																										ENSG00000139719	VPS33A	Low tissue specificity	Detected in all									ENSG00000136848
							ENSG00000070915	SLC12A3	Tissue enriched	Detected in some	Kidney																										ENSG00000139726	DENR	Low tissue specificity	Detected in all									ENSG00000136861
							ENSG00000070950	RAD18	Low tissue specificity	Detected in all																											ENSG00000139734	DIAPH3	Tissue enhanced	Detected in many									ENSG00000136930
							ENSG00000070961	ATP2B1	Tissue enhanced	Detected in all	brain																										ENSG00000139737	SLAIN1	Tissue enriched	Detected in many	brain								ENSG00000136935
							ENSG00000070985	TRPM5	Tissue enhanced	Detected in some	Gastrointestinal_tract, Pancreas																										ENSG00000139826	ABHD13	Low tissue specificity	Detected in all									ENSG00000136986
							ENSG00000071051	NCK2	Low tissue specificity	Detected in all																											ENSG00000139970	RTN1	Tissue enriched	Detected in many	brain								ENSG00000137040
							ENSG00000071054	MAP4K4	Tissue enhanced	Detected in all	brain																										ENSG00000139977	NAA30	Low tissue specificity	Detected in all									ENSG00000137054
							ENSG00000071073	MGAT4A	Tissue enhanced	Detected in all																											ENSG00000140022	STON2	Low tissue specificity	Detected in many									ENSG00000137124
							ENSG00000071082	RPL31	Low tissue specificity	Detected in all																											ENSG00000140153	WDR20	Low tissue specificity	Detected in all									ENSG00000137133
							ENSG00000071127	WDR1	Low tissue specificity	Detected in all																											ENSG00000140199	SLC12A6	Low tissue specificity	Detected in all									ENSG00000137154
							ENSG00000071189	SNX13	Low tissue specificity	Detected in all																											ENSG00000140284	SLC27A2	Tissue enriched	Detected in many	Liver								ENSG00000137161
							ENSG00000071203	MS4A12	Group enriched	Detected in some	Gastrointestinal_tract																										ENSG00000140319	SRP14	Low tissue specificity	Detected in all									ENSG00000137207
							ENSG00000071205	ARHGAP10	Low tissue specificity	Detected in all																											ENSG00000140350	ANP32A	Low tissue specificity	Detected in all									ENSG00000137216
							ENSG00000071242	RPS6KA2	Low tissue specificity	Detected in all																											ENSG00000140365	COMMD4	Low tissue specificity	Detected in all									ENSG00000137312
							ENSG00000071243	ING3	Tissue enhanced	Detected in all																											ENSG00000140374	ETFA	Low tissue specificity	Detected in all									ENSG00000137337
							ENSG00000071246	VASH1	Low tissue specificity	Detected in all																											ENSG00000140386	SCAPER	Low tissue specificity	Detected in all									ENSG00000137409
							ENSG00000071282	LMCD1	Tissue enhanced	Detected in many	Muscle																										ENSG00000140416	TPM1	Tissue enhanced	Detected in all	Heart, Muscle								ENSG00000137411
							ENSG00000071462	BUD23	Low tissue specificity	Detected in all																											ENSG00000140443	IGF1R	Low tissue specificity	Detected in all									ENSG00000137497
							ENSG00000071537	SEL1L	Tissue enhanced	Detected in all	Pancreas																										ENSG00000140455	USP3	Low tissue specificity	Detected in all									ENSG00000137509
							ENSG00000071539	TRIP13	Tissue enhanced	Detected in many																											ENSG00000140464	PML	Low tissue specificity	Detected in all									ENSG00000137563
							ENSG00000071553	ATP6AP1	Low tissue specificity	Detected in all																											ENSG00000140525	FANCI	Tissue enhanced	Detected in all									ENSG00000137656
							ENSG00000071564	TCF3	Low tissue specificity	Detected in all																											ENSG00000140553	UNC45A	Low tissue specificity	Detected in all									ENSG00000137700
							ENSG00000071575	TRIB2	Low tissue specificity	Detected in all																											ENSG00000140564	FURIN	Group enriched	Detected in all	Liver, Airway								ENSG00000137776
							ENSG00000071626	DAZAP1	Low tissue specificity	Detected in all																											ENSG00000140598	EFL1	Low tissue specificity	Detected in all									ENSG00000137801
							ENSG00000071655	MBD3	Low tissue specificity	Detected in all																											ENSG00000140600	SH3GL3	Group enriched	Detected in many	brain								ENSG00000137812
							ENSG00000071677	PRLH	Tissue enhanced	Detected in some	brain, Heart																										ENSG00000140694	PARN	Low tissue specificity	Detected in all									ENSG00000137845
							ENSG00000071794	HLTF	Low tissue specificity	Detected in all																											ENSG00000140854	KATNB1	Low tissue specificity	Detected in all									ENSG00000137868
							ENSG00000071859	FAM50A	Low tissue specificity	Detected in all																											ENSG00000140941	MAP1LC3B	Low tissue specificity	Detected in all									ENSG00000137871
							ENSG00000071889	FAM3A	Low tissue specificity	Detected in all																											ENSG00000140950	MEAK7	Low tissue specificity	Detected in all									ENSG00000137876
							ENSG00000071894	CPSF1	Low tissue specificity	Detected in all																											ENSG00000140983	RHOT2	Low tissue specificity	Detected in all									ENSG00000137992
							ENSG00000071909	MYO3B	Tissue enhanced	Detected in many																											ENSG00000140990	NDUFB10	Tissue enhanced	Detected in all	Muscle								ENSG00000137996
							ENSG00000071967	CYBRD1	Low tissue specificity	Detected in all																											ENSG00000141198	TOM1L1	Low tissue specificity	Detected in many									ENSG00000138018
							ENSG00000071991	CDH19	Tissue enhanced	Detected in many	Heart																										ENSG00000141367	CLTC	Low tissue specificity	Detected in all									ENSG00000138029
							ENSG00000071994	PDCD2	Low tissue specificity	Detected in all																											ENSG00000141449	GREB1L	Tissue enhanced	Detected in many									ENSG00000138031
							ENSG00000072041	SLC6A15	Tissue enhanced	Detected in many	brain																										ENSG00000141458	NPC1	Tissue enhanced	Detected in all	brain								ENSG00000138032
							ENSG00000072042	RDH11	Tissue enhanced	Detected in all																											ENSG00000141503	MINK1	Low tissue specificity	Detected in all									ENSG00000138035
							ENSG00000072062	PRKACA	Low tissue specificity	Detected in all																											ENSG00000141551	CSNK1D	Low tissue specificity	Detected in all									ENSG00000138061
							ENSG00000072071	ADGRL1	Tissue enhanced	Detected in many	brain																										ENSG00000141560	FN3KRP	Low tissue specificity	Detected in all									ENSG00000138069
							ENSG00000072080	SPP2	Tissue enriched	Detected in single	Liver																										ENSG00000141577	CEP131	Low tissue specificity	Detected in all									ENSG00000138073
							ENSG00000072110	ACTN1	Low tissue specificity	Detected in all																											ENSG00000141582	CBX4	Tissue enhanced	Detected in all									ENSG00000138074
							ENSG00000072121	ZFYVE26	Low tissue specificity	Detected in all																											ENSG00000141664	ZCCHC2	Tissue enriched	Detected in all	Airway								ENSG00000138095
							ENSG00000072133	RPS6KA6	Tissue enhanced	Detected in many																											ENSG00000141699	RETREG3	Low tissue specificity	Detected in all									ENSG00000138119
							ENSG00000072134	EPN2	Tissue enhanced	Detected in all	brain																										ENSG00000141736	ERBB2	Low tissue specificity	Detected in many									ENSG00000138138
							ENSG00000072135	PTPN18	Low tissue specificity	Detected in all																											ENSG00000141756	FKBP10	Low tissue specificity	Detected in many									ENSG00000138160
							ENSG00000072163	LIMS2	Tissue enhanced	Detected in many	Muscle																										ENSG00000141858	SAMD1	Tissue enhanced	Detected in all									ENSG00000138326
							ENSG00000072182	ASIC4	Tissue enhanced	Detected in some	brain																										ENSG00000141905	NFIC	Tissue enhanced	Detected in all	Muscle								ENSG00000138398
							ENSG00000072195	SPEG	Tissue enhanced	Detected in many	Muscle																										ENSG00000141971	MVB12A	Low tissue specificity	Detected in all									ENSG00000138442
							ENSG00000072201	LNX1	Low tissue specificity	Detected in many																											ENSG00000142207	URB1	Low tissue specificity	Detected in all									ENSG00000138448
							ENSG00000072210	ALDH3A2	Low tissue specificity	Detected in all																											ENSG00000142409	ZNF787	Low tissue specificity	Detected in all									ENSG00000138593
							ENSG00000072274	TFRC	Tissue enhanced	Detected in all																											ENSG00000142453	CARM1	Tissue enhanced	Detected in all	Muscle								ENSG00000138604
							ENSG00000072310	SREBF1	Low tissue specificity	Detected in all																											ENSG00000142494	SLC47A1	Tissue enhanced	Detected in many	Kidney, Liver								ENSG00000138614
							ENSG00000072315	TRPC5	Group enriched	Detected in some	brain, Liver																										ENSG00000142507	PSMB6	Low tissue specificity	Detected in all									ENSG00000138617
							ENSG00000072364	AFF4	Low tissue specificity	Detected in all																											ENSG00000142627	EPHA2	Tissue enhanced	Detected in many									ENSG00000138658
							ENSG00000072401	UBE2D1	Tissue enhanced	Detected in all	Muscle																										ENSG00000142655	PEX14	Low tissue specificity	Detected in all									ENSG00000138674
							ENSG00000072415	MPP5	Low tissue specificity	Detected in all																											ENSG00000142784	WDTC1	Low tissue specificity	Detected in all									ENSG00000138678
							ENSG00000072422	RHOBTB1	Tissue enhanced	Detected in many	Muscle																										ENSG00000142864	SERBP1	Low tissue specificity	Detected in all									ENSG00000138698
							ENSG00000072501	SMC1A	Low tissue specificity	Detected in all																											ENSG00000142892	PIGK	Low tissue specificity	Detected in all									ENSG00000138750
							ENSG00000072506	HSD17B10	Low tissue specificity	Detected in all																											ENSG00000142949	PTPRF	Low tissue specificity	Detected in many									ENSG00000138756
							ENSG00000072518	MARK2	Low tissue specificity	Detected in all																											ENSG00000143106	PSMA5	Low tissue specificity	Detected in all									ENSG00000138757
							ENSG00000072571	HMMR	Tissue enhanced	Detected in many																											ENSG00000143149	ALDH9A1	Low tissue specificity	Detected in all									ENSG00000138768
							ENSG00000072609	CHFR	Low tissue specificity	Detected in all																											ENSG00000143156	NME7	Low tissue specificity	Detected in all									ENSG00000138777
							ENSG00000072657	TRHDE	Tissue enhanced	Detected in many	brain, Pancreas																										ENSG00000143158	MPC2	Tissue enhanced	Detected in all									ENSG00000138796
							ENSG00000072682	P4HA2	Low tissue specificity	Detected in many																											ENSG00000143195	ILDR2	Tissue enhanced	Detected in many	brain								ENSG00000138801
							ENSG00000072694	FCGR2B	Group enriched	Detected in many																											ENSG00000143256	PFDN2	Low tissue specificity	Detected in all									ENSG00000138802
							ENSG00000072736	NFATC3	Tissue enriched	Detected in all																											ENSG00000143315	PIGM	Low tissue specificity	Detected in all									ENSG00000139116
							ENSG00000072756	TRNT1	Low tissue specificity	Detected in all																											ENSG00000143322	ABL2	Low tissue specificity	Detected in all									ENSG00000139117
							ENSG00000072778	ACADVL	Low tissue specificity	Detected in all																											ENSG00000143324	XPR1	Low tissue specificity	Detected in all									ENSG00000139180
							ENSG00000072786	STK10	Tissue enhanced	Detected in all																											ENSG00000143367	TUFT1	Tissue enhanced	Detected in all									ENSG00000139211
							ENSG00000072803	FBXW11	Low tissue specificity	Detected in all																											ENSG00000143368	SF3B4	Low tissue specificity	Detected in all									ENSG00000139218
							ENSG00000072818	ACAP1	Tissue enhanced	Detected in many																											ENSG00000143374	TARS2	Low tissue specificity	Detected in all									ENSG00000139263
							ENSG00000072832	CRMP1	Tissue enhanced	Detected in many	brain																										ENSG00000143375	CGN	Tissue enhanced	Detected in many	Gastrointestinal_tract								ENSG00000139324
							ENSG00000072840	EVC	Low tissue specificity	Detected in many																											ENSG00000143376	SNX27	Low tissue specificity	Detected in all									ENSG00000139350
							ENSG00000072849	DERL2	Low tissue specificity	Detected in all																											ENSG00000143384	MCL1	Low tissue specificity	Detected in all									ENSG00000139370
							ENSG00000072858	SIDT1	Tissue enhanced	Detected in many																											ENSG00000143393	PI4KB	Low tissue specificity	Detected in all									ENSG00000139496
							ENSG00000072864	NDE1	Low tissue specificity	Detected in all																											ENSG00000143398	PIP5K1A	Low tissue specificity	Detected in all									ENSG00000139505
							ENSG00000072952	MRVI1	Low tissue specificity	Detected in all																											ENSG00000143401	ANP32E	Low tissue specificity	Detected in all									ENSG00000139514
							ENSG00000072954	TMEM38A	Tissue enriched	Detected in many	Muscle																										ENSG00000143437	ARNT	Low tissue specificity	Detected in all									ENSG00000139618
							ENSG00000072958	AP1M1	Low tissue specificity	Detected in all																											ENSG00000143493	INTS7	Low tissue specificity	Detected in all									ENSG00000139637
							ENSG00000073008	PVR	Tissue enhanced	Detected in all	Liver																										ENSG00000143514	TP53BP2	Low tissue specificity	Detected in all									ENSG00000139641
							ENSG00000073050	XRCC1	Low tissue specificity	Detected in all																											ENSG00000143537	ADAM15	Low tissue specificity	Detected in all									ENSG00000139687
							ENSG00000073060	SCARB1	Tissue enhanced	Detected in all	Liver																										ENSG00000143554	SLC27A3	Low tissue specificity	Detected in all									ENSG00000139746
							ENSG00000073067	CYP2W1	Tissue enhanced	Detected in many	Gastrointestinal_tract																										ENSG00000143569	UBAP2L	Low tissue specificity	Detected in all									ENSG00000139826
							ENSG00000073111	MCM2	Tissue enhanced	Detected in all																											ENSG00000143575	HAX1	Low tissue specificity	Detected in all									ENSG00000139921
							ENSG00000073146	MOV10L1	Tissue enriched	Detected in some																											ENSG00000143643	TTC13	Low tissue specificity	Detected in all									ENSG00000140199
							ENSG00000073150	PANX2	Tissue enhanced	Detected in many	brain																										ENSG00000143674	MAP3K21	Tissue enhanced	Detected in many	Pancreas								ENSG00000140263
							ENSG00000073169	SELENOO	Low tissue specificity	Detected in all																											ENSG00000143742	SRP9	Low tissue specificity	Detected in all									ENSG00000140284
							ENSG00000073282	TP63	Tissue enhanced	Detected in many	Muscle																										ENSG00000143748	NVL	Low tissue specificity	Detected in all									ENSG00000140297
							ENSG00000073331	ALPK1	Low tissue specificity	Detected in all																											ENSG00000143753	DEGS1	Tissue enhanced	Detected in all									ENSG00000140299
							ENSG00000073350	LLGL2	Low tissue specificity	Detected in many																											ENSG00000143761	ARF1	Low tissue specificity	Detected in all									ENSG00000140319
							ENSG00000073417	PDE8A	Low tissue specificity	Detected in all																											ENSG00000143771	CNIH4	Low tissue specificity	Detected in all									ENSG00000140374
							ENSG00000073464	CLCN4	Tissue enhanced	Detected in many	brain, Muscle																										ENSG00000143819	EPHX1	Tissue enhanced	Detected in all	Liver								ENSG00000140400
							ENSG00000073536	NLE1	Tissue enhanced	Detected in all	Pancreas																										ENSG00000143870	PDIA6	Low tissue specificity	Detected in all									ENSG00000140443
							ENSG00000073578	SDHA	Tissue enhanced	Detected in all	Heart, Muscle																										ENSG00000143947	RPS27A	Low tissue specificity	Detected in all									ENSG00000140479
							ENSG00000073584	SMARCE1	Low tissue specificity	Detected in all																											ENSG00000143952	VPS54	Low tissue specificity	Detected in all									ENSG00000140497
							ENSG00000073598	FNDC8	Tissue enriched	Detected in some																											ENSG00000144061	NPHP1	Tissue enhanced	Detected in many	Muscle								ENSG00000140521
							ENSG00000073605	GSDMB	Tissue enhanced	Detected in many	Gastrointestinal_tract																										ENSG00000144136	SLC20A1	Low tissue specificity	Detected in all									ENSG00000140526
							ENSG00000073614	KDM5A	Low tissue specificity	Detected in all																											ENSG00000144233	AMMECR1L	Tissue enriched	Detected in all									ENSG00000140545
							ENSG00000073670	ADAM11	Group enriched	Detected in many	brain, Heart																										ENSG00000144369	FAM171B	Tissue enhanced	Detected in many	brain								ENSG00000140564
							ENSG00000073711	PPP2R3A	Tissue enhanced	Detected in many	Muscle																										ENSG00000144426	NBEAL1	Low tissue specificity	Detected in all									ENSG00000140612
							ENSG00000073712	FERMT2	Low tissue specificity	Detected in many																											ENSG00000144567	RETREG2	Low tissue specificity	Detected in all									ENSG00000140688
							ENSG00000073734	ABCB11	Tissue enriched	Detected in some	Liver																										ENSG00000144579	CTDSP1	Low tissue specificity	Detected in all									ENSG00000140694
							ENSG00000073737	DHRS9	Tissue enhanced	Detected in many	Heart, Gastrointestinal_tract																										ENSG00000144589	STK11IP	Low tissue specificity	Detected in all									ENSG00000140740
							ENSG00000073754	CD5L	Tissue enriched	Detected in some																											ENSG00000144674	GOLGA4	Low tissue specificity	Detected in all									ENSG00000140743
							ENSG00000073756	PTGS2	Group enriched	Detected in many																											ENSG00000144724	PTPRG	Low tissue specificity	Detected in all									ENSG00000140943
							ENSG00000073792	IGF2BP2	Tissue enhanced	Detected in all																											ENSG00000144747	TMF1	Low tissue specificity	Detected in all									ENSG00000140983
							ENSG00000073803	MAP3K13	Low tissue specificity	Detected in all																											ENSG00000144749	LRIG1	Tissue enhanced	Detected in many	Pancreas								ENSG00000141012
							ENSG00000073849	ST6GAL1	Tissue enhanced	Detected in all	Liver																										ENSG00000144824	PHLDB2	Tissue enhanced	Detected in many									ENSG00000141076
							ENSG00000073861	TBX21	Tissue enhanced	Detected in many																											ENSG00000144909	OSBPL11	Tissue enhanced	Detected in all	Muscle								ENSG00000141219
[truncated: 18,432 more rows]
[truncated: 4 more columns]

## Sheet: 4B - Tissue specificity stat.
Supplementary Table 4B. Summary statistics for tissue specificity of HuSCI, SARS-CoV-2 co-complex and BioID datasets, relative to HPA (Extended Data Fig. 2b).
[truncated: 9 more rows]

[truncated: 2 more sheets: 4C - Organotropism, 4D - Organotropism stat.]
