# Supplementary material for: A proteome-scale map of the SARS-CoV-2–human contactome
Source: Nat Biotechnol. 2022 Oct 10;41(1):140–9. doi: 10.1038/s41587-022-01475-z (PMC9849141; doi:10.1038/s41587-022-01475-z)
Supplement: Supplementary file 7 — Functions enriched in HuSCI, four AP-MS and three BioID based networks. a, HuSCI. b, Gordon et al.14,15. c, Stukalov et al.10. d, Li et al.16. e, Nabeel-Shah et al.17. f, Laurent et al.18. g, St-Germain et al.19. h, Samavarchi-Tehrani et al.18. [file 41587_2022_1475_MOESM7_ESM.xlsx]

## Sheet: Summary
Supplementary Table 5
Table	Name	Description	Details
5A	HuSCI	Functions enriched in HuSCI host targets.	Source - Functional category
			Term name
			Term ID
			Adjusted P-value (FDR)
			Adjusted P-value (-log10)
			Term size - Number of proteins annotated with specific term
			Query size - Number of proteins in dataset with at least one term annotation
			Intersection size - Number of proteins in dataset annotated with specific term
			Effective domain size - Total number of proteins annotated with at least one term
			Intersections - Protein symbols annotated with enriched functional category
5B	Gordon	Functions enriched in AP-MS based network from Gordon et al.	Source - Functional category
			Term name
			Term ID
			Adjusted P-value (FDR)
			Adjusted P-value (-log10)
			Term size - Number of proteins annotated with specific term
			Query size - Number of proteins in dataset with at least one term annotation
			Intersection size - Number of proteins in dataset annotated with specific term
			Effective domain size - Total number of proteins annotated with at least one term
5C	Stukalov	Functions enriched in AP-MS based network from Stukalov et al.	Source - Functional category
			Term name
			Term ID
			Adjusted P-value (FDR)
			Adjusted P-value (-log10)
			Term size - Number of proteins annotated with specific term
			Query size - Number of proteins in dataset with at least one term annotation
			Intersection size - Number of proteins in dataset annotated with specific term
			Effective domain size - Total number of proteins annotated with at least one term
5D	Li	Functions enriched in AP-MS based network from Li et al.	Source - Functional category
			Term name
			Term ID
			Adjusted P-value (FDR)
			Adjusted P-value (-log10)
			Term size - Number of proteins annotated with specific term
			Query size - Number of proteins in dataset with at least one term annotation
			Intersection size - Number of proteins in dataset annotated with specific term
			Effective domain size - Total number of proteins annotated with at least one term
5E	Nabeel	Functions enriched in AP-MS based network from Nabeel et al.	Source - Functional category
			Term name
			Term ID
			Adjusted P-value (FDR)
			Adjusted P-value (-log10)
			Term size - Number of proteins annotated with specific term
			Query size - Number of proteins in dataset with at least one term annotation
			Intersection size - Number of proteins in dataset annotated with specific term
			Effective domain size - Total number of proteins annotated with at least one term
5F	Laurent	Functions enriched in BioID based network from Laurent et al.	Source - Functional category
			Term name
			Term ID
			Adjusted P-value (FDR)
			Adjusted P-value (-log10)
			Term size - Number of proteins annotated with specific term
			Query size - Number of proteins in dataset with at least one term annotation
			Intersection size - Number of proteins in dataset annotated with specific term
			Effective domain size - Total number of proteins annotated with at least one term
5G	St-Germain	Functions enriched in BioID based network from St-Germain et al.	Source - Functional category
			Term name
			Term ID
			Adjusted P-value (FDR)
			Adjusted P-value (-log10)
			Term size - Number of proteins annotated with specific term
			Query size - Number of proteins in dataset with at least one term annotation
			Intersection size - Number of proteins in dataset annotated with specific term
			Effective domain size - Total number of proteins annotated with at least one term
5H	Samavarchi-Tehrani	Functions enriched in BioID based network from Samavarchi-Tehrani et al.	Source - Functional category
			Term name
			Term ID
			Adjusted P-value (FDR)
			Adjusted P-value (-log10)
			Term size - Number of proteins annotated with specific term
			Query size - Number of proteins in dataset with at least one term annotation
			Intersection size - Number of proteins in dataset annotated with specific term
			Effective domain size - Total number of proteins annotated with at least one term

## Sheet: 5A - HuSCI
Supplementary Table 5A. Functions enriched in HuSCI host targets.
Source	Term name	Term ID	Adjusted P-value (FDR)	Adjusted P-value (-log10)	Term size	Query size	Intersection size	Effective domain size	Intersections
GO:MF	double-stranded RNA binding	GO:0003725	0.000609991	3.21468	67	162	7	15721	ADARB1,EIF2AK2,FXR1,MBNL1,PRKRA,TARBP2,VIM
GO:MF	polyubiquitin modification-dependent protein binding	GO:0031593	0.0114382	1.94164	49	162	5	15721	IKBKG,RAD23B,UBQLN1,UBQLN2,ZRANB1
GO:MF	ubiquitin protein ligase activity	GO:0061630	0.0137118	1.8629	242	162	10	15721	ASB12,MKRN2,MKRN3,TRIM2,TRIM27,TRIM3,TRIM32,TRIM50,TRIM54,TRIML2
GO:MF	ubiquitin-like protein ligase activity	GO:0061659	0.0167844	1.77509	253	162	10	15721	ASB12,MKRN2,MKRN3,TRIM2,TRIM27,TRIM3,TRIM32,TRIM50,TRIM54,TRIML2
GO:MF	ubiquitin-protein transferase activity	GO:0004842	0.0186517	1.72928	362	162	12	15721	ASB12,KLHL20,MKRN2,MKRN3,TRAF2,TRIM2,TRIM27,TRIM3,TRIM32,TRIM50,TRIM54,TRIML2
GO:MF	ubiquitin-like protein transferase activity	GO:0019787	0.0273782	1.5626	383	162	12	15721	ASB12,KLHL20,MKRN2,MKRN3,TRAF2,TRIM2,TRIM27,TRIM3,TRIM32,TRIM50,TRIM54,TRIML2
GO:BP	regulation of viral process	GO:0050792	0.0353851	1.45118	178	150	10	14714	ADARB1,EIF2AK2,LY6E,PPARA,SNF8,SP100,TARBP2,TRIM27,TRIM32,TRIML2
GO:BP	regulation of ERAD pathway	GO:1904292	0.0466604	1.33105	20	150	4	14714	SGTA,UBQLN1,UBQLN2,USP25
GO:BP	positive regulation of ER-associated ubiquitin-dependent protein catabolic process	GO:1903071	0.0466604	1.33105	8	150	3	14714	SGTA,UBQLN1,UBQLN2
GO:BP	regulation of ER-associated ubiquitin-dependent protein catabolic process	GO:1903069	0.0492486	1.30761	10	150	3	14714	SGTA,UBQLN1,UBQLN2
GO:BP	regulation of viral life cycle	GO:1903900	0.0492486	1.30761	143	150	8	14714	ADARB1,EIF2AK2,LY6E,PPARA,TARBP2,TRIM27,TRIM32,TRIML2
GO:CC	supramolecular complex	GO:0099080	0.0115455	1.93759	811	152	20	15296	AHNAK,AMOT,ASZ1,CCDC57,FXR1,FXR2,G3BP1,G3BP2,KRT13,KRT31,KRT80,MAD1L1,MBNL1,MTUS2,PABPC3,PRPH,SPAG5,TRIM32,TRIM54,VIM
GO:CC	intermediate filament	GO:0005882	0.0160733	1.7939	60	152	5	15296	KRT13,KRT31,KRT80,PRPH,VIM
GO:CC	vesicle tethering complex	GO:0099023	0.0179537	1.74585	63	152	5	15296	COG3,COG6,EXOC6,RINT1,VPS52
GO:CC	intermediate filament cytoskeleton	GO:0045111	0.0184222	1.73466	99	152	6	15296	KRT13,KRT31,KRT80,PRPH,SESTD1,VIM
GO:CC	growth cone	GO:0030426	0.046209	1.33527	84	152	5	15296	FXR1,FXR2,KLC1,SNAP25,USP9X
REAC	Membrane Trafficking	REAC:R-HSA-199991	0.00174681	2.75775	593	97	19	9882	ARPC3,CLTCL1,COG3,COG6,EXOC6,GOLGA2,KLC1,KLC2,KLC4,RAB3IL1,RAB3IP,RGP1,RINT1,SNF8,TMED10,UBQLN1,UBQLN2,USO1,VPS52
REAC	Vesicle-mediated transport	REAC:R-HSA-5653656	0.00280574	2.55195	643	97	19	9882	ARPC3,CLTCL1,COG3,COG6,EXOC6,GOLGA2,KLC1,KLC2,KLC4,RAB3IL1,RAB3IP,RGP1,RINT1,SNF8,TMED10,UBQLN1,UBQLN2,USO1,VPS52
REAC	Intra-Golgi and retrograde Golgi-to-ER traffic	REAC:R-HSA-6811442	0.0160319	1.79502	192	97	9	9882	COG3,COG6,KLC1,KLC2,KLC4,RGP1,RINT1,TMED10,VPS52
REAC	RHO GTPases activate KTN1	REAC:R-HSA-5625970	0.0160393	1.79481	11	97	3	9882	KLC1,KLC2,KLC4

## Sheet: 5B - Gordon
Supplementary Table 5B. Functions enriched in AP-MS based network from Gordon et al.
Source	Term name	Term ID	Adjusted P-value (FDR)	Adjusted P-value (-log10)	Term size	Query size	Intersection size	Effective domain size
GO:MF	GDP binding	GO:0019003	0.000803203	3.09517	66	364	10	17371
GO:MF	7S RNA binding	GO:0008312	0.00103062	2.9869	6	364	4	17371
GO:MF	unfolded protein binding	GO:0051082	0.00238116	2.62321	102	364	11	17371
GO:MF	structural constituent of nuclear pore	GO:0017056	0.0024562	2.60974	26	364	6	17371
GO:MF	nucleotide binding	GO:0000166	0.0040323	2.39445	700	364	32	17371
GO:MF	nucleoside phosphate binding	GO:1901265	0.0040323	2.39445	701	364	32	17371
GO:MF	protein kinase A binding	GO:0051018	0.0047207	2.32599	48	364	7	17371
GO:MF	ATPase regulator activity	GO:0060590	0.00922128	2.03521	39	364	6	17371
GO:MF	ubiquitin protein ligase binding	GO:0031625	0.0095415	2.02038	268	364	16	17371
GO:MF	thiol oxidase activity	GO:0016972	0.0095415	2.02038	6	364	3	17371
GO:MF	glucosyltransferase activity	GO:0046527	0.0170209	1.76902	17	364	4	17371
GO:MF	ubiquitin-like protein ligase binding	GO:0044389	0.0170209	1.76902	285	364	16	17371
GO:MF	small molecule binding	GO:0036094	0.0189384	1.72266	919	364	35	17371
GO:MF	7SK snRNA binding	GO:0097322	0.0189384	1.72266	8	364	3	17371
GO:MF	tau-protein kinase activity	GO:0050321	0.023476	1.62938	20	364	4	17371
GO:MF	cadherin binding	GO:0045296	0.023476	1.62938	331	364	17	17371
GO:MF	purine nucleotide binding	GO:0017076	0.023476	1.62938	557	364	24	17371
GO:MF	extracellular matrix constituent conferring elasticity	GO:0030023	0.023476	1.62938	9	364	3	17371
GO:MF	ATPase binding	GO:0051117	0.0239127	1.62137	72	364	7	17371
GO:MF	UDP-glucosyltransferase activity	GO:0035251	0.0282741	1.54861	10	364	3	17371
GO:MF	oxidoreductase activity, acting on a sulfur group of donors, oxygen as acceptor	GO:0016670	0.0282741	1.54861	10	364	3	17371
GO:MF	protein kinase A regulatory subunit binding	GO:0034237	0.0285387	1.54457	22	364	4	17371
GO:MF	GTPase activity	GO:0003924	0.0290886	1.53628	229	364	13	17371
GO:MF	flavin adenine dinucleotide binding	GO:0050660	0.0290886	1.53628	56	364	6	17371
GO:MF	structural molecule activity conferring elasticity	GO:0097493	0.0292692	1.53359	11	364	3	17371
GO:MF	adenyl-nucleotide exchange factor activity	GO:0000774	0.0292692	1.53359	11	364	3	17371
GO:MF	gamma-tubulin binding	GO:0043015	0.0292692	1.53359	23	364	4	17371
GO:MF	myosin binding	GO:0017022	0.0335552	1.47424	60	364	6	17371
GO:MF	hexosyltransferase activity	GO:0016758	0.0368008	1.43414	184	364	11	17371
GO:MF	molecular adaptor activity	GO:0060090	0.0411761	1.38536	305	364	15	17371
GO:MF	snRNA binding	GO:0017069	0.0419041	1.37774	44	364	5	17371
GO:MF	signal sequence binding	GO:0005048	0.0419041	1.37774	44	364	5	17371
GO:MF	intramolecular oxidoreductase activity, transposing S-S bonds	GO:0016864	0.0465602	1.33198	14	364	3	17371
GO:MF	membrane insertase activity	GO:0032977	0.0465602	1.33198	14	364	3	17371
GO:MF	protein disulfide isomerase activity	GO:0003756	0.0465602	1.33198	14	364	3	17371
GO:MF	RNA helicase activity	GO:0003724	0.0465602	1.33198	46	364	5	17371
GO:BP	cellular protein catabolic process	GO:0044257	3.27533e-06	5.48474	708	360	41	16592
GO:BP	regulation of catabolic process	GO:0009894	7.55398e-06	5.12182	939	360	48	16592
GO:BP	localization within membrane	GO:0051668	9.14087e-06	5.03901	686	360	39	16592
GO:BP	intracellular protein transport	GO:0006886	1.22196e-05	4.91294	842	360	44	16592
GO:BP	protein localization to organelle	GO:0033365	1.22196e-05	4.91294	842	360	44	16592
GO:BP	protein catabolic process	GO:0030163	2.25933e-05	4.64602	834	360	43	16592
GO:BP	endomembrane system organization	GO:0010256	3.67131e-05	4.43518	507	360	31	16592
GO:BP	cellular response to heat	GO:0034605	5.36626e-05	4.27033	103	360	13	16592
GO:BP	tRNA-containing ribonucleoprotein complex export from nucleus	GO:0071431	7.18968e-05	4.14329	34	360	8	16592
GO:BP	tRNA export from nucleus	GO:0006409	7.18968e-05	4.14329	34	360	8	16592
GO:BP	snRNA metabolic process	GO:0016073	7.21459e-05	4.14179	46	360	9	16592
GO:BP	vesicle-mediated transport to the plasma membrane	GO:0098876	8.43068e-05	4.07414	127	360	14	16592
GO:BP	proteolysis involved in cellular protein catabolic process	GO:0051603	9.77019e-05	4.0101	653	360	35	16592
GO:BP	tRNA transport	GO:0051031	0.000116352	3.93423	37	360	8	16592
GO:BP	DNA replication, synthesis of RNA primer	GO:0006269	0.000119796	3.92156	5	360	4	16592
GO:BP	protein targeting to mitochondrion	GO:0006626	0.000119957	3.92097	96	360	12	16592
GO:BP	ncRNA export from nucleus	GO:0097064	0.00013349	3.87455	38	360	8	16592
GO:BP	response to heat	GO:0009408	0.000207536	3.68291	120	360	13	16592
GO:BP	ERAD pathway	GO:0036503	0.000208893	3.68008	102	360	12	16592
GO:BP	microtubule cytoskeleton organization	GO:0000226	0.000216367	3.66481	594	360	32	16592
GO:BP	organelle localization	GO:0051640	0.000218124	3.6613	566	360	31	16592
GO:BP	protein insertion into mitochondrial inner membrane	GO:0045039	0.000300423	3.52227	12	360	5	16592
GO:BP	establishment of protein localization to organelle	GO:0072594	0.000315549	3.50093	464	360	27	16592
GO:BP	mRNA export from nucleus	GO:0006406	0.000447994	3.34873	111	360	12	16592
GO:BP	mRNA-containing ribonucleoprotein complex export from nucleus	GO:0071427	0.000447994	3.34873	111	360	12	16592
GO:BP	microtubule-based process	GO:0007017	0.000487142	3.31234	805	360	38	16592
GO:BP	establishment of protein localization to mitochondrion	GO:0072655	0.0006187	3.20852	135	360	13	16592
GO:BP	regulation of cellular response to heat	GO:1900034	0.0006187	3.20852	79	360	10	16592
GO:BP	mRNA transport	GO:0051028	0.000642188	3.19234	116	360	12	16592
GO:BP	snRNA processing	GO:0016180	0.000651685	3.18596	35	360	7	16592
GO:BP	protein localization to mitochondrion	GO:0070585	0.000733964	3.13433	138	360	13	16592
GO:BP	multi-organism transport	GO:0044766	0.000766536	3.11547	65	360	9	16592
GO:BP	multi-organism localization	GO:1902579	0.000766536	3.11547	65	360	9	16592
GO:BP	protein localization to membrane	GO:0072657	0.000775834	3.11023	611	360	31	16592
GO:BP	proteasomal protein catabolic process	GO:0010498	0.000915791	3.0382	470	360	26	16592
GO:BP	endocytic recycling	GO:0032456	0.000937601	3.02798	67	360	9	16592
GO:BP	U4 snRNA 3'-end processing	GO:0034475	0.000965851	3.01509	8	360	4	16592
GO:BP	mitochondrion organization	GO:0007005	0.00100101	2.99956	503	360	27	16592
GO:BP	membrane docking	GO:0022406	0.00110408	2.957	167	360	14	16592
GO:BP	RNA export from nucleus	GO:0006405	0.001403	2.85294	128	360	12	16592
GO:BP	response to temperature stimulus	GO:0009266	0.001403	2.85294	149	360	13	16592
GO:BP	intracellular transport of virus	GO:0075733	0.001403	2.85294	55	360	8	16592
GO:BP	modification-dependent macromolecule catabolic process	GO:0043632	0.00143198	2.84406	575	360	29	16592
GO:BP	ribonucleoprotein complex export from nucleus	GO:0071426	0.0014581	2.83621	129	360	12	16592
GO:BP	carbohydrate derivative metabolic process	GO:1901135	0.0015408	2.81225	994	360	42	16592
GO:BP	ribonucleoprotein complex localization	GO:0071166	0.0015408	2.81225	130	360	12	16592
GO:BP	positive regulation of catabolic process	GO:0009896	0.0015408	2.81225	461	360	25	16592
GO:BP	inner mitochondrial membrane organization	GO:0007007	0.00168288	2.77395	57	360	8	16592
GO:BP	regulation of protein catabolic process	GO:0042176	0.00200192	2.69855	330	360	20	16592
GO:BP	establishment of protein localization to membrane	GO:0090150	0.00200192	2.69855	357	360	21	16592
GO:BP	regulation of cellular catabolic process	GO:0031329	0.00200192	2.69855	810	360	36	16592
GO:BP	cell cycle G2/M phase transition	GO:0044839	0.00200192	2.69855	251	360	17	16592
GO:BP	snRNA 3'-end processing	GO:0034472	0.00202845	2.69283	30	360	6	16592
GO:BP	ciliary basal body-plasma membrane docking	GO:0097711	0.00210146	2.67748	95	360	10	16592
GO:BP	organelle localization by membrane tethering	GO:0140056	0.00211669	2.67434	158	360	13	16592
GO:BP	nuclear-transcribed mRNA catabolic process, exonucleolytic, 3'-5'	GO:0034427	0.00211669	2.67434	10	360	4	16592
GO:BP	membrane organization	GO:0061024	0.002272	2.64359	883	360	38	16592
GO:BP	protein targeting	GO:0006605	0.00254184	2.59485	365	360	21	16592
GO:BP	RNA localization	GO:0006403	0.0026248	2.5809	185	360	14	16592
GO:BP	transport of virus	GO:0046794	0.0026914	2.57002	62	360	8	16592
GO:BP	regulation of G2/M transition of mitotic cell cycle	GO:0010389	0.0029908	2.52421	188	360	14	16592
GO:BP	nuclear export	GO:0051168	0.0029908	2.52421	188	360	14	16592
GO:BP	ncRNA 3'-end processing	GO:0043628	0.0029908	2.52421	47	360	7	16592
GO:BP	Golgi vesicle transport	GO:0048193	0.00352138	2.45329	404	360	22	16592
GO:BP	I-kappaB kinase/NF-kappaB signaling	GO:0007249	0.00353894	2.45113	267	360	17	16592
GO:BP	regulation of cellular protein catabolic process	GO:1903362	0.00364442	2.43837	217	360	15	16592
GO:BP	protein modification by small protein conjugation	GO:0032446	0.00398697	2.39936	782	360	34	16592
GO:BP	telomere maintenance via semi-conservative replication	GO:0032201	0.00398697	2.39936	35	360	6	16592
GO:BP	microtubule nucleation	GO:0007020	0.00398697	2.39936	35	360	6	16592
GO:BP	RNA transport	GO:0050658	0.00398697	2.39936	148	360	12	16592
GO:BP	nucleic acid transport	GO:0050657	0.00398697	2.39936	148	360	12	16592
GO:BP	sno(s)RNA 3'-end processing	GO:0031126	0.00398697	2.39936	12	360	4	16592
GO:BP	regulation of cell cycle G2/M phase transition	GO:1902749	0.00411229	2.38592	196	360	14	16592
GO:BP	establishment of RNA localization	GO:0051236	0.00462583	2.33481	151	360	12	16592
GO:BP	protein sumoylation	GO:0016925	0.00533485	2.27288	70	360	8	16592
GO:BP	protein folding	GO:0006457	0.0057348	2.24148	203	360	14	16592
GO:BP	regulation of glycolytic process	GO:0006110	0.00578797	2.23747	71	360	8	16592
GO:BP	regulation of I-kappaB kinase/NF-kappaB signaling	GO:0043122	0.00595404	2.22519	230	360	15	16592
GO:BP	viral transcription	GO:0019083	0.00595404	2.22519	180	360	13	16592
GO:BP	regulation of gene silencing by miRNA	GO:0060964	0.00657168	2.18232	113	360	10	16592
GO:BP	sno(s)RNA processing	GO:0043144	0.00659803	2.18059	14	360	4	16592
GO:BP	tRNA surveillance	GO:0106354	0.00659803	2.18059	6	360	3	16592
GO:BP	nuclear polyadenylation-dependent ncRNA catabolic process	GO:0071046	0.00659803	2.18059	6	360	3	16592
GO:BP	regulation of gene silencing by RNA	GO:0060966	0.00659803	2.18059	114	360	10	16592
GO:BP	nuclear RNA surveillance	GO:0071027	0.00659803	2.18059	14	360	4	16592
GO:BP	nuclear mRNA surveillance	GO:0071028	0.00659803	2.18059	14	360	4	16592
GO:BP	nuclear polyadenylation-dependent rRNA catabolic process	GO:0071035	0.00659803	2.18059	6	360	3	16592
GO:BP	nuclear polyadenylation-dependent tRNA catabolic process	GO:0071038	0.00659803	2.18059	6	360	3	16592
GO:BP	nuclear ncRNA surveillance	GO:0071029	0.00659803	2.18059	6	360	3	16592
GO:BP	regulation of posttranscriptional gene silencing	GO:0060147	0.00659803	2.18059	114	360	10	16592
GO:BP	centriole-centriole cohesion	GO:0010457	0.00659803	2.18059	14	360	4	16592
GO:BP	neutrophil mediated immunity	GO:0002446	0.0069155	2.16018	493	360	24	16592
GO:BP	viral gene expression	GO:0019080	0.00697646	2.15637	236	360	15	16592
GO:BP	mitochondrial transport	GO:0006839	0.00701778	2.1538	263	360	16	16592
GO:BP	positive regulation of cellular catabolic process	GO:0031331	0.00701778	2.1538	404	360	21	16592
GO:BP	protein modification by small protein conjugation or removal	GO:0070647	0.00722732	2.14102	988	360	39	16592
GO:BP	neutrophil activation	GO:0042119	0.00726797	2.13859	496	360	24	16592
GO:BP	ubiquitin-dependent protein catabolic process	GO:0006511	0.0072835	2.13766	559	360	26	16592
GO:BP	regulation of generation of precursor metabolites and energy	GO:0043467	0.0072835	2.13766	139	360	11	16592
GO:BP	glycoprotein metabolic process	GO:0009100	0.0072835	2.13766	377	360	20	16592
GO:BP	regulation of proteolysis involved in cellular protein catabolic process	GO:1903050	0.0076124	2.11848	188	360	13	16592
GO:BP	RNA surveillance	GO:0071025	0.0076565	2.11597	15	360	4	16592
GO:BP	sno(s)RNA metabolic process	GO:0016074	0.0076565	2.11597	15	360	4	16592
GO:BP	mitotic cell cycle	GO:0000278	0.00778026	2.10901	995	360	39	16592
GO:BP	nucleobase-containing compound transport	GO:0015931	0.00778026	2.10901	189	360	13	16592
GO:BP	G2/M transition of mitotic cell cycle	GO:0000086	0.00785663	2.10476	241	360	15	16592
GO:BP	regulation of carbohydrate catabolic process	GO:0043470	0.00785663	2.10476	77	360	8	16592
GO:BP	modification-dependent protein catabolic process	GO:0019941	0.00787691	2.10364	564	360	26	16592
GO:BP	granulocyte activation	GO:0036230	0.00792643	2.10092	502	360	24	16592
GO:BP	Golgi organization	GO:0007030	0.00897876	2.04678	144	360	11	16592
GO:BP	response to endoplasmic reticulum stress	GO:0034976	0.00897876	2.04678	272	360	16	16592
GO:BP	Golgi to plasma membrane transport	GO:0006893	0.00897876	2.04678	60	360	7	16592
GO:BP	protein-containing complex localization	GO:0031503	0.00897876	2.04678	245	360	15	16592
GO:BP	RNA processing	GO:0006396	0.00924065	2.0343	903	360	36	16592
GO:BP	polyadenylation-dependent snoRNA 3'-end processing	GO:0071051	0.00941544	2.02616	7	360	3	16592
GO:BP	polyadenylation-dependent ncRNA catabolic process	GO:0043634	0.00941544	2.02616	7	360	3	16592
GO:BP	positive regulation of I-kappaB kinase/NF-kappaB signaling	GO:0043123	0.00968306	2.01399	170	360	12	16592
GO:BP	protein localization to plasma membrane	GO:0072659	0.00987489	2.00547	248	360	15	16592
GO:BP	neutrophil degranulation	GO:0043312	0.0101527	1.99342	482	360	23	16592
GO:BP	ubiquitin-dependent ERAD pathway	GO:0030433	0.0101527	1.99342	81	360	8	16592
GO:BP	mitotic cell cycle process	GO:1903047	0.0104834	1.9795	877	360	35	16592
GO:BP	cell cycle phase transition	GO:0044770	0.0106296	1.97348	612	360	27	16592
GO:BP	protein localization to cell periphery	GO:1990778	0.0106296	1.97348	278	360	16	16592
GO:BP	positive regulation of protein catabolic process	GO:0045732	0.0106296	1.97348	198	360	13	16592
GO:BP	neutrophil activation involved in immune response	GO:0002283	0.0106296	1.97348	485	360	23	16592
GO:BP	leukocyte degranulation	GO:0043299	0.0106296	1.97348	516	360	24	16592
GO:BP	myeloid cell activation involved in immune response	GO:0002275	0.0120638	1.91851	522	360	24	16592
GO:BP	RNA destabilization	GO:0050779	0.0126426	1.89816	106	360	9	16592
GO:BP	positive regulation of protein ubiquitination	GO:0031398	0.0126426	1.89816	106	360	9	16592
GO:BP	microtubule cytoskeleton organization involved in mitosis	GO:1902850	0.0127392	1.89486	203	360	13	16592
GO:BP	myeloid leukocyte mediated immunity	GO:0002444	0.0127415	1.89478	525	360	24	16592
GO:BP	polyadenylation-dependent RNA catabolic process	GO:0043633	0.0129832	1.88662	8	360	3	16592
GO:BP	pore complex assembly	GO:0046931	0.0129832	1.88662	18	360	4	16592
GO:BP	endosomal transport	GO:0016197	0.0133099	1.87582	231	360	14	16592
GO:BP	regulation of gene silencing	GO:0060968	0.0149637	1.82496	132	360	10	16592
GO:BP	maintenance of protein location	GO:0045185	0.0157028	1.80402	88	360	8	16592
GO:BP	rRNA catabolic process	GO:0016075	0.0157876	1.80168	19	360	4	16592
GO:BP	spindle organization	GO:0007051	0.0167423	1.77619	237	360	14	16592
GO:BP	microtubule organizing center organization	GO:0031023	0.0174235	1.75886	135	360	10	16592
GO:BP	exonucleolytic trimming involved in rRNA processing	GO:0000459	0.0181479	1.74117	9	360	3	16592
GO:BP	exonucleolytic trimming to generate mature 3'-end of 5.8S rRNA from tricistronic rRNA transcript (SSU-rRNA, 5.8S rRNA, LSU-rRNA)	GO:0000467	0.0181479	1.74117	9	360	3	16592
GO:BP	establishment of protein localization to mitochondrial membrane	GO:0090151	0.0184867	1.73314	51	360	6	16592
GO:BP	myeloid leukocyte activation	GO:0002274	0.0201299	1.69616	611	360	26	16592
GO:BP	organelle assembly	GO:0070925	0.0201389	1.69596	814	360	32	16592
GO:BP	endoplasmic reticulum organization	GO:0007029	0.0212821	1.67198	93	360	8	16592
GO:BP	rRNA 3'-end processing	GO:0031125	0.0241383	1.61729	10	360	3	16592
GO:BP	positive regulation of organelle assembly	GO:1902117	0.0241383	1.61729	54	360	6	16592
GO:BP	post-Golgi vesicle-mediated transport	GO:0006892	0.0241383	1.61729	142	360	10	16592
GO:BP	tRNA catabolic process	GO:0016078	0.0241383	1.61729	10	360	3	16592
GO:BP	microtubule polymerization	GO:0046785	0.0244254	1.61216	74	360	7	16592
GO:BP	protein insertion into membrane	GO:0051205	0.0250911	1.60048	96	360	8	16592
GO:BP	mitotic cytokinetic process	GO:1902410	0.025473	1.59392	22	360	4	16592
GO:BP	glycolytic process	GO:0006096	0.0298418	1.52517	99	360	8	16592
GO:BP	stress granule assembly	GO:0034063	0.0298418	1.52517	23	360	4	16592
GO:BP	cytoplasmic microtubule organization	GO:0031122	0.0300562	1.52207	57	360	6	16592
GO:BP	establishment of protein localization to plasma membrane	GO:0061951	0.0300562	1.52207	57	360	6	16592
GO:BP	viral process	GO:0016032	0.0300562	1.52207	566	360	24	16592
GO:BP	centrosome cycle	GO:0007098	0.0302614	1.51911	123	360	9	16592
GO:BP	ATP generation from ADP	GO:0006757	0.0310375	1.50811	100	360	8	16592
GO:BP	positive regulation of protein modification by small protein conjugation or removal	GO:1903322	0.0317008	1.49893	124	360	9	16592
GO:BP	regulation of purine nucleotide metabolic process	GO:1900542	0.0325933	1.48687	101	360	8	16592
GO:BP	ADP metabolic process	GO:0046031	0.034206	1.4659	102	360	8	16592
GO:BP	regulation of ATP metabolic process	GO:1903578	0.034206	1.4659	102	360	8	16592
GO:BP	nucleus organization	GO:0006997	0.0342306	1.46559	126	360	9	16592
GO:BP	mRNA destabilization	GO:0061157	0.0353667	1.45141	103	360	8	16592
GO:BP	RNA 3'-end processing	GO:0031123	0.0353667	1.45141	152	360	10	16592
GO:BP	regulation of nucleotide metabolic process	GO:0006140	0.0353667	1.45141	103	360	8	16592
GO:BP	cellular response to oxygen levels	GO:0071453	0.0353667	1.45141	178	360	11	16592
GO:BP	response to organonitrogen compound	GO:0010243	0.0364229	1.43863	645	360	26	16592
GO:BP	nuclear envelope organization	GO:0006998	0.0364229	1.43863	81	360	7	16592
GO:BP	maintenance of protein localization in endoplasmic reticulum	GO:0035437	0.0368966	1.43301	12	360	3	16592
GO:BP	positive regulation of ubiquitin protein ligase activity	GO:1904668	0.0368966	1.43301	12	360	3	16592
GO:BP	mitochondrial protein processing	GO:0034982	0.0368966	1.43301	12	360	3	16592
GO:BP	nucleocytoplasmic transport	GO:0006913	0.0378626	1.42179	294	360	15	16592
GO:BP	purine ribonucleoside diphosphate metabolic process	GO:0009179	0.0386741	1.41258	105	360	8	16592
GO:BP	low-density lipoprotein particle clearance	GO:0034383	0.038866	1.41043	42	360	5	16592
GO:BP	response to abiotic stimulus	GO:0009628	0.0394048	1.40445	824	360	31	16592
GO:BP	ATP metabolic process	GO:0046034	0.0399597	1.39838	267	360	14	16592
GO:BP	purine nucleoside diphosphate metabolic process	GO:0009135	0.0399597	1.39838	106	360	8	16592
GO:BP	positive regulation of mRNA catabolic process	GO:0061014	0.0399597	1.39838	106	360	8	16592
GO:BP	nuclear transport	GO:0051169	0.0402692	1.39503	297	360	15	16592
GO:BP	nuclear DNA replication	GO:0033260	0.0404925	1.39263	62	360	6	16592
GO:BP	protein quality control for misfolded or incompletely synthesized proteins	GO:0006515	0.0406975	1.39043	26	360	4	16592
GO:BP	post-translational protein modification	GO:0043687	0.0410514	1.38667	359	360	17	16592
GO:BP	regulation of RNA stability	GO:0043487	0.041886	1.37793	240	360	13	16592
GO:BP	regulation of organelle assembly	GO:1902115	0.042962	1.36692	158	360	10	16592
GO:BP	nucleoside diphosphate phosphorylation	GO:0006165	0.0432929	1.36358	108	360	8	16592
GO:BP	ribonucleoside diphosphate metabolic process	GO:0009185	0.0432929	1.36358	108	360	8	16592
GO:BP	regulation of cellular protein localization	GO:1903827	0.0432929	1.36358	457	360	20	16592
GO:BP	Golgi ribbon formation	GO:0090161	0.0435681	1.36083	13	360	3	16592
GO:BP	nucleotide phosphorylation	GO:0046939	0.0453769	1.34316	109	360	8	16592
GO:BP	positive regulation of mRNA metabolic process	GO:1903313	0.0456935	1.34015	134	360	9	16592
GO:BP	regulation of proteasomal protein catabolic process	GO:0061136	0.0456935	1.34015	160	360	10	16592
GO:BP	hippo signaling	GO:0035329	0.0477134	1.32136	45	360	5	16592
GO:BP	mitotic spindle organization	GO:0007052	0.0482853	1.31618	189	360	11	16592
GO:CC	organelle envelope	GO:0031967	2.53518e-08	7.59599	956	368	52	17290
GO:CC	envelope	GO:0031975	2.53518e-08	7.59599	956	368	52	17290
GO:CC	ribonucleoprotein complex	GO:1990904	1.20319e-05	4.91967	633	368	35	17290
GO:CC	Cul2-RING ubiquitin ligase complex	GO:0031462	1.63058e-05	4.78766	15	368	6	17290
GO:CC	alpha DNA polymerase:primase complex	GO:0005658	3.97771e-05	4.40037	5	368	4	17290
GO:CC	mitochondrial envelope	GO:0005740	9.45565e-05	4.02431	610	368	32	17290
GO:CC	mitochondrial membrane	GO:0031966	0.00019263	3.71528	573	368	30	17290
GO:CC	centrosome	GO:0005813	0.000243193	3.61405	583	368	30	17290
GO:CC	organelle inner membrane	GO:0019866	0.000419104	3.37768	453	368	25	17290
GO:CC	mitochondrial inner membrane	GO:0005743	0.000819387	3.08651	416	368	23	17290
GO:CC	nuclear pore	GO:0005643	0.000825208	3.08344	76	368	9	17290
GO:CC	mitochondrial protein-containing complex	GO:0098798	0.00109687	2.95984	261	368	17	17290
GO:CC	DNA polymerase complex	GO:0042575	0.00112715	2.94802	20	368	5	17290
GO:CC	mitochondrial intermembrane space protein transporter complex	GO:0042719	0.00198859	2.70146	5	368	3	17290
GO:CC	microtubule organizing center	GO:0005815	0.00255301	2.59295	708	368	31	17290
GO:CC	nuclear envelope	GO:0005635	0.00259247	2.58629	368	368	20	17290
GO:CC	cytoplasmic exosome (RNase complex)	GO:0000177	0.00293049	2.53306	14	368	4	17290
GO:CC	signal recognition particle, endoplasmic reticulum targeting	GO:0005786	0.00296219	2.52839	6	368	3	17290
GO:CC	signal recognition particle	GO:0048500	0.00296219	2.52839	6	368	3	17290
GO:CC	endoplasmic reticulum tubular network	GO:0071782	0.0030591	2.51441	26	368	5	17290
GO:CC	endoplasmic reticulum subcompartment	GO:0098827	0.00353485	2.45163	836	368	34	17290
GO:CC	nuclear exosome (RNase complex)	GO:0000176	0.00439755	2.35679	16	368	4	17290
GO:CC	nuclear pore central transport channel	GO:0044613	0.00449461	2.34731	7	368	3	17290
GO:CC	cytoplasmic stress granule	GO:0010494	0.0069153	2.16019	66	368	7	17290
GO:CC	nuclear outer membrane-endoplasmic reticulum membrane network	GO:0042175	0.00793877	2.10025	844	368	33	17290
GO:CC	cAMP-dependent protein kinase complex	GO:0005952	0.00975306	2.01086	9	368	3	17290
GO:CC	endoplasmic reticulum membrane	GO:0005789	0.0109322	1.96129	827	368	32	17290
GO:CC	centriolar subdistal appendage	GO:0120103	0.0131301	1.88173	10	368	3	17290
GO:CC	extrinsic component of organelle membrane	GO:0031312	0.0132481	1.87785	37	368	5	17290
GO:CC	nuclear replisome	GO:0043601	0.0133695	1.87389	22	368	4	17290
GO:CC	endoplasmic reticulum lumen	GO:0005788	0.0150449	1.82261	288	368	15	17290
GO:CC	exoribonuclease complex	GO:1905354	0.0153373	1.81425	24	368	4	17290
GO:CC	replisome	GO:0030894	0.0153373	1.81425	24	368	4	17290
GO:CC	endoplasmic reticulum-Golgi intermediate compartment	GO:0005793	0.0153373	1.81425	102	368	8	17290
GO:CC	lytic vacuole	GO:0000323	0.0153373	1.81425	612	368	25	17290
GO:CC	exosome (RNase complex)	GO:0000178	0.0153373	1.81425	24	368	4	17290
GO:CC	lysosome	GO:0005764	0.0153373	1.81425	612	368	25	17290
GO:CC	integral component of endoplasmic reticulum membrane	GO:0030176	0.0169714	1.77028	154	368	10	17290
GO:CC	mitochondrial intermembrane space	GO:0005758	0.0176367	1.75358	61	368	6	17290
GO:CC	HOPS complex	GO:0030897	0.0176367	1.75358	12	368	3	17290
GO:CC	Golgi apparatus subcompartment	GO:0098791	0.0212049	1.67356	632	368	25	17290
GO:CC	centriole	GO:0005814	0.0212049	1.67356	109	368	8	17290
GO:CC	intrinsic component of endoplasmic reticulum membrane	GO:0031227	0.0217653	1.66223	161	368	10	17290
GO:CC	inner mitochondrial membrane protein complex	GO:0098800	0.0256505	1.5909	139	368	9	17290
GO:CC	organelle envelope lumen	GO:0031970	0.0256505	1.5909	67	368	6	17290
GO:CC	cytoplasmic ubiquitin ligase complex	GO:0000153	0.0256505	1.5909	14	368	3	17290
GO:CC	intracellular protein-containing complex	GO:0140535	0.0276208	1.55876	721	368	27	17290
GO:CC	TIM23 mitochondrial import inner membrane translocase complex	GO:0005744	0.0296169	1.52846	15	368	3	17290
GO:CC	spliceosomal complex	GO:0005681	0.0312242	1.50551	172	368	10	17290
GO:CC	GPI-anchor transamidase complex	GO:0042765	0.0330198	1.48123	5	368	2	17290
GO:CC	caspase complex	GO:0008303	0.0330198	1.48123	5	368	2	17290
GO:CC	PAM complex, Tim23 associated import motor	GO:0001405	0.0330198	1.48123	5	368	2	17290
GO:CC	intrinsic component of organelle membrane	GO:0031300	0.0330198	1.48123	358	368	16	17290
GO:CC	equatorial microtubule organizing center	GO:0000923	0.0330198	1.48123	5	368	2	17290
GO:CC	lysosomal membrane	GO:0005765	0.0331618	1.47936	327	368	15	17290
GO:CC	lytic vacuole membrane	GO:0098852	0.0331618	1.47936	327	368	15	17290
GO:CC	spindle pole	GO:0000922	0.0348802	1.45742	123	368	8	17290
GO:CC	microbody membrane	GO:0031903	0.0386302	1.41307	54	368	5	17290
GO:CC	peroxisomal membrane	GO:0005778	0.0386302	1.41307	54	368	5	17290
GO:CC	nuclear replication fork	GO:0043596	0.0386302	1.41307	34	368	4	17290
GO:CC	vacuole	GO:0005773	0.0386302	1.41307	678	368	25	17290
GO:CC	Golgi stack	GO:0005795	0.0388605	1.41049	77	368	6	17290
GO:CC	integral component of organelle membrane	GO:0031301	0.0388605	1.41049	337	368	15	17290
GO:CC	Golgi membrane	GO:0000139	0.0388605	1.41049	504	368	20	17290
GO:CC	cell division site	GO:0032153	0.0399716	1.39825	55	368	5	17290
GO:CC	lipid droplet	GO:0005811	0.0404835	1.39272	78	368	6	17290
GO:CC	nuclear periphery	GO:0034399	0.0423554	1.37309	79	368	6	17290
GO:CC	pericentriolar material	GO:0000242	0.0445729	1.35093	19	368	3	17290
REAC	Mitochondrial protein import	REAC:R-HSA-1268020	4.65963e-05	4.33165	65	252	11	10622
REAC	Cell Cycle, Mitotic	REAC:R-HSA-69278	4.65963e-05	4.33165	549	252	34	10622
REAC	Centrosome maturation	REAC:R-HSA-380287	4.65963e-05	4.33165	80	252	12	10622
REAC	Protein localization	REAC:R-HSA-9609507	4.65963e-05	4.33165	158	252	17	10622
REAC	Recruitment of mitotic centrosome proteins and complexes	REAC:R-HSA-380270	4.65963e-05	4.33165	80	252	12	10622
REAC	M Phase	REAC:R-HSA-68886	0.000146755	3.83341	407	252	27	10622
REAC	Cell Cycle	REAC:R-HSA-1640170	0.000163969	3.78524	679	252	37	10622
REAC	Recruitment of NuMA to mitotic centrosomes	REAC:R-HSA-380320	0.000192646	3.71524	94	252	12	10622
REAC	Potential therapeutics for SARS	REAC:R-HSA-9679191	0.00019689	3.70578	79	252	11	10622
REAC	Loss of Nlp from mitotic centrosomes	REAC:R-HSA-380259	0.000291619	3.53518	68	252	10	10622
REAC	Loss of proteins required for interphase microtubule organization from the centrosome	REAC:R-HSA-380284	0.000291619	3.53518	68	252	10	10622
REAC	Regulation of PLK1 Activity at G2/M Transition	REAC:R-HSA-2565942	0.000322143	3.49195	85	252	11	10622
REAC	AURKA Activation by TPX2	REAC:R-HSA-8854518	0.00037707	3.42358	71	252	10	10622
REAC	Nuclear Pore Complex (NPC) Disassembly	REAC:R-HSA-3301854	0.000567198	3.24627	33	252	7	10622
REAC	Removal of the Flap Intermediate	REAC:R-HSA-69166	0.000660434	3.18017	14	252	5	10622
REAC	Anchoring of the basal body to the plasma membrane	REAC:R-HSA-5620912	0.000815893	3.08837	96	252	11	10622
REAC	G2/M Transition	REAC:R-HSA-69275	0.000815893	3.08837	196	252	16	10622
REAC	Processive synthesis on the lagging strand	REAC:R-HSA-69183	0.000825801	3.08312	15	252	5	10622
REAC	Mitotic G2-G2/M phases	REAC:R-HSA-453274	0.000837881	3.07682	198	252	16	10622
REAC	DNA replication initiation	REAC:R-HSA-68952	0.000844734	3.07328	8	252	4	10622
REAC	Transport of Mature mRNA Derived from an Intronless Transcript	REAC:R-HSA-159231	0.00105338	2.97742	38	252	7	10622
REAC	Transport of Mature mRNAs Derived from Intronless Transcripts	REAC:R-HSA-159234	0.00120567	2.91877	39	252	7	10622
REAC	Viral Messenger RNA Synthesis	REAC:R-HSA-168325	0.00132199	2.87877	40	252	7	10622
REAC	SARS-CoV Infections	REAC:R-HSA-9679506	0.00132199	2.87877	144	252	13	10622
REAC	Host Interactions of HIV factors	REAC:R-HSA-162909	0.00137365	2.86212	125	252	12	10622
REAC	Regulation of Glucokinase by Glucokinase Regulatory Protein	REAC:R-HSA-170822	0.00150529	2.82238	29	252	6	10622
REAC	Defective TPR may confer susceptibility towards thyroid papillary carcinoma (TPC)	REAC:R-HSA-5619107	0.00150529	2.82238	29	252	6	10622
REAC	NEP/NS2 Interacts with the Cellular Export Machinery	REAC:R-HSA-168333	0.00150529	2.82238	29	252	6	10622
REAC	Transport of Ribonucleoproteins into the Host Nucleus	REAC:R-HSA-168271	0.00150529	2.82238	29	252	6	10622
REAC	Export of Viral Ribonucleoproteins from Nucleus	REAC:R-HSA-168274	0.0017869	2.7479	30	252	6	10622
REAC	Nuclear import of Rev protein	REAC:R-HSA-180746	0.00198595	2.70203	31	252	6	10622
REAC	Transport of the SLBP independent Mature mRNA	REAC:R-HSA-159227	0.00198595	2.70203	31	252	6	10622
REAC	Vpr-mediated nuclear import of PICs	REAC:R-HSA-180910	0.00198595	2.70203	31	252	6	10622
REAC	Mitotic Prometaphase	REAC:R-HSA-68877	0.00199	2.70115	199	252	15	10622
REAC	Lagging Strand Synthesis	REAC:R-HSA-69186	0.00209092	2.67966	20	252	5	10622
REAC	SUMOylation of SUMOylation proteins	REAC:R-HSA-4085377	0.00209662	2.67848	32	252	6	10622
REAC	Rev-mediated nuclear export of HIV RNA	REAC:R-HSA-165054	0.00209662	2.67848	32	252	6	10622
REAC	Transport of the SLBP Dependant Mature mRNA	REAC:R-HSA-159230	0.00209662	2.67848	32	252	6	10622
REAC	Nuclear Envelope Breakdown	REAC:R-HSA-2980766	0.00245504	2.60994	47	252	7	10622
REAC	Interactions of Rev with host cellular proteins	REAC:R-HSA-177243	0.00271857	2.56566	34	252	6	10622
REAC	RAB geranylgeranylation	REAC:R-HSA-8873719	0.00271857	2.56566	64	252	8	10622
REAC	Interactions of Vpr with host cellular proteins	REAC:R-HSA-176033	0.00271857	2.56566	34	252	6	10622
REAC	Neddylation	REAC:R-HSA-8951664	0.00277708	2.55641	233	252	16	10622
REAC	SUMOylation of ubiquitinylation proteins	REAC:R-HSA-3232142	0.00307668	2.51192	35	252	6	10622
REAC	Golgi Cisternae Pericentriolar Stack Reorganization	REAC:R-HSA-162658	0.00352676	2.45262	13	252	4	10622
REAC	Inhibition of replication initiation of damaged DNA by RB1/E2F1	REAC:R-HSA-113501	0.00352676	2.45262	13	252	4	10622
REAC	Telomere C-strand synthesis initiation	REAC:R-HSA-174430	0.00352676	2.45262	13	252	4	10622
REAC	NS1 Mediated Effects on Host Pathways	REAC:R-HSA-168276	0.00453604	2.34332	38	252	6	10622
REAC	Polymerase switching	REAC:R-HSA-69091	0.00456624	2.34044	14	252	4	10622
REAC	Leading Strand Synthesis	REAC:R-HSA-69109	0.00456624	2.34044	14	252	4	10622
REAC	Mitotic Prophase	REAC:R-HSA-68875	0.00629172	2.20123	135	252	11	10622
REAC	mRNA decay by 3' to 5' exoribonuclease	REAC:R-HSA-429958	0.00770105	2.11345	16	252	4	10622
REAC	SUMOylation of DNA replication proteins	REAC:R-HSA-4615885	0.00810046	2.09149	43	252	6	10622
REAC	SUMOylation of RNA binding proteins	REAC:R-HSA-4570464	0.00810046	2.09149	43	252	6	10622
REAC	KSRP (KHSRP) binds and destabilizes mRNA	REAC:R-HSA-450604	0.00904645	2.04352	17	252	4	10622
REAC	Butyrate Response Factor 1 (BRF1) binds and destabilizes mRNA	REAC:R-HSA-450385	0.00904645	2.04352	17	252	4	10622
REAC	Tristetraprolin (TTP, ZFP36) binds and destabilizes mRNA	REAC:R-HSA-450513	0.00904645	2.04352	17	252	4	10622
REAC	Transport of Mature Transcript to Cytoplasm	REAC:R-HSA-72202	0.00918801	2.03678	80	252	8	10622
REAC	DNA strand elongation	REAC:R-HSA-69190	0.0130563	1.88418	32	252	5	10622
REAC	SUMOylation of chromatin organization proteins	REAC:R-HSA-4551638	0.0137163	1.86276	66	252	7	10622
REAC	Neutrophil degranulation	REAC:R-HSA-6798695	0.0138247	1.85934	476	252	23	10622
REAC	Glucagon signaling in metabolic regulation	REAC:R-HSA-163359	0.0138921	1.85723	33	252	5	10622
REAC	Glycolysis	REAC:R-HSA-70171	0.0138921	1.85723	67	252	7	10622
REAC	HIV Infection	REAC:R-HSA-162906	0.0138921	1.85723	226	252	14	10622
REAC	Regulation of HSF1-mediated heat shock response	REAC:R-HSA-3371453	0.0138921	1.85723	67	252	7	10622
REAC	Cellular response to heat stress	REAC:R-HSA-3371556	0.0141768	1.84842	87	252	8	10622
REAC	Telomere C-strand (Lagging Strand) Synthesis	REAC:R-HSA-174417	0.0153454	1.81402	34	252	5	10622
REAC	Metabolism of non-coding RNA	REAC:R-HSA-194441	0.0161151	1.79277	51	252	6	10622
REAC	snRNP Assembly	REAC:R-HSA-191859	0.0161151	1.79277	51	252	6	10622
REAC	Late Phase of HIV Life Cycle	REAC:R-HSA-162599	0.0163745	1.78583	134	252	10	10622
REAC	ISG15 antiviral mechanism	REAC:R-HSA-1169408	0.0163745	1.78583	70	252	7	10622
REAC	N-glycan trimming in the ER and Calnexin/Calreticulin cycle	REAC:R-HSA-532668	0.0163745	1.78583	35	252	5	10622
REAC	Transport of Mature mRNA derived from an Intron-Containing Transcript	REAC:R-HSA-159236	0.0175162	1.75656	71	252	7	10622
REAC	SUMOylation of DNA damage response and repair proteins	REAC:R-HSA-3108214	0.0187677	1.72659	72	252	7	10622
REAC	E2F mediated regulation of DNA replication	REAC:R-HSA-113510	0.0194079	1.71202	22	252	4	10622
REAC	tRNA processing in the nucleus	REAC:R-HSA-6784531	0.021823	1.66109	55	252	6	10622
REAC	Antiviral mechanism by IFN-stimulated genes	REAC:R-HSA-1169410	0.0282855	1.54844	78	252	7	10622
REAC	Repression of WNT target genes	REAC:R-HSA-4641265	0.0282855	1.54844	12	252	3	10622
REAC	CREB1 phosphorylation through the activation of Adenylate Cyclase	REAC:R-HSA-442720	0.0282855	1.54844	12	252	3	10622
REAC	HIV Life Cycle	REAC:R-HSA-162587	0.0294404	1.53106	147	252	10	10622
REAC	Glucagon-like Peptide-1 (GLP1) regulates insulin secretion	REAC:R-HSA-381676	0.0334361	1.47578	42	252	5	10622
REAC	Polymerase switching on the C-strand of the telomere	REAC:R-HSA-174411	0.0337545	1.47167	26	252	4	10622
REAC	Vasopressin regulates renal water homeostasis via Aquaporins	REAC:R-HSA-432040	0.0362431	1.44077	43	252	5	10622
REAC	ATF4 activates genes in response to endoplasmic reticulum stress	REAC:R-HSA-380994	0.0379922	1.42031	27	252	4	10622
REAC	Elastic fibre formation	REAC:R-HSA-1566948	0.0391908	1.40682	44	252	5	10622
REAC	Glucose metabolism	REAC:R-HSA-70326	0.0418895	1.37789	85	252	7	10622
REAC	Regulation of mRNA stability by proteins that bind AU-rich elements	REAC:R-HSA-450531	0.0434537	1.36197	86	252	7	10622
REAC	Processing of Capped Intron-Containing Pre-mRNA	REAC:R-HSA-72203	0.0434537	1.36197	237	252	13	10622
REAC	Organelle biogenesis and maintenance	REAC:R-HSA-1852241	0.0434537	1.36197	293	252	15	10622
REAC	RAB GEFs exchange GTP for GDP on RABs	REAC:R-HSA-8876198	0.0485458	1.31385	88	252	7	10622

## Sheet: 5C - Stukalov
Supplementary Table 5C. Functions enriched in AP-MS based network from Stukalov et al.
Source	Term name	Term ID	Adjusted P-value (FDR)	Adjusted P-value (-log10)	Term size	Query size	Intersection size	Effective domain size
GO:MF	SNAP receptor activity	GO:0005484	1.51051e-09	8.82088	36	805	16	17371
GO:MF	SNARE binding	GO:0000149	4.45399e-09	8.35125	104	805	25	17371
GO:MF	transmembrane receptor protein kinase activity	GO:0019199	2.38112e-08	7.62322	80	805	21	17371
GO:MF	syntaxin binding	GO:0019905	4.67201e-06	5.3305	63	805	16	17371
GO:MF	transmembrane receptor protein serine/threonine kinase activity	GO:0004675	1.03359e-05	4.98565	19	805	9	17371
GO:MF	growth factor binding	GO:0019838	1.03359e-05	4.98565	114	805	21	17371
GO:MF	transforming growth factor beta-activated receptor activity	GO:0005024	4.46738e-05	4.34995	12	805	7	17371
GO:MF	protein-macromolecule adaptor activity	GO:0030674	4.46738e-05	4.34995	243	805	31	17371
GO:MF	proton transmembrane transporter activity	GO:0015078	6.02406e-05	4.22011	108	805	19	17371
GO:MF	transmembrane transporter activity	GO:0022857	8.6776e-05	4.0616	943	805	77	17371
GO:MF	molecular adaptor activity	GO:0060090	0.0001855	3.73166	305	805	34	17371
GO:MF	hexosyltransferase activity	GO:0016758	0.000384666	3.41492	184	805	24	17371
GO:MF	active ion transmembrane transporter activity	GO:0022853	0.000387827	3.41136	210	805	26	17371
GO:MF	palmitoyltransferase activity	GO:0016409	0.000464862	3.33268	38	805	10	17371
GO:MF	acyltransferase activity	GO:0016746	0.000673135	3.1719	231	805	27	17371
GO:MF	cell adhesion molecule binding	GO:0050839	0.000771638	3.11259	524	805	47	17371
GO:MF	activin binding	GO:0048185	0.00112724	2.94798	14	805	6	17371
GO:MF	active transmembrane transporter activity	GO:0022804	0.00112724	2.94798	284	805	30	17371
GO:MF	activin-activated receptor activity	GO:0017002	0.00112724	2.94798	9	805	5	17371
GO:MF	misfolded protein binding	GO:0051787	0.00112724	2.94798	27	805	8	17371
GO:MF	transforming growth factor beta receptor activity, type I	GO:0005025	0.00112724	2.94798	5	805	4	17371
GO:MF	transmembrane receptor protein tyrosine kinase activity	GO:0004714	0.00112724	2.94798	61	805	12	17371
GO:MF	cadherin binding	GO:0045296	0.00141387	2.84959	331	805	33	17371
GO:MF	solute:cation symporter activity	GO:0015294	0.00151768	2.81882	96	805	15	17371
GO:MF	symporter activity	GO:0015293	0.00181532	2.74105	98	805	15	17371
GO:MF	glycosyltransferase activity	GO:0016757	0.00181532	2.74105	251	805	27	17371
GO:MF	proton-transporting ATP synthase activity, rotational mechanism	GO:0046933	0.00212602	2.67243	16	805	6	17371
GO:MF	anion transmembrane transporter activity	GO:0008509	0.00262978	2.58008	286	805	29	17371
GO:MF	protein-cysteine S-acyltransferase activity	GO:0019707	0.0038344	2.4163	25	805	7	17371
GO:MF	protein-cysteine S-palmitoyltransferase activity	GO:0019706	0.0038344	2.4163	25	805	7	17371
GO:MF	acyltransferase activity, transferring groups other than amino-acyl groups	GO:0016747	0.00394897	2.40352	209	805	23	17371
GO:MF	ion transmembrane transporter activity	GO:0015075	0.00454663	2.34231	760	805	58	17371
GO:MF	S-acyltransferase activity	GO:0016417	0.00768558	2.11432	28	805	7	17371
GO:MF	isomerase activity	GO:0016853	0.00860321	2.06534	127	805	16	17371
GO:MF	proton channel activity	GO:0015252	0.0093838	2.02762	21	805	6	17371
GO:MF	membrane insertase activity	GO:0032977	0.00940149	2.0268	14	805	5	17371
GO:MF	protein-containing complex binding	GO:0044877	0.0131165	1.88218	971	805	68	17371
GO:MF	inorganic molecular entity transmembrane transporter activity	GO:0015318	0.0142156	1.84724	645	805	49	17371
GO:MF	secondary active transmembrane transporter activity	GO:0015291	0.016854	1.7733	191	805	20	17371
GO:MF	mannosyltransferase activity	GO:0000030	0.0183155	1.73718	24	805	6	17371
GO:MF	intramolecular oxidoreductase activity	GO:0016860	0.0197444	1.70455	43	805	8	17371
GO:MF	transforming growth factor beta receptor binding	GO:0005160	0.0220208	1.65717	17	805	5	17371
GO:MF	macromolecule transmembrane transporter activity	GO:0022884	0.0220208	1.65717	25	805	6	17371
GO:MF	GDP binding	GO:0019003	0.0227531	1.64296	66	805	10	17371
GO:MF	activin receptor activity, type I	GO:0016361	0.023823	1.623	5	805	3	17371
GO:MF	oxidoreductase activity	GO:0016491	0.0243226	1.61399	632	805	47	17371
GO:MF	inorganic cation transmembrane transporter activity	GO:0022890	0.0261096	1.5832	533	805	41	17371
GO:MF	lysophospholipid acyltransferase activity	GO:0071617	0.0265151	1.57651	18	805	5	17371
GO:MF	transferrin receptor binding	GO:1990459	0.0277077	1.5574	11	805	4	17371
GO:MF	cytokine binding	GO:0019955	0.0277077	1.5574	132	805	15	17371
GO:MF	collagen binding	GO:0005518	0.0339057	1.46973	59	805	9	17371
GO:MF	cation transmembrane transporter activity	GO:0008324	0.0342981	1.46473	578	805	43	17371
GO:MF	protein transporter activity	GO:0140318	0.0342981	1.46473	28	805	6	17371
GO:MF	oligosaccharyl transferase activity	GO:0004576	0.0369538	1.43234	6	805	3	17371
GO:MF	leukemia inhibitory factor receptor activity	GO:0004923	0.0369538	1.43234	6	805	3	17371
GO:MF	oncostatin-M receptor activity	GO:0004924	0.0369538	1.43234	6	805	3	17371
GO:MF	BMP receptor activity	GO:0098821	0.0369538	1.43234	6	805	3	17371
GO:MF	ligase activity	GO:0016874	0.0398402	1.39968	153	805	16	17371
GO:MF	protein folding chaperone	GO:0044183	0.0406517	1.39092	30	805	6	17371
GO:MF	protein transmembrane transporter activity	GO:0008320	0.0416143	1.38076	21	805	5	17371
GO:MF	death receptor activity	GO:0005035	0.0416143	1.38076	13	805	4	17371
GO:MF	protein tyrosine kinase activity	GO:0004713	0.0417519	1.37932	114	805	13	17371
GO:MF	ATPase-coupled cation transmembrane transporter activity	GO:0019829	0.0438193	1.35833	41	805	7	17371
GO:MF	unfolded protein binding	GO:0051082	0.0447108	1.34959	102	805	12	17371
GO:MF	UDP-glycosyltransferase activity	GO:0008194	0.0447108	1.34959	129	805	14	17371
GO:MF	type II transforming growth factor beta receptor binding	GO:0005114	0.0464533	1.33298	7	805	3	17371
GO:MF	aminophospholipid flippase activity	GO:0015247	0.0464533	1.33298	7	805	3	17371
GO:MF	SMAD binding	GO:0046332	0.0464533	1.33298	65	805	9	17371
GO:MF	protein carrier activity	GO:0140597	0.0464533	1.33298	42	805	7	17371
GO:MF	beta-2-microglobulin binding	GO:0030881	0.0464533	1.33298	7	805	3	17371
GO:MF	ligase activity, forming carbon-carbon bonds	GO:0016885	0.0464533	1.33298	7	805	3	17371
GO:MF	fatty acid elongase activity	GO:0009922	0.0464533	1.33298	7	805	3	17371
GO:BP	endomembrane system organization	GO:0010256	2.1867e-20	19.6602	507	790	84	16592
GO:BP	membrane organization	GO:0061024	5.68495e-16	15.2453	883	790	106	16592
GO:BP	carbohydrate derivative metabolic process	GO:1901135	4.5497e-15	14.342	994	790	112	16592
GO:BP	Golgi organization	GO:0007030	6.0585e-14	13.2176	144	790	36	16592
GO:BP	carbohydrate derivative biosynthetic process	GO:1901137	6.98925e-14	13.1556	600	790	79	16592
GO:BP	vesicle fusion	GO:0006906	4.71515e-13	12.3265	93	790	28	16592
GO:BP	glycoprotein biosynthetic process	GO:0009101	7.4479e-13	12.128	303	790	51	16592
GO:BP	vesicle organization	GO:0016050	1.17312e-12	11.9307	307	790	51	16592
GO:BP	organelle membrane fusion	GO:0090174	1.30176e-12	11.8855	97	790	28	16592
GO:BP	Golgi vesicle transport	GO:0048193	1.06845e-11	10.9712	404	790	58	16592
GO:BP	organelle fusion	GO:0048284	1.08259e-11	10.9655	129	790	31	16592
GO:BP	glycoprotein metabolic process	GO:0009100	2.34414e-11	10.63	377	790	55	16592
GO:BP	intracellular protein transport	GO:0006886	1.77043e-10	9.75192	842	790	89	16592
GO:BP	membrane fusion	GO:0061025	2.66444e-10	9.57439	154	790	32	16592
GO:BP	protein glycosylation	GO:0006486	7.66548e-10	9.11546	209	790	37	16592
GO:BP	macromolecule glycosylation	GO:0043413	8.60469e-10	9.06526	210	790	37	16592
GO:BP	endoplasmic reticulum to Golgi vesicle-mediated transport	GO:0006888	5.99597e-09	8.22214	203	790	35	16592
GO:BP	glycosylation	GO:0070085	6.6644e-09	8.17624	225	790	37	16592
GO:BP	protein N-linked glycosylation	GO:0006487	1.55692e-08	7.80773	72	790	20	16592
GO:BP	vesicle docking	GO:0048278	1.6101e-08	7.79315	51	790	17	16592
GO:BP	endoplasmic reticulum organization	GO:0007029	5.17674e-08	7.28594	93	790	22	16592
GO:BP	response to endoplasmic reticulum stress	GO:0034976	3.98288e-07	6.3998	272	790	38	16592
GO:BP	cytosolic transport	GO:0016482	5.08467e-07	6.29374	163	790	28	16592
GO:BP	membrane docking	GO:0022406	3.61033e-06	5.44245	167	790	27	16592
GO:BP	protein N-linked glycosylation via asparagine	GO:0018279	9.64529e-06	5.01568	30	790	11	16592
GO:BP	localization within membrane	GO:0051668	1.27648e-05	4.89399	686	790	65	16592
GO:BP	peptidyl-asparagine modification	GO:0018196	1.33341e-05	4.87504	31	790	11	16592
GO:BP	exocytosis	GO:0006887	1.39309e-05	4.85602	810	790	73	16592
GO:BP	protein lipidation	GO:0006497	1.81099e-05	4.74208	88	790	18	16592
GO:BP	lipoprotein biosynthetic process	GO:0042158	2.12537e-05	4.67256	89	790	18	16592
GO:BP	ubiquitin-dependent ERAD pathway	GO:0030433	2.60718e-05	4.58383	81	790	17	16592
GO:BP	ERAD pathway	GO:0036503	3.56726e-05	4.44766	102	790	19	16592
GO:BP	organelle localization	GO:0051640	4.47272e-05	4.34943	566	790	55	16592
GO:BP	intra-Golgi vesicle-mediated transport	GO:0006891	4.47272e-05	4.34943	35	790	11	16592
GO:BP	organelle localization by membrane tethering	GO:0140056	5.08569e-05	4.29365	158	790	24	16592
GO:BP	cellular lipid metabolic process	GO:0044255	7.64578e-05	4.11658	947	790	79	16592
GO:BP	protein insertion into ER membrane	GO:0045048	7.72355e-05	4.11218	37	790	11	16592
GO:BP	protein localization to membrane	GO:0072657	9.18355e-05	4.03699	611	790	57	16592
GO:BP	response to topologically incorrect protein	GO:0035966	9.51377e-05	4.02165	176	790	25	16592
GO:BP	endosome to lysosome transport	GO:0008333	0.000106304	3.97345	46	790	12	16592
GO:BP	retrograde transport, endosome to Golgi	GO:0042147	0.000112455	3.94902	91	790	17	16592
GO:BP	protein palmitoylation	GO:0018345	0.000129537	3.88761	32	790	10	16592
GO:BP	vesicle targeting, to, from or within Golgi	GO:0048199	0.000129537	3.88761	73	790	15	16592
GO:BP	mitochondrion organization	GO:0007005	0.000144489	3.84017	503	790	49	16592
GO:BP	protein localization to organelle	GO:0033365	0.000163416	3.78671	842	790	71	16592
GO:BP	regulated exocytosis	GO:0045055	0.000172401	3.76346	718	790	63	16592
GO:BP	extrinsic apoptotic signaling pathway	GO:0097191	0.000232349	3.63386	174	790	24	16592
GO:BP	retrograde vesicle-mediated transport, Golgi to endoplasmic reticulum	GO:0006890	0.000251729	3.59907	87	790	16	16592
GO:BP	vesicle coating	GO:0006901	0.000307821	3.5117	69	790	14	16592
GO:BP	cellular response to topologically incorrect protein	GO:0035967	0.000317954	3.49764	154	790	22	16592
GO:BP	vesicle targeting	GO:0006903	0.000329791	3.48176	89	790	16	16592
GO:BP	cellular response to increased oxygen levels	GO:0036295	0.000336001	3.47366	11	790	6	16592
GO:BP	lipoprotein metabolic process	GO:0042157	0.000336001	3.47366	110	790	18	16592
GO:BP	positive regulation of cardiac epithelial to mesenchymal transition	GO:0062043	0.000361535	3.44185	7	790	5	16592
GO:BP	iron ion homeostasis	GO:0055072	0.000470848	3.32712	72	790	14	16592
GO:BP	exocytic process	GO:0140029	0.000502672	3.29872	54	790	12	16592
GO:BP	response to increased oxygen levels	GO:0036296	0.000606955	3.21684	12	790	6	16592
GO:BP	apoptotic signaling pathway	GO:0097190	0.000702512	3.15335	477	790	45	16592
GO:BP	dicarboxylic acid metabolic process	GO:0043648	0.000729794	3.1368	75	790	14	16592
GO:BP	ventricular trabecula myocardium morphogenesis	GO:0003222	0.000815419	3.08862	8	790	5	16592
GO:BP	antigen processing and presentation of exogenous peptide antigen via MHC class I, TAP-independent	GO:0002480	0.000815419	3.08862	8	790	5	16592
GO:BP	regulation of cardiac epithelial to mesenchymal transition	GO:0062042	0.000815419	3.08862	8	790	5	16592
GO:BP	membrane lipid biosynthetic process	GO:0046467	0.000815419	3.08862	141	790	20	16592
GO:BP	inner mitochondrial membrane organization	GO:0007007	0.000820945	3.08569	57	790	12	16592
GO:BP	negative regulation of transmembrane receptor protein serine/threonine kinase signaling pathway	GO:0090101	0.000830766	3.08052	130	790	19	16592
GO:BP	post-Golgi vesicle-mediated transport	GO:0006892	0.000859923	3.06554	142	790	20	16592
GO:BP	response to unfolded protein	GO:0006986	0.000950328	3.02213	155	790	21	16592
GO:BP	protein refolding	GO:0042026	0.00104969	2.97894	19	790	7	16592
GO:BP	cellular protein catabolic process	GO:0044257	0.00125727	2.90057	708	790	59	16592
GO:BP	monovalent inorganic cation homeostasis	GO:0055067	0.00129038	2.88928	123	790	18	16592
GO:BP	proteoglycan biosynthetic process	GO:0030166	0.00131161	2.8822	60	790	12	16592
GO:BP	cellular response to unfolded protein	GO:0034620	0.00132339	2.87831	135	790	19	16592
GO:BP	proton transmembrane transport	GO:1902600	0.00134509	2.87125	80	790	14	16592
GO:BP	heart trabecula morphogenesis	GO:0061384	0.00145938	2.83583	20	790	7	16592
GO:BP	positive regulation of epithelial to mesenchymal transition involved in endocardial cushion formation	GO:1905007	0.00146122	2.83529	5	790	4	16592
GO:BP	regulation of cellular pH	GO:0030641	0.00151195	2.82046	81	790	14	16592
GO:BP	regulation of transmembrane receptor protein serine/threonine kinase signaling pathway	GO:0090092	0.00157564	2.80254	225	790	26	16592
GO:BP	vesicle budding from membrane	GO:0006900	0.00160582	2.7943	103	790	16	16592
GO:BP	protein targeting	GO:0006605	0.00169668	2.7704	365	790	36	16592
GO:BP	COPII-coated vesicle budding	GO:0090114	0.00174367	2.75854	72	790	13	16592
GO:BP	nucleobase-containing small molecule metabolic process	GO:0055086	0.00203185	2.69211	518	790	46	16592
GO:BP	regulation of pH	GO:0006885	0.00216295	2.66495	84	790	14	16592
GO:BP	lipid biosynthetic process	GO:0008610	0.00218356	2.66083	677	790	56	16592
GO:BP	endosomal transport	GO:0016197	0.00230903	2.63657	231	790	26	16592
GO:BP	regulation of vesicle-mediated transport	GO:0060627	0.00248031	2.60549	417	790	39	16592
GO:BP	vesicle targeting, rough ER to cis-Golgi	GO:0048207	0.00257529	2.58917	65	790	12	16592
GO:BP	COPII vesicle coating	GO:0048208	0.00257529	2.58917	65	790	12	16592
GO:BP	myeloid leukocyte mediated immunity	GO:0002444	0.00258625	2.58733	525	790	46	16592
GO:BP	protein insertion into ER membrane by stop-transfer membrane-anchor sequence	GO:0045050	0.00258625	2.58733	10	790	5	16592
GO:BP	cellular monovalent inorganic cation homeostasis	GO:0030004	0.00265252	2.57634	97	790	15	16592
GO:BP	transition metal ion homeostasis	GO:0055076	0.00269786	2.56898	120	790	17	16592
GO:BP	early endosome to late endosome transport	GO:0045022	0.00283912	2.54682	38	790	9	16592
GO:BP	intracellular protein transmembrane transport	GO:0065002	0.0029447	2.53096	47	790	10	16592
GO:BP	protein catabolic process in the vacuole	GO:0007039	0.00301076	2.52132	16	790	6	16592
GO:BP	purine nucleotide metabolic process	GO:0006163	0.00312662	2.50492	364	790	35	16592
GO:BP	positive regulation of protein catabolic process	GO:0045732	0.00320387	2.49432	198	790	23	16592
GO:BP	myeloid leukocyte activation	GO:0002274	0.00320387	2.49432	611	790	51	16592
GO:BP	peptidyl-S-diacylglycerol-L-cysteine biosynthetic process from peptidyl-cysteine	GO:0018231	0.00320387	2.49432	23	790	7	16592
GO:BP	Golgi transport vesicle coating	GO:0048200	0.00320387	2.49432	6	790	4	16592
GO:BP	attachment of GPI anchor to protein	GO:0016255	0.00320387	2.49432	6	790	4	16592
GO:BP	regulation of epithelial to mesenchymal transition involved in endocardial cushion formation	GO:1905005	0.00320387	2.49432	6	790	4	16592
GO:BP	protein transmembrane transport	GO:0071806	0.00320387	2.49432	48	790	10	16592
GO:BP	viral protein processing	GO:0019082	0.00320387	2.49432	39	790	9	16592
GO:BP	COPI coating of Golgi vesicle	GO:0048205	0.00320387	2.49432	6	790	4	16592
GO:BP	peptidyl-L-cysteine S-palmitoylation	GO:0018230	0.00320387	2.49432	23	790	7	16592
GO:BP	COPI-coated vesicle budding	GO:0035964	0.00320387	2.49432	6	790	4	16592
GO:BP	purine ribonucleotide metabolic process	GO:0009150	0.00322956	2.49086	337	790	33	16592
GO:BP	regulation of intracellular pH	GO:0051453	0.00325105	2.48798	78	790	13	16592
GO:BP	vesicle docking involved in exocytosis	GO:0006904	0.00333112	2.47741	31	790	8	16592
GO:BP	oxoacid metabolic process	GO:0043436	0.00335332	2.47453	925	790	70	16592
GO:BP	cellular iron ion homeostasis	GO:0006879	0.00335332	2.47453	68	790	12	16592
GO:BP	ion transmembrane transport	GO:0034220	0.00335332	2.47453	858	790	66	16592
GO:BP	carboxylic acid metabolic process	GO:0019752	0.00338925	2.4699	892	790	68	16592
GO:BP	lysosomal transport	GO:0007041	0.00352308	2.45308	101	790	15	16592
GO:BP	ribose phosphate metabolic process	GO:0019693	0.00352308	2.45308	354	790	34	16592
GO:BP	vesicle-mediated transport between endosomal compartments	GO:0098927	0.00363864	2.43906	40	790	9	16592
GO:BP	SNARE complex assembly	GO:0035493	0.00375152	2.42579	17	790	6	16592
GO:BP	establishment of protein localization to membrane	GO:0090150	0.00399737	2.39823	357	790	34	16592
GO:BP	vacuolar transport	GO:0007034	0.00399737	2.39823	138	790	18	16592
GO:BP	organophosphate biosynthetic process	GO:0090407	0.00409754	2.38748	525	790	45	16592
GO:BP	endoplasmic reticulum unfolded protein response	GO:0030968	0.00435714	2.3608	115	790	16	16592
GO:BP	regulation of protein localization	GO:0032880	0.00449167	2.34759	720	790	57	16592
GO:BP	ribonucleotide metabolic process	GO:0009259	0.00449199	2.34756	345	790	33	16592
GO:BP	regulation of vasoconstriction	GO:0019229	0.00478147	2.32044	33	790	8	16592
GO:BP	trabecula morphogenesis	GO:0061383	0.00478147	2.32044	25	790	7	16592
GO:BP	cardiac chamber morphogenesis	GO:0003206	0.00483133	2.31593	82	790	13	16592
GO:BP	organophosphate metabolic process	GO:0019637	0.00483133	2.31593	889	790	67	16592
GO:BP	antigen processing and presentation of endogenous peptide antigen	GO:0002483	0.00497065	2.30359	18	790	6	16592
GO:BP	membrane lipid metabolic process	GO:0006643	0.00544193	2.26425	194	790	22	16592
GO:BP	granulocyte activation	GO:0036230	0.00544193	2.26425	502	790	43	16592
GO:BP	aerobic respiration	GO:0009060	0.0055025	2.25944	168	790	20	16592
GO:BP	enzyme linked receptor protein signaling pathway	GO:0007167	0.0056628	2.24697	946	790	70	16592
GO:BP	cellular respiration	GO:0045333	0.00569698	2.24436	195	790	22	16592
GO:BP	sulfur compound metabolic process	GO:0006790	0.0059281	2.22708	337	790	32	16592
GO:BP	purine-containing compound metabolic process	GO:0072521	0.00598275	2.2231	382	790	35	16592
GO:BP	positive regulation of transmembrane receptor protein serine/threonine kinase signaling pathway	GO:0090100	0.00621086	2.20685	96	790	14	16592
GO:BP	organic acid metabolic process	GO:0006082	0.00631733	2.19947	951	790	70	16592
GO:BP	regulation of extrinsic apoptotic signaling pathway	GO:2001236	0.00634301	2.1977	120	790	16	16592
GO:BP	oligosaccharide-lipid intermediate biosynthetic process	GO:0006490	0.00635019	2.19721	19	790	6	16592
GO:BP	protein catabolic process	GO:0030163	0.00650083	2.18703	834	790	63	16592
GO:BP	regulation of cell adhesion	GO:0030155	0.00656359	2.18286	604	790	49	16592
GO:BP	nucleoside phosphate metabolic process	GO:0006753	0.00656359	2.18286	446	790	39	16592
GO:BP	cristae formation	GO:0042407	0.00656359	2.18286	35	790	8	16592
GO:BP	neutrophil mediated immunity	GO:0002446	0.00661236	2.17964	493	790	42	16592
GO:BP	production of molecular mediator of immune response	GO:0002440	0.00675845	2.17015	146	790	18	16592
GO:BP	vacuole organization	GO:0007033	0.00682938	2.16562	159	790	19	16592
GO:BP	chemical homeostasis	GO:0048878	0.00736958	2.13256	958	790	70	16592
GO:BP	vitamin transmembrane transport	GO:0035461	0.00742919	2.12906	13	790	5	16592
GO:BP	epithelial to mesenchymal transition involved in endocardial cushion formation	GO:0003198	0.00742919	2.12906	13	790	5	16592
GO:BP	proteoglycan metabolic process	GO:0006029	0.00765117	2.11627	76	790	12	16592
GO:BP	nucleotide metabolic process	GO:0009117	0.0076798	2.11465	435	790	38	16592
GO:BP	neutrophil degranulation	GO:0043312	0.00772987	2.11183	482	790	41	16592
GO:BP	cardiac chamber development	GO:0003205	0.00779892	2.10797	99	790	14	16592
GO:BP	cellular transition metal ion homeostasis	GO:0046916	0.00786066	2.10454	111	790	15	16592
GO:BP	atrioventricular valve morphogenesis	GO:0003181	0.00791263	2.10168	20	790	6	16592
GO:BP	pulmonary valve development	GO:0003177	0.00791263	2.10168	20	790	6	16592
GO:BP	inorganic ion homeostasis	GO:0098771	0.0079245	2.10103	611	790	49	16592
GO:BP	transmembrane receptor protein serine/threonine kinase signaling pathway	GO:0007178	0.00804583	2.09443	301	790	29	16592
GO:BP	response to organonitrogen compound	GO:0010243	0.00820536	2.0859	645	790	51	16592
GO:BP	leukocyte degranulation	GO:0043299	0.00820536	2.0859	516	790	43	16592
GO:BP	negative regulation of transforming growth factor beta receptor signaling pathway	GO:0030512	0.00820536	2.0859	77	790	12	16592
GO:BP	neutrophil activation involved in immune response	GO:0002283	0.0082918	2.08135	485	790	41	16592
GO:BP	protein exit from endoplasmic reticulum	GO:0032527	0.0082918	2.08135	46	790	9	16592
GO:BP	regulation of cell motility	GO:2000145	0.00860748	2.06512	915	790	67	16592
GO:BP	anion transport	GO:0006820	0.00870924	2.06002	378	790	34	16592
GO:BP	cell-cell adhesion	GO:0098609	0.0090237	2.04462	698	790	54	16592
GO:BP	positive regulation of early endosome to late endosome transport	GO:2000643	0.00906912	2.04244	8	790	4	16592
GO:BP	positive regulation of ER-associated ubiquitin-dependent protein catabolic process	GO:1903071	0.00906912	2.04244	8	790	4	16592
GO:BP	mitochondrial membrane organization	GO:0007006	0.00971244	2.01267	139	790	17	16592
GO:BP	positive regulation of triglyceride metabolic process	GO:0090208	0.00980839	2.0084	21	790	6	16592
GO:BP	protein localization to plasma membrane	GO:0072659	0.00980839	2.0084	248	790	25	16592
GO:BP	positive regulation of SMAD protein signal transduction	GO:0060391	0.00980839	2.0084	14	790	5	16592
GO:BP	myeloid cell activation involved in immune response	GO:0002275	0.00980839	2.0084	522	790	43	16592
GO:BP	mitochondrial transport	GO:0006839	0.0101602	1.9931	263	790	26	16592
GO:BP	osteoblast differentiation	GO:0001649	0.01017	1.99268	166	790	19	16592
GO:BP	cation homeostasis	GO:0055080	0.01017	1.99268	604	790	48	16592
GO:BP	positive regulation of cellular protein catabolic process	GO:1903364	0.0107878	1.96707	128	790	16	16592
GO:BP	gland development	GO:0048732	0.0118343	1.92686	142	790	17	16592
GO:BP	neutrophil activation	GO:0042119	0.0119567	1.92239	496	790	41	16592
GO:BP	extrinsic apoptotic signaling pathway via death domain receptors	GO:0008625	0.0121139	1.91671	70	790	11	16592
GO:BP	lipid storage	GO:0019915	0.0121139	1.91671	70	790	11	16592
GO:BP	protein mannosylation	GO:0035268	0.012129	1.91618	22	790	6	16592
GO:BP	regulation of T cell mediated immunity	GO:0002709	0.0135502	1.86805	71	790	11	16592
GO:BP	positive regulation of ossification	GO:0045778	0.0136578	1.86462	40	790	8	16592
GO:BP	cardiac septum morphogenesis	GO:0060411	0.013973	1.85471	50	790	9	16592
GO:BP	ventricular septum morphogenesis	GO:0060412	0.013973	1.85471	31	790	7	16592
GO:BP	mitral valve morphogenesis	GO:0003183	0.0141052	1.85062	9	790	4	16592
GO:BP	Golgi vesicle budding	GO:0048194	0.0141052	1.85062	9	790	4	16592
GO:BP	purine nucleotide biosynthetic process	GO:0006164	0.0141279	1.84992	158	790	18	16592
GO:BP	negative regulation of extrinsic apoptotic signaling pathway	GO:2001237	0.0142023	1.84764	83	790	12	16592
GO:BP	generation of precursor metabolites and energy	GO:0006091	0.0144745	1.8394	423	790	36	16592
GO:BP	mitochondrial ATP synthesis coupled proton transport	GO:0042776	0.0147818	1.83027	23	790	6	16592
GO:BP	atrioventricular valve development	GO:0003171	0.0147818	1.83027	23	790	6	16592
GO:BP	mannosylation	GO:0097502	0.0147818	1.83027	23	790	6	16592
GO:BP	regulation of apoptotic signaling pathway	GO:2001233	0.0151107	1.82071	272	790	26	16592
GO:BP	T cell mediated immunity	GO:0002456	0.0152235	1.81748	84	790	12	16592
GO:BP	peptidyl-cysteine modification	GO:0018198	0.0152235	1.81748	41	790	8	16592
GO:BP	protein insertion into membrane	GO:0051205	0.0153628	1.81353	96	790	13	16592
GO:BP	regulation of locomotion	GO:0040012	0.0153628	1.81353	941	790	67	16592
GO:BP	regulation of cellular component movement	GO:0051270	0.015856	1.79981	977	790	69	16592
GO:BP	regulation of T cell mediated cytotoxicity	GO:0001914	0.015875	1.79929	32	790	7	16592
GO:BP	leukocyte mediated immunity	GO:0002443	0.015875	1.79929	788	790	58	16592
GO:BP	regulation of cell migration	GO:0030334	0.0160656	1.7941	857	790	62	16592
GO:BP	monocarboxylic acid metabolic process	GO:0032787	0.0165472	1.78127	556	790	44	16592
GO:BP	regulation of production of molecular mediator of immune response	GO:0002700	0.0166503	1.77858	122	790	15	16592
GO:BP	organic anion transport	GO:0015711	0.0168445	1.77354	275	790	26	16592
GO:BP	ventricular septum development	GO:0003281	0.0171883	1.76477	42	790	8	16592
GO:BP	response to wounding	GO:0009611	0.0173332	1.76112	509	790	41	16592
GO:BP	glycolipid biosynthetic process	GO:0009247	0.0174174	1.75902	63	790	10	16592
GO:BP	antigen processing and presentation of endogenous antigen	GO:0019883	0.0174174	1.75902	24	790	6	16592
GO:BP	endocardial cushion formation	GO:0003272	0.0174174	1.75902	24	790	6	16592
GO:BP	positive regulation of T cell mediated cytotoxicity	GO:0001916	0.0174174	1.75902	24	790	6	16592
GO:BP	regulation of osteoblast differentiation	GO:0045667	0.0175914	1.7547	98	790	13	16592
GO:BP	response to nitrogen compound	GO:1901698	0.0184792	1.73332	727	790	54	16592
GO:BP	transition metal ion transport	GO:0000041	0.0184792	1.73332	111	790	14	16592
GO:BP	positive regulation of protein modification by small protein conjugation or removal	GO:1903322	0.0188073	1.72567	124	790	15	16592
GO:BP	vitamin metabolic process	GO:0006766	0.0188073	1.72567	124	790	15	16592
GO:BP	protein localization to cell periphery	GO:1990778	0.0188387	1.72495	278	790	26	16592
GO:BP	regulation of anatomical structure size	GO:0090066	0.0188676	1.72428	354	790	31	16592
GO:BP	protein localization to vacuole	GO:0072665	0.0188676	1.72428	64	790	10	16592
GO:BP	cardiac septum development	GO:0003279	0.0188676	1.72428	64	790	10	16592
GO:BP	cation transport	GO:0006812	0.0188676	1.72428	917	790	65	16592
GO:BP	regulation of ER-associated ubiquitin-dependent protein catabolic process	GO:1903069	0.0188835	1.72392	10	790	4	16592
GO:BP	cellular homeostasis	GO:0019725	0.0188835	1.72392	780	790	57	16592
GO:BP	mitral valve development	GO:0003174	0.0188835	1.72392	10	790	4	16592
GO:BP	monovalent inorganic anion homeostasis	GO:0055083	0.0188835	1.72392	10	790	4	16592
GO:BP	chloride ion homeostasis	GO:0055064	0.0188835	1.72392	10	790	4	16592
GO:BP	energy derivation by oxidation of organic compounds	GO:0015980	0.0188835	1.72392	264	790	25	16592
GO:BP	phagosome maturation	GO:0090382	0.0188835	1.72392	43	790	8	16592
GO:BP	regulation of ossification	GO:0030278	0.0197164	1.70517	76	790	11	16592
GO:BP	cardiac ventricle development	GO:0003231	0.0197164	1.70517	76	790	11	16592
GO:BP	ATP synthesis coupled proton transport	GO:0015986	0.0201005	1.69679	25	790	6	16592
GO:BP	regulation of protein exit from endoplasmic reticulum	GO:0070861	0.0201005	1.69679	25	790	6	16592
GO:BP	energy coupled proton transport, down electrochemical gradient	GO:0015985	0.0201005	1.69679	25	790	6	16592
GO:BP	tail-anchored membrane protein insertion into ER membrane	GO:0071816	0.0201005	1.69679	17	790	5	16592
GO:BP	T cell mediated cytotoxicity	GO:0001913	0.0202131	1.69437	34	790	7	16592
GO:BP	regulation of triglyceride metabolic process	GO:0090207	0.0202131	1.69437	34	790	7	16592
GO:BP	ion homeostasis	GO:0050801	0.020696	1.68411	649	790	49	16592
GO:BP	negative regulation of apoptotic signaling pathway	GO:2001234	0.0207221	1.68357	180	790	19	16592
GO:BP	tricuspid valve morphogenesis	GO:0003186	0.0208454	1.68099	5	790	3	16592
GO:BP	cell adhesion involved in heart morphogenesis	GO:0061343	0.0208454	1.68099	5	790	3	16592
GO:BP	vesicle fusion with Golgi apparatus	GO:0048280	0.0208454	1.68099	5	790	3	16592
GO:BP	vasoconstriction	GO:0042310	0.0208454	1.68099	44	790	8	16592
GO:BP	regulation of T cell activation via T cell receptor contact with antigen bound to MHC molecule on antigen presenting cell	GO:2001188	0.0208454	1.68099	5	790	3	16592
GO:BP	copper ion import	GO:0015677	0.0208454	1.68099	5	790	3	16592
GO:BP	pre-B cell differentiation	GO:0002329	0.0208454	1.68099	5	790	3	16592
GO:BP	small molecule biosynthetic process	GO:0044283	0.0208706	1.68046	567	790	44	16592
GO:BP	vesicle-mediated transport to the plasma membrane	GO:0098876	0.0215607	1.66634	127	790	15	16592
GO:BP	heart valve development	GO:0003170	0.0219792	1.65799	55	790	9	16592
GO:BP	response to oxygen levels	GO:0070482	0.0223244	1.65122	239	790	23	16592
GO:BP	protein targeting to vacuole	GO:0006623	0.0226107	1.64569	35	790	7	16592
GO:BP	negative regulation of neuron projection development	GO:0010977	0.0226107	1.64569	90	790	12	16592
GO:BP	snRNA processing	GO:0016180	0.0226107	1.64569	35	790	7	16592
GO:BP	protein transmembrane import into intracellular organelle	GO:0044743	0.0226107	1.64569	35	790	7	16592
GO:BP	cellular modified amino acid biosynthetic process	GO:0042398	0.0226107	1.64569	35	790	7	16592
GO:BP	regulation of protein catabolic process	GO:0042176	0.0226419	1.64509	330	790	29	16592
GO:BP	glutamate metabolic process	GO:0006536	0.0230923	1.63653	26	790	6	16592
GO:BP	purine-containing compound biosynthetic process	GO:0072522	0.0233752	1.63124	169	790	18	16592
GO:BP	positive regulation of cell motility	GO:2000147	0.0235182	1.6286	506	790	40	16592
GO:BP	purine ribonucleotide biosynthetic process	GO:0009152	0.0236116	1.62687	142	790	16	16592
GO:BP	cell activation involved in immune response	GO:0002263	0.0238725	1.6221	656	790	49	16592
GO:BP	protein maturation	GO:0051604	0.0240817	1.61831	256	790	24	16592
GO:BP	dolichol-linked oligosaccharide biosynthetic process	GO:0006488	0.0240817	1.61831	18	790	5	16592
GO:BP	ribose phosphate biosynthetic process	GO:0046390	0.0241445	1.61718	156	790	17	16592
GO:BP	atrial septum morphogenesis	GO:0060413	0.0248959	1.60387	11	790	4	16592
GO:BP	lipid droplet formation	GO:0140042	0.0248959	1.60387	11	790	4	16592
GO:BP	cellular cation homeostasis	GO:0030003	0.025244	1.59784	558	790	43	16592
GO:BP	pH reduction	GO:0045851	0.0254488	1.59433	46	790	8	16592
GO:BP	snRNA metabolic process	GO:0016073	0.0254488	1.59433	46	790	8	16592
GO:BP	ossification	GO:0001503	0.0261281	1.58289	258	790	24	16592
GO:BP	positive regulation of proteasomal ubiquitin-dependent protein catabolic process	GO:0032436	0.0262352	1.58112	80	790	11	16592
GO:BP	negative regulation of BMP signaling pathway	GO:0030514	0.0262352	1.58112	57	790	9	16592
GO:BP	negative regulation of programmed cell death	GO:0043069	0.0268217	1.57151	695	790	51	16592
GO:BP	sphingolipid biosynthetic process	GO:0030148	0.0268217	1.57151	105	790	13	16592
GO:BP	water-soluble vitamin metabolic process	GO:0006767	0.0285389	1.54456	81	790	11	16592
GO:BP	sulfur compound biosynthetic process	GO:0044272	0.0285389	1.54456	173	790	18	16592
GO:BP	positive regulation of T cell mediated immunity	GO:0002711	0.0285389	1.54456	47	790	8	16592
GO:BP	metal ion export	GO:0070839	0.0285389	1.54456	47	790	8	16592
GO:BP	plasma membrane organization	GO:0007009	0.0290281	1.53718	119	790	14	16592
GO:BP	positive regulation of cellular component movement	GO:0051272	0.0292473	1.53391	514	790	40	16592
GO:BP	endocardial cushion development	GO:0003197	0.0292473	1.53391	37	790	7	16592
GO:BP	regulation of cellular protein catabolic process	GO:1903362	0.0300765	1.52177	217	790	21	16592
GO:BP	positive regulation of locomotion	GO:0040017	0.0301092	1.5213	515	790	40	16592
GO:BP	wound healing	GO:0042060	0.030465	1.5162	450	790	36	16592
GO:BP	iron ion transport	GO:0006826	0.0305724	1.51467	70	790	10	16592
GO:BP	mitochondrial transmembrane transport	GO:1990542	0.0307935	1.51154	107	790	13	16592
GO:BP	regulation of exocytosis	GO:0017157	0.0311585	1.50642	147	790	16	16592
GO:BP	retrograde protein transport, ER to cytosol	GO:0030970	0.0314376	1.50255	28	790	6	16592
GO:BP	endoplasmic reticulum to cytosol transport	GO:1903513	0.0314376	1.50255	28	790	6	16592
GO:BP	glycerolipid biosynthetic process	GO:0045017	0.0315915	1.50043	278	790	25	16592
GO:BP	regulation of extrinsic apoptotic signaling pathway via death domain receptors	GO:1902041	0.0316235	1.49999	48	790	8	16592
GO:BP	cellular ion homeostasis	GO:0006873	0.0316802	1.49921	567	790	43	16592
GO:BP	nucleotide biosynthetic process	GO:0009165	0.0318499	1.49689	204	790	20	16592
GO:BP	positive regulation of leukocyte mediated immunity	GO:0002705	0.032008	1.49474	95	790	12	16592
GO:BP	carbohydrate metabolic process	GO:0005975	0.0321083	1.49338	436	790	35	16592
GO:BP	leukocyte activation involved in immune response	GO:0002366	0.0321504	1.49281	652	790	48	16592
GO:BP	antigen processing and presentation of endogenous peptide antigen via MHC class I	GO:0019885	0.03234	1.49026	12	790	4	16592
GO:BP	lysosomal protein catabolic process	GO:1905146	0.03234	1.49026	12	790	4	16592
GO:BP	protein import into peroxisome matrix	GO:0016558	0.03234	1.49026	12	790	4	16592
GO:BP	negative regulation of receptor binding	GO:1900121	0.03234	1.49026	12	790	4	16592
GO:BP	positive regulation of exocytosis	GO:0045921	0.0324933	1.48821	71	790	10	16592
GO:BP	folic acid-containing compound biosynthetic process	GO:0009396	0.0325186	1.48787	6	790	3	16592
GO:BP	endocardial cell differentiation	GO:0060956	0.0325186	1.48787	6	790	3	16592
GO:BP	smooth muscle cell-matrix adhesion	GO:0061302	0.0325186	1.48787	6	790	3	16592
GO:BP	eosinophil activation involved in immune response	GO:0002278	0.0325186	1.48787	6	790	3	16592
GO:BP	protection from natural killer cell mediated cytotoxicity	GO:0042270	0.0325186	1.48787	6	790	3	16592
GO:BP	eosinophil mediated immunity	GO:0002447	0.0325186	1.48787	6	790	3	16592
GO:BP	positive regulation of cell migration	GO:0030335	0.0325186	1.48787	486	790	38	16592
GO:BP	eosinophil degranulation	GO:0043308	0.0325186	1.48787	6	790	3	16592
GO:BP	tricuspid valve development	GO:0003175	0.0325186	1.48787	6	790	3	16592
GO:BP	cardiac endothelial cell differentiation	GO:0003348	0.0325186	1.48787	6	790	3	16592
GO:BP	ribonucleotide biosynthetic process	GO:0009260	0.0333416	1.47701	149	790	16	16592
GO:BP	heart valve morphogenesis	GO:0003179	0.03383	1.4707	49	790	8	16592
GO:BP	response to oxidative stress	GO:0006979	0.0340687	1.46764	312	790	27	16592
GO:BP	regulation of activin receptor signaling pathway	GO:0032925	0.0340687	1.46764	20	790	5	16592
GO:BP	N-glycan processing	GO:0006491	0.0340687	1.46764	20	790	5	16592
GO:BP	cellular response to oxygen levels	GO:0071453	0.0348848	1.45736	178	790	18	16592
GO:BP	cellular chemical homeostasis	GO:0055082	0.0350225	1.45565	657	790	48	16592
GO:BP	protein processing	GO:0016485	0.0350349	1.4555	193	790	19	16592
GO:BP	ATP metabolic process	GO:0046034	0.0350349	1.4555	267	790	24	16592
GO:BP	lysosome organization	GO:0007040	0.0350349	1.4555	61	790	9	16592
GO:BP	glutamine family amino acid metabolic process	GO:0009064	0.0350349	1.4555	61	790	9	16592
GO:BP	lytic vacuole organization	GO:0080171	0.0350349	1.4555	61	790	9	16592
GO:BP	cellular response to chemical stress	GO:0062197	0.0350349	1.4555	267	790	24	16592
GO:BP	regulation of cell development	GO:0060284	0.0353571	1.45152	330	790	28	16592
GO:BP	glycerolipid metabolic process	GO:0046486	0.0358267	1.44579	394	790	32	16592
GO:BP	positive regulation of immune effector process	GO:0002699	0.0366494	1.43593	180	790	18	16592
GO:BP	regulation of tube size	GO:0035150	0.0381767	1.4182	74	790	10	16592
GO:BP	very long-chain fatty acid biosynthetic process	GO:0042761	0.0381767	1.4182	13	790	4	16592
GO:BP	endoplasmic reticulum calcium ion homeostasis	GO:0032469	0.0381767	1.4182	21	790	5	16592
GO:BP	folic acid-containing compound metabolic process	GO:0006760	0.0381767	1.4182	21	790	5	16592
GO:BP	fatty acid elongation	GO:0030497	0.0381767	1.4182	13	790	4	16592
GO:BP	regulation of tube diameter	GO:0035296	0.0381767	1.4182	74	790	10	16592
GO:BP	import across plasma membrane	GO:0098739	0.0381767	1.4182	153	790	16	16592
GO:BP	plasminogen activation	GO:0031639	0.0381767	1.4182	21	790	5	16592
GO:BP	blood vessel diameter maintenance	GO:0097746	0.0381767	1.4182	74	790	10	16592
GO:BP	response to peptide hormone	GO:0043434	0.0381767	1.4182	270	790	24	16592
GO:BP	cardiac atrium morphogenesis	GO:0003209	0.0381767	1.4182	21	790	5	16592
GO:BP	positive regulation of protein exit from endoplasmic reticulum	GO:0070863	0.0381767	1.4182	13	790	4	16592
GO:BP	Golgi ribbon formation	GO:0090161	0.0381767	1.4182	13	790	4	16592
GO:BP	transforming growth factor beta receptor signaling pathway	GO:0007179	0.0381767	1.4182	181	790	18	16592
GO:BP	positive regulation of cytoplasmic transport	GO:1903651	0.0381767	1.4182	13	790	4	16592
GO:BP	regulation of protein deubiquitination	GO:0090085	0.0381767	1.4182	13	790	4	16592
GO:BP	regulation of inclusion body assembly	GO:0090083	0.0381767	1.4182	13	790	4	16592
GO:BP	snRNA 3'-end processing	GO:0034472	0.0381767	1.4182	30	790	6	16592
GO:BP	artery morphogenesis	GO:0048844	0.0385881	1.41355	51	790	8	16592
GO:BP	negative regulation of neurogenesis	GO:0050768	0.0400239	1.39768	87	790	11	16592
GO:BP	metal ion homeostasis	GO:0055065	0.0401664	1.39614	530	790	40	16592
GO:BP	nucleoside phosphate biosynthetic process	GO:1901293	0.0409778	1.38745	212	790	20	16592
GO:BP	endosome organization	GO:0007032	0.0411774	1.38534	75	790	10	16592
GO:BP	phospholipid biosynthetic process	GO:0008654	0.0417582	1.37926	273	790	24	16592
GO:BP	import into cell	GO:0098657	0.0421966	1.37472	198	790	19	16592
GO:BP	regulation of cell adhesion mediated by integrin	GO:0033628	0.0422345	1.37433	41	790	7	16592
GO:BP	cardiac ventricle morphogenesis	GO:0003208	0.042545	1.37115	52	790	8	16592
GO:BP	positive regulation of osteoblast differentiation	GO:0045669	0.042545	1.37115	52	790	8	16592
GO:BP	regulation of transforming growth factor beta receptor signaling pathway	GO:0017015	0.0426384	1.3702	114	790	13	16592
GO:BP	endocardial cushion morphogenesis	GO:0003203	0.0426492	1.37009	31	790	6	16592
GO:BP	gland morphogenesis	GO:0022612	0.0426492	1.37009	31	790	6	16592
GO:BP	fatty acid metabolic process	GO:0006631	0.0433943	1.36257	337	790	28	16592
GO:BP	regulation of cytokine production involved in immune response	GO:0002718	0.0435561	1.36095	76	790	10	16592
GO:BP	positive regulation of I-kappaB kinase/NF-kappaB signaling	GO:0043123	0.0435561	1.36095	170	790	17	16592
GO:BP	regulation of response to endoplasmic reticulum stress	GO:1905897	0.0435561	1.36095	76	790	10	16592
GO:BP	cytokine production involved in immune response	GO:0002367	0.0435561	1.36095	76	790	10	16592
GO:BP	pathway-restricted SMAD protein phosphorylation	GO:0060389	0.0436295	1.36022	64	790	9	16592
GO:BP	regulation of coagulation	GO:0050818	0.0436295	1.36022	64	790	9	16592
GO:BP	eosinophil activation	GO:0043307	0.0438944	1.35759	7	790	3	16592
GO:BP	fatty acid elongation, monounsaturated fatty acid	GO:0034625	0.0438944	1.35759	7	790	3	16592
GO:BP	fatty acid elongation, polyunsaturated fatty acid	GO:0034626	0.0438944	1.35759	7	790	3	16592
GO:BP	fatty acid elongation, unsaturated fatty acid	GO:0019368	0.0438944	1.35759	7	790	3	16592
GO:BP	negative regulation of endoplasmic reticulum calcium ion concentration	GO:0032471	0.0438944	1.35759	7	790	3	16592
GO:BP	regulation of apoptotic process involved in morphogenesis	GO:1902337	0.0438944	1.35759	7	790	3	16592
GO:BP	mitochondrion-endoplasmic reticulum membrane tethering	GO:1990456	0.0438944	1.35759	7	790	3	16592
GO:BP	pharyngeal arch artery morphogenesis	GO:0061626	0.0438944	1.35759	7	790	3	16592
GO:BP	heparan sulfate proteoglycan biosynthetic process	GO:0015012	0.0438944	1.35759	22	790	5	16592
GO:BP	fatty acid elongation, saturated fatty acid	GO:0019367	0.0438944	1.35759	7	790	3	16592
GO:BP	T cell activation via T cell receptor contact with antigen bound to MHC molecule on antigen presenting cell	GO:0002291	0.0438944	1.35759	7	790	3	16592
GO:BP	posttranslational protein targeting to membrane, translocation	GO:0031204	0.0438944	1.35759	7	790	3	16592
GO:BP	bone remodeling	GO:0046849	0.0453752	1.34318	53	790	8	16592
GO:BP	negative regulation of apoptotic process	GO:0043066	0.0457842	1.33928	673	790	48	16592
GO:BP	regulation of sequestering of triglyceride	GO:0010889	0.0461854	1.3355	14	790	4	16592
GO:BP	embryonic cranial skeleton morphogenesis	GO:0048701	0.0461854	1.3355	14	790	4	16592
GO:BP	regulation of cell size	GO:0008361	0.0461854	1.3355	116	790	13	16592
GO:BP	synaptic membrane adhesion	GO:0099560	0.0461854	1.3355	14	790	4	16592
GO:BP	positive regulation of adaptive immune response	GO:0002821	0.0461854	1.3355	77	790	10	16592
GO:BP	positive regulation of ERAD pathway	GO:1904294	0.0461854	1.3355	14	790	4	16592
GO:BP	regulation of cellular response to transforming growth factor beta stimulus	GO:1903844	0.0461854	1.3355	116	790	13	16592
GO:BP	regulation of secretion by cell	GO:1903530	0.0462234	1.33514	421	790	33	16592
GO:BP	export across plasma membrane	GO:0140115	0.0462234	1.33514	65	790	9	16592
GO:BP	GPI anchor biosynthetic process	GO:0006506	0.0470242	1.32768	32	790	6	16592
GO:BP	BMP signaling pathway	GO:0030509	0.0471017	1.32696	130	790	14	16592
GO:BP	regulation of protein stability	GO:0031647	0.0478106	1.32048	278	790	24	16592
GO:BP	regulation of proteasomal ubiquitin-dependent protein catabolic process	GO:0032434	0.0491103	1.30883	117	790	13	16592
GO:BP	inorganic ion transmembrane transport	GO:0098660	0.0491103	1.30883	642	790	46	16592
GO:BP	fatty acid derivative metabolic process	GO:1901568	0.0492912	1.30723	78	790	10	16592
GO:BP	zymogen activation	GO:0031638	0.0492912	1.30723	54	790	8	16592
GO:BP	regulation of leukocyte mediated immunity	GO:0002703	0.0493682	1.30655	159	790	16	16592
GO:BP	cell-cell adhesion via plasma-membrane adhesion molecules	GO:0098742	0.0493682	1.30655	188	790	18	16592
GO:BP	protein folding	GO:0006457	0.0498592	1.30225	203	790	19	16592
GO:BP	amyloid precursor protein metabolic process	GO:0042982	0.0498822	1.30205	91	790	11	16592
GO:BP	positive regulation of ubiquitin-dependent protein catabolic process	GO:2000060	0.0498822	1.30205	91	790	11	16592
GO:BP	positive regulation of production of molecular mediator of immune response	GO:0002702	0.0498822	1.30205	91	790	11	16592
GO:BP	IRE1-mediated unfolded protein response	GO:0036498	0.0498822	1.30205	66	790	9	16592
GO:BP	negative regulation of cell death	GO:0060548	0.0499712	1.30128	765	790	53	16592
GO:CC	endoplasmic reticulum subcompartment	GO:0098827	1.74371e-39	38.7585	836	826	141	17290
GO:CC	endoplasmic reticulum membrane	GO:0005789	2.06061e-39	38.686	827	826	140	17290
GO:CC	nuclear outer membrane-endoplasmic reticulum membrane network	GO:0042175	4.50746e-39	38.3461	844	826	141	17290
GO:CC	Golgi apparatus subcompartment	GO:0098791	3.72566e-37	36.4288	632	826	118	17290
GO:CC	Golgi membrane	GO:0000139	1.51188e-36	35.8205	504	826	104	17290
GO:CC	intrinsic component of organelle membrane	GO:0031300	5.3204e-28	27.2741	358	826	77	17290
GO:CC	integral component of organelle membrane	GO:0031301	5.93385e-26	25.2267	337	826	72	17290
GO:CC	endosome	GO:0005768	1.53046e-17	16.8152	762	826	97	17290
GO:CC	vacuolar membrane	GO:0005774	7.54226e-16	15.1225	363	826	60	17290
GO:CC	vesicle membrane	GO:0012506	1.54412e-15	14.8113	856	826	100	17290
GO:CC	vacuole	GO:0005773	6.45414e-15	14.1902	678	826	85	17290
GO:CC	transport vesicle	GO:0030133	2.37102e-14	13.6251	284	826	50	17290
GO:CC	coated vesicle	GO:0030135	3.72595e-14	13.4288	247	826	46	17290
GO:CC	intrinsic component of endoplasmic reticulum membrane	GO:0031227	1.26265e-13	12.8987	161	826	36	17290
GO:CC	integral component of endoplasmic reticulum membrane	GO:0030176	1.73206e-13	12.7614	154	826	35	17290
GO:CC	endoplasmic reticulum protein-containing complex	GO:0140534	1.73783e-13	12.76	121	826	31	17290
GO:CC	lysosomal membrane	GO:0005765	3.77063e-13	12.4236	327	826	52	17290
GO:CC	lytic vacuole membrane	GO:0098852	3.77063e-13	12.4236	327	826	52	17290
GO:CC	endosome membrane	GO:0010008	1.10754e-12	11.9556	347	826	53	17290
GO:CC	SNARE complex	GO:0031201	1.057e-11	10.9759	50	826	19	17290
GO:CC	lytic vacuole	GO:0000323	2.36228e-11	10.6267	612	826	72	17290
GO:CC	lysosome	GO:0005764	2.36228e-11	10.6267	612	826	72	17290
GO:CC	Golgi-associated vesicle	GO:0005798	3.69689e-10	9.43216	74	826	21	17290
GO:CC	cytoplasmic vesicle membrane	GO:0030659	8.89457e-10	9.05088	582	826	66	17290
GO:CC	endoplasmic reticulum-Golgi intermediate compartment	GO:0005793	9.16344e-10	9.03794	102	826	24	17290
GO:CC	trans-Golgi network	GO:0005802	3.6624e-09	8.43623	239	826	37	17290
GO:CC	phagocytic vesicle	GO:0045335	4.3768e-09	8.35884	101	826	23	17290
GO:CC	COPII-coated ER to Golgi transport vesicle	GO:0030134	1.6766e-08	7.77557	82	826	20	17290
GO:CC	endocytic vesicle	GO:0030139	1.76293e-08	7.75376	288	826	40	17290
GO:CC	transport vesicle membrane	GO:0030658	2.31264e-08	7.63589	119	826	24	17290
GO:CC	intrinsic component of Golgi membrane	GO:0031228	2.31264e-08	7.63589	60	826	17	17290
GO:CC	early endosome	GO:0005769	5.26793e-08	7.27836	264	826	37	17290
GO:CC	coated vesicle membrane	GO:0030662	6.21119e-08	7.20683	155	826	27	17290
GO:CC	cell surface	GO:0009986	9.72358e-08	7.01217	728	826	71	17290
GO:CC	integral component of Golgi membrane	GO:0030173	3.37395e-07	6.47186	55	826	15	17290
GO:CC	trans-Golgi network membrane	GO:0032588	3.76858e-07	6.42382	98	826	20	17290
GO:CC	clathrin-coated vesicle	GO:0030136	4.93489e-07	6.30672	160	826	26	17290
GO:CC	ER to Golgi transport vesicle membrane	GO:0012507	8.56153e-07	6.06745	51	826	14	17290
GO:CC	plasma membrane region	GO:0098590	8.72219e-07	6.05937	755	826	70	17290
GO:CC	lipid droplet	GO:0005811	1.39324e-06	5.85597	78	826	17	17290
GO:CC	recycling endosome membrane	GO:0055038	2.2728e-06	5.64344	55	826	14	17290
GO:CC	endoplasmic reticulum-Golgi intermediate compartment membrane	GO:0033116	3.61503e-06	5.44189	49	826	13	17290
GO:CC	HOPS complex	GO:0030897	3.88368e-06	5.41076	12	826	7	17290
GO:CC	focal adhesion	GO:0005925	5.37608e-06	5.26953	384	826	42	17290
GO:CC	proton-transporting two-sector ATPase complex	GO:0016469	7.11258e-06	5.14797	44	826	12	17290
GO:CC	apical plasma membrane	GO:0016324	7.34672e-06	5.13391	220	826	29	17290
GO:CC	basolateral plasma membrane	GO:0016323	7.34672e-06	5.13391	150	826	23	17290
GO:CC	endocytic vesicle membrane	GO:0030666	7.93521e-06	5.10044	162	826	24	17290
GO:CC	cell-substrate junction	GO:0030055	8.1417e-06	5.08928	391	826	42	17290
GO:CC	phagocytic vesicle membrane	GO:0030670	8.68557e-06	5.0612	45	826	12	17290
GO:CC	basal part of cell	GO:0045178	1.00851e-05	4.99632	176	826	25	17290
GO:CC	recycling endosome	GO:0055037	1.12777e-05	4.94778	143	826	22	17290
GO:CC	trans-Golgi network transport vesicle	GO:0030140	1.21627e-05	4.91497	25	826	9	17290
GO:CC	secretory vesicle	GO:0099503	1.45213e-05	4.838	866	826	73	17290
GO:CC	basal plasma membrane	GO:0009925	1.57869e-05	4.8017	169	826	24	17290
GO:CC	apical part of cell	GO:0045177	1.60961e-05	4.79328	255	826	31	17290
GO:CC	late endosome	GO:0005770	2.30464e-05	4.6374	209	826	27	17290
GO:CC	Golgi stack	GO:0005795	2.69984e-05	4.56866	77	826	15	17290
GO:CC	vesicle tethering complex	GO:0099023	4.10689e-05	4.38649	70	826	14	17290
GO:CC	membrane raft	GO:0045121	7.43474e-05	4.12873	210	826	26	17290
GO:CC	receptor complex	GO:0043235	7.5704e-05	4.12088	386	826	39	17290
GO:CC	membrane microdomain	GO:0098857	7.9236e-05	4.10108	211	826	26	17290
GO:CC	caveola	GO:0005901	0.000187208	3.72768	60	826	12	17290
GO:CC	anchoring junction	GO:0070161	0.000187722	3.72649	692	826	58	17290
GO:CC	GPI-anchor transamidase complex	GO:0042765	0.000201117	3.69655	5	826	4	17290
GO:CC	MHC class I protein complex	GO:0042612	0.000201117	3.69655	5	826	4	17290
GO:CC	COPI-coated vesicle	GO:0030137	0.000201117	3.69655	20	826	7	17290
GO:CC	caspase complex	GO:0008303	0.000201117	3.69655	5	826	4	17290
GO:CC	secretory granule	GO:0030141	0.000237808	3.62377	747	826	61	17290
GO:CC	synaptic vesicle	GO:0008021	0.000239154	3.62132	126	826	18	17290
GO:CC	late endosome membrane	GO:0031902	0.000290616	3.53668	73	826	13	17290
GO:CC	presynapse	GO:0098793	0.000350733	3.45502	231	826	26	17290
GO:CC	extrinsic component of organelle membrane	GO:0031312	0.000354243	3.4507	37	826	9	17290
GO:CC	Golgi cisterna	GO:0031985	0.000362369	3.44085	55	826	11	17290
GO:CC	early endosome membrane	GO:0031901	0.000362369	3.44085	96	826	15	17290
GO:CC	EMC complex	GO:0072546	0.000378133	3.42236	10	826	5	17290
GO:CC	plasma membrane raft	GO:0044853	0.000393315	3.40526	86	826	14	17290
GO:CC	cis-Golgi network	GO:0005801	0.000497651	3.30308	57	826	11	17290
GO:CC	inner mitochondrial membrane protein complex	GO:0098800	0.000804877	3.09427	139	826	18	17290
GO:CC	organelle envelope	GO:0031967	0.000978888	3.00927	956	826	71	17290
GO:CC	envelope	GO:0031975	0.000978888	3.00927	956	826	71	17290
GO:CC	oligosaccharyltransferase complex	GO:0008250	0.00102761	2.98817	12	826	5	17290
GO:CC	activin receptor complex	GO:0048179	0.00111685	2.95201	7	826	4	17290
GO:CC	secretory granule membrane	GO:0030667	0.00120611	2.91861	279	826	28	17290
GO:CC	proton-transporting V-type ATPase complex	GO:0033176	0.00172962	2.76205	20	826	6	17290
GO:CC	exocytic vesicle	GO:0070382	0.00183086	2.73734	149	826	18	17290
GO:CC	HFE-transferrin receptor complex	GO:1990712	0.00207502	2.68298	8	826	4	17290
GO:CC	platelet alpha granule	GO:0031091	0.00221867	2.65391	90	826	13	17290
GO:CC	integral component of mitochondrial membrane	GO:0032592	0.00259058	2.5866	80	826	12	17290
GO:CC	mitochondrial proton-transporting ATP synthase complex	GO:0005753	0.00289009	2.53909	22	826	6	17290
GO:CC	proton-transporting ATP synthase complex	GO:0045259	0.00289009	2.53909	22	826	6	17290
GO:CC	plasma membrane protein complex	GO:0098797	0.00307762	2.51178	529	826	43	17290
GO:CC	intrinsic component of mitochondrial membrane	GO:0098573	0.0031323	2.50414	82	826	12	17290
GO:CC	clathrin-coated endocytic vesicle membrane	GO:0030669	0.00321366	2.493	71	826	11	17290
GO:CC	intrinsic component of postsynaptic density membrane	GO:0099146	0.00330865	2.48035	9	826	4	17290
GO:CC	integral component of postsynaptic density membrane	GO:0099061	0.00330865	2.48035	9	826	4	17290
GO:CC	mitochondrial membrane	GO:0031966	0.00456806	2.34027	573	826	45	17290
GO:CC	exocytic vesicle membrane	GO:0099501	0.00498441	2.30239	53	826	9	17290
GO:CC	synaptic vesicle membrane	GO:0030672	0.00498441	2.30239	53	826	9	17290
GO:CC	intrinsic component of synaptic vesicle membrane	GO:0098563	0.00561405	2.25072	17	826	5	17290
GO:CC	immunological synapse	GO:0001772	0.00568868	2.24499	34	826	7	17290
GO:CC	platelet alpha granule lumen	GO:0031093	0.00640762	2.1933	66	826	10	17290
GO:CC	vacuolar proton-transporting V-type ATPase complex	GO:0016471	0.007247	2.13984	18	826	5	17290
GO:CC	MHC protein complex	GO:0042611	0.007247	2.13984	18	826	5	17290
GO:CC	Golgi medial cisterna	GO:0005797	0.00748947	2.12555	11	826	4	17290
GO:CC	Golgi-associated vesicle membrane	GO:0030660	0.00776684	2.10976	46	826	8	17290
GO:CC	endoplasmic reticulum lumen	GO:0005788	0.00807936	2.09262	288	826	26	17290
GO:CC	specific granule	GO:0042581	0.00827409	2.08228	158	826	17	17290
GO:CC	integrator complex	GO:0032039	0.00987307	2.00555	28	826	6	17290
GO:CC	sarcoglycan complex	GO:0016012	0.0105768	1.97565	6	826	3	17290
GO:CC	zymogen granule membrane	GO:0042589	0.0105768	1.97565	6	826	3	17290
GO:CC	zymogen granule	GO:0042588	0.0105768	1.97565	6	826	3	17290
GO:CC	organelle inner membrane	GO:0019866	0.0107412	1.96895	453	826	36	17290
GO:CC	retromer complex	GO:0030904	0.0111933	1.95104	20	826	5	17290
GO:CC	organelle membrane contact site	GO:0044232	0.0117153	1.93125	39	826	7	17290
GO:CC	intrinsic component of postsynaptic specialization membrane	GO:0098948	0.0128427	1.89134	13	826	4	17290
GO:CC	SAM complex	GO:0001401	0.0128427	1.89134	13	826	4	17290
GO:CC	integral component of postsynaptic specialization membrane	GO:0099060	0.0128427	1.89134	13	826	4	17290
GO:CC	MIB complex	GO:0140275	0.0128427	1.89134	13	826	4	17290
GO:CC	clathrin-coated endocytic vesicle	GO:0045334	0.0128427	1.89134	86	826	11	17290
GO:CC	mitochondrial envelope	GO:0005740	0.0128427	1.89134	610	826	45	17290
GO:CC	integral component of synaptic vesicle membrane	GO:0030285	0.0128427	1.89134	13	826	4	17290
GO:CC	synapse	GO:0045202	0.0130283	1.88511	628	826	46	17290
GO:CC	integral component of mitochondrial inner membrane	GO:0031305	0.0148034	1.82964	52	826	8	17290
GO:CC	mitochondrial outer membrane translocase complex	GO:0005742	0.0156627	1.80513	22	826	5	17290
GO:CC	proton-transporting ATP synthase complex, catalytic core F(1)	GO:0045261	0.0156627	1.80513	7	826	3	17290
GO:CC	dystroglycan complex	GO:0016011	0.0156627	1.80513	7	826	3	17290
GO:CC	intrinsic component of mitochondrial inner membrane	GO:0031304	0.0163129	1.78747	53	826	8	17290
GO:CC	Golgi transport complex	GO:0017119	0.0165718	1.78063	14	826	4	17290
GO:CC	specific granule membrane	GO:0035579	0.0171868	1.76481	90	826	11	17290
GO:CC	microbody membrane	GO:0031903	0.0179285	1.74646	54	826	8	17290
GO:CC	peroxisomal membrane	GO:0005778	0.0179285	1.74646	54	826	8	17290
GO:CC	outer mitochondrial membrane protein complex	GO:0098799	0.018509	1.73262	23	826	5	17290
GO:CC	perinuclear region of cytoplasm	GO:0048471	0.0185897	1.73073	440	826	34	17290
GO:CC	extrinsic component of endoplasmic reticulum membrane	GO:0042406	0.0226597	1.64475	8	826	3	17290
GO:CC	condensin complex	GO:0000796	0.0226597	1.64475	8	826	3	17290
GO:CC	tertiary granule	GO:0070820	0.0226597	1.64475	163	826	16	17290
GO:CC	autophagosome	GO:0005776	0.0238535	1.62245	69	826	9	17290
GO:CC	mitochondrial inner membrane	GO:0005743	0.0246018	1.60903	416	826	32	17290
GO:CC	nuclear envelope	GO:0005635	0.0254983	1.59349	368	826	29	17290
GO:CC	lumenal side of endoplasmic reticulum membrane	GO:0098553	0.0254983	1.59349	25	826	5	17290
GO:CC	integral component of lumenal side of endoplasmic reticulum membrane	GO:0071556	0.0254983	1.59349	25	826	5	17290
GO:CC	integral component of postsynaptic membrane	GO:0099055	0.0255936	1.59187	16	826	4	17290
GO:CC	clathrin-coated vesicle membrane	GO:0030665	0.0296367	1.52817	98	826	11	17290
GO:CC	MHC class I peptide loading complex	GO:0042824	0.0308225	1.51113	9	826	3	17290
GO:CC	COPI-coated vesicle membrane	GO:0030663	0.0310148	1.50843	17	826	4	17290
GO:CC	intrinsic component of postsynaptic membrane	GO:0098936	0.0310148	1.50843	17	826	4	17290
GO:CC	mitochondrial matrix	GO:0005759	0.0323191	1.49054	426	826	32	17290
GO:CC	postsynaptic density membrane	GO:0098839	0.0397007	1.4012	28	826	5	17290
GO:CC	proton-transporting two-sector ATPase complex, catalytic domain	GO:0033178	0.0411488	1.38564	10	826	3	17290
GO:CC	Hrd1p ubiquitin ligase complex	GO:0000836	0.0411488	1.38564	10	826	3	17290
GO:CC	mitochondria-associated endoplasmic reticulum membrane	GO:0044233	0.045605	1.34099	19	826	4	17290
REAC	Intra-Golgi traffic	REAC:R-HSA-6811438	5.11091e-08	7.2915	44	575	17	10622
REAC	Asparagine N-linked glycosylation	REAC:R-HSA-446203	1.16442e-07	6.93389	305	575	46	10622
REAC	Intra-Golgi and retrograde Golgi-to-ER traffic	REAC:R-HSA-6811442	3.38425e-07	6.47054	203	575	35	10622
REAC	Membrane Trafficking	REAC:R-HSA-199991	2.41132e-06	5.61775	625	575	69	10622
REAC	Retrograde transport at the Trans-Golgi-Network	REAC:R-HSA-6811440	5.95779e-06	5.22492	49	575	15	10622
REAC	ER to Golgi Anterograde Transport	REAC:R-HSA-199977	4.61218e-05	4.33609	155	575	26	10622
REAC	Diseases of glycosylation	REAC:R-HSA-3781865	7.65674e-05	4.11596	140	575	24	10622
REAC	Transport to the Golgi and subsequent modification	REAC:R-HSA-948021	0.000119391	3.92303	186	575	28	10622
REAC	Vesicle-mediated transport	REAC:R-HSA-5653656	0.000119559	3.92242	719	575	70	10622
REAC	COPI-mediated anterograde transport	REAC:R-HSA-6807878	0.000237165	3.62495	102	575	19	10622
REAC	Diseases of metabolism	REAC:R-HSA-5668914	0.000246213	3.60869	241	575	32	10622
REAC	COPII-mediated vesicle transport	REAC:R-HSA-204005	0.000268075	3.57174	68	575	15	10622
REAC	Cristae formation	REAC:R-HSA-8949613	0.000303907	3.51726	31	575	10	10622
REAC	RAB geranylgeranylation	REAC:R-HSA-8873719	0.000550166	3.25951	64	575	14	10622
REAC	Transport of small molecules	REAC:R-HSA-382551	0.00115505	2.9374	720	575	66	10622
REAC	Diseases associated with N-glycosylation of proteins	REAC:R-HSA-3781860	0.00124352	2.90535	17	575	7	10622
REAC	Antigen Presentation: Folding, assembly and peptide loading of class I MHC	REAC:R-HSA-983170	0.002466	2.60801	25	575	8	10622
REAC	Cargo concentration in the ER	REAC:R-HSA-5694530	0.00295884	2.52888	33	575	9	10622
REAC	Endosomal/Vacuolar pathway	REAC:R-HSA-1236977	0.00915758	2.03822	11	575	5	10622
REAC	Iron uptake and transport	REAC:R-HSA-917937	0.0109756	1.95957	57	575	11	10622
REAC	Pre-NOTCH Processing in Golgi	REAC:R-HSA-1912420	0.0122237	1.9128	18	575	6	10622
REAC	Attachment of GPI anchor to uPAR	REAC:R-HSA-162791	0.0122237	1.9128	7	575	4	10622
REAC	TP53 Regulates Transcription of Death Receptors and Ligands	REAC:R-HSA-6803211	0.0122237	1.9128	12	575	5	10622
REAC	Formation of ATP by chemiosmotic coupling	REAC:R-HSA-163210	0.0122237	1.9128	18	575	6	10622
REAC	TP53 Regulates Transcription of Cell Death Genes	REAC:R-HSA-5633008	0.0216528	1.66449	44	575	9	10622
REAC	Response to elevated platelet cytosolic Ca2+	REAC:R-HSA-76005	0.0270631	1.56762	130	575	17	10622
REAC	Maturation of spike protein	REAC:R-HSA-9694548	0.0301436	1.5208	29	575	7	10622
REAC	TGF-beta receptor signaling activates SMADs	REAC:R-HSA-2173789	0.0362983	1.44011	30	575	7	10622
REAC	Transferrin endocytosis and recycling	REAC:R-HSA-917977	0.0420184	1.37656	31	575	7	10622
REAC	IRE1alpha activates chaperones	REAC:R-HSA-381070	0.0420184	1.37656	49	575	9	10622

## Sheet: 5D - Li
Supplementary Table 5D. Functions enriched in AP-MS based network from Li et al.
Source	Term name	Term ID	Adjusted P-value (FDR)	Adjusted P-value (-log10)	Term size	Query size	Intersection size	Effective domain size
GO:MF	intramolecular oxidoreductase activity, transposing S-S bonds	GO:0016864	0.00039232	3.40636	14	277	5	17371
GO:MF	protein disulfide isomerase activity	GO:0003756	0.00039232	3.40636	14	277	5	17371
GO:MF	translation regulator activity	GO:0045182	0.00048912	3.31058	118	277	11	17371
GO:MF	nuclear export signal receptor activity	GO:0005049	0.0021188	2.67391	11	277	4	17371
GO:MF	annealing activity	GO:0097617	0.00269003	2.57024	12	277	4	17371
GO:MF	RNA strand annealing activity	GO:0033592	0.00325626	2.48728	5	277	3	17371
GO:MF	structural constituent of nuclear pore	GO:0017056	0.00367295	2.43498	26	277	5	17371
GO:MF	nucleocytoplasmic carrier activity	GO:0140142	0.00400437	2.39747	27	277	5	17371
GO:MF	proton-transporting ATP synthase activity, rotational mechanism	GO:0046933	0.00598477	2.22295	16	277	4	17371
GO:MF	isomerase activity	GO:0016853	0.00927043	2.0329	127	277	9	17371
GO:MF	unfolded protein binding	GO:0051082	0.00936081	2.02869	102	277	8	17371
GO:MF	single-stranded RNA binding	GO:0003727	0.0101511	1.99349	81	277	7	17371
GO:MF	proton transmembrane transporter activity	GO:0015078	0.0101511	1.99349	108	277	8	17371
GO:MF	proton channel activity	GO:0015252	0.0101511	1.99349	21	277	4	17371
GO:MF	sphingolipid binding	GO:0046625	0.0106688	1.97188	22	277	4	17371
GO:MF	microtubule binding	GO:0008017	0.0112788	1.94774	235	277	12	17371
GO:MF	protein carrier activity	GO:0140597	0.0138865	1.85741	42	277	5	17371
GO:MF	intramolecular oxidoreductase activity	GO:0016860	0.0149146	1.82639	43	277	5	17371
GO:MF	hexosyltransferase activity	GO:0016758	0.0155134	1.80929	184	277	10	17371
GO:MF	dynactin binding	GO:0034452	0.0155134	1.80929	12	277	3	17371
GO:MF	glycosyltransferase activity	GO:0016757	0.0155134	1.80929	251	277	12	17371
GO:MF	tubulin binding	GO:0015631	0.0162454	1.78927	329	277	14	17371
GO:MF	peptidyl-prolyl cis-trans isomerase activity	GO:0003755	0.0172192	1.76399	28	277	4	17371
GO:MF	translation factor activity, RNA binding	GO:0008135	0.0172192	1.76399	71	277	6	17371
GO:MF	double-stranded RNA binding	GO:0003725	0.018485	1.73318	73	277	6	17371
GO:MF	cis-trans isomerase activity	GO:0016859	0.0235765	1.62752	31	277	4	17371
GO:MF	GTPase binding	GO:0051020	0.0252769	1.59728	203	277	10	17371
GO:MF	voltage-gated anion channel activity	GO:0008308	0.0291063	1.53601	16	277	3	17371
GO:MF	ribonucleoprotein complex binding	GO:0043021	0.0291063	1.53601	110	277	7	17371
GO:MF	small GTPase binding	GO:0031267	0.0322379	1.49163	177	277	9	17371
GO:MF	ion channel binding	GO:0044325	0.0338972	1.46984	114	277	7	17371
GO:MF	peroxiredoxin activity	GO:0051920	0.0340046	1.46846	5	277	2	17371
GO:MF	thioredoxin peroxidase activity	GO:0008379	0.0340046	1.46846	5	277	2	17371
GO:MF	p53 binding	GO:0002039	0.0360453	1.44315	60	277	5	17371
GO:MF	cyclosporin A binding	GO:0016018	0.042156	1.37514	20	277	3	17371
GO:MF	microtubule plus-end binding	GO:0051010	0.042156	1.37514	20	277	3	17371
GO:MF	translation regulator activity, nucleic acid binding	GO:0090079	0.042156	1.37514	93	277	6	17371
GO:MF	molecular carrier activity	GO:0140104	0.042156	1.37514	63	277	5	17371
GO:MF	ligase activity	GO:0016874	0.042156	1.37514	153	277	8	17371
GO:MF	oxidoreductase activity, acting on a heme group of donors	GO:0016675	0.042156	1.37514	20	277	3	17371
GO:MF	MutLalpha complex binding	GO:0032405	0.042156	1.37514	6	277	2	17371
GO:MF	DNA insertion or deletion binding	GO:0032135	0.042156	1.37514	6	277	2	17371
GO:MF	oligosaccharyl transferase activity	GO:0004576	0.042156	1.37514	6	277	2	17371
GO:MF	cytochrome-c oxidase activity	GO:0004129	0.042156	1.37514	20	277	3	17371
GO:MF	ATPase, acting on DNA	GO:0008094	0.0466474	1.33117	127	277	7	17371
GO:MF	UDP-glycosyltransferase activity	GO:0008194	0.0499825	1.30118	129	277	7	17371
GO:BP	response to endoplasmic reticulum stress	GO:0034976	8.80885e-08	7.05508	272	267	23	16592
GO:BP	ATP metabolic process	GO:0046034	8.25337e-06	5.08337	267	267	20	16592
GO:BP	protein folding	GO:0006457	1.71733e-05	4.76515	203	267	17	16592
GO:BP	response to topologically incorrect protein	GO:0035966	7.6716e-05	4.11511	176	267	15	16592
GO:BP	protein localization to centrosome	GO:0071539	9.17233e-05	4.03752	28	267	7	16592
GO:BP	protein localization to microtubule organizing center	GO:1905508	0.00012274	3.91101	30	267	7	16592
GO:BP	protein N-linked glycosylation via asparagine	GO:0018279	0.00012274	3.91101	30	267	7	16592
GO:BP	peptidyl-asparagine modification	GO:0018196	0.00013103	3.88263	31	267	7	16592
GO:BP	protein localization to microtubule cytoskeleton	GO:0072698	0.00013103	3.88263	45	267	8	16592
GO:BP	response to heat	GO:0009408	0.00013103	3.88263	120	267	12	16592
GO:BP	carbohydrate derivative metabolic process	GO:1901135	0.000136158	3.86596	994	267	38	16592
GO:BP	Golgi vesicle transport	GO:0048193	0.000140414	3.85259	404	267	22	16592
GO:BP	protein localization to cytoskeleton	GO:0044380	0.000140414	3.85259	47	267	8	16592
GO:BP	ERAD pathway	GO:0036503	0.000140414	3.85259	102	267	11	16592
GO:BP	tRNA export from nucleus	GO:0006409	0.000146181	3.83511	34	267	7	16592
GO:BP	tRNA-containing ribonucleoprotein complex export from nucleus	GO:0071431	0.000146181	3.83511	34	267	7	16592
GO:BP	response to temperature stimulus	GO:0009266	0.000146181	3.83511	149	267	13	16592
GO:BP	response to abiotic stimulus	GO:0009628	0.000189256	3.72295	824	267	33	16592
GO:BP	tRNA transport	GO:0051031	0.000233505	3.6317	37	267	7	16592
GO:BP	ncRNA export from nucleus	GO:0097064	0.000262169	3.58142	38	267	7	16592
GO:BP	intracellular transport of virus	GO:0075733	0.000289036	3.53905	55	267	8	16592
GO:BP	regulation of catabolic process	GO:0009894	0.000328622	3.4833	939	267	35	16592
GO:BP	glycolytic process	GO:0006096	0.000435969	3.36054	99	267	10	16592
GO:BP	ATP generation from ADP	GO:0006757	0.000449536	3.34724	100	267	10	16592
GO:BP	generation of precursor metabolites and energy	GO:0006091	0.000476656	3.3218	423	267	21	16592
GO:BP	ADP metabolic process	GO:0046031	0.000481186	3.31769	102	267	10	16592
GO:BP	microtubule cytoskeleton organization involved in mitosis	GO:1902850	0.000481186	3.31769	203	267	14	16592
GO:BP	intracellular protein transport	GO:0006886	0.000481186	3.31769	842	267	32	16592
GO:BP	ubiquitin-dependent ERAD pathway	GO:0030433	0.000492955	3.30719	81	267	9	16592
GO:BP	cellular response to heat	GO:0034605	0.000499197	3.30173	103	267	10	16592
GO:BP	transport of virus	GO:0046794	0.000504403	3.29722	62	267	8	16592
GO:BP	purine ribonucleoside diphosphate metabolic process	GO:0009179	0.000552076	3.258	105	267	10	16592
GO:BP	purine nucleoside diphosphate metabolic process	GO:0009135	0.000574345	3.24083	106	267	10	16592
GO:BP	response to unfolded protein	GO:0006986	0.000574345	3.24083	155	267	12	16592
GO:BP	nucleoside diphosphate phosphorylation	GO:0006165	0.0006234	3.20523	108	267	10	16592
GO:BP	multi-organism localization	GO:1902579	0.0006234	3.20523	65	267	8	16592
GO:BP	multi-organism transport	GO:0044766	0.0006234	3.20523	65	267	8	16592
GO:BP	ribonucleoside diphosphate metabolic process	GO:0009185	0.0006234	3.20523	108	267	10	16592
GO:BP	nucleotide phosphorylation	GO:0046939	0.000650233	3.18693	109	267	10	16592
GO:BP	pyruvate metabolic process	GO:0006090	0.000650233	3.18693	133	267	11	16592
GO:BP	mitotic spindle organization	GO:0007052	0.000745501	3.12755	189	267	13	16592
GO:BP	regulation of gene silencing by RNA	GO:0060966	0.000897086	3.04717	114	267	10	16592
GO:BP	regulation of posttranscriptional gene silencing	GO:0060147	0.000897086	3.04717	114	267	10	16592
GO:BP	cristae formation	GO:0042407	0.00102985	2.98723	35	267	6	16592
GO:BP	ciliary basal body-plasma membrane docking	GO:0097711	0.00124893	2.90346	95	267	9	16592
GO:BP	nucleoside diphosphate metabolic process	GO:0009132	0.00146361	2.83458	122	267	10	16592
GO:BP	mitochondrial ATP synthesis coupled proton transport	GO:0042776	0.00146361	2.83458	23	267	5	16592
GO:BP	mitochondrial calcium ion transmembrane transport	GO:0006851	0.00146361	2.83458	23	267	5	16592
GO:BP	spindle organization	GO:0007051	0.0015362	2.81355	237	267	14	16592
GO:BP	establishment of RNA localization	GO:0051236	0.00161972	2.79056	151	267	11	16592
GO:BP	protein demannosylation	GO:0036507	0.00161972	2.79056	24	267	5	16592
GO:BP	protein alpha-1,2-demannosylation	GO:0036508	0.00161972	2.79056	24	267	5	16592
GO:BP	vesicle-mediated transport to the plasma membrane	GO:0098876	0.0018039	2.74379	127	267	10	16592
GO:BP	regulation of cellular response to heat	GO:1900034	0.0018039	2.74379	79	267	8	16592
GO:BP	energy coupled proton transport, down electrochemical gradient	GO:0015985	0.00186131	2.73018	25	267	5	16592
GO:BP	microtubule anchoring at microtubule organizing center	GO:0072393	0.00186131	2.73018	13	267	4	16592
GO:BP	ATP synthesis coupled proton transport	GO:0015986	0.00186131	2.73018	25	267	5	16592
GO:BP	protein-containing complex localization	GO:0031503	0.00192493	2.71559	245	267	14	16592
GO:BP	ribonucleoprotein complex export from nucleus	GO:0071426	0.00192493	2.71559	129	267	10	16592
GO:BP	ribonucleotide metabolic process	GO:0009259	0.00193987	2.71223	345	267	17	16592
GO:BP	RNA localization	GO:0006403	0.00194167	2.71182	185	267	12	16592
GO:BP	ribonucleoprotein complex localization	GO:0071166	0.00195213	2.70949	130	267	10	16592
GO:BP	regulation of cellular catabolic process	GO:0031329	0.00195213	2.70949	810	267	29	16592
GO:BP	regulation of G2/M transition of mitotic cell cycle	GO:0010389	0.00211618	2.67445	188	267	12	16592
GO:BP	regulation of gene silencing	GO:0060968	0.00211618	2.67445	132	267	10	16592
GO:BP	nuclear export	GO:0051168	0.00211618	2.67445	188	267	12	16592
GO:BP	centriole-centriole cohesion	GO:0010457	0.00220395	2.6568	14	267	4	16592
GO:BP	ribose phosphate metabolic process	GO:0019693	0.00238649	2.62224	354	267	17	16592
GO:BP	calcium ion transmembrane transport	GO:0070588	0.00279043	2.55433	225	267	13	16592
GO:BP	carbohydrate catabolic process	GO:0016052	0.00289946	2.53768	166	267	11	16592
GO:BP	transcription-dependent tethering of RNA polymerase II gene DNA at nuclear periphery	GO:0000972	0.00289946	2.53768	6	267	3	16592
GO:BP	regulation of cell cycle G2/M phase transition	GO:1902749	0.0029351	2.53238	196	267	12	16592
GO:BP	nucleocytoplasmic transport	GO:0006913	0.00309167	2.50981	294	267	15	16592
GO:BP	regulation of gene silencing by miRNA	GO:0060964	0.00309167	2.50981	113	267	9	16592
GO:BP	purine nucleotide metabolic process	GO:0006163	0.00310128	2.50846	364	267	17	16592
GO:BP	nuclear transport	GO:0051169	0.00337656	2.47153	297	267	15	16592
GO:BP	purine ribonucleotide metabolic process	GO:0009150	0.00404384	2.39321	337	267	16	16592
GO:BP	viral gene expression	GO:0019080	0.00408601	2.3887	236	267	13	16592
GO:BP	'de novo' posttranslational protein folding	GO:0051084	0.00418305	2.37851	31	267	5	16592
GO:BP	glycoprotein metabolic process	GO:0009100	0.00449269	2.34749	377	267	17	16592
GO:BP	nucleic acid transport	GO:0050657	0.00462501	2.33489	148	267	10	16592
GO:BP	RNA transport	GO:0050658	0.00462501	2.33489	148	267	10	16592
GO:BP	protein deglycosylation	GO:0006517	0.00469729	2.32815	32	267	5	16592
GO:BP	G2/M transition of mitotic cell cycle	GO:0000086	0.00473478	2.3247	241	267	13	16592
GO:BP	protein N-linked glycosylation	GO:0006487	0.00489719	2.31005	72	267	7	16592
GO:BP	purine-containing compound metabolic process	GO:0072521	0.0049513	2.30528	382	267	17	16592
GO:BP	centrosome cycle	GO:0007098	0.00518739	2.28505	123	267	9	16592
GO:BP	plasma membrane bounded cell projection assembly	GO:0120031	0.00580212	2.23641	542	267	21	16592
GO:BP	peptidyl-lysine hydroxylation	GO:0017185	0.00650651	2.18665	8	267	3	16592
GO:BP	protein localization to organelle	GO:0033365	0.00650855	2.18652	842	267	28	16592
GO:BP	non-motile cilium assembly	GO:1905515	0.00650855	2.18652	35	267	5	16592
GO:BP	'de novo' protein folding	GO:0006458	0.00650855	2.18652	35	267	5	16592
GO:BP	cell cycle G2/M phase transition	GO:0044839	0.00650855	2.18652	251	267	13	16592
GO:BP	RNA export from nucleus	GO:0006405	0.00650855	2.18652	128	267	9	16592
GO:BP	chaperone-mediated protein folding	GO:0061077	0.0069043	2.16088	55	267	6	16592
GO:BP	organelle localization by membrane tethering	GO:0140056	0.0069043	2.16088	158	267	10	16592
GO:BP	nucleotide metabolic process	GO:0009117	0.00700193	2.15478	435	267	18	16592
GO:BP	microtubule cytoskeleton organization	GO:0000226	0.0070032	2.1547	594	267	22	16592
GO:BP	cell projection assembly	GO:0030031	0.00729271	2.13711	556	267	21	16592
GO:BP	inner mitochondrial membrane organization	GO:0007007	0.00792711	2.10089	57	267	6	16592
GO:BP	oxidative phosphorylation	GO:0006119	0.00795635	2.09929	133	267	9	16592
GO:BP	viral process	GO:0016032	0.00873367	2.0588	566	267	21	16592
GO:BP	microtubule organizing center organization	GO:0031023	0.00873367	2.0588	135	267	9	16592
GO:BP	organelle localization	GO:0051640	0.00873367	2.0588	566	267	21	16592
GO:BP	nucleoside phosphate metabolic process	GO:0006753	0.00873367	2.0588	446	267	18	16592
GO:BP	membrane docking	GO:0022406	0.00945521	2.02433	167	267	10	16592
GO:BP	microtubule anchoring	GO:0034453	0.00945521	2.02433	22	267	4	16592
GO:BP	viral protein processing	GO:0019082	0.00945521	2.02433	39	267	5	16592
GO:BP	regulation of cell cycle phase transition	GO:1901987	0.00945521	2.02433	490	267	19	16592
GO:BP	Golgi to plasma membrane transport	GO:0006893	0.00952414	2.02117	60	267	6	16592
GO:BP	aerobic respiration	GO:0009060	0.00952414	2.02117	168	267	10	16592
GO:BP	regulation of mitotic cell cycle phase transition	GO:1901990	0.00952414	2.02117	413	267	17	16592
GO:BP	protein import into nucleus	GO:0006606	0.0101607	1.99307	111	267	8	16592
GO:BP	mitotic cell cycle process	GO:1903047	0.0102343	1.98994	877	267	28	16592
GO:BP	microtubule organizing center localization	GO:0061842	0.0105118	1.97832	23	267	4	16592
GO:BP	centrosome localization	GO:0051642	0.0105118	1.97832	23	267	4	16592
GO:BP	cellular response to hydroxyurea	GO:0072711	0.0105118	1.97832	10	267	3	16592
GO:BP	post-Golgi vesicle-mediated transport	GO:0006892	0.0112288	1.94967	142	267	9	16592
GO:BP	mRNA transport	GO:0051028	0.013067	1.88382	116	267	8	16592
GO:BP	protein folding in endoplasmic reticulum	GO:0034975	0.0135551	1.8679	11	267	3	16592
GO:BP	response to hydroxyurea	GO:0072710	0.0135551	1.8679	11	267	3	16592
GO:BP	peptidyl-proline modification	GO:0018208	0.0135551	1.8679	43	267	5	16592
GO:BP	vesicle transport along microtubule	GO:0047496	0.0135551	1.8679	43	267	5	16592
GO:BP	microtubule anchoring at centrosome	GO:0034454	0.0135551	1.8679	11	267	3	16592
GO:BP	proteasomal protein catabolic process	GO:0010498	0.0136593	1.86457	470	267	18	16592
GO:BP	establishment of mitotic spindle orientation	GO:0000132	0.0136593	1.86457	25	267	4	16592
GO:BP	protein hydroxylation	GO:0018126	0.0136593	1.86457	25	267	4	16592
GO:BP	ATP biosynthetic process	GO:0006754	0.014336	1.84357	44	267	5	16592
GO:BP	carbohydrate derivative biosynthetic process	GO:1901137	0.0153498	1.8139	600	267	21	16592
GO:BP	chaperone cofactor-dependent protein refolding	GO:0051085	0.0154226	1.81184	26	267	4	16592
GO:BP	nucleobase-containing small molecule metabolic process	GO:0055086	0.015426	1.81175	518	267	19	16592
GO:BP	organelle transport along microtubule	GO:0072384	0.0155094	1.8094	68	267	6	16592
GO:BP	vesicle cytoskeletal trafficking	GO:0099518	0.0155094	1.8094	68	267	6	16592
GO:BP	cilium organization	GO:0044782	0.0160997	1.79318	401	267	16	16592
GO:BP	purine ribonucleoside triphosphate biosynthetic process	GO:0009206	0.016208	1.79027	46	267	5	16592
GO:BP	purine nucleoside triphosphate biosynthetic process	GO:0009145	0.016208	1.79027	46	267	5	16592
GO:BP	cellular response to topologically incorrect protein	GO:0035967	0.0168194	1.77419	154	267	9	16592
GO:BP	positive regulation of cellular catabolic process	GO:0031331	0.0168194	1.77419	404	267	16	16592
GO:BP	protein sumoylation	GO:0016925	0.0172329	1.76364	70	267	6	16592
GO:BP	regulation of glycolytic process	GO:0006110	0.0184232	1.73464	71	267	6	16592
GO:BP	retrograde protein transport, ER to cytosol	GO:0030970	0.0184232	1.73464	28	267	4	16592
GO:BP	endoplasmic reticulum to cytosol transport	GO:1903513	0.0184232	1.73464	28	267	4	16592
GO:BP	nucleobase-containing compound transport	GO:0015931	0.0184232	1.73464	189	267	10	16592
GO:BP	DNA-dependent DNA replication maintenance of fidelity	GO:0045005	0.0186172	1.73008	48	267	5	16592
GO:BP	ribonucleoside triphosphate biosynthetic process	GO:0009201	0.0202315	1.69397	49	267	5	16592
GO:BP	establishment of organelle localization	GO:0051656	0.0213518	1.67057	376	267	15	16592
GO:BP	protein export from nucleus	GO:0006611	0.0218163	1.66122	50	267	5	16592
GO:BP	microtubule polymerization	GO:0046785	0.0218163	1.66122	74	267	6	16592
GO:BP	regulation of mRNA stability	GO:0043488	0.0221108	1.6554	229	267	11	16592
GO:BP	cellular respiration	GO:0045333	0.0223048	1.6516	195	267	10	16592
GO:BP	import into nucleus	GO:0051170	0.0224314	1.64914	131	267	8	16592
GO:BP	establishment of mitotic spindle localization	GO:0040001	0.0226207	1.64549	30	267	4	16592
GO:BP	microtubule-based process	GO:0007017	0.022687	1.64422	805	267	25	16592
GO:BP	cilium assembly	GO:0060271	0.0238916	1.62176	382	267	15	16592
GO:BP	transport along microtubule	GO:0010970	0.0248887	1.604	134	267	8	16592
GO:BP	establishment of spindle orientation	GO:0051294	0.0248887	1.604	31	267	4	16592
GO:BP	regulation of carbohydrate catabolic process	GO:0043470	0.0248887	1.604	77	267	6	16592
GO:BP	positive regulation of macroautophagy	GO:0016239	0.0248887	1.604	52	267	5	16592
GO:BP	regulation of mRNA catabolic process	GO:0061013	0.0256931	1.59018	236	267	11	16592
GO:BP	mitochondrial transmembrane transport	GO:1990542	0.0277515	1.55671	107	267	7	16592
GO:BP	regulation of RNA stability	GO:0043487	0.0289027	1.53906	240	267	11	16592
GO:BP	regulation of mRNA metabolic process	GO:1903311	0.0289027	1.53906	353	267	14	16592
GO:BP	proton transmembrane transport	GO:1902600	0.0290617	1.53668	80	267	6	16592
GO:BP	mitochondrial membrane organization	GO:0007006	0.0294747	1.53055	139	267	8	16592
GO:BP	microtubule polymerization or depolymerization	GO:0031109	0.0300167	1.52264	109	267	7	16592
GO:BP	viral life cycle	GO:0019058	0.0302242	1.51965	317	267	13	16592
GO:BP	protein import	GO:0017038	0.030638	1.51374	173	267	9	16592
GO:BP	cytoskeleton-dependent intracellular transport	GO:0030705	0.0317126	1.49877	174	267	9	16592
GO:BP	proteolysis involved in cellular protein catabolic process	GO:0051603	0.0319714	1.49524	653	267	21	16592
GO:BP	mRNA export from nucleus	GO:0006406	0.0319805	1.49512	111	267	7	16592
GO:BP	calcium ion transport	GO:0006816	0.0319805	1.49512	320	267	13	16592
GO:BP	mRNA-containing ribonucleoprotein complex export from nucleus	GO:0071427	0.0319805	1.49512	111	267	7	16592
GO:BP	cell cycle phase transition	GO:0044770	0.0331416	1.47963	612	267	20	16592
GO:BP	microtubule nucleation	GO:0007020	0.0347049	1.45961	35	267	4	16592
GO:BP	positive regulation of autophagy	GO:0010508	0.0349011	1.45716	113	267	7	16592
GO:BP	aspartate family amino acid biosynthetic process	GO:0009067	0.0349083	1.45707	17	267	3	16592
GO:BP	purine ribonucleoside triphosphate metabolic process	GO:0009205	0.0349083	1.45707	58	267	5	16592
GO:BP	nucleoside triphosphate biosynthetic process	GO:0009142	0.0349083	1.45707	58	267	5	16592
GO:BP	ubiquitin-dependent glycoprotein ERAD pathway	GO:0097466	0.0357061	1.44726	5	267	2	16592
GO:BP	positive regulation of histone ubiquitination	GO:0033184	0.0357061	1.44726	5	267	2	16592
GO:BP	protein deglycosylation involved in glycoprotein catabolic process	GO:0035977	0.0357061	1.44726	5	267	2	16592
GO:BP	mannose trimming involved in glycoprotein ERAD pathway	GO:1904382	0.0357061	1.44726	5	267	2	16592
GO:BP	activation of protein kinase C activity	GO:1990051	0.0357061	1.44726	5	267	2	16592
GO:BP	regulation of histone H2B ubiquitination	GO:2001166	0.0357061	1.44726	5	267	2	16592
GO:BP	mitotic cell cycle phase transition	GO:0044772	0.0357061	1.44726	532	267	18	16592
GO:BP	carboxylic acid metabolic process	GO:0019752	0.0358277	1.44578	892	267	26	16592
GO:BP	regulation of cardiac conduction	GO:1903779	0.0361554	1.44183	59	267	5	16592
GO:BP	mRNA catabolic process	GO:0006402	0.0361629	1.44174	367	267	14	16592
GO:BP	regulation of macroautophagy	GO:0016241	0.0368782	1.43323	147	267	8	16592
GO:BP	mitotic cell cycle	GO:0000278	0.0399646	1.39832	995	267	28	16592
GO:BP	purine nucleoside triphosphate metabolic process	GO:0009144	0.0411373	1.38576	61	267	5	16592
GO:BP	exocytosis	GO:0006887	0.0413078	1.38397	810	267	24	16592
GO:BP	proteasome-mediated ubiquitin-dependent protein catabolic process	GO:0043161	0.042059	1.37614	415	267	15	16592
GO:BP	cell redox homeostasis	GO:0045454	0.043022	1.36631	38	267	4	16592
GO:BP	ribonucleoside triphosphate metabolic process	GO:0009199	0.043233	1.36418	62	267	5	16592
GO:BP	response to hypoxia	GO:0001666	0.0440408	1.35614	222	267	10	16592
GO:BP	modulation by host of viral genome replication	GO:0044827	0.0442131	1.35445	19	267	3	16592
GO:BP	endoplasmic reticulum mannose trimming	GO:1904380	0.0442131	1.35445	19	267	3	16592
GO:BP	mitochondrion organization	GO:0007005	0.0442438	1.35415	503	267	17	16592
GO:BP	positive regulation of catabolic process	GO:0009896	0.044583	1.35083	461	267	16	16592
GO:BP	microtubule-based transport	GO:0099111	0.0462351	1.33503	154	267	8	16592
GO:BP	regulation of intracellular transport	GO:0032386	0.0462351	1.33503	300	267	12	16592
GO:BP	response to glycoprotein	GO:1904587	0.0482806	1.31623	6	267	2	16592
GO:BP	lipophagy	GO:0061724	0.0482806	1.31623	6	267	2	16592
GO:BP	response to decreased oxygen levels	GO:0036293	0.0482806	1.31623	226	267	10	16592
GO:BP	glycoprotein biosynthetic process	GO:0009101	0.0490325	1.30952	303	267	12	16592
GO:BP	cellular response to misfolded protein	GO:0071218	0.0491406	1.30856	20	267	3	16592
GO:BP	mitochondrial electron transport, cytochrome c to oxygen	GO:0006123	0.0491406	1.30856	20	267	3	16592
GO:BP	cellular homeostasis	GO:0019725	0.0492283	1.30778	780	267	23	16592
GO:CC	envelope	GO:0031975	1.67393e-07	6.77626	956	269	41	17290
GO:CC	organelle envelope	GO:0031967	1.67393e-07	6.77626	956	269	41	17290
GO:CC	nuclear envelope	GO:0005635	4.26798e-05	4.36978	368	269	20	17290
GO:CC	inner mitochondrial membrane protein complex	GO:0098800	5.38187e-05	4.26907	139	269	12	17290
GO:CC	endoplasmic reticulum lumen	GO:0005788	8.06607e-05	4.09334	288	269	17	17290
GO:CC	endoplasmic reticulum-Golgi intermediate compartment	GO:0005793	0.000108764	3.96351	102	269	10	17290
GO:CC	kinetochore	GO:0000776	0.000435614	3.3609	96	269	9	17290
GO:CC	endoplasmic reticulum protein-containing complex	GO:0140534	0.000438945	3.35759	121	269	10	17290
GO:CC	nuclear outer membrane-endoplasmic reticulum membrane network	GO:0042175	0.000469821	3.32807	844	269	30	17290
GO:CC	nuclear pore	GO:0005643	0.000486556	3.31287	76	269	8	17290
GO:CC	condensed chromosome, centromeric region	GO:0000779	0.000608248	3.21592	102	269	9	17290
GO:CC	centriolar satellite	GO:0034451	0.000634871	3.19731	103	269	9	17290
GO:CC	chromosome, centromeric region	GO:0000775	0.000854936	3.06807	134	269	10	17290
GO:CC	endoplasmic reticulum subcompartment	GO:0098827	0.000854936	3.06807	836	269	29	17290
GO:CC	chromosomal region	GO:0098687	0.00133967	2.873	266	269	14	17290
GO:CC	organelle inner membrane	GO:0019866	0.00157813	2.80186	453	269	19	17290
GO:CC	endoplasmic reticulum membrane	GO:0005789	0.00158924	2.79881	827	269	28	17290
GO:CC	exocyst	GO:0000145	0.00186649	2.72897	17	269	4	17290
GO:CC	condensed chromosome	GO:0000793	0.0019104	2.71888	180	269	11	17290
GO:CC	mitochondrial protein-containing complex	GO:0098798	0.00338843	2.47	261	269	13	17290
GO:CC	nucleolus	GO:0005730	0.00338843	2.47	828	269	27	17290
GO:CC	proton-transporting ATP synthase complex, coupling factor F(o)	GO:0045263	0.00364503	2.4383	9	269	3	17290
GO:CC	platelet dense tubular network membrane	GO:0031095	0.00364503	2.4383	9	269	3	17290
GO:CC	proton-transporting two-sector ATPase complex, proton-transporting domain	GO:0033177	0.00364503	2.4383	9	269	3	17290
GO:CC	mitochondrial proton-transporting ATP synthase complex, coupling factor F(o)	GO:0000276	0.00364503	2.4383	9	269	3	17290
GO:CC	ubiquitin conjugating enzyme complex	GO:0031371	0.00364503	2.4383	9	269	3	17290
GO:CC	microtubule organizing center	GO:0005815	0.00369558	2.43232	708	269	24	17290
GO:CC	mitochondrial proton-transporting ATP synthase complex	GO:0005753	0.00385419	2.41407	22	269	4	17290
GO:CC	proton-transporting ATP synthase complex	GO:0045259	0.00385419	2.41407	22	269	4	17290
GO:CC	centrosome	GO:0005813	0.00385419	2.41407	583	269	21	17290
GO:CC	supramolecular complex	GO:0099080	0.00454179	2.34277	903	269	28	17290
GO:CC	centriolar subdistal appendage	GO:0120103	0.00454179	2.34277	10	269	3	17290
GO:CC	platelet dense tubular network	GO:0031094	0.00605454	2.21792	11	269	3	17290
GO:CC	mitochondrial envelope	GO:0005740	0.0062725	2.20256	610	269	21	17290
GO:CC	nuclear membrane	GO:0031965	0.00659309	2.18091	218	269	11	17290
GO:CC	kinesin complex	GO:0005871	0.00659309	2.18091	45	269	5	17290
GO:CC	mitochondrial membrane	GO:0031966	0.00674773	2.17084	573	269	20	17290
GO:CC	vesicle tethering complex	GO:0099023	0.00728047	2.13784	70	269	6	17290
GO:CC	mitochondrial inner membrane	GO:0005743	0.00791155	2.10174	416	269	16	17290
GO:CC	centriole	GO:0005814	0.013645	1.86503	109	269	7	17290
GO:CC	microtubule associated complex	GO:0005875	0.0179645	1.74558	147	269	8	17290
GO:CC	Golgi apparatus subcompartment	GO:0098791	0.0179645	1.74558	632	269	20	17290
GO:CC	HULC complex	GO:0033503	0.0187713	1.72651	5	269	2	17290
GO:CC	endoplasmic reticulum chaperone complex	GO:0034663	0.0187713	1.72651	5	269	2	17290
GO:CC	filopodium	GO:0030175	0.0271519	1.5662	66	269	5	17290
GO:CC	polysome	GO:0005844	0.0271519	1.5662	66	269	5	17290
GO:CC	inclusion body	GO:0016234	0.0312199	1.50557	69	269	5	17290
GO:CC	proton-transporting two-sector ATPase complex	GO:0016469	0.0333715	1.47662	44	269	4	17290
GO:CC	proton-transporting ATP synthase complex, catalytic core F(1)	GO:0045261	0.0333715	1.47662	7	269	2	17290
GO:CC	organelle outer membrane	GO:0031968	0.0369238	1.43269	171	269	8	17290
GO:CC	outer membrane	GO:0019867	0.0387523	1.4117	173	269	8	17290
GO:CC	sarcoplasmic reticulum	GO:0016529	0.0430886	1.36564	48	269	4	17290
REAC	Organelle biogenesis and maintenance	REAC:R-HSA-1852241	6.02278e-05	4.2202	293	201	21	10622
REAC	Mitochondrial calcium ion transport	REAC:R-HSA-8949215	6.02278e-05	4.2202	23	201	7	10622
REAC	Regulation of HSF1-mediated heat shock response	REAC:R-HSA-3371453	0.000118753	3.92535	67	201	10	10622
REAC	NEP/NS2 Interacts with the Cellular Export Machinery	REAC:R-HSA-168333	0.00013386	3.87335	29	201	7	10622
REAC	Export of Viral Ribonucleoproteins from Nucleus	REAC:R-HSA-168274	0.000143182	3.84411	30	201	7	10622
REAC	Transport of the SLBP independent Mature mRNA	REAC:R-HSA-159227	0.000152833	3.81578	31	201	7	10622
REAC	Transport of the SLBP Dependant Mature mRNA	REAC:R-HSA-159230	0.000152833	3.81578	32	201	7	10622
REAC	Rev-mediated nuclear export of HIV RNA	REAC:R-HSA-165054	0.000152833	3.81578	32	201	7	10622
REAC	Interactions of Rev with host cellular proteins	REAC:R-HSA-177243	0.000212902	3.67182	34	201	7	10622
REAC	Glycolysis	REAC:R-HSA-70171	0.000305331	3.51523	67	201	9	10622
REAC	Asparagine N-linked glycosylation	REAC:R-HSA-446203	0.000318314	3.49714	305	201	19	10622
REAC	Cellular response to heat stress	REAC:R-HSA-3371556	0.000318314	3.49714	87	201	10	10622
REAC	Transport of Mature mRNA Derived from an Intronless Transcript	REAC:R-HSA-159231	0.000334591	3.47549	38	201	7	10622
REAC	Calnexin/calreticulin cycle	REAC:R-HSA-901042	0.000351137	3.45452	26	201	6	10622
REAC	Transport of Mature mRNAs Derived from Intronless Transcripts	REAC:R-HSA-159234	0.000351137	3.45452	39	201	7	10622
REAC	Viral Messenger RNA Synthesis	REAC:R-HSA-168325	0.000392295	3.40639	40	201	7	10622
REAC	Insulin processing	REAC:R-HSA-264876	0.000392295	3.40639	27	201	6	10622
REAC	Transport of Ribonucleoproteins into the Host Nucleus	REAC:R-HSA-168271	0.000522837	3.28163	29	201	6	10622
REAC	Regulation of Glucokinase by Glucokinase Regulatory Protein	REAC:R-HSA-170822	0.000522837	3.28163	29	201	6	10622
REAC	Defective TPR may confer susceptibility towards thyroid papillary carcinoma (TPC)	REAC:R-HSA-5619107	0.000522837	3.28163	29	201	6	10622
REAC	Nuclear import of Rev protein	REAC:R-HSA-180746	0.00068708	3.16299	31	201	6	10622
REAC	Vpr-mediated nuclear import of PICs	REAC:R-HSA-180910	0.00068708	3.16299	31	201	6	10622
REAC	Cristae formation	REAC:R-HSA-8949613	0.00068708	3.16299	31	201	6	10622
REAC	SUMOylation of SUMOylation proteins	REAC:R-HSA-4085377	0.000748534	3.12579	32	201	6	10622
REAC	Mitotic Prometaphase	REAC:R-HSA-68877	0.000748534	3.12579	199	201	14	10622
REAC	Nuclear Envelope Breakdown	REAC:R-HSA-2980766	0.000748534	3.12579	47	201	7	10622
REAC	Glucose metabolism	REAC:R-HSA-70326	0.000831542	3.08012	85	201	9	10622
REAC	Nuclear Pore Complex (NPC) Disassembly	REAC:R-HSA-3301854	0.000831542	3.08012	33	201	6	10622
REAC	Interactions of Vpr with host cellular proteins	REAC:R-HSA-176033	0.000957663	3.01879	34	201	6	10622
REAC	Loss of proteins required for interphase microtubule organization from the centrosome	REAC:R-HSA-380284	0.000974031	3.01143	68	201	8	10622
REAC	Loss of Nlp from mitotic centrosomes	REAC:R-HSA-380259	0.000974031	3.01143	68	201	8	10622
REAC	N-glycan trimming in the ER and Calnexin/Calreticulin cycle	REAC:R-HSA-532668	0.00100389	2.99832	35	201	6	10622
REAC	SUMOylation of ubiquitinylation proteins	REAC:R-HSA-3232142	0.00100389	2.99832	35	201	6	10622
REAC	Membrane Trafficking	REAC:R-HSA-199991	0.00105728	2.97581	625	201	27	10622
REAC	AURKA Activation by TPX2	REAC:R-HSA-8854518	0.00118718	2.92548	71	201	8	10622
REAC	Mitochondrial biogenesis	REAC:R-HSA-1592230	0.00122705	2.91114	92	201	9	10622
REAC	SUMOylation of DNA damage response and repair proteins	REAC:R-HSA-3108214	0.00124501	2.90483	72	201	8	10622
REAC	Maturation of spike protein	REAC:R-HSA-9683686	0.00126587	2.89761	5	201	3	10622
REAC	NS1 Mediated Effects on Host Pathways	REAC:R-HSA-168276	0.0013506	2.86947	38	201	6	10622
REAC	tRNA processing in the nucleus	REAC:R-HSA-6784531	0.00136628	2.86446	55	201	7	10622
REAC	M Phase	REAC:R-HSA-68886	0.00159637	2.79687	407	201	20	10622
REAC	Centrosome maturation	REAC:R-HSA-380287	0.00223786	2.65017	80	201	8	10622
REAC	Recruitment of mitotic centrosome proteins and complexes	REAC:R-HSA-380270	0.00223786	2.65017	80	201	8	10622
REAC	SUMOylation of RNA binding proteins	REAC:R-HSA-4570464	0.00240509	2.61887	43	201	6	10622
REAC	SUMOylation of DNA replication proteins	REAC:R-HSA-4615885	0.00240509	2.61887	43	201	6	10622
REAC	Processing of SMDT1	REAC:R-HSA-8949664	0.00301607	2.52056	16	201	4	10622
REAC	Maturation of spike protein	REAC:R-HSA-9694548	0.00301607	2.52056	29	201	5	10622
REAC	Regulation of PLK1 Activity at G2/M Transition	REAC:R-HSA-2565942	0.00308482	2.51077	85	201	8	10622
REAC	Vesicle-mediated transport	REAC:R-HSA-5653656	0.00310574	2.50784	719	201	28	10622
REAC	Late Phase of HIV Life Cycle	REAC:R-HSA-162599	0.0033594	2.47374	134	201	10	10622
REAC	SUMOylation of chromatin organization proteins	REAC:R-HSA-4551638	0.0034865	2.45761	66	201	7	10622
REAC	Cell Cycle, Mitotic	REAC:R-HSA-69278	0.00405872	2.39161	549	201	23	10622
REAC	Formation of ATP by chemiosmotic coupling	REAC:R-HSA-163210	0.00438559	2.35797	18	201	4	10622
REAC	HuR (ELAVL1) binds and stabilizes mRNA	REAC:R-HSA-450520	0.00485457	2.31385	8	201	3	10622
REAC	Metabolism of non-coding RNA	REAC:R-HSA-194441	0.00499207	2.30172	51	201	6	10622
REAC	snRNP Assembly	REAC:R-HSA-191859	0.00499207	2.30172	51	201	6	10622
REAC	Transport of Mature mRNA derived from an Intron-Containing Transcript	REAC:R-HSA-159236	0.00499207	2.30172	71	201	7	10622
REAC	Recruitment of NuMA to mitotic centrosomes	REAC:R-HSA-380320	0.00514413	2.28869	94	201	8	10622
REAC	Translocation of SLC2A4 (GLUT4) to the plasma membrane	REAC:R-HSA-1445148	0.00520795	2.28333	72	201	7	10622
REAC	Cilium Assembly	REAC:R-HSA-5617833	0.00544955	2.26364	201	201	12	10622
REAC	Disorders of transmembrane transporters	REAC:R-HSA-5619115	0.00546325	2.26255	173	201	11	10622
REAC	Anchoring of the basal body to the plasma membrane	REAC:R-HSA-5620912	0.00556297	2.25469	96	201	8	10622
REAC	HIV Life Cycle	REAC:R-HSA-162587	0.00566007	2.24718	147	201	10	10622
REAC	VxPx cargo-targeting to cilium	REAC:R-HSA-5620916	0.00673507	2.17166	21	201	4	10622
REAC	ER Quality Control Compartment (ERQC)	REAC:R-HSA-901032	0.00673507	2.17166	21	201	4	10622
REAC	tRNA processing	REAC:R-HSA-72306	0.00838926	2.07628	103	201	8	10622
REAC	Transport of Mature Transcript to Cytoplasm	REAC:R-HSA-72202	0.00874323	2.05833	80	201	7	10622
REAC	Cell Cycle	REAC:R-HSA-1640170	0.0114697	1.94045	679	201	25	10622
REAC	Translation of structural proteins	REAC:R-HSA-9694635	0.0151218	1.8204	44	201	5	10622
REAC	Peptide hormone metabolism	REAC:R-HSA-2980736	0.0157563	1.80255	89	201	7	10622
REAC	Collagen biosynthesis and modifying enzymes	REAC:R-HSA-1650814	0.0171239	1.7664	67	201	6	10622
REAC	SARS-CoV Infections	REAC:R-HSA-9679506	0.0171239	1.7664	144	201	9	10622
REAC	Intra-Golgi and retrograde Golgi-to-ER traffic	REAC:R-HSA-6811442	0.0171239	1.7664	203	201	11	10622
REAC	Amplification of signal from the kinetochores	REAC:R-HSA-141424	0.0177601	1.75055	92	201	7	10622
REAC	Amplification of signal from unattached kinetochores via a MAD2 inhibitory signal	REAC:R-HSA-141444	0.0177601	1.75055	92	201	7	10622
REAC	The citric acid (TCA) cycle and respiratory electron transport	REAC:R-HSA-1428517	0.0177601	1.75055	175	201	10	10622
REAC	Platelet calcium homeostasis	REAC:R-HSA-418360	0.0177601	1.75055	28	201	4	10622
REAC	ISG15 antiviral mechanism	REAC:R-HSA-1169408	0.0196729	1.70613	70	201	6	10622
REAC	TRAF6 mediated IRF7 activation	REAC:R-HSA-933541	0.0196729	1.70613	29	201	4	10622
REAC	Influenza Infection	REAC:R-HSA-168255	0.0225968	1.64595	152	201	9	10622
REAC	Host Interactions of HIV factors	REAC:R-HSA-162909	0.0236152	1.62681	125	201	8	10622
REAC	Respiratory electron transport, ATP synthesis by chemiosmotic coupling, and heat production by uncoupling proteins.	REAC:R-HSA-163200	0.0236152	1.62681	125	201	8	10622
REAC	Transport to the Golgi and subsequent modification	REAC:R-HSA-948021	0.025802	1.58835	186	201	10	10622
REAC	Metabolism of carbohydrates	REAC:R-HSA-71387	0.0270903	1.56719	285	201	13	10622
REAC	Elevation of cytosolic Ca2+ levels	REAC:R-HSA-139853	0.0279421	1.55374	16	201	3	10622
REAC	Ion homeostasis	REAC:R-HSA-5578775	0.0301663	1.52048	54	201	5	10622
REAC	N-glycan trimming and elongation in the cis-Golgi	REAC:R-HSA-964739	0.0301663	1.52048	5	201	2	10622
REAC	Antiviral mechanism by IFN-stimulated genes	REAC:R-HSA-1169410	0.0306261	1.51391	78	201	6	10622
REAC	Gene Silencing by RNA	REAC:R-HSA-211000	0.0319563	1.49544	133	201	8	10622
REAC	HIV Infection	REAC:R-HSA-162906	0.0321327	1.49305	226	201	11	10622
REAC	Golgi-to-ER retrograde transport	REAC:R-HSA-8856688	0.0327279	1.48508	134	201	8	10622
REAC	G2/M Transition	REAC:R-HSA-69275	0.0339223	1.46951	196	201	10	10622
REAC	Mitotic G2-G2/M phases	REAC:R-HSA-453274	0.0360535	1.44305	198	201	10	10622
REAC	Mitotic Spindle Checkpoint	REAC:R-HSA-69618	0.0372572	1.42879	109	201	7	10622
REAC	SUMO E3 ligases SUMOylate target proteins	REAC:R-HSA-3108232	0.0401724	1.39607	170	201	9	10622
REAC	rRNA modification in the mitochondrion	REAC:R-HSA-6793080	0.04046	1.39297	6	201	2	10622
REAC	EML4 and NUDC in mitotic spindle formation	REAC:R-HSA-9648025	0.0483351	1.31574	115	201	7	10622
REAC	SUMOylation	REAC:R-HSA-2990846	0.0487125	1.31236	176	201	9	10622

## Sheet: 5E - Nabeel
Supplementary Table 5E. Functions enriched in AP-MS based network from Nabeel et al.
Source	Term name	Term ID	Adjusted P-value (FDR)	Adjusted P-value (-log10)	Term size	Query size	Intersection size	Effective domain size
GO:MF	unfolded protein binding	GO:0051082	6.76246e-16	15.1699	102	269	21	17371
GO:MF	structural constituent of ribosome	GO:0003735	6.76246e-16	15.1699	147	269	24	17371
GO:MF	ATPase	GO:0016887	4.41968e-11	10.3546	390	269	30	17371
GO:MF	structural molecule activity	GO:0005198	1.19221e-10	9.92365	584	269	36	17371
GO:MF	protein folding chaperone	GO:0044183	1.14513e-09	8.94115	30	269	10	17371
GO:MF	ubiquitin protein ligase binding	GO:0031625	2.17393e-09	8.66275	268	269	23	17371
GO:MF	ubiquitin-like protein ligase binding	GO:0044389	6.88545e-09	8.16207	285	269	23	17371
GO:MF	cadherin binding	GO:0045296	1.19864e-07	6.92131	331	269	23	17371
GO:MF	general transcription initiation factor binding	GO:0140296	4.84758e-06	5.31448	38	269	8	17371
GO:MF	mRNA binding	GO:0003729	1.03224e-05	4.98622	529	269	26	17371
GO:MF	snoRNA binding	GO:0030515	1.65863e-05	4.78025	31	269	7	17371
GO:MF	helicase activity	GO:0004386	2.59251e-05	4.58628	104	269	11	17371
GO:MF	cell adhesion molecule binding	GO:0050839	2.60515e-05	4.58417	524	269	25	17371
GO:MF	chaperone binding	GO:0051087	4.34153e-05	4.36236	89	269	10	17371
GO:MF	small molecule binding	GO:0036094	7.93045e-05	4.1007	919	269	34	17371
GO:MF	ligase activity	GO:0016874	0.000147406	3.83149	153	269	12	17371
GO:MF	ATPase, acting on DNA	GO:0008094	0.000147406	3.83149	127	269	11	17371
GO:MF	translation factor activity, RNA binding	GO:0008135	0.000397475	3.40069	71	269	8	17371
GO:MF	translation regulator activity, nucleic acid binding	GO:0090079	0.000397475	3.40069	93	269	9	17371
GO:MF	translation regulator activity	GO:0045182	0.00040109	3.39676	118	269	10	17371
GO:MF	catalytic activity, acting on DNA	GO:0140097	0.000529184	3.27639	237	269	14	17371
GO:MF	single-stranded RNA binding	GO:0003727	0.000785037	3.10511	81	269	8	17371
GO:MF	translation elongation factor activity	GO:0003746	0.000785037	3.10511	13	269	4	17371
GO:MF	poly-pyrimidine tract binding	GO:0008187	0.000785037	3.10511	25	269	5	17371
GO:MF	large ribosomal subunit rRNA binding	GO:0070180	0.000785037	3.10511	5	269	3	17371
GO:MF	single-stranded DNA binding	GO:0003697	0.000785037	3.10511	105	269	9	17371
GO:MF	DNA helicase activity	GO:0003678	0.000785037	3.10511	59	269	7	17371
GO:MF	ribonucleoprotein complex binding	GO:0043021	0.00110272	2.95753	110	269	9	17371
GO:MF	rRNA binding	GO:0019843	0.00110293	2.95745	44	269	6	17371
GO:MF	snRNA binding	GO:0017069	0.00110293	2.95745	44	269	6	17371
GO:MF	RNA helicase activity	GO:0003724	0.00138953	2.85713	46	269	6	17371
GO:MF	proton-transporting ATP synthase activity, rotational mechanism	GO:0046933	0.00164831	2.78296	16	269	4	17371
GO:MF	nucleoside phosphate binding	GO:1901265	0.00170769	2.76759	701	269	25	17371
GO:MF	nucleotide binding	GO:0000166	0.00170769	2.76759	700	269	25	17371
GO:MF	purine nucleotide binding	GO:0017076	0.00288473	2.5399	557	269	21	17371
GO:MF	protein-containing complex binding	GO:0044877	0.00418999	2.37779	971	269	30	17371
GO:MF	proton channel activity	GO:0015252	0.00453303	2.34361	21	269	4	17371
GO:MF	TBP-class protein binding	GO:0017025	0.0053543	2.2713	22	269	4	17371
GO:MF	transcription factor binding	GO:0008134	0.00536183	2.27069	463	269	18	17371
GO:MF	chromatin DNA binding	GO:0031490	0.00581737	2.23527	86	269	7	17371
GO:MF	DNA replication origin binding	GO:0003688	0.00601106	2.22105	23	269	4	17371
GO:MF	mRNA 5'-UTR binding	GO:0048027	0.0095892	2.01822	26	269	4	17371
GO:MF	RNA stem-loop binding	GO:0035613	0.0100372	1.99839	12	269	3	17371
GO:MF	nucleocytoplasmic carrier activity	GO:0140142	0.0100372	1.99839	27	269	4	17371
GO:MF	misfolded protein binding	GO:0051787	0.0100372	1.99839	27	269	4	17371
GO:MF	purine ribonucleotide binding	GO:0032555	0.0109887	1.95905	543	269	19	17371
GO:MF	double-stranded RNA binding	GO:0003725	0.0119874	1.92127	73	269	6	17371
GO:MF	ribonucleotide binding	GO:0032553	0.013438	1.87167	554	269	19	17371
GO:MF	U6 snRNA binding	GO:0017070	0.0146454	1.8343	14	269	3	17371
GO:MF	adenyl nucleotide binding	GO:0030554	0.0146589	1.8339	351	269	14	17371
GO:MF	purine ribonucleoside triphosphate binding	GO:0035639	0.0147623	1.83085	475	269	17	17371
GO:MF	RNA polymerase II general transcription initiation factor binding	GO:0001091	0.016706	1.77713	15	269	3	17371
GO:MF	active ion transmembrane transporter activity	GO:0022853	0.0186845	1.72852	210	269	10	17371
GO:MF	C4-dicarboxylate transmembrane transporter activity	GO:0015556	0.0191487	1.71786	16	269	3	17371
GO:MF	anion transmembrane transporter activity	GO:0008509	0.0191487	1.71786	286	269	12	17371
GO:MF	voltage-gated anion channel activity	GO:0008308	0.0191487	1.71786	16	269	3	17371
GO:MF	carbohydrate derivative binding	GO:0097367	0.0191976	1.71675	809	269	24	17371
GO:MF	catalytic activity, acting on RNA	GO:0140098	0.0202915	1.69269	329	269	13	17371
GO:MF	oxidoreductase activity, acting on NAD(P)H, quinone or similar compound as acceptor	GO:0016655	0.0208564	1.68076	58	269	5	17371
GO:MF	3'-5' DNA helicase activity	GO:0043138	0.0217279	1.66298	17	269	3	17371
GO:MF	dolichyl-diphosphooligosaccharide-protein glycotransferase activity	GO:0004579	0.0227396	1.64322	5	269	2	17371
GO:MF	U2 snRNA binding	GO:0030620	0.0227396	1.64322	5	269	2	17371
GO:MF	transketolase or transaldolase activity	GO:0016744	0.0227396	1.64322	5	269	2	17371
GO:MF	ATPase regulator activity	GO:0060590	0.0278213	1.55562	39	269	4	17371
GO:MF	aminoacyl-tRNA ligase activity	GO:0004812	0.0278213	1.55562	39	269	4	17371
GO:MF	ligase activity, forming carbon-oxygen bonds	GO:0016875	0.0278213	1.55562	39	269	4	17371
GO:MF	single-stranded DNA helicase activity	GO:0017116	0.0278213	1.55562	19	269	3	17371
GO:MF	anion:anion antiporter activity	GO:0015301	0.0278213	1.55562	19	269	3	17371
GO:MF	basal RNA polymerase II transcription machinery binding	GO:0001099	0.0279294	1.55394	64	269	5	17371
GO:MF	basal transcription machinery binding	GO:0001098	0.0279294	1.55394	64	269	5	17371
GO:MF	P-type ion transporter activity	GO:0015662	0.0279297	1.55393	20	269	3	17371
GO:MF	TFIID-class transcription factor complex binding	GO:0001094	0.0279297	1.55393	6	269	2	17371
GO:MF	pyruvate dehydrogenase activity	GO:0004738	0.0279297	1.55393	6	269	2	17371
GO:MF	oligosaccharyl transferase activity	GO:0004576	0.0279297	1.55393	6	269	2	17371
GO:MF	tau protein binding	GO:0048156	0.0279297	1.55393	40	269	4	17371
GO:MF	RNA-directed DNA polymerase activity	GO:0003964	0.0279297	1.55393	6	269	2	17371
GO:MF	C3HC4-type RING finger domain binding	GO:0055131	0.0279297	1.55393	6	269	2	17371
GO:MF	P-type transmembrane transporter activity	GO:0140358	0.0279297	1.55393	20	269	3	17371
GO:MF	telomerase activity	GO:0003720	0.0279297	1.55393	6	269	2	17371
GO:MF	protein domain specific binding	GO:0019904	0.0286404	1.54302	483	269	16	17371
GO:MF	isomerase activity	GO:0016853	0.0286404	1.54302	127	269	7	17371
GO:MF	ATPase-coupled cation transmembrane transporter activity	GO:0019829	0.0286404	1.54302	41	269	4	17371
GO:MF	NADH dehydrogenase (quinone) activity	GO:0050136	0.0296379	1.52815	42	269	4	17371
GO:MF	protein transmembrane transporter activity	GO:0008320	0.0296379	1.52815	21	269	3	17371
GO:MF	NADH dehydrogenase activity	GO:0003954	0.0296379	1.52815	42	269	4	17371
GO:MF	NADH dehydrogenase (ubiquinone) activity	GO:0008137	0.0296379	1.52815	42	269	4	17371
GO:MF	protein carrier activity	GO:0140597	0.0296379	1.52815	42	269	4	17371
GO:MF	intramolecular oxidoreductase activity	GO:0016860	0.0319007	1.4962	43	269	4	17371
GO:MF	telomerase RNA binding	GO:0070034	0.032313	1.49062	22	269	3	17371
GO:MF	poly(U) RNA binding	GO:0008266	0.032313	1.49062	22	269	3	17371
GO:MF	solute:anion antiporter activity	GO:0140323	0.032313	1.49062	22	269	3	17371
GO:MF	sphingolipid binding	GO:0046625	0.032313	1.49062	22	269	3	17371
GO:MF	ADP transmembrane transporter activity	GO:0015217	0.0323233	1.49048	7	269	2	17371
GO:MF	oxidoreductase activity, acting on the aldehyde or oxo group of donors, disulfide as acceptor	GO:0016624	0.0323233	1.49048	7	269	2	17371
GO:MF	protein heterodimerization activity	GO:0046982	0.0323233	1.49048	204	269	9	17371
GO:MF	signal sequence binding	GO:0005048	0.0323233	1.49048	44	269	4	17371
GO:MF	N6-methyladenosine-containing RNA binding	GO:1990247	0.0323233	1.49048	7	269	2	17371
GO:MF	heat shock protein binding	GO:0031072	0.0325895	1.48692	101	269	6	17371
GO:MF	organic anion transmembrane transporter activity	GO:0008514	0.033723	1.47207	170	269	8	17371
GO:MF	NAD(P)H dehydrogenase (quinone) activity	GO:0003955	0.0357332	1.44693	46	269	4	17371
GO:MF	ligase activity, forming carbon-nitrogen bonds	GO:0016879	0.0357332	1.44693	46	269	4	17371
GO:MF	ATP binding	GO:0005524	0.0357332	1.44693	288	269	11	17371
GO:MF	macromolecule transmembrane transporter activity	GO:0022884	0.0411529	1.3856	25	269	3	17371
GO:MF	ribosome binding	GO:0043022	0.0411529	1.3856	48	269	4	17371
GO:MF	nucleotide transmembrane transporter activity	GO:0015215	0.0411529	1.3856	25	269	3	17371
GO:MF	disordered domain specific binding	GO:0097718	0.0411529	1.3856	25	269	3	17371
GO:MF	proton transmembrane transporter activity	GO:0015078	0.0416362	1.38053	108	269	6	17371
GO:MF	adenyl ribonucleotide binding	GO:0032559	0.0427395	1.36917	340	269	12	17371
GO:MF	ion transmembrane transporter activity	GO:0015075	0.0465816	1.33179	760	269	21	17371
GO:MF	tRNA binding	GO:0000049	0.0470222	1.3277	51	269	4	17371
GO:MF	P-type calcium transporter activity	GO:0005388	0.0470222	1.3277	9	269	2	17371
GO:MF	ubiquitin ligase inhibitor activity	GO:1990948	0.0470222	1.3277	9	269	2	17371
GO:MF	carbon-nitrogen ligase activity, with glutamine as amido-N-donor	GO:0016884	0.0470222	1.3277	9	269	2	17371
GO:MF	L-aspartate transmembrane transporter activity	GO:0015183	0.0470222	1.3277	9	269	2	17371
GO:BP	establishment of protein localization to organelle	GO:0072594	8.95775e-31	30.0478	464	265	57	16592
GO:BP	protein localization to organelle	GO:0033365	1.9346e-26	25.7134	842	265	68	16592
GO:BP	mRNA metabolic process	GO:0016071	4.90206e-26	25.3096	780	265	65	16592
GO:BP	mRNA catabolic process	GO:0006402	3.49968e-25	24.456	367	265	46	16592
GO:BP	RNA catabolic process	GO:0006401	3.49968e-25	24.456	407	265	48	16592
GO:BP	nucleobase-containing compound catabolic process	GO:0034655	5.23587e-25	24.281	521	265	53	16592
GO:BP	aromatic compound catabolic process	GO:0019439	4.50034e-24	23.3468	573	265	54	16592
GO:BP	protein targeting to ER	GO:0045047	4.50034e-24	23.3468	106	265	28	16592
GO:BP	heterocycle catabolic process	GO:0046700	8.08119e-24	23.0925	558	265	53	16592
GO:BP	establishment of protein localization to endoplasmic reticulum	GO:0072599	1.17066e-23	22.9316	110	265	28	16592
GO:BP	cellular nitrogen compound catabolic process	GO:0044270	1.24874e-23	22.9035	565	265	53	16592
GO:BP	organic cyclic compound catabolic process	GO:1901361	2.02199e-23	22.6942	596	265	54	16592
GO:BP	protein localization to endoplasmic reticulum	GO:0070972	3.65615e-22	21.437	137	265	29	16592
GO:BP	SRP-dependent cotranslational protein targeting to membrane	GO:0006614	5.30085e-22	21.2757	91	265	25	16592
GO:BP	viral gene expression	GO:0019080	1.23607e-21	20.908	236	265	35	16592
GO:BP	cytoplasmic translation	GO:0002181	3.4237e-21	20.4655	135	265	28	16592
GO:BP	cotranslational protein targeting to membrane	GO:0006613	4.30452e-21	20.3661	99	265	25	16592
GO:BP	protein targeting	GO:0006605	6.16057e-21	20.2104	365	265	41	16592
GO:BP	ribonucleoprotein complex biogenesis	GO:0022613	4.9789e-20	19.3029	408	265	42	16592
GO:BP	viral process	GO:0016032	1.52278e-19	18.8174	566	265	48	16592
GO:BP	establishment of protein localization to membrane	GO:0090150	1.81905e-19	18.7402	357	265	39	16592
GO:BP	nuclear-transcribed mRNA catabolic process, nonsense-mediated decay	GO:0000184	2.31576e-19	18.6353	116	265	25	16592
GO:BP	protein targeting to membrane	GO:0006612	2.31576e-19	18.6353	206	265	31	16592
GO:BP	viral transcription	GO:0019083	7.56655e-18	17.1211	180	265	28	16592
GO:BP	translational initiation	GO:0006413	1.23817e-17	16.9072	184	265	28	16592
GO:BP	ribosome biogenesis	GO:0042254	4.48863e-17	16.3479	288	265	33	16592
GO:BP	intracellular protein transport	GO:0006886	7.35256e-17	16.1336	842	265	54	16592
GO:BP	protein folding	GO:0006457	1.53971e-16	15.8126	203	265	28	16592
GO:BP	RNA processing	GO:0006396	3.08478e-16	15.5108	903	265	55	16592
GO:BP	nuclear-transcribed mRNA catabolic process	GO:0000956	3.60667e-15	14.4429	210	265	27	16592
GO:BP	amide biosynthetic process	GO:0043604	9.45974e-15	14.0241	848	265	51	16592
GO:BP	rRNA processing	GO:0006364	3.01509e-14	13.5207	229	265	27	16592
GO:BP	positive regulation of establishment of protein localization to telomere	GO:1904851	3.76299e-14	13.4245	10	265	9	16592
GO:BP	translation	GO:0006412	4.04407e-14	13.3932	692	265	45	16592
GO:BP	rRNA metabolic process	GO:0016072	7.58049e-14	13.1203	238	265	27	16592
GO:BP	positive regulation of telomerase RNA localization to Cajal body	GO:1904874	1.56204e-13	12.8063	15	265	10	16592
GO:BP	peptide biosynthetic process	GO:0043043	1.65716e-13	12.7806	720	265	45	16592
GO:BP	positive regulation of protein localization to Cajal body	GO:1904871	1.80669e-13	12.7431	11	265	9	16592
GO:BP	regulation of protein localization to Cajal body	GO:1904869	1.80669e-13	12.7431	11	265	9	16592
GO:BP	regulation of establishment of protein localization to telomere	GO:0070203	1.80669e-13	12.7431	11	265	9	16592
GO:BP	protein localization to Cajal body	GO:1904867	6.39278e-13	12.1943	12	265	9	16592
GO:BP	regulation of establishment of protein localization to chromosome	GO:0070202	6.39278e-13	12.1943	12	265	9	16592
GO:BP	protein localization to nuclear body	GO:1903405	6.39278e-13	12.1943	12	265	9	16592
GO:BP	RNA localization	GO:0006403	1.1825e-12	11.9272	185	265	23	16592
GO:BP	protein localization to membrane	GO:0072657	1.26783e-12	11.8969	611	265	40	16592
GO:BP	regulation of telomerase RNA localization to Cajal body	GO:1904872	1.72744e-12	11.7626	18	265	10	16592
GO:BP	positive regulation of protein localization to chromosome, telomeric region	GO:1904816	1.90847e-12	11.7193	13	265	9	16592
GO:BP	localization within membrane	GO:0051668	2.47628e-12	11.6062	686	265	42	16592
GO:BP	ncRNA metabolic process	GO:0034660	2.81432e-12	11.5506	482	265	35	16592
GO:BP	telomerase RNA localization to Cajal body	GO:0090671	3.23627e-12	11.49	19	265	10	16592
GO:BP	RNA localization to Cajal body	GO:0090670	3.23627e-12	11.49	19	265	10	16592
GO:BP	telomerase RNA localization	GO:0090672	3.23627e-12	11.49	19	265	10	16592
GO:BP	RNA localization to nucleus	GO:0090685	3.23627e-12	11.49	19	265	10	16592
GO:BP	protein localization to nucleoplasm	GO:1990173	4.63461e-12	11.334	14	265	9	16592
GO:BP	mitochondrion organization	GO:0007005	8.62402e-12	11.0643	503	265	35	16592
GO:BP	regulation of protein localization to chromosome, telomeric region	GO:1904814	1.07764e-11	10.9675	15	265	9	16592
GO:BP	regulation of catabolic process	GO:0009894	2.21796e-11	10.654	939	265	48	16592
GO:BP	establishment of protein localization to telomere	GO:0070200	2.34891e-11	10.6291	16	265	9	16592
GO:BP	ncRNA processing	GO:0034470	3.74252e-11	10.4268	390	265	30	16592
GO:BP	peptide metabolic process	GO:0006518	7.08526e-11	10.1496	866	265	45	16592
GO:BP	establishment of protein localization to chromosome	GO:0070199	8.67997e-11	10.0615	25	265	10	16592
GO:BP	regulation of DNA biosynthetic process	GO:2000278	1.19392e-10	9.92303	98	265	16	16592
GO:BP	cellular protein-containing complex assembly	GO:0034622	1.50201e-10	9.82333	993	265	48	16592
GO:BP	telomere maintenance via telomere lengthening	GO:0010833	2.46038e-10	9.609	87	265	15	16592
GO:BP	telomere maintenance via telomerase	GO:0007004	4.01109e-10	9.39674	75	265	14	16592
GO:BP	regulation of cellular catabolic process	GO:0031329	4.30568e-10	9.36596	810	265	42	16592
GO:BP	RNA-dependent DNA biosynthetic process	GO:0006278	4.75417e-10	9.32293	76	265	14	16592
GO:BP	protein stabilization	GO:0050821	6.10563e-10	9.21427	186	265	20	16592
GO:BP	protein localization to chromosome, telomeric region	GO:0070198	6.61783e-10	9.17928	30	265	10	16592
GO:BP	nucleoside phosphate biosynthetic process	GO:1901293	8.84057e-10	9.05352	212	265	21	16592
GO:BP	pre-replicative complex assembly	GO:0036388	9.92126e-10	9.00343	66	265	13	16592
GO:BP	neutrophil degranulation	GO:0043312	1.31107e-09	8.88238	482	265	31	16592
GO:BP	neutrophil activation involved in immune response	GO:0002283	1.51963e-09	8.81826	485	265	31	16592
GO:BP	ribose phosphate biosynthetic process	GO:0046390	1.83528e-09	8.7363	156	265	18	16592
GO:BP	carboxylic acid metabolic process	GO:0019752	2.20643e-09	8.65631	892	265	43	16592
GO:BP	neutrophil mediated immunity	GO:0002446	2.23333e-09	8.65105	493	265	31	16592
GO:BP	neutrophil activation	GO:0042119	2.5559e-09	8.59246	496	265	31	16592
GO:BP	nucleotide biosynthetic process	GO:0009165	2.93756e-09	8.53201	204	265	20	16592
GO:BP	DNA biosynthetic process	GO:0071897	2.93779e-09	8.53198	161	265	18	16592
GO:BP	granulocyte activation	GO:0036230	3.33823e-09	8.47648	502	265	31	16592
GO:BP	regulation of transcription from RNA polymerase II promoter in response to stress	GO:0043618	4.28404e-09	8.36815	107	265	15	16592
GO:BP	organic acid metabolic process	GO:0006082	4.4166e-09	8.35491	951	265	44	16592
GO:BP	positive regulation of telomere maintenance via telomere lengthening	GO:1904358	4.4166e-09	8.35491	36	265	10	16592
GO:BP	regulation of telomere maintenance via telomere lengthening	GO:1904356	6.037e-09	8.21918	62	265	12	16592
GO:BP	positive regulation of DNA biosynthetic process	GO:2000573	6.037e-09	8.21918	62	265	12	16592
GO:BP	oxoacid metabolic process	GO:0043436	6.04331e-09	8.21873	925	265	43	16592
GO:BP	leukocyte degranulation	GO:0043299	6.06068e-09	8.21748	516	265	31	16592
GO:BP	ribonucleotide biosynthetic process	GO:0009260	6.45445e-09	8.19014	149	265	17	16592
GO:BP	mitochondrial transport	GO:0006839	6.48427e-09	8.18814	263	265	22	16592
GO:BP	myeloid cell activation involved in immune response	GO:0002275	7.88097e-09	8.10342	522	265	31	16592
GO:BP	regulation of DNA-templated transcription in response to stress	GO:0043620	8.55172e-09	8.06795	113	265	15	16592
GO:BP	myeloid leukocyte mediated immunity	GO:0002444	8.94147e-09	8.04859	525	265	31	16592
GO:BP	posttranscriptional regulation of gene expression	GO:0010608	9.63499e-09	8.01615	831	265	40	16592
GO:BP	nucleotide metabolic process	GO:0009117	9.64141e-09	8.01586	435	265	28	16592
GO:BP	regulation of telomere maintenance	GO:0032204	9.79746e-09	8.00889	80	265	13	16592
GO:BP	positive regulation of RNA polymerase II transcription preinitiation complex assembly	GO:0045899	1.04332e-08	7.98158	8	265	6	16592
GO:BP	ribose phosphate metabolic process	GO:0019693	1.28855e-08	7.8899	354	265	25	16592
GO:BP	cellular response to oxygen levels	GO:0071453	1.30284e-08	7.88511	178	265	18	16592
GO:BP	protein localization to nucleus	GO:0034504	1.39715e-08	7.85476	225	265	20	16592
GO:BP	regulation of telomere maintenance via telomerase	GO:0032210	1.40138e-08	7.85344	53	265	11	16592
GO:BP	nucleoside phosphate metabolic process	GO:0006753	1.61803e-08	7.79101	446	265	28	16592
GO:BP	cellular response to hypoxia	GO:0071456	2.16529e-08	7.66448	162	265	17	16592
GO:BP	telomere maintenance	GO:0000723	2.16529e-08	7.66448	162	265	17	16592
GO:BP	cellular response to decreased oxygen levels	GO:0036294	3.1433e-08	7.50261	166	265	17	16592
GO:BP	positive regulation of telomere maintenance via telomerase	GO:0032212	3.71407e-08	7.43015	33	265	9	16592
GO:BP	ribonucleotide metabolic process	GO:0009259	3.71407e-08	7.43015	345	265	24	16592
GO:BP	purine-containing compound biosynthetic process	GO:0072522	4.06706e-08	7.39072	169	265	17	16592
GO:BP	regulation of RNA stability	GO:0043487	4.08661e-08	7.38864	240	265	20	16592
GO:BP	nucleocytoplasmic transport	GO:0006913	4.62461e-08	7.33492	294	265	22	16592
GO:BP	nuclear transport	GO:0051169	5.55145e-08	7.25559	297	265	22	16592
GO:BP	regulation of transcription from RNA polymerase II promoter in response to hypoxia	GO:0061418	5.90339e-08	7.2289	76	265	12	16592
GO:BP	telomere organization	GO:0032200	6.69789e-08	7.17406	175	265	17	16592
GO:BP	myeloid leukocyte activation	GO:0002274	7.66569e-08	7.11545	611	265	32	16592
GO:BP	regulation of protein stability	GO:0031647	8.92729e-08	7.04928	278	265	21	16592
GO:BP	nucleobase-containing small molecule metabolic process	GO:0055086	9.88593e-08	7.00498	518	265	29	16592
GO:BP	purine nucleotide biosynthetic process	GO:0006164	1.04609e-07	6.98043	158	265	16	16592
GO:BP	regulation of mRNA stability	GO:0043488	1.05751e-07	6.97571	229	265	19	16592
GO:BP	positive regulation of telomere maintenance	GO:0032206	1.115e-07	6.95272	50	265	10	16592
GO:BP	hematopoietic stem cell differentiation	GO:0060218	1.37064e-07	6.86308	82	265	12	16592
GO:BP	regulation of RNA polymerase II transcription preinitiation complex assembly	GO:0045898	1.39896e-07	6.85419	11	265	6	16592
GO:BP	regulation of mRNA catabolic process	GO:0061013	1.69529e-07	6.77076	236	265	19	16592
GO:BP	purine ribonucleotide biosynthetic process	GO:0009152	1.71661e-07	6.76533	142	265	15	16592
GO:BP	activation of innate immune response	GO:0002218	1.71661e-07	6.76533	142	265	15	16592
GO:BP	regulation of cellular amine metabolic process	GO:0033238	3.08528e-07	6.5107	71	265	11	16592
GO:BP	mitochondrial transmembrane transport	GO:1990542	3.11538e-07	6.50649	107	265	13	16592
GO:BP	leukocyte activation involved in immune response	GO:0002366	3.31546e-07	6.47946	652	265	32	16592
GO:BP	cellular amino acid metabolic process	GO:0006520	3.50997e-07	6.4547	302	265	21	16592
GO:BP	regulation of hematopoietic stem cell differentiation	GO:1902036	3.50997e-07	6.4547	72	265	11	16592
GO:BP	cell activation involved in immune response	GO:0002263	3.76523e-07	6.42421	656	265	32	16592
GO:BP	purine nucleotide metabolic process	GO:0006163	4.24723e-07	6.37189	364	265	23	16592
GO:BP	ribonucleoprotein complex assembly	GO:0022618	4.45617e-07	6.35104	176	265	16	16592
GO:BP	nucleoside triphosphate biosynthetic process	GO:0009142	4.56969e-07	6.34011	58	265	10	16592
GO:BP	purine ribonucleotide metabolic process	GO:0009150	4.71209e-07	6.32679	337	265	22	16592
GO:BP	antigen processing and presentation of exogenous peptide antigen via MHC class I, TAP-dependent	GO:0002479	5.16301e-07	6.2871	75	265	11	16592
GO:BP	ribonucleoprotein complex subunit organization	GO:0071826	7.49383e-07	6.1253	183	265	16	16592
GO:BP	regulated exocytosis	GO:0045055	8.6802e-07	6.06147	718	265	33	16592
GO:BP	mitochondrial membrane organization	GO:0007006	9.01251e-07	6.04515	139	265	14	16592
GO:BP	antigen processing and presentation of peptide antigen via MHC class I	GO:0002474	9.3774e-07	6.02792	98	265	12	16592
GO:BP	RNA splicing	GO:0008380	9.59527e-07	6.01794	413	265	24	16592
GO:BP	purine-containing compound metabolic process	GO:0072521	9.63137e-07	6.01631	382	265	23	16592
GO:BP	antigen processing and presentation of exogenous peptide antigen via MHC class I	GO:0042590	9.8725e-07	6.00557	80	265	11	16592
GO:BP	regulation of cellular amino acid metabolic process	GO:0006521	9.8725e-07	6.00557	63	265	10	16592
GO:BP	response to oxygen levels	GO:0070482	1.01069e-06	5.99538	239	265	18	16592
GO:BP	regulation of telomerase activity	GO:0051972	1.01069e-06	5.99538	48	265	9	16592
GO:BP	regulation of mRNA metabolic process	GO:1903311	1.01069e-06	5.99538	353	265	22	16592
GO:BP	ATP metabolic process	GO:0046034	1.05591e-06	5.97637	267	265	19	16592
GO:BP	ribonucleoside triphosphate biosynthetic process	GO:0009201	1.20473e-06	5.91911	49	265	9	16592
GO:BP	ribosomal small subunit biogenesis	GO:0042274	1.51256e-06	5.82029	66	265	10	16592
GO:BP	regulation of DNA metabolic process	GO:0051052	1.72534e-06	5.76313	334	265	21	16592
GO:BP	regulation of stem cell differentiation	GO:2000736	1.72534e-06	5.76313	104	265	12	16592
GO:BP	anaphase-promoting complex-dependent catabolic process	GO:0031145	1.7826e-06	5.74895	85	265	11	16592
GO:BP	regulation of cell cycle G2/M phase transition	GO:1902749	1.78518e-06	5.74832	196	265	16	16592
GO:BP	response to hypoxia	GO:0001666	1.79181e-06	5.74671	222	265	17	16592
GO:BP	regulation of hematopoietic progenitor cell differentiation	GO:1901532	1.96769e-06	5.70604	86	265	11	16592
GO:BP	positive regulation of innate immune response	GO:0045089	2.00601e-06	5.69767	198	265	16	16592
GO:BP	response to decreased oxygen levels	GO:0036293	2.26478e-06	5.64497	226	265	17	16592
GO:BP	positive regulation of DNA metabolic process	GO:0051054	2.30004e-06	5.63826	175	265	15	16592
GO:BP	protein localization to chromosome	GO:0034502	2.4562e-06	5.60974	88	265	11	16592
GO:BP	mRNA splicing, via spliceosome	GO:0000398	2.65559e-06	5.57584	344	265	21	16592
GO:BP	RNA splicing, via transesterification reactions with bulged adenosine as nucleophile	GO:0000377	2.65559e-06	5.57584	344	265	21	16592
GO:BP	RNA splicing, via transesterification reactions	GO:0000375	3.05616e-06	5.51482	347	265	21	16592
GO:BP	regulation of innate immune response	GO:0045088	3.16374e-06	5.4998	288	265	19	16592
GO:BP	positive regulation of response to biotic stimulus	GO:0002833	3.19462e-06	5.49558	232	265	17	16592
GO:BP	scaRNA localization to Cajal body	GO:0090666	4.91371e-06	5.30859	5	265	4	16592
GO:BP	cellular amine metabolic process	GO:0044106	5.10919e-06	5.29165	138	265	13	16592
GO:BP	generation of precursor metabolites and energy	GO:0006091	5.16561e-06	5.28688	423	265	23	16592
GO:BP	protein refolding	GO:0042026	5.49253e-06	5.26023	19	265	6	16592
GO:BP	nuclear export	GO:0051168	5.49253e-06	5.26023	188	265	15	16592
GO:BP	regulation of G2/M transition of mitotic cell cycle	GO:0010389	5.49253e-06	5.26023	188	265	15	16592
GO:BP	positive regulation of translation	GO:0045727	6.1972e-06	5.2078	118	265	12	16592
GO:BP	hematopoietic progenitor cell differentiation	GO:0002244	6.1972e-06	5.2078	118	265	12	16592
GO:BP	nucleoside triphosphate metabolic process	GO:0009141	7.4309e-06	5.12896	79	265	10	16592
GO:BP	regulation of cellular response to heat	GO:1900034	7.4309e-06	5.12896	79	265	10	16592
GO:BP	protein catabolic process	GO:0030163	7.4309e-06	5.12896	834	265	34	16592
GO:BP	mitotic cell cycle	GO:0000278	7.44669e-06	5.12804	995	265	38	16592
GO:BP	viral translation	GO:0019081	7.44669e-06	5.12804	20	265	6	16592
GO:BP	ribonucleoside triphosphate metabolic process	GO:0009199	8.418e-06	5.07479	62	265	9	16592
GO:BP	cell cycle G2/M phase transition	GO:0044839	8.99674e-06	5.04591	251	265	17	16592
GO:BP	amine metabolic process	GO:0009308	9.19269e-06	5.03656	146	265	13	16592
GO:BP	NIK/NF-kappaB signaling	GO:0038061	9.43258e-06	5.02537	171	265	14	16592
GO:BP	interleukin-12-mediated signaling pathway	GO:0035722	1.00725e-05	4.99686	47	265	8	16592
GO:BP	protein import	GO:0017038	1.07258e-05	4.96957	173	265	14	16592
GO:BP	exocytosis	GO:0006887	1.07389e-05	4.96904	810	265	33	16592
GO:BP	negative regulation of programmed cell death	GO:0043069	1.08414e-05	4.96491	695	265	30	16592
GO:BP	cellular response to heat	GO:0034605	1.08414e-05	4.96491	103	265	11	16592
GO:BP	interleukin-1-mediated signaling pathway	GO:0070498	1.1799e-05	4.92816	104	265	11	16592
GO:BP	regulation of mitotic cell cycle phase transition	GO:1901990	1.19389e-05	4.92304	413	265	22	16592
GO:BP	positive regulation of telomerase activity	GO:0051973	1.26644e-05	4.89741	34	265	7	16592
GO:BP	proteasome-mediated ubiquitin-dependent protein catabolic process	GO:0043161	1.28378e-05	4.89151	415	265	22	16592
GO:BP	cellular response to interleukin-12	GO:0071349	1.33883e-05	4.87327	49	265	8	16592
GO:BP	response to interleukin-12	GO:0070671	1.33883e-05	4.87327	49	265	8	16592
GO:BP	DNA metabolic process	GO:0006259	1.48916e-05	4.82706	824	265	33	16592
GO:BP	response to abiotic stimulus	GO:0009628	1.48916e-05	4.82706	824	265	33	16592
GO:BP	regulation of cell cycle phase transition	GO:1901987	1.61866e-05	4.79084	490	265	24	16592
GO:BP	leukocyte mediated immunity	GO:0002443	1.62081e-05	4.79027	788	265	32	16592
GO:BP	positive regulation of gene expression	GO:0010628	1.6312e-05	4.78749	990	265	37	16592
GO:BP	negative regulation of apoptotic process	GO:0043066	1.63959e-05	4.78527	673	265	29	16592
GO:BP	positive regulation of protein localization to nucleus	GO:1900182	1.92981e-05	4.71448	69	265	9	16592
GO:BP	pyruvate metabolic process	GO:0006090	1.97155e-05	4.70519	133	265	12	16592
GO:BP	mitotic cell cycle process	GO:1903047	2.0339e-05	4.69167	877	265	34	16592
GO:BP	positive regulation of transcription initiation from RNA polymerase II promoter	GO:0060261	2.18251e-05	4.66104	24	265	6	16592
GO:BP	G2/M transition of mitotic cell cycle	GO:0000086	2.25403e-05	4.64704	241	265	16	16592
GO:BP	response to endoplasmic reticulum stress	GO:0034976	2.43475e-05	4.61355	272	265	17	16592
GO:BP	positive regulation of canonical Wnt signaling pathway	GO:0090263	2.44293e-05	4.61209	136	265	12	16592
GO:BP	proteasomal protein catabolic process	GO:0010498	2.63518e-05	4.57919	470	265	23	16592
GO:BP	SCF-dependent proteasomal ubiquitin-dependent protein catabolic process	GO:0031146	2.93619e-05	4.53222	93	265	10	16592
GO:BP	mRNA processing	GO:0006397	3.09374e-05	4.50952	440	265	22	16592
GO:BP	regulation of mitotic cell cycle	GO:0007346	3.14308e-05	4.50264	547	265	25	16592
GO:BP	negative regulation of G2/M transition of mitotic cell cycle	GO:0010972	3.20487e-05	4.49419	94	265	10	16592
GO:BP	protein-DNA complex subunit organization	GO:0071824	3.32279e-05	4.4785	310	265	18	16592
GO:BP	Wnt signaling pathway, planar cell polarity pathway	GO:0060071	3.50674e-05	4.4551	95	265	10	16592
GO:BP	tumor necrosis factor-mediated signaling pathway	GO:0033209	3.60318e-05	4.44331	167	265	13	16592
GO:BP	regulation of response to biotic stimulus	GO:0002831	3.7791e-05	4.42261	378	265	20	16592
GO:BP	negative regulation of cell cycle G2/M phase transition	GO:1902750	3.81891e-05	4.41806	96	265	10	16592
GO:BP	ribosome assembly	GO:0042255	3.95697e-05	4.40264	57	265	8	16592
GO:BP	cellular protein catabolic process	GO:0044257	4.1256e-05	4.38451	708	265	29	16592
GO:BP	regulation of establishment of planar polarity	GO:0090175	4.15437e-05	4.38149	97	265	10	16592
GO:BP	response to heat	GO:0009408	4.27518e-05	4.36905	120	265	11	16592
GO:BP	stem cell differentiation	GO:0048863	4.27518e-05	4.36905	197	265	14	16592
GO:BP	ubiquitin-dependent protein catabolic process	GO:0006511	4.40788e-05	4.35577	559	265	25	16592
GO:BP	cellular response to cytokine stimulus	GO:0071345	4.40788e-05	4.35577	912	265	34	16592
GO:BP	organophosphate biosynthetic process	GO:0090407	4.77558e-05	4.32097	525	265	24	16592
GO:BP	positive regulation of cellular amide metabolic process	GO:0034250	4.77558e-05	4.32097	146	265	12	16592
GO:BP	positive regulation of cellular protein localization	GO:1903829	4.98233e-05	4.30257	258	265	16	16592
GO:BP	modification-dependent protein catabolic process	GO:0019941	5.05762e-05	4.29605	564	265	25	16592
GO:BP	antigen processing and presentation of exogenous peptide antigen	GO:0002478	5.05762e-05	4.29605	173	265	13	16592
GO:BP	establishment of planar polarity	GO:0001736	5.73852e-05	4.2412	101	265	10	16592
GO:BP	establishment of tissue polarity	GO:0007164	5.73852e-05	4.2412	101	265	10	16592
GO:BP	response to temperature stimulus	GO:0009266	5.7412e-05	4.241	149	265	12	16592
GO:BP	response to topologically incorrect protein	GO:0035966	6.00588e-05	4.22142	176	265	13	16592
GO:BP	negative regulation of cell death	GO:0060548	6.21139e-05	4.20681	765	265	30	16592
GO:BP	organophosphate metabolic process	GO:0019637	6.48735e-05	4.18793	889	265	33	16592
GO:BP	positive regulation of establishment of protein localization	GO:1904951	6.73318e-05	4.17178	265	265	16	16592
GO:BP	DNA-dependent DNA replication	GO:0006261	6.74553e-05	4.17098	206	265	14	16592
GO:BP	modification-dependent macromolecule catabolic process	GO:0043632	6.78705e-05	4.16832	575	265	25	16592
GO:BP	antigen processing and presentation of exogenous antigen	GO:0019884	7.01584e-05	4.15392	179	265	13	16592
GO:BP	proteolysis involved in cellular protein catabolic process	GO:0051603	7.08167e-05	4.14986	653	265	27	16592
GO:BP	RNA export from nucleus	GO:0006405	7.37865e-05	4.13202	128	265	11	16592
GO:BP	positive regulation of DNA-templated transcription, initiation	GO:2000144	7.52152e-05	4.12369	30	265	6	16592
GO:BP	regulation of chromosome organization	GO:0033044	7.52152e-05	4.12369	268	265	16	16592
GO:BP	ribonucleoprotein complex export from nucleus	GO:0071426	7.85265e-05	4.10498	129	265	11	16592
GO:BP	intrinsic apoptotic signaling pathway	GO:0097193	7.98988e-05	4.09746	239	265	15	16592
GO:BP	response to unfolded protein	GO:0006986	8.13536e-05	4.08962	155	265	12	16592
GO:BP	ribonucleoprotein complex localization	GO:0071166	8.37883e-05	4.07682	130	265	11	16592
GO:BP	purine ribonucleoside triphosphate biosynthetic process	GO:0009206	8.41889e-05	4.07475	46	265	7	16592
GO:BP	purine nucleoside triphosphate biosynthetic process	GO:0009145	8.41889e-05	4.07475	46	265	7	16592
GO:BP	protein modification by small protein conjugation	GO:0032446	8.92767e-05	4.04926	782	265	30	16592
GO:BP	regulation of intrinsic apoptotic signaling pathway	GO:2001242	0.000109279	3.96146	134	265	11	16592
GO:BP	monocarboxylic acid metabolic process	GO:0032787	0.000111194	3.95392	556	265	24	16592
GO:BP	establishment of protein localization to mitochondrion	GO:0072655	0.000116596	3.93331	135	265	11	16592
GO:BP	nucleobase-containing compound transport	GO:0015931	0.000118783	3.92525	189	265	13	16592
GO:BP	antigen processing and presentation of peptide antigen	GO:0048002	0.000124955	3.90325	190	265	13	16592
GO:BP	cellular response to lectin	GO:1990858	0.000129282	3.88846	112	265	10	16592
GO:BP	response to lectin	GO:1990840	0.000129282	3.88846	112	265	10	16592
GO:BP	stimulatory C-type lectin receptor signaling pathway	GO:0002223	0.000129282	3.88846	112	265	10	16592
GO:BP	positive regulation of Wnt signaling pathway	GO:0030177	0.000136375	3.86526	164	265	12	16592
GO:BP	protein localization to mitochondrion	GO:0070585	0.000139849	3.85434	138	265	11	16592
GO:BP	DNA replication	GO:0006260	0.000144391	3.84046	284	265	16	16592
GO:BP	regulation of small molecule metabolic process	GO:0062012	0.00014511	3.8383	350	265	18	16592
GO:BP	osteoblast differentiation	GO:0001649	0.00015186	3.81856	166	265	12	16592
GO:BP	cellular response to interleukin-1	GO:0071347	0.00015186	3.81856	166	265	12	16592
GO:BP	protein-DNA complex assembly	GO:0065004	0.000152713	3.81612	254	265	15	16592
GO:BP	mitotic cell cycle phase transition	GO:0044772	0.000157706	3.80215	532	265	23	16592
GO:BP	innate immune response activating cell surface receptor signaling pathway	GO:0002220	0.000157706	3.80215	115	265	10	16592
GO:BP	response to cytokine	GO:0034097	0.00016114	3.7928	978	265	34	16592
GO:BP	positive regulation of chromosome organization	GO:2001252	0.000167369	3.77633	168	265	12	16592
GO:BP	innate immune response-activating signal transduction	GO:0002758	0.00016814	3.77433	116	265	10	16592
GO:BP	cell cycle phase transition	GO:0044770	0.000170995	3.76702	612	265	25	16592
GO:BP	cristae formation	GO:0042407	0.000170995	3.76702	35	265	6	16592
GO:BP	RNA polymerase II preinitiation complex assembly	GO:0051123	0.000170995	3.76702	35	265	6	16592
GO:BP	regulation of cell cycle process	GO:0010564	0.000178632	3.74804	733	265	28	16592
GO:BP	IRES-dependent viral translational initiation	GO:0075522	0.000188303	3.72514	11	265	4	16592
GO:BP	protein folding in endoplasmic reticulum	GO:0034975	0.000188303	3.72514	11	265	4	16592
GO:BP	morphogenesis of a polarized epithelium	GO:0001738	0.000190969	3.71904	118	265	10	16592
GO:BP	regulation of cellular ketone metabolic process	GO:0010565	0.000205341	3.68752	172	265	12	16592
GO:BP	negative regulation of canonical Wnt signaling pathway	GO:0090090	0.000216355	3.66483	173	265	12	16592
GO:BP	protein insertion into membrane	GO:0051205	0.000219019	3.65952	96	265	9	16592
GO:BP	protein targeting to mitochondrion	GO:0006626	0.000219019	3.65952	96	265	9	16592
GO:BP	cellular ketone metabolic process	GO:0042180	0.000227758	3.64253	233	265	14	16592
GO:BP	protein ubiquitination	GO:0016567	0.000241529	3.61703	706	265	27	16592
GO:BP	RNA transport	GO:0050658	0.00024712	3.60709	148	265	11	16592
GO:BP	nucleic acid transport	GO:0050657	0.00024712	3.60709	148	265	11	16592
GO:BP	negative regulation of cell cycle phase transition	GO:1901988	0.000248841	3.60408	299	265	16	16592
GO:BP	mitochondrial calcium ion transmembrane transport	GO:0006851	0.000250824	3.60063	23	265	5	16592
GO:BP	stress granule assembly	GO:0034063	0.000250824	3.60063	23	265	5	16592
GO:BP	regulation of protein localization to nucleus	GO:1900180	0.000252986	3.5969	98	265	9	16592
GO:BP	transcription preinitiation complex assembly	GO:0070897	0.000263784	3.57875	38	265	6	16592
GO:BP	apoptotic signaling pathway	GO:0097190	0.000264182	3.5781	477	265	21	16592
GO:BP	posttranslational protein targeting to endoplasmic reticulum membrane	GO:0006620	0.000264779	3.57712	12	265	4	16592
GO:BP	establishment of RNA localization	GO:0051236	0.000289097	3.53896	151	265	11	16592
GO:BP	inner mitochondrial membrane organization	GO:0007007	0.000301394	3.52086	57	265	7	16592
GO:BP	positive regulation of type I interferon production	GO:0032481	0.000312102	3.5057	78	265	8	16592
GO:BP	purine ribonucleoside triphosphate metabolic process	GO:0009205	0.000336364	3.47319	58	265	7	16592
GO:BP	cellular response to topologically incorrect protein	GO:0035967	0.000342929	3.4648	154	265	11	16592
GO:BP	negative regulation of mitotic cell cycle phase transition	GO:1901991	0.000343172	3.46449	243	265	14	16592
GO:BP	positive regulation of defense response	GO:0031349	0.000354028	3.45096	309	265	16	16592
GO:BP	proton transmembrane transport	GO:1902600	0.000369562	3.43231	80	265	8	16592
GO:BP	small molecule biosynthetic process	GO:0044283	0.000380782	3.41932	567	265	23	16592
GO:BP	regulation of animal organ morphogenesis	GO:2000027	0.000406278	3.39118	130	265	10	16592
GO:BP	response to interleukin-1	GO:0070555	0.000410153	3.38705	186	265	12	16592
GO:BP	protein modification by small protein conjugation or removal	GO:0070647	0.000425679	3.37092	988	265	33	16592
GO:BP	regulation of cellular protein localization	GO:1903827	0.000426121	3.37047	457	265	20	16592
GO:BP	negative regulation of intrinsic apoptotic signaling pathway	GO:2001243	0.000433108	3.3634	82	265	8	16592
GO:BP	purine nucleoside triphosphate metabolic process	GO:0009144	0.000450829	3.34599	61	265	7	16592
GO:BP	oxidative phosphorylation	GO:0006119	0.000482334	3.31665	133	265	10	16592
GO:BP	cellular response to tumor necrosis factor	GO:0071356	0.000491799	3.30821	252	265	14	16592
GO:BP	antigen processing and presentation	GO:0019882	0.000529161	3.27641	222	265	13	16592
GO:BP	cellular response to unfolded protein	GO:0034620	0.00054335	3.26492	135	265	10	16592
GO:BP	ATP biosynthetic process	GO:0006754	0.000578773	3.23749	44	265	6	16592
GO:BP	purine nucleoside bisphosphate biosynthetic process	GO:0034033	0.000604138	3.21886	64	265	7	16592
GO:BP	ribonucleoside bisphosphate biosynthetic process	GO:0034030	0.000604138	3.21886	64	265	7	16592
GO:BP	nucleoside bisphosphate biosynthetic process	GO:0033866	0.000604138	3.21886	64	265	7	16592
GO:BP	circadian rhythm	GO:0007623	0.000607436	3.2165	165	265	11	16592
GO:BP	cellular respiration	GO:0045333	0.000620951	3.20694	195	265	12	16592
GO:BP	non-canonical Wnt signaling pathway	GO:0035567	0.000683157	3.16548	139	265	10	16592
GO:BP	aerobic respiration	GO:0009060	0.000709296	3.14917	168	265	11	16592
GO:BP	regulation of cell cycle	GO:0051726	0.000714946	3.14573	973	265	32	16592
GO:BP	regulation of protein catabolic process	GO:0042176	0.00072294	3.1409	330	265	16	16592
GO:BP	anatomical structure homeostasis	GO:0060249	0.000735272	3.13355	366	265	17	16592
GO:BP	negative regulation of cell cycle	GO:0045786	0.000747079	3.12663	440	265	19	16592
GO:BP	negative regulation of cell cycle process	GO:0010948	0.000756429	3.12123	367	265	17	16592
GO:BP	regulation of transferase activity	GO:0051338	0.000759352	3.11956	846	265	29	16592
GO:BP	negative regulation of Wnt signaling pathway	GO:0030178	0.000809758	3.09164	201	265	12	16592
GO:BP	cytokine-mediated signaling pathway	GO:0019221	0.000810097	3.09146	764	265	27	16592
GO:BP	intracellular protein transmembrane transport	GO:0065002	0.000811426	3.09075	47	265	6	16592
GO:BP	negative regulation of ubiquitin-protein transferase activity	GO:0051444	0.000828446	3.08174	16	265	4	16592
GO:BP	regulation of canonical Wnt signaling pathway	GO:0060828	0.000899723	3.04589	268	265	14	16592
GO:BP	protein transmembrane transport	GO:0071806	0.000908537	3.04166	48	265	6	16592
GO:BP	endoplasmic reticulum organization	GO:0007029	0.000993608	3.00278	93	265	8	16592
GO:BP	acyl-CoA biosynthetic process	GO:0071616	0.00101437	2.9938	49	265	6	16592
GO:BP	thioester biosynthetic process	GO:0035384	0.00101437	2.9938	49	265	6	16592
GO:BP	response to tumor necrosis factor	GO:0034612	0.00103927	2.98327	272	265	14	16592
GO:BP	protein localization to cytoplasmic stress granule	GO:1903608	0.00109832	2.95927	7	265	3	16592
GO:BP	posttranslational protein targeting to membrane, translocation	GO:0031204	0.00109832	2.95927	7	265	3	16592
GO:BP	mitotic nuclear membrane reassembly	GO:0007084	0.00124558	2.90463	51	265	6	16592
GO:BP	mitotic nuclear membrane organization	GO:0101024	0.00124558	2.90463	51	265	6	16592
GO:BP	ribosomal small subunit assembly	GO:0000028	0.00130829	2.8833	18	265	4	16592
GO:BP	positive regulation of organelle organization	GO:0010638	0.0013502	2.8696	541	265	21	16592
GO:BP	protein deubiquitination	GO:0016579	0.00141947	2.84788	281	265	14	16592
GO:BP	tRNA-containing ribonucleoprotein complex export from nucleus	GO:0071431	0.00151102	2.82073	34	265	5	16592
GO:BP	tRNA export from nucleus	GO:0006409	0.00151102	2.82073	34	265	5	16592
GO:BP	nucleus organization	GO:0006997	0.00151164	2.82055	126	265	9	16592
GO:BP	monosaccharide biosynthetic process	GO:0046364	0.00152004	2.81814	75	265	7	16592
GO:BP	rhythmic process	GO:0048511	0.00153419	2.81412	185	265	11	16592
GO:BP	RNA secondary structure unwinding	GO:0010501	0.00166627	2.77826	8	265	3	16592
GO:BP	nuclear membrane reassembly	GO:0031468	0.00166627	2.77826	54	265	6	16592
GO:BP	regulation of metaphase plate congression	GO:0090235	0.00166627	2.77826	8	265	3	16592
GO:BP	'de novo' protein folding	GO:0006458	0.00171281	2.76629	35	265	5	16592
GO:BP	intracellular transport of virus	GO:0075733	0.00183733	2.73581	55	265	6	16592
GO:BP	negative regulation of RNA splicing	GO:0033119	0.00195702	2.7084	20	265	4	16592
GO:BP	negative regulation of mitotic cell cycle	GO:0045930	0.0019666	2.70628	291	265	14	16592
GO:BP	import into nucleus	GO:0051170	0.00197183	2.70513	131	265	9	16592
GO:BP	carbohydrate derivative biosynthetic process	GO:1901137	0.00202296	2.69401	600	265	22	16592
GO:BP	ossification	GO:0001503	0.00206878	2.68428	258	265	13	16592
GO:BP	carbohydrate derivative metabolic process	GO:1901135	0.00212427	2.67279	994	265	31	16592
GO:BP	positive regulation of gene expression, epigenetic	GO:0045815	0.00217634	2.66227	57	265	6	16592
GO:BP	protein insertion into ER membrane	GO:0045048	0.00217634	2.66227	37	265	5	16592
GO:BP	tRNA transport	GO:0051031	0.00217634	2.66227	37	265	5	16592
GO:BP	mitophagy	GO:0000423	0.00232013	2.63449	21	265	4	16592
GO:BP	nuclear envelope organization	GO:0006998	0.00234405	2.63003	81	265	7	16592
GO:BP	ncRNA export from nucleus	GO:0097064	0.00245365	2.61019	38	265	5	16592
GO:BP	protein modification by small protein removal	GO:0070646	0.00251759	2.59902	299	265	14	16592
GO:BP	energy derivation by oxidation of organic compounds	GO:0015980	0.00252629	2.59752	264	265	13	16592
GO:BP	nucleoside diphosphate phosphorylation	GO:0006165	0.00252748	2.59731	108	265	8	16592
GO:BP	Fc-epsilon receptor signaling pathway	GO:0038095	0.00266904	2.57364	167	265	10	16592
GO:BP	nucleotide phosphorylation	GO:0046939	0.00267917	2.572	109	265	8	16592
GO:BP	innate immune response	GO:0045087	0.00274877	2.56086	743	265	25	16592
GO:BP	regulation of cellular amide metabolic process	GO:0034248	0.00284882	2.54534	494	265	19	16592
GO:BP	Fc receptor signaling pathway	GO:0038093	0.00290765	2.53646	234	265	12	16592
GO:BP	regulation of establishment of protein localization	GO:0070201	0.00296716	2.52766	456	265	18	16592
GO:BP	protein import into nucleus	GO:0006606	0.00297272	2.52685	111	265	8	16592
GO:BP	mRNA-containing ribonucleoprotein complex export from nucleus	GO:0071427	0.00297272	2.52685	111	265	8	16592
GO:BP	mRNA export from nucleus	GO:0006406	0.00297272	2.52685	111	265	8	16592
GO:BP	regulation of RNA splicing	GO:0043484	0.00305096	2.51556	140	265	9	16592
GO:BP	canonical Wnt signaling pathway	GO:0060070	0.00307685	2.51189	306	265	14	16592
GO:BP	membrane organization	GO:0061024	0.00310943	2.50732	883	265	28	16592
GO:BP	apoptotic mitochondrial changes	GO:0008637	0.00313174	2.50421	112	265	8	16592
GO:BP	chaperone-mediated protein complex assembly	GO:0051131	0.00317968	2.49762	23	265	4	16592
GO:BP	regulation of ubiquitin-dependent protein catabolic process	GO:2000058	0.00317968	2.49762	141	265	9	16592
GO:BP	regulation of protein folding	GO:1903332	0.00317968	2.49762	10	265	3	16592
GO:BP	positive regulation of transcription by RNA polymerase I	GO:0045943	0.00317968	2.49762	23	265	4	16592
GO:BP	mitochondrial ATP synthesis coupled proton transport	GO:0042776	0.00317968	2.49762	23	265	4	16592
GO:BP	negative regulation of ubiquitin protein ligase activity	GO:1904667	0.00317968	2.49762	10	265	3	16592
GO:BP	regulation of apoptotic signaling pathway	GO:2001233	0.00319968	2.49489	272	265	13	16592
GO:BP	transport of virus	GO:0046794	0.00324558	2.48871	62	265	6	16592
GO:BP	modulation of process of other organism involved in symbiotic interaction	GO:0051817	0.00364849	2.43789	115	265	8	16592
GO:BP	endoplasmic reticulum unfolded protein response	GO:0030968	0.00364849	2.43789	115	265	8	16592
GO:BP	negative regulation of ubiquitin-dependent protein catabolic process	GO:2000059	0.00368023	2.43412	42	265	5	16592
GO:BP	canonical glycolysis	GO:0061621	0.00368023	2.43412	24	265	4	16592
GO:BP	glucose catabolic process to pyruvate	GO:0061718	0.00368023	2.43412	24	265	4	16592
GO:BP	NADH regeneration	GO:0006735	0.00368023	2.43412	24	265	4	16592
GO:BP	mRNA transport	GO:0051028	0.00382688	2.41716	116	265	8	16592
GO:BP	regulation of cellular localization	GO:0060341	0.00406186	2.39128	679	265	23	16592
GO:BP	multi-organism localization	GO:1902579	0.00408224	2.3891	65	265	6	16592
GO:BP	circadian regulation of gene expression	GO:0032922	0.00408224	2.3891	65	265	6	16592
GO:BP	multi-organism transport	GO:0044766	0.00408224	2.3891	65	265	6	16592
GO:BP	protein-containing complex localization	GO:0031503	0.00412113	2.38498	245	265	12	16592
GO:BP	positive regulation of cytoplasmic translation	GO:2000767	0.0041751	2.37933	11	265	3	16592
GO:BP	energy coupled proton transport, down electrochemical gradient	GO:0015985	0.00422482	2.37419	25	265	4	16592
GO:BP	glycolytic process through glucose-6-phosphate	GO:0061620	0.00422482	2.37419	25	265	4	16592
GO:BP	ATP synthesis coupled proton transport	GO:0015986	0.00422482	2.37419	25	265	4	16592
GO:BP	regulation of spindle assembly	GO:0090169	0.00422482	2.37419	25	265	4	16592
GO:BP	glycolytic process through fructose-6-phosphate	GO:0061615	0.00422482	2.37419	25	265	4	16592
GO:BP	NADH dehydrogenase complex assembly	GO:0010257	0.00433643	2.36287	66	265	6	16592
GO:BP	mitochondrial respiratory chain complex I assembly	GO:0032981	0.00433643	2.36287	66	265	6	16592
GO:BP	IRE1-mediated unfolded protein response	GO:0036498	0.00433643	2.36287	66	265	6	16592
GO:BP	negative regulation of apoptotic signaling pathway	GO:2001234	0.00436457	2.36006	180	265	10	16592
GO:BP	regulation of protein ubiquitination	GO:0031396	0.00436457	2.36006	180	265	10	16592
GO:BP	positive regulation of cellular component organization	GO:0051130	0.00442366	2.35422	953	265	29	16592
GO:BP	post-translational protein modification	GO:0043687	0.00461798	2.33555	359	265	15	16592
GO:BP	autophagy of mitochondrion	GO:0000422	0.00464595	2.33293	67	265	6	16592
GO:BP	mitochondrion disassembly	GO:0061726	0.00464595	2.33293	67	265	6	16592
GO:BP	anion transmembrane transport	GO:0098656	0.00485553	2.31376	151	265	9	16592
GO:BP	gluconeogenesis	GO:0006094	0.00496478	2.3041	68	265	6	16592
GO:BP	alternative mRNA splicing, via spliceosome	GO:0000380	0.00496478	2.3041	68	265	6	16592
GO:BP	regulation of cellular protein catabolic process	GO:1903362	0.00496478	2.3041	217	265	11	16592
GO:BP	nucleoside diphosphate metabolic process	GO:0009132	0.0050222	2.29911	122	265	8	16592
GO:BP	chaperone-mediated autophagy	GO:0061684	0.00521174	2.28302	12	265	3	16592
GO:BP	T cell receptor signaling pathway	GO:0050852	0.00521174	2.28302	185	265	10	16592
GO:BP	acyl-CoA metabolic process	GO:0006637	0.00566894	2.2465	96	265	7	16592
GO:BP	thioester metabolic process	GO:0035383	0.00566894	2.2465	96	265	7	16592
GO:BP	regulation of type I interferon production	GO:0032479	0.00581217	2.23566	125	265	8	16592
GO:BP	type I interferon production	GO:0032606	0.00581217	2.23566	125	265	8	16592
GO:BP	regulation of proteolysis involved in cellular protein catabolic process	GO:1903050	0.00584104	2.23351	188	265	10	16592
GO:BP	hexose biosynthetic process	GO:0019319	0.00608892	2.21546	71	265	6	16592
GO:BP	glucose catabolic process	GO:0006007	0.00620859	2.20701	28	265	4	16592
GO:BP	negative regulation of protein ubiquitination	GO:0031397	0.00651881	2.18583	72	265	6	16592
GO:BP	nuclear membrane organization	GO:0071763	0.00651881	2.18583	72	265	6	16592
GO:BP	glycolytic process	GO:0006096	0.00667562	2.17551	99	265	7	16592
GO:BP	regulation of Wnt signaling pathway	GO:0030111	0.00673239	2.17183	336	265	14	16592
GO:BP	regulation of transcription initiation from RNA polymerase II promoter	GO:0060260	0.00694518	2.15832	73	265	6	16592
GO:BP	ATP generation from ADP	GO:0006757	0.00703062	2.15301	100	265	7	16592
GO:BP	positive regulation of intracellular transport	GO:0032388	0.00725454	2.13939	194	265	10	16592
GO:BP	protein export from nucleus	GO:0006611	0.0074511	2.12778	50	265	5	16592
GO:BP	ADP metabolic process	GO:0046031	0.00785263	2.10499	102	265	7	16592
GO:BP	selective autophagy	GO:0061912	0.00791389	2.10161	75	265	6	16592
GO:BP	regulation of gene silencing	GO:0060968	0.00801863	2.0959	132	265	8	16592
GO:BP	antiviral innate immune response	GO:0140374	0.00804495	2.09448	14	265	3	16592
GO:BP	nucleobase biosynthetic process	GO:0046112	0.00804495	2.09448	14	265	3	16592
GO:BP	acetyl-CoA biosynthetic process from pyruvate	GO:0006086	0.00804495	2.09448	14	265	3	16592
GO:BP	negative regulation of catabolic process	GO:0009895	0.00809486	2.09179	268	265	12	16592
GO:BP	negative regulation of protein catabolic process	GO:0042177	0.00820875	2.08572	103	265	7	16592
GO:BP	organelle assembly	GO:0070925	0.00850141	2.07051	814	265	25	16592
GO:BP	regulation of cellular response to stress	GO:0080135	0.0085769	2.06667	636	265	21	16592
GO:BP	'de novo' posttranslational protein folding	GO:0051084	0.00879932	2.05555	31	265	4	16592
GO:BP	modulation by host of viral process	GO:0044788	0.00879932	2.05555	31	265	4	16592
GO:BP	regulation of transcription by RNA polymerase I	GO:0006356	0.00879932	2.05555	31	265	4	16592
GO:BP	regulation of translation	GO:0006417	0.00892332	2.04947	427	265	16	16592
GO:BP	purine ribonucleoside diphosphate metabolic process	GO:0009179	0.00906627	2.04257	105	265	7	16592
GO:BP	organic acid biosynthetic process	GO:0016053	0.00925171	2.03378	273	265	12	16592
GO:BP	purine nucleoside diphosphate metabolic process	GO:0009135	0.00947743	2.02331	106	265	7	16592
GO:BP	regulation of DNA-templated transcription, initiation	GO:2000142	0.0100005	1.99998	79	265	6	16592
GO:BP	ribonucleoside diphosphate metabolic process	GO:0009185	0.0105195	1.97801	108	265	7	16592
GO:BP	erythrocyte homeostasis	GO:0034101	0.0106324	1.97337	80	265	6	16592
GO:BP	chaperone-mediated protein folding	GO:0061077	0.0109711	1.95975	55	265	5	16592
GO:BP	viral life cycle	GO:0019058	0.0109786	1.95945	317	265	13	16592
GO:BP	modulation of process of other organism	GO:0035821	0.0111778	1.95164	140	265	8	16592
GO:BP	intrinsic apoptotic signaling pathway in response to DNA damage	GO:0008630	0.0112541	1.94869	81	265	6	16592
GO:BP	positive regulation of response to external stimulus	GO:0032103	0.011511	1.93889	439	265	16	16592
GO:BP	nucleus localization	GO:0051647	0.01153	1.93817	16	265	3	16592
GO:BP	pentose-phosphate shunt	GO:0006098	0.01153	1.93817	16	265	3	16592
GO:BP	alpha-amino acid biosynthetic process	GO:1901607	0.0116896	1.9322	56	265	5	16592
GO:BP	negative regulation of protein modification by small protein conjugation or removal	GO:1903321	0.0118161	1.92753	82	265	6	16592
GO:BP	regulation of protein modification by small protein conjugation or removal	GO:1903320	0.0118161	1.92753	209	265	10	16592
GO:BP	NADH metabolic process	GO:0006734	0.011963	1.92216	34	265	4	16592
GO:BP	negative regulation of proteolysis involved in cellular protein catabolic process	GO:1903051	0.0125636	1.90089	57	265	5	16592
GO:BP	negative regulation of transferase activity	GO:0051348	0.0129602	1.88739	248	265	11	16592
GO:BP	regulation of mitotic spindle organization	GO:0060236	0.0132717	1.87707	35	265	4	16592
GO:BP	intrinsic apoptotic signaling pathway by p53 class mediator	GO:0072332	0.013504	1.86954	58	265	5	16592
GO:BP	aspartate family amino acid biosynthetic process	GO:0009067	0.013604	1.86633	17	265	3	16592
GO:BP	protein insertion into mitochondrial outer membrane	GO:0045040	0.014123	1.85007	5	265	2	16592
GO:BP	pyrimidine nucleobase biosynthetic process	GO:0019856	0.014123	1.85007	5	265	2	16592
GO:BP	outer mitochondrial membrane organization	GO:0007008	0.014123	1.85007	5	265	2	16592
GO:BP	pyrimidine nucleoside triphosphate biosynthetic process	GO:0009148	0.014123	1.85007	5	265	2	16592
GO:BP	positive regulation of DNA topoisomerase (ATP-hydrolyzing) activity	GO:2000373	0.014123	1.85007	5	265	2	16592
GO:BP	regulation of DNA topoisomerase (ATP-hydrolyzing) activity	GO:2000371	0.014123	1.85007	5	265	2	16592
GO:BP	cellular response to antibiotic	GO:0071236	0.014123	1.85007	5	265	2	16592
GO:BP	purine ribonucleoside monophosphate catabolic process	GO:0009169	0.014123	1.85007	5	265	2	16592
GO:BP	activation of protein kinase C activity	GO:1990051	0.014123	1.85007	5	265	2	16592
GO:BP	regulation of NADP metabolic process	GO:1902031	0.014123	1.85007	5	265	2	16592
GO:BP	CRD-mediated mRNA stabilization	GO:0070934	0.014123	1.85007	5	265	2	16592
GO:BP	ribonucleoside monophosphate catabolic process	GO:0009158	0.014123	1.85007	5	265	2	16592
GO:BP	biological process involved in symbiotic interaction	GO:0044403	0.0142627	1.8458	252	265	11	16592
GO:BP	activation of immune response	GO:0002253	0.0155099	1.80939	540	265	18	16592
GO:BP	NADPH regeneration	GO:0006740	0.015711	1.8038	18	265	3	16592
GO:BP	positive regulation of interferon-beta production	GO:0032728	0.0158214	1.80076	37	265	4	16592
GO:BP	protein polyubiquitination	GO:0000209	0.0158704	1.79941	333	265	13	16592
GO:BP	membrane assembly	GO:0071709	0.0161591	1.79158	88	265	6	16592
GO:BP	regulation of spindle organization	GO:0090224	0.0173223	1.76139	38	265	4	16592
GO:BP	DNA geometric change	GO:0032392	0.017409	1.75923	62	265	5	16592
GO:BP	C4-dicarboxylate transport	GO:0015740	0.0181415	1.74133	19	265	3	16592
GO:BP	response to antibiotic	GO:0046677	0.0181415	1.74133	19	265	3	16592
GO:BP	endomembrane system organization	GO:0010256	0.0186555	1.72919	507	265	17	16592
GO:BP	myeloid cell homeostasis	GO:0002262	0.0188596	1.72447	91	265	6	16592
GO:BP	negative regulation of cellular catabolic process	GO:0031330	0.019575	1.7083	226	265	10	16592
GO:BP	membrane biogenesis	GO:0044091	0.019816	1.70298	92	265	6	16592
GO:BP	positive regulation of protein-containing complex assembly	GO:0031334	0.0201324	1.69611	227	265	10	16592
GO:BP	tRNA 3'-end processing	GO:0042780	0.0201336	1.69608	6	265	2	16592
GO:BP	purine nucleoside monophosphate catabolic process	GO:0009128	0.0201336	1.69608	6	265	2	16592
GO:BP	pyrimidine ribonucleoside triphosphate metabolic process	GO:0009208	0.0201336	1.69608	6	265	2	16592
GO:BP	regulation of mitophagy	GO:1901524	0.0201336	1.69608	6	265	2	16592
GO:BP	isoleucine metabolic process	GO:0006549	0.0201336	1.69608	6	265	2	16592
GO:BP	telomerase holoenzyme complex assembly	GO:1905323	0.0201336	1.69608	6	265	2	16592
GO:BP	actin filament-based transport	GO:0099515	0.0205943	1.68625	20	265	3	16592
GO:BP	carboxylic acid biosynthetic process	GO:0046394	0.0205943	1.68625	266	265	11	16592
GO:BP	acetyl-CoA biosynthetic process	GO:0006085	0.0205943	1.68625	20	265	3	16592
GO:BP	regulation of cytoplasmic translation	GO:2000765	0.0205943	1.68625	20	265	3	16592
GO:BP	defense response to other organism	GO:0098542	0.0217514	1.66251	930	265	26	16592
GO:BP	fatty-acyl-CoA metabolic process	GO:0035337	0.0221064	1.65548	41	265	4	16592
GO:BP	positive regulation of interferon-alpha production	GO:0032727	0.0235622	1.62778	21	265	3	16592
GO:BP	nucleobase metabolic process	GO:0009112	0.0235622	1.62778	21	265	3	16592
GO:BP	NAD metabolic process	GO:0019674	0.0240189	1.61945	42	265	4	16592
GO:BP	organelle localization	GO:0051640	0.024048	1.61892	566	265	18	16592
GO:BP	positive regulation of transferase activity	GO:0051347	0.0244491	1.61174	567	265	18	16592
GO:BP	negative regulation of cellular protein catabolic process	GO:1903363	0.0248741	1.60425	68	265	5	16592
GO:BP	Wnt signaling pathway	GO:0016055	0.0253414	1.59617	438	265	15	16592
GO:BP	L-amino acid transport	GO:0015807	0.0259534	1.58581	43	265	4	16592
GO:BP	mitochondrial respiratory chain complex assembly	GO:0033108	0.0260339	1.58446	98	265	6	16592
GO:BP	organelle disassembly	GO:1903008	0.0260339	1.58446	98	265	6	16592
GO:BP	regulation of establishment of protein localization to mitochondrion	GO:1903747	0.026231	1.58118	69	265	5	16592
GO:BP	regulation of ubiquitin protein ligase activity	GO:1904666	0.0265089	1.57661	22	265	3	16592
GO:BP	glyceraldehyde-3-phosphate metabolic process	GO:0019682	0.026831	1.57136	7	265	2	16592
GO:BP	pyridine-containing compound catabolic process	GO:0072526	0.026831	1.57136	7	265	2	16592
GO:BP	pyrimidine ribonucleotide biosynthetic process	GO:0009220	0.026831	1.57136	7	265	2	16592
GO:BP	G-quadruplex DNA unwinding	GO:0044806	0.026831	1.57136	7	265	2	16592
GO:BP	ribonucleoside bisphosphate metabolic process	GO:0033875	0.0268741	1.57067	131	265	7	16592
GO:BP	purine nucleoside bisphosphate metabolic process	GO:0034032	0.0268741	1.57067	131	265	7	16592
GO:BP	cell-cell signaling by wnt	GO:0198738	0.0268741	1.57067	442	265	15	16592
GO:BP	nucleoside bisphosphate metabolic process	GO:0033865	0.0268741	1.57067	131	265	7	16592
GO:BP	cellular response to virus	GO:0098586	0.0273424	1.56316	70	265	5	16592
GO:BP	ribosomal large subunit biogenesis	GO:0042273	0.0273424	1.56316	70	265	5	16592
GO:BP	tRNA aminoacylation for protein translation	GO:0006418	0.0273511	1.56303	44	265	4	16592
GO:BP	establishment of spindle localization	GO:0051293	0.0273511	1.56303	44	265	4	16592
GO:BP	cellular response to glucose starvation	GO:0042149	0.0273511	1.56303	44	265	4	16592
GO:BP	autophagy	GO:0006914	0.0274302	1.56177	487	265	16	16592
GO:BP	process utilizing autophagic mechanism	GO:0061919	0.0274302	1.56177	487	265	16	16592
GO:BP	carbohydrate catabolic process	GO:0016052	0.0274302	1.56177	166	265	8	16592
GO:BP	regulation of protein targeting	GO:1903533	0.0286929	1.54222	71	265	5	16592
GO:BP	regulation of purine nucleotide metabolic process	GO:1900542	0.0291035	1.53605	101	265	6	16592
GO:BP	purine ribonucleotide catabolic process	GO:0009154	0.029146	1.53542	23	265	3	16592
GO:BP	regulation of DNA-templated transcription, elongation	GO:0032784	0.0292546	1.53381	45	265	4	16592
GO:BP	ER-nucleus signaling pathway	GO:0006984	0.0292546	1.53381	45	265	4	16592
GO:BP	cytoplasmic pattern recognition receptor signaling pathway	GO:0002753	0.0301717	1.5204	72	265	5	16592
GO:BP	regulation of ATP metabolic process	GO:1903578	0.0302495	1.51928	102	265	6	16592
GO:BP	biological process involved in interaction with host	GO:0051701	0.0310738	1.50761	170	265	8	16592
GO:BP	DNA conformation change	GO:0071103	0.0312709	1.50486	284	265	11	16592
GO:BP	spindle localization	GO:0051653	0.0313675	1.50352	46	265	4	16592
GO:BP	regulation of nucleotide metabolic process	GO:0006140	0.0314701	1.5021	103	265	6	16592
GO:BP	respiratory electron transport chain	GO:0022904	0.0314701	1.5021	103	265	6	16592
GO:BP	mitotic nuclear division	GO:0140014	0.0315058	1.50161	325	265	12	16592
GO:BP	positive regulation of proteolysis	GO:0045862	0.0315058	1.50161	325	265	12	16592
GO:BP	chromosome localization	GO:0050000	0.0315586	1.50088	73	265	5	16592
GO:BP	regulation of autophagy of mitochondrion	GO:1903146	0.0322046	1.49208	24	265	3	16592
GO:BP	ribonucleotide catabolic process	GO:0009261	0.0322046	1.49208	24	265	3	16592
GO:BP	regulation of cellular carbohydrate catabolic process	GO:0043471	0.0333704	1.47664	8	265	2	16592
GO:BP	positive regulation of isomerase activity	GO:0010912	0.0333704	1.47664	8	265	2	16592
GO:BP	regulation of isomerase activity	GO:0010911	0.0333704	1.47664	8	265	2	16592
GO:BP	pre-replicative complex assembly involved in nuclear cell cycle DNA replication	GO:0006267	0.0333704	1.47664	8	265	2	16592
GO:BP	regulation of chaperone-mediated autophagy	GO:1904714	0.0333704	1.47664	8	265	2	16592
GO:BP	cytoplasmic sequestering of NF-kappaB	GO:0007253	0.0333704	1.47664	8	265	2	16592
GO:BP	nucleoside monophosphate catabolic process	GO:0009125	0.0333704	1.47664	8	265	2	16592
GO:BP	pre-replicative complex assembly involved in cell cycle DNA replication	GO:1902299	0.0333704	1.47664	8	265	2	16592
GO:BP	cytoskeleton-dependent intracellular transport	GO:0030705	0.0346311	1.46053	174	265	8	16592
GO:BP	regulation of generation of precursor metabolites and energy	GO:0043467	0.0348708	1.45754	139	265	7	16592
GO:BP	amino acid activation	GO:0043038	0.0351494	1.45408	48	265	4	16592
GO:BP	tRNA aminoacylation	GO:0043039	0.0351494	1.45408	48	265	4	16592
GO:BP	hexose catabolic process	GO:0019320	0.0351494	1.45408	48	265	4	16592
GO:BP	positive regulation of transcription from RNA polymerase II promoter in response to stress	GO:0036003	0.0351494	1.45408	25	265	3	16592
GO:BP	ribosomal large subunit assembly	GO:0000027	0.0351494	1.45408	25	265	3	16592
GO:BP	cytoplasmic translational initiation	GO:0002183	0.0351494	1.45408	25	265	3	16592
GO:BP	regulation of oxidative stress-induced intrinsic apoptotic signaling pathway	GO:1902175	0.0351494	1.45408	25	265	3	16592
GO:BP	response to virus	GO:0009615	0.0351494	1.45408	290	265	11	16592
GO:BP	positive regulation of immune response	GO:0050778	0.0367002	1.43533	689	265	20	16592
GO:BP	regulation of mitochondrion organization	GO:0010821	0.036975	1.43209	141	265	7	16592
GO:BP	morphogenesis of an epithelium	GO:0002009	0.0372819	1.4285	334	265	12	16592
GO:BP	aspartate family amino acid metabolic process	GO:0009066	0.0373781	1.42738	49	265	4	16592
GO:BP	protein insertion into mitochondrial membrane	GO:0051204	0.0373781	1.42738	49	265	4	16592
GO:BP	regulation of carbohydrate catabolic process	GO:0043470	0.0377883	1.42264	77	265	5	16592
GO:BP	chaperone cofactor-dependent protein refolding	GO:0051085	0.0384578	1.41502	26	265	3	16592
GO:BP	regulation of interferon-alpha production	GO:0032647	0.0384578	1.41502	26	265	3	16592
GO:BP	interferon-alpha production	GO:0032607	0.0384578	1.41502	26	265	3	16592
GO:BP	glucose 6-phosphate metabolic process	GO:0051156	0.0384578	1.41502	26	265	3	16592
GO:BP	purine ribonucleoside monophosphate metabolic process	GO:0009167	0.0384578	1.41502	26	265	3	16592
GO:BP	electron transport chain	GO:0022900	0.0388689	1.4104	109	265	6	16592
GO:BP	regulation of interferon-beta production	GO:0032648	0.0394673	1.40376	50	265	4	16592
GO:BP	interferon-beta production	GO:0032608	0.0394673	1.40376	50	265	4	16592
GO:BP	regulation of ubiquitin-protein transferase activity	GO:0051438	0.0394673	1.40376	50	265	4	16592
GO:BP	fatty acid alpha-oxidation	GO:0001561	0.0403727	1.39391	9	265	2	16592
GO:BP	pyrimidine nucleobase metabolic process	GO:0006206	0.0403727	1.39391	9	265	2	16592
GO:BP	glucose metabolic process	GO:0006006	0.0403727	1.39391	144	265	7	16592
GO:BP	positive regulation of autophagy of mitochondrion	GO:1903599	0.0403727	1.39391	9	265	2	16592
GO:BP	nuclear pore complex assembly	GO:0051292	0.0403727	1.39391	9	265	2	16592
GO:BP	regulation of PERK-mediated unfolded protein response	GO:1903897	0.0403727	1.39391	9	265	2	16592
GO:BP	regulation of protein-containing complex assembly	GO:0043254	0.0409787	1.38744	382	265	13	16592
GO:BP	negative regulation of mRNA metabolic process	GO:1903312	0.0409787	1.38744	79	265	5	16592
GO:BP	establishment of protein localization to mitochondrial membrane	GO:0090151	0.0417268	1.37958	51	265	4	16592
GO:BP	mitochondrial electron transport, NADH to ubiquinone	GO:0006120	0.0417268	1.37958	51	265	4	16592
GO:BP	positive regulation of erythrocyte differentiation	GO:0045648	0.0418371	1.37844	27	265	3	16592
GO:BP	purine nucleoside monophosphate metabolic process	GO:0009126	0.0418371	1.37844	27	265	3	16592
GO:BP	regulation of intracellular transport	GO:0032386	0.0425492	1.37111	300	265	11	16592
GO:BP	regulation of gene silencing by miRNA	GO:0060964	0.044847	1.34827	113	265	6	16592
GO:BP	carboxylic acid transmembrane transport	GO:1905039	0.044847	1.34827	113	265	6	16592
GO:BP	cellular response to epidermal growth factor stimulus	GO:0071364	0.0460021	1.33722	28	265	3	16592
GO:BP	organic acid transmembrane transport	GO:1903825	0.0464737	1.33279	114	265	6	16592
GO:BP	regulation of gene silencing by RNA	GO:0060966	0.0464737	1.33279	114	265	6	16592
GO:BP	regulation of posttranscriptional gene silencing	GO:0060147	0.0464737	1.33279	114	265	6	16592
GO:BP	nucleotide catabolic process	GO:0009166	0.0466888	1.33079	53	265	4	16592
GO:BP	positive regulation of mitochondrion organization	GO:0010822	0.0466888	1.33079	82	265	5	16592
GO:BP	negative regulation of cell growth	GO:0030308	0.0466888	1.33079	149	265	7	16592
GO:BP	nucleobase-containing small molecule biosynthetic process	GO:0034404	0.0466888	1.33079	82	265	5	16592
GO:BP	monosaccharide catabolic process	GO:0046365	0.0466888	1.33079	53	265	4	16592
GO:BP	regulation of proteolysis	GO:0030162	0.0468843	1.32897	569	265	17	16592
GO:BP	phosphate ion transmembrane transport	GO:0035435	0.0479764	1.31897	10	265	2	16592
GO:BP	positive regulation of transcription of nucleolar large rRNA by RNA polymerase I	GO:1901838	0.0479764	1.31897	10	265	2	16592
GO:BP	IMP metabolic process	GO:0046040	0.0479764	1.31897	10	265	2	16592
GO:BP	positive regulation of transcription by RNA polymerase III	GO:0045945	0.0479764	1.31897	10	265	2	16592
GO:BP	astral microtubule organization	GO:0030953	0.0479764	1.31897	10	265	2	16592
GO:BP	cellular response to leucine starvation	GO:1990253	0.0479764	1.31897	10	265	2	16592
GO:BP	pyrimidine nucleoside triphosphate metabolic process	GO:0009147	0.0479764	1.31897	10	265	2	16592
GO:BP	positive regulation of rRNA processing	GO:2000234	0.0479764	1.31897	10	265	2	16592
GO:BP	pyrimidine ribonucleotide metabolic process	GO:0009218	0.0479764	1.31897	10	265	2	16592
GO:BP	DNA duplex unwinding	GO:0032508	0.0486441	1.31297	54	265	4	16592
GO:BP	ion transmembrane transport	GO:0034220	0.0486441	1.31297	858	265	23	16592
GO:BP	modulation by symbiont of host process	GO:0044003	0.0486441	1.31297	54	265	4	16592
GO:BP	cellular amino acid biosynthetic process	GO:0008652	0.0486441	1.31297	54	265	4	16592
GO:BP	mitochondrial outer membrane permeabilization	GO:0097345	0.0486441	1.31297	54	265	4	16592
GO:BP	positive regulation of NIK/NF-kappaB signaling	GO:1901224	0.0486441	1.31297	54	265	4	16592
GO:BP	positive regulation of organelle assembly	GO:1902117	0.0486441	1.31297	54	265	4	16592
GO:BP	negative regulation of intracellular signal transduction	GO:1902532	0.0486441	1.31297	481	265	15	16592
GO:BP	ribonucleoside monophosphate metabolic process	GO:0009161	0.048877	1.3109	29	265	3	16592
GO:BP	signal transduction by p53 class mediator	GO:0072331	0.0491858	1.30816	267	265	10	16592
GO:CC	ribonucleoprotein complex	GO:1990904	6.38838e-32	31.1946	633	273	65	17290
GO:CC	cytosolic ribosome	GO:0022626	3.16645e-21	20.4994	104	273	25	17290
GO:CC	ribosome	GO:0005840	1.07417e-16	15.9689	210	273	28	17290
GO:CC	envelope	GO:0031975	3.84605e-15	14.415	956	273	54	17290
GO:CC	ribosomal subunit	GO:0044391	3.84605e-15	14.415	184	273	25	17290
GO:CC	organelle envelope	GO:0031967	3.84605e-15	14.415	956	273	54	17290
GO:CC	ficolin-1-rich granule lumen	GO:1904813	1.10015e-14	13.9585	124	273	21	17290
GO:CC	cytosolic small ribosomal subunit	GO:0022627	1.41487e-13	12.8493	46	273	14	17290
GO:CC	chaperone complex	GO:0101031	2.51951e-12	11.5987	27	273	11	17290
GO:CC	chaperonin-containing T-complex	GO:0005832	2.87268e-12	11.5417	10	273	8	17290
GO:CC	proteasome regulatory particle	GO:0005838	4.36934e-12	11.3596	21	273	10	17290
GO:CC	proteasome accessory complex	GO:0022624	4.36934e-12	11.3596	21	273	10	17290
GO:CC	secretory granule lumen	GO:0034774	1.79414e-11	10.7461	317	273	27	17290
GO:CC	cytoplasmic vesicle lumen	GO:0060205	2.02498e-11	10.6936	319	273	27	17290
GO:CC	vesicle lumen	GO:0031983	2.12194e-11	10.6733	320	273	27	17290
GO:CC	ficolin-1-rich granule	GO:0101002	2.2743e-11	10.6432	184	273	21	17290
GO:CC	proteasome regulatory particle, base subcomplex	GO:0008540	2.44377e-11	10.6119	12	273	8	17290
GO:CC	small ribosomal subunit	GO:0015935	9.63427e-11	10.0162	73	273	14	17290
GO:CC	mitochondrial membrane	GO:0031966	4.20967e-10	9.37575	573	273	34	17290
GO:CC	mitochondrial envelope	GO:0005740	5.09041e-10	9.29325	610	273	35	17290
GO:CC	catalytic step 2 spliceosome	GO:0071013	7.59525e-10	9.11946	85	273	14	17290
GO:CC	mitochondrial inner membrane	GO:0005743	6.7791e-09	8.16883	416	273	27	17290
GO:CC	organelle inner membrane	GO:0019866	9.4467e-09	8.02472	453	273	28	17290
GO:CC	cytosolic large ribosomal subunit	GO:0022625	9.57192e-09	8.019	55	273	11	17290
GO:CC	endopeptidase complex	GO:1905369	2.07491e-08	7.683	59	273	11	17290
GO:CC	spliceosomal complex	GO:0005681	2.29863e-08	7.63853	172	273	17	17290
GO:CC	nuclear periphery	GO:0034399	4.15133e-08	7.38181	79	273	12	17290
GO:CC	mitochondrial protein-containing complex	GO:0098798	6.98271e-08	7.15598	261	273	20	17290
GO:CC	proteasome complex	GO:0000502	9.28699e-08	7.03213	53	273	10	17290
GO:CC	secretory granule	GO:0030141	2.9981e-07	6.52315	747	273	34	17290
GO:CC	supramolecular complex	GO:0099080	3.32177e-07	6.47863	903	273	38	17290
GO:CC	peptidase complex	GO:1905368	3.32177e-07	6.47863	77	273	11	17290
GO:CC	rough endoplasmic reticulum	GO:0005791	3.49245e-07	6.45687	46	273	9	17290
GO:CC	inner mitochondrial membrane protein complex	GO:0098800	4.1999e-07	6.37676	139	273	14	17290
GO:CC	focal adhesion	GO:0005925	4.66632e-07	6.33103	384	273	23	17290
GO:CC	cell-substrate junction	GO:0030055	6.3801e-07	6.19517	391	273	23	17290
GO:CC	cytoplasmic ribonucleoprotein granule	GO:0036464	7.83636e-07	6.10589	221	273	17	17290
GO:CC	ribonucleoprotein granule	GO:0035770	1.75937e-06	5.75464	234	273	17	17290
GO:CC	mitochondrial nucleoid	GO:0042645	2.24932e-06	5.64795	42	273	8	17290
GO:CC	nucleoid	GO:0009295	2.24932e-06	5.64795	42	273	8	17290
GO:CC	nucleolus	GO:0005730	2.84465e-06	5.54597	828	273	34	17290
GO:CC	microtubule	GO:0005874	4.38076e-06	5.35845	280	273	18	17290
GO:CC	nuclear matrix	GO:0016363	4.38076e-06	5.35845	62	273	9	17290
GO:CC	polymeric cytoskeletal fiber	GO:0099513	4.72877e-06	5.32525	441	273	23	17290
GO:CC	secretory vesicle	GO:0099503	7.37947e-06	5.13198	866	273	34	17290
GO:CC	large ribosomal subunit	GO:0015934	1.37183e-05	4.8627	113	273	11	17290
GO:CC	small-subunit processome	GO:0032040	1.46229e-05	4.83497	38	273	7	17290
GO:CC	nuclear envelope	GO:0005635	5.04823e-05	4.29686	368	273	19	17290
GO:CC	rough endoplasmic reticulum membrane	GO:0030867	5.18648e-05	4.28513	18	273	5	17290
GO:CC	nuclear body	GO:0016604	5.77385e-05	4.23853	707	273	28	17290
GO:CC	nuclear outer membrane-endoplasmic reticulum membrane network	GO:0042175	8.09585e-05	4.09174	844	273	31	17290
GO:CC	U2-type precatalytic spliceosome	GO:0071005	9.11662e-05	4.04017	50	273	7	17290
GO:CC	precatalytic spliceosome	GO:0071011	0.000116002	3.93554	52	273	7	17290
GO:CC	endoplasmic reticulum subcompartment	GO:0098827	0.000167472	3.77606	836	273	30	17290
GO:CC	preribosome	GO:0030684	0.000215628	3.6663	78	273	8	17290
GO:CC	cytoplasmic side of endoplasmic reticulum membrane	GO:0098554	0.00036421	3.43865	14	273	4	17290
GO:CC	polysome	GO:0005844	0.000527724	3.27759	66	273	7	17290
GO:CC	supramolecular fiber	GO:0099512	0.000644658	3.19067	606	273	23	17290
GO:CC	polysomal ribosome	GO:0042788	0.000743892	3.12849	31	273	5	17290
GO:CC	supramolecular polymer	GO:0099081	0.00076562	3.11599	614	273	23	17290
GO:CC	endoplasmic reticulum membrane	GO:0005789	0.000785409	3.1049	827	273	28	17290
GO:CC	endoplasmic reticulum protein-containing complex	GO:0140534	0.000806406	3.09345	121	273	9	17290
GO:CC	proton-transporting ATP synthase complex, catalytic core F(1)	GO:0045261	0.000806406	3.09345	7	273	3	17290
GO:CC	mitochondrial matrix	GO:0005759	0.000954226	3.02035	426	273	18	17290
GO:CC	nuclear pore	GO:0005643	0.00118767	2.92531	76	273	7	17290
GO:CC	oxidoreductase complex	GO:1990204	0.0012761	2.89412	102	273	8	17290
GO:CC	telomerase holoenzyme complex	GO:0005697	0.00143562	2.84296	20	273	4	17290
GO:CC	anchoring junction	GO:0070161	0.00155648	2.80786	692	273	24	17290
GO:CC	spliceosomal snRNP complex	GO:0097525	0.00187296	2.72747	59	273	6	17290
GO:CC	proton-transporting ATP synthase complex	GO:0045259	0.00199232	2.70064	22	273	4	17290
GO:CC	mitochondrial proton-transporting ATP synthase complex	GO:0005753	0.00199232	2.70064	22	273	4	17290
GO:CC	organelle outer membrane	GO:0031968	0.00220079	2.65742	171	273	10	17290
GO:CC	proton-transporting two-sector ATPase complex, catalytic domain	GO:0033178	0.00236698	2.62581	10	273	3	17290
GO:CC	outer membrane	GO:0019867	0.0023677	2.62567	173	273	10	17290
GO:CC	aminoacyl-tRNA synthetase multienzyme complex	GO:0017101	0.0031571	2.50071	11	273	3	17290
GO:CC	U2-type spliceosomal complex	GO:0005684	0.0033848	2.47047	92	273	7	17290
GO:CC	small nuclear ribonucleoprotein complex	GO:0030532	0.00371467	2.43008	68	273	6	17290
GO:CC	nuclear membrane	GO:0031965	0.00372742	2.42859	218	273	11	17290
GO:CC	mitochondrial outer membrane	GO:0005741	0.00380031	2.42018	154	273	9	17290
GO:CC	U2-type catalytic step 1 spliceosome	GO:0071006	0.00380031	2.42018	12	273	3	17290
GO:CC	catalytic step 1 spliceosome	GO:0071012	0.00380031	2.42018	12	273	3	17290
GO:CC	nuclear speck	GO:0016607	0.0038849	2.41062	330	273	14	17290
GO:CC	Sm-like protein family complex	GO:0120114	0.00786494	2.1043	80	273	6	17290
GO:CC	mitochondrial respirasome	GO:0005746	0.00942244	2.02584	83	273	6	17290
GO:CC	eukaryotic translation initiation factor 3 complex	GO:0005852	0.010397	1.98309	17	273	3	17290
GO:CC	cytoplasmic side of lysosomal membrane	GO:0098574	0.0107126	1.97011	5	273	2	17290
GO:CC	cytoplasmic side of rough endoplasmic reticulum membrane	GO:0098556	0.0107126	1.97011	5	273	2	17290
GO:CC	annulate lamellae	GO:0005642	0.0107126	1.97011	5	273	2	17290
GO:CC	microtubule bundle	GO:0097427	0.0107126	1.97011	5	273	2	17290
GO:CC	mitochondrial pyruvate dehydrogenase complex	GO:0005967	0.0107126	1.97011	5	273	2	17290
GO:CC	U5 snRNP	GO:0005682	0.0117713	1.92918	18	273	3	17290
GO:CC	respirasome	GO:0070469	0.013226	1.87857	90	273	6	17290
GO:CC	primary lysosome	GO:0005766	0.0135299	1.86871	154	273	8	17290
GO:CC	azurophil granule	GO:0042582	0.0135299	1.86871	154	273	8	17290
GO:CC	azurophil granule lumen	GO:0035578	0.0136679	1.8643	91	273	6	17290
GO:CC	box C/D RNP complex	GO:0031428	0.0149864	1.8243	6	273	2	17290
GO:CC	CRD-mediated mRNA stability complex	GO:0070937	0.0149864	1.8243	6	273	2	17290
GO:CC	nuclear lamina	GO:0005652	0.0149864	1.8243	6	273	2	17290
GO:CC	U2 snRNP	GO:0005686	0.0151485	1.81963	20	273	3	17290
GO:CC	cytoplasmic stress granule	GO:0010494	0.0157698	1.80217	66	273	5	17290
GO:CC	Cajal body	GO:0015030	0.0157698	1.80217	41	273	4	17290
GO:CC	sno(s)RNA-containing ribonucleoprotein complex	GO:0005732	0.0193041	1.71435	22	273	3	17290
GO:CC	pyruvate dehydrogenase complex	GO:0045254	0.0193693	1.71289	7	273	2	17290
GO:CC	pre-snoRNP complex	GO:0070761	0.0193693	1.71289	7	273	2	17290
GO:CC	proteasome regulatory particle, lid subcomplex	GO:0008541	0.0193693	1.71289	7	273	2	17290
GO:CC	mitochondrial permeability transition pore complex	GO:0005757	0.0193693	1.71289	7	273	2	17290
GO:CC	proton-transporting two-sector ATPase complex	GO:0016469	0.0195368	1.70915	44	273	4	17290
GO:CC	cytoplasmic side of membrane	GO:0098562	0.0242859	1.61465	173	273	8	17290
GO:CC	chromosome, telomeric region	GO:0000781	0.0253415	1.59617	139	273	7	17290
GO:CC	integral component of organelle membrane	GO:0031301	0.0286215	1.54331	337	273	12	17290
GO:CC	NADH dehydrogenase complex	GO:0030964	0.02961	1.52856	50	273	4	17290
GO:CC	mitochondrial respiratory chain complex I	GO:0005747	0.02961	1.52856	50	273	4	17290
GO:CC	respiratory chain complex I	GO:0045271	0.02961	1.52856	50	273	4	17290
GO:CC	mitochondrial proton-transporting ATP synthase complex, coupling factor F(o)	GO:0000276	0.0302834	1.5188	9	273	2	17290
GO:CC	nonhomologous end joining complex	GO:0070419	0.0302834	1.5188	9	273	2	17290
GO:CC	proton-transporting ATP synthase complex, coupling factor F(o)	GO:0045263	0.0302834	1.5188	9	273	2	17290
GO:CC	proton-transporting two-sector ATPase complex, proton-transporting domain	GO:0033177	0.0302834	1.5188	9	273	2	17290
GO:CC	integral component of mitochondrial membrane	GO:0032592	0.0314646	1.50218	80	273	5	17290
GO:CC	respiratory chain complex	GO:0098803	0.032707	1.48536	81	273	5	17290
GO:CC	integral component of mitochondrial inner membrane	GO:0031305	0.032707	1.48536	52	273	4	17290
GO:CC	U12-type spliceosomal complex	GO:0005689	0.0338689	1.4702	28	273	3	17290
GO:CC	intrinsic component of mitochondrial membrane	GO:0098573	0.0339765	1.46882	82	273	5	17290
GO:CC	intrinsic component of mitochondrial inner membrane	GO:0031304	0.034107	1.46716	53	273	4	17290
GO:CC	CMG complex	GO:0071162	0.0356783	1.4476	10	273	2	17290
GO:CC	U4 snRNP	GO:0005687	0.0356783	1.4476	10	273	2	17290
GO:CC	intracellular protein-containing complex	GO:0140535	0.036891	1.43308	721	273	20	17290
GO:CC	integral component of endoplasmic reticulum membrane	GO:0030176	0.0386914	1.41239	154	273	7	17290
GO:CC	intrinsic component of organelle membrane	GO:0031300	0.0401209	1.39663	358	273	12	17290
GO:CC	spliceosomal tri-snRNP complex	GO:0097526	0.0462548	1.33484	32	273	3	17290
GO:CC	U4/U6 x U5 tri-snRNP complex	GO:0046540	0.0462548	1.33484	32	273	3	17290
GO:CC	intrinsic component of endoplasmic reticulum membrane	GO:0031227	0.0470887	1.32708	161	273	7	17290
GO:CC	MCM complex	GO:0042555	0.0474498	1.32377	12	273	2	17290
GO:CC	methylosome	GO:0034709	0.0474498	1.32377	12	273	2	17290
GO:CC	DNA replication preinitiation complex	GO:0031261	0.0474498	1.32377	12	273	2	17290
GO:CC	vacuolar lumen	GO:0005775	0.0474498	1.32377	163	273	7	17290
GO:CC	oligosaccharyltransferase complex	GO:0008250	0.0474498	1.32377	12	273	2	17290
GO:CC	mitotic spindle midzone	GO:1990023	0.0474498	1.32377	12	273	2	17290
GO:CC	cell cortex region	GO:0099738	0.0485525	1.31379	34	273	3	17290
GO:CC	cortical cytoskeleton	GO:0030863	0.0494641	1.30571	94	273	5	17290
REAC	Metabolism of RNA	REAC:R-HSA-8953854	1.31686e-28	27.8805	662	235	72	10622
REAC	Regulation of expression of SLITs and ROBOs	REAC:R-HSA-9010553	5.16675e-24	23.2868	171	235	37	10622
REAC	Cellular responses to stress	REAC:R-HSA-2262752	2.74506e-22	21.5614	582	235	60	10622
REAC	Cellular responses to external stimuli	REAC:R-HSA-8953897	7.26936e-22	21.1385	596	235	60	10622
REAC	Eukaryotic Translation Elongation	REAC:R-HSA-156842	6.01414e-21	20.2208	94	235	27	10622
REAC	Influenza Infection	REAC:R-HSA-168255	1.2221e-20	19.9129	152	235	32	10622
REAC	Signaling by ROBO receptors	REAC:R-HSA-376176	1.2221e-20	19.9129	217	235	37	10622
REAC	Peptide chain elongation	REAC:R-HSA-156902	2.13185e-20	19.6712	90	235	26	10622
REAC	SRP-dependent cotranslational protein targeting to membrane	REAC:R-HSA-1799339	4.42855e-20	19.3537	113	235	28	10622
REAC	Metabolism of amino acids and derivatives	REAC:R-HSA-71291	1.9563e-19	18.7086	370	235	45	10622
REAC	Response of EIF2AK4 (GCN2) to amino acid deficiency	REAC:R-HSA-9633012	4.53422e-19	18.3435	102	235	26	10622
REAC	L13a-mediated translational silencing of Ceruloplasmin expression	REAC:R-HSA-156827	4.53422e-19	18.3435	112	235	27	10622
REAC	Formation of a pool of free 40S subunits	REAC:R-HSA-72689	4.53422e-19	18.3435	102	235	26	10622
REAC	GTP hydrolysis and joining of the 60S ribosomal subunit	REAC:R-HSA-72706	4.60603e-19	18.3367	113	235	27	10622
REAC	rRNA processing	REAC:R-HSA-72312	5.84409e-19	18.2333	203	235	34	10622
REAC	Selenoamino acid metabolism	REAC:R-HSA-2408522	1.02704e-18	17.9884	117	235	27	10622
REAC	rRNA processing in the nucleus and cytosol	REAC:R-HSA-8868773	1.02704e-18	17.9884	193	235	33	10622
REAC	Cap-dependent Translation Initiation	REAC:R-HSA-72737	1.86281e-18	17.7298	120	235	27	10622
REAC	Eukaryotic Translation Initiation	REAC:R-HSA-72613	1.86281e-18	17.7298	120	235	27	10622
REAC	Influenza Viral RNA Transcription and Replication	REAC:R-HSA-168273	2.35861e-18	17.6273	133	235	28	10622
REAC	Viral mRNA Translation	REAC:R-HSA-192823	2.97762e-18	17.5261	90	235	24	10622
REAC	Nonsense Mediated Decay (NMD) enhanced by the Exon Junction Complex (EJC)	REAC:R-HSA-975957	8.06233e-18	17.0935	116	235	26	10622
REAC	Selenocysteine synthesis	REAC:R-HSA-2408557	8.06233e-18	17.0935	94	235	24	10622
REAC	Nonsense-Mediated Decay (NMD)	REAC:R-HSA-927802	8.06233e-18	17.0935	116	235	26	10622
REAC	Eukaryotic Translation Termination	REAC:R-HSA-72764	8.06233e-18	17.0935	94	235	24	10622
REAC	Nonsense Mediated Decay (NMD) independent of the Exon Junction Complex (EJC)	REAC:R-HSA-975956	1.2704e-17	16.8961	96	235	24	10622
REAC	Translation	REAC:R-HSA-72766	1.28168e-17	16.8922	292	235	38	10622
REAC	Major pathway of rRNA processing in the nucleolus and cytosol	REAC:R-HSA-6791226	1.31086e-16	15.8824	183	235	30	10622
REAC	Cellular response to starvation	REAC:R-HSA-9711097	1.81511e-15	14.7411	157	235	27	10622
REAC	Infectious disease	REAC:R-HSA-5663205	2.92954e-14	13.5332	909	235	61	10622
REAC	Axon guidance	REAC:R-HSA-422475	1.39437e-12	11.8556	549	235	44	10622
REAC	Prefoldin mediated transfer of substrate to CCT/TriC	REAC:R-HSA-389957	6.20205e-12	11.2075	28	235	12	10622
REAC	Nervous system development	REAC:R-HSA-9675108	6.33094e-12	11.1985	574	235	44	10622
REAC	Ribosomal scanning and start codon recognition	REAC:R-HSA-72702	3.93844e-11	10.4047	59	235	15	10622
REAC	Translation initiation complex formation	REAC:R-HSA-72649	3.93844e-11	10.4047	59	235	15	10622
REAC	Activation of the mRNA upon binding of the cap-binding complex and eIFs, and subsequent binding to 43S	REAC:R-HSA-72662	5.00994e-11	10.3002	60	235	15	10622
REAC	Folding of actin by CCT/TriC	REAC:R-HSA-390450	5.14558e-11	10.2886	10	235	8	10622
REAC	Cooperation of Prefoldin and TriC/CCT in actin and tubulin folding	REAC:R-HSA-389958	5.54993e-11	10.2557	33	235	12	10622
REAC	Formation of tubulin folding intermediates by CCT/TriC	REAC:R-HSA-389960	6.28251e-11	10.2019	26	235	11	10622
REAC	Formation of the ternary complex, and subsequently, the 43S complex	REAC:R-HSA-72695	8.282e-11	10.0819	52	235	14	10622
REAC	The role of GTSE1 in G2/M progression after G2 checkpoint	REAC:R-HSA-8852276	2.60684e-10	9.58389	79	235	16	10622
REAC	Host Interactions of HIV factors	REAC:R-HSA-162909	5.8504e-10	9.23281	125	235	19	10622
REAC	Autodegradation of the E3 ubiquitin ligase COP1	REAC:R-HSA-349425	1.92891e-08	7.71469	52	235	12	10622
REAC	Mitotic Anaphase	REAC:R-HSA-68882	2.1481e-08	7.66794	228	235	23	10622
REAC	Mitotic Metaphase and Anaphase	REAC:R-HSA-2555396	2.29187e-08	7.63981	229	235	23	10622
REAC	Vif-mediated degradation of APOBEC3G	REAC:R-HSA-180585	2.29234e-08	7.63972	53	235	12	10622
REAC	Assembly of the pre-replicative complex	REAC:R-HSA-68867	4.21114e-08	7.3756	68	235	13	10622
REAC	Stabilization of p53	REAC:R-HSA-69541	5.39519e-08	7.26799	57	235	12	10622
REAC	Orc1 removal from chromatin	REAC:R-HSA-68949	7.06652e-08	7.15079	71	235	13	10622
REAC	Regulation of mRNA stability by proteins that bind AU-rich elements	REAC:R-HSA-450531	8.59521e-08	7.06574	86	235	14	10622
REAC	Association of TriC/CCT with target proteins during biosynthesis	REAC:R-HSA-390471	1.0642e-07	6.97298	38	235	10	10622
REAC	Defective CFTR causes cystic fibrosis	REAC:R-HSA-5678895	1.13783e-07	6.94392	61	235	12	10622
REAC	Regulation of activated PAK-2p34 by proteasome mediated degradation	REAC:R-HSA-211733	1.35835e-07	6.86699	50	235	11	10622
REAC	G2/M Transition	REAC:R-HSA-69275	1.82878e-07	6.73784	196	235	20	10622
REAC	Processing of Capped Intron-Containing Pre-mRNA	REAC:R-HSA-72203	1.87783e-07	6.72634	237	235	22	10622
REAC	Ubiquitin Mediated Degradation of Phosphorylated Cdc25A	REAC:R-HSA-69601	1.87783e-07	6.72634	52	235	11	10622
REAC	p53-Independent G1/S DNA damage checkpoint	REAC:R-HSA-69613	1.87783e-07	6.72634	52	235	11	10622
REAC	Vpu mediated degradation of CD4	REAC:R-HSA-180534	1.87783e-07	6.72634	52	235	11	10622
REAC	Ubiquitin-dependent degradation of Cyclin D	REAC:R-HSA-75815	1.87783e-07	6.72634	52	235	11	10622
REAC	p53-Independent DNA Damage Response	REAC:R-HSA-69610	1.87783e-07	6.72634	52	235	11	10622
REAC	Mitotic G2-G2/M phases	REAC:R-HSA-453274	1.93885e-07	6.71246	198	235	20	10622
REAC	Hedgehog ligand biogenesis	REAC:R-HSA-5358346	2.02114e-07	6.6944	65	235	12	10622
REAC	Regulation of Apoptosis	REAC:R-HSA-169911	2.18516e-07	6.66052	53	235	11	10622
REAC	Negative regulation of NOTCH4 signaling	REAC:R-HSA-9604323	2.18516e-07	6.66052	53	235	11	10622
REAC	Oxygen-dependent proline hydroxylation of Hypoxia-inducible Factor Alpha	REAC:R-HSA-1234176	2.24943e-07	6.64793	66	235	12	10622
REAC	p53-Dependent G1/S DNA damage checkpoint	REAC:R-HSA-69580	2.24943e-07	6.64793	66	235	12	10622
REAC	p53-Dependent G1 DNA Damage Response	REAC:R-HSA-69563	2.24943e-07	6.64793	66	235	12	10622
REAC	Chaperonin-mediated protein folding	REAC:R-HSA-390466	2.37622e-07	6.62411	95	235	14	10622
REAC	AUF1 (hnRNP D0) binds and destabilizes mRNA	REAC:R-HSA-450408	2.46999e-07	6.6073	54	235	11	10622
REAC	Regulation of RUNX3 expression and activity	REAC:R-HSA-8941858	2.46999e-07	6.6073	54	235	11	10622
REAC	M Phase	REAC:R-HSA-68886	2.79109e-07	6.55423	407	235	29	10622
REAC	SCF-beta-TrCP mediated degradation of Emi1	REAC:R-HSA-174113	2.87061e-07	6.54203	55	235	11	10622
REAC	Degradation of AXIN	REAC:R-HSA-4641257	2.87061e-07	6.54203	55	235	11	10622
REAC	FBXL7 down-regulates AURKA during mitotic entry and in early mitosis	REAC:R-HSA-8854050	2.87061e-07	6.54203	55	235	11	10622
REAC	G1/S DNA Damage Checkpoints	REAC:R-HSA-69615	2.87163e-07	6.54187	68	235	12	10622
REAC	HIV Infection	REAC:R-HSA-162906	2.9618e-07	6.52844	226	235	21	10622
REAC	ER-Phagosome pathway	REAC:R-HSA-1236974	3.24176e-07	6.48922	83	235	13	10622
REAC	Hh mutants are degraded by ERAD	REAC:R-HSA-5362768	3.33036e-07	6.47751	56	235	11	10622
REAC	Degradation of DVL	REAC:R-HSA-4641258	3.99776e-07	6.39818	57	235	11	10622
REAC	DNA Replication Pre-Initiation	REAC:R-HSA-69002	4.19649e-07	6.37711	85	235	13	10622
REAC	Metabolism of polyamines	REAC:R-HSA-351202	4.72301e-07	6.32578	58	235	11	10622
REAC	Protein folding	REAC:R-HSA-391251	5.03291e-07	6.29818	102	235	14	10622
REAC	CDT1 association with the CDC6:ORC:origin complex	REAC:R-HSA-68827	5.43456e-07	6.26484	59	235	11	10622
REAC	NIK-->noncanonical NF-kB signaling	REAC:R-HSA-5676590	5.43456e-07	6.26484	59	235	11	10622
REAC	Hh mutants abrogate ligand secretion	REAC:R-HSA-5387390	5.43456e-07	6.26484	59	235	11	10622
REAC	Neutrophil degranulation	REAC:R-HSA-6798695	5.86209e-07	6.23195	476	235	31	10622
REAC	GLI3 is processed to GLI3R by the proteasome	REAC:R-HSA-5610785	6.1096e-07	6.21399	60	235	11	10622
REAC	Dectin-1 mediated noncanonical NF-kB signaling	REAC:R-HSA-5607761	6.1096e-07	6.21399	60	235	11	10622
REAC	Degradation of GLI2 by the proteasome	REAC:R-HSA-5610783	6.1096e-07	6.21399	60	235	11	10622
REAC	SCF(Skp2)-mediated degradation of p27/p21	REAC:R-HSA-187577	6.1096e-07	6.21399	60	235	11	10622
REAC	Degradation of GLI1 by the proteasome	REAC:R-HSA-5610780	6.1096e-07	6.21399	60	235	11	10622
REAC	Cellular response to hypoxia	REAC:R-HSA-1234174	7.37681e-07	6.13213	75	235	12	10622
REAC	Switching of origins to a post-replicative state	REAC:R-HSA-69052	8.37173e-07	6.07718	91	235	13	10622
REAC	ABC transporter disorders	REAC:R-HSA-5619084	9.77371e-07	6.00994	77	235	12	10622
REAC	Cross-presentation of soluble exogenous antigens (endosomes)	REAC:R-HSA-1236978	9.90799e-07	6.00401	50	235	10	10622
REAC	Asymmetric localization of PCP proteins	REAC:R-HSA-4608870	1.15272e-06	5.93828	64	235	11	10622
REAC	Autodegradation of Cdh1 by Cdh1:APC/C	REAC:R-HSA-174084	1.15272e-06	5.93828	64	235	11	10622
REAC	Regulation of ornithine decarboxylase (ODC)	REAC:R-HSA-350562	1.17288e-06	5.93075	51	235	10	10622
REAC	Hedgehog 'off' state	REAC:R-HSA-5610787	1.559e-06	5.80715	113	235	14	10622
REAC	Activation of NF-kappaB in B cells	REAC:R-HSA-1169091	1.80679e-06	5.74309	67	235	11	10622
REAC	Regulation of RAS by GAPs	REAC:R-HSA-5658442	1.80679e-06	5.74309	67	235	11	10622
REAC	APC/C:Cdc20 mediated degradation of Securin	REAC:R-HSA-174154	2.09163e-06	5.67951	68	235	11	10622
REAC	Antigen processing-Cross presentation	REAC:R-HSA-1236975	2.09163e-06	5.67951	99	235	13	10622
REAC	Regulation of PTEN stability and activity	REAC:R-HSA-8948751	2.39718e-06	5.6203	69	235	11	10622
REAC	Regulation of RUNX2 expression and activity	REAC:R-HSA-8939902	3.20704e-06	5.4939	71	235	11	10622
REAC	mRNA Splicing - Major Pathway	REAC:R-HSA-72163	3.2414e-06	5.48927	178	235	17	10622
REAC	Cellular response to heat stress	REAC:R-HSA-3371556	3.4216e-06	5.46577	87	235	12	10622
REAC	Mitochondrial calcium ion transport	REAC:R-HSA-8949215	3.42902e-06	5.46483	23	235	7	10622
REAC	Cell Cycle, Mitotic	REAC:R-HSA-69278	3.53421e-06	5.45171	549	235	32	10622
REAC	Cdc20:Phospho-APC/C mediated degradation of Cyclin A	REAC:R-HSA-174184	4.06116e-06	5.39135	73	235	11	10622
REAC	CDK-mediated phosphorylation and removal of Cdc6	REAC:R-HSA-69017	4.06116e-06	5.39135	73	235	11	10622
REAC	MAPK6/MAPK4 signaling	REAC:R-HSA-5687128	4.21243e-06	5.37547	89	235	12	10622
REAC	APC/C:Cdh1 mediated degradation of Cdc20 and other APC/C:Cdh1 targeted proteins in late mitosis/early G1	REAC:R-HSA-174178	4.55836e-06	5.34119	74	235	11	10622
REAC	APC:Cdc20 mediated degradation of cell cycle proteins prior to satisfation of the cell cycle checkpoint	REAC:R-HSA-179419	4.55836e-06	5.34119	74	235	11	10622
REAC	Programmed Cell Death	REAC:R-HSA-5357801	5.54756e-06	5.2559	186	235	17	10622
REAC	mRNA Splicing	REAC:R-HSA-72172	5.54756e-06	5.2559	186	235	17	10622
REAC	APC/C:Cdc20 mediated degradation of mitotic proteins	REAC:R-HSA-176409	5.85723e-06	5.23231	76	235	11	10622
REAC	Activation of APC/C and APC/C:Cdc20 mediated degradation of mitotic proteins	REAC:R-HSA-176814	6.64637e-06	5.17742	77	235	11	10622
REAC	Neddylation	REAC:R-HSA-8951664	6.91552e-06	5.16018	233	235	19	10622
REAC	Transcriptional regulation by RUNX3	REAC:R-HSA-8878159	7.15322e-06	5.1455	94	235	12	10622
REAC	Signaling by Hedgehog	REAC:R-HSA-5358351	7.15322e-06	5.1455	149	235	15	10622
REAC	Downstream signaling events of B Cell Receptor (BCR)	REAC:R-HSA-1168372	9.51684e-06	5.02151	80	235	11	10622
REAC	Disorders of transmembrane transporters	REAC:R-HSA-5619115	9.56303e-06	5.0194	173	235	16	10622
REAC	Apoptosis	REAC:R-HSA-109581	1.02453e-05	4.98948	174	235	16	10622
REAC	Signaling by NOTCH4	REAC:R-HSA-9013694	1.04653e-05	4.98025	81	235	11	10622
REAC	Regulation of APC/C activators between G1/S and early anaphase	REAC:R-HSA-176408	1.04653e-05	4.98025	81	235	11	10622
REAC	The citric acid (TCA) cycle and respiratory electron transport	REAC:R-HSA-1428517	1.08017e-05	4.96651	175	235	16	10622
REAC	Degradation of beta-catenin by the destruction complex	REAC:R-HSA-195253	1.30972e-05	4.88282	83	235	11	10622
REAC	Cyclin E associated events during G1/S transition	REAC:R-HSA-69202	1.30972e-05	4.88282	83	235	11	10622
REAC	UCH proteinases	REAC:R-HSA-5689603	1.4461e-05	4.8398	101	235	12	10622
REAC	Cell Cycle	REAC:R-HSA-1640170	1.4461e-05	4.8398	679	235	35	10622
REAC	Synthesis of DNA	REAC:R-HSA-69239	1.54171e-05	4.812	120	235	13	10622
REAC	Cyclin A:Cdk2-associated events at S phase entry	REAC:R-HSA-69656	1.6043e-05	4.79472	85	235	11	10622
REAC	Hedgehog 'on' state	REAC:R-HSA-5632684	1.6043e-05	4.79472	85	235	11	10622
REAC	ABC-family proteins mediated transport	REAC:R-HSA-382556	1.72065e-05	4.76431	103	235	12	10622
REAC	Nuclear Envelope (NE) Reassembly	REAC:R-HSA-2995410	1.83109e-05	4.73729	70	235	10	10622
REAC	Cooperation of PDCL (PhLP1) and TRiC/CCT in G-protein beta folding	REAC:R-HSA-6814122	1.98571e-05	4.70208	42	235	8	10622
REAC	Regulation of mitotic cell cycle	REAC:R-HSA-453276	2.1904e-05	4.65948	88	235	11	10622
REAC	APC/C-mediated degradation of cell cycle proteins	REAC:R-HSA-174143	2.1904e-05	4.65948	88	235	11	10622
REAC	Interleukin-12 family signaling	REAC:R-HSA-447115	2.38949e-05	4.6217	57	235	9	10622
REAC	HSP90 chaperone cycle for steroid hormone receptors (SHR)	REAC:R-HSA-3371497	2.38949e-05	4.6217	57	235	9	10622
REAC	Separation of Sister Chromatids	REAC:R-HSA-2467813	2.48279e-05	4.60506	188	235	16	10622
REAC	G2/M Checkpoints	REAC:R-HSA-69481	2.75663e-05	4.55962	168	235	15	10622
REAC	DNA Replication	REAC:R-HSA-69306	2.90692e-05	4.53657	128	235	13	10622
REAC	Mitotic G1 phase and G1/S transition	REAC:R-HSA-453279	2.90692e-05	4.53657	148	235	14	10622
REAC	PCP/CE pathway	REAC:R-HSA-4086400	3.24361e-05	4.48897	92	235	11	10622
REAC	G1/S Transition	REAC:R-HSA-69206	3.71031e-05	4.43059	131	235	13	10622
REAC	Interleukin-12 signaling	REAC:R-HSA-9020591	4.45883e-05	4.35078	47	235	8	10622
REAC	Ub-specific processing proteases	REAC:R-HSA-5689880	4.62614e-05	4.33478	221	235	17	10622
REAC	BBSome-mediated cargo-targeting to cilium	REAC:R-HSA-5620922	4.68549e-05	4.32924	23	235	6	10622
REAC	CLEC7A (Dectin-1) signaling	REAC:R-HSA-5607764	5.26984e-05	4.2782	97	235	11	10622
REAC	Downstream TCR signaling	REAC:R-HSA-202424	5.78441e-05	4.23774	98	235	11	10622
REAC	PTEN Regulation	REAC:R-HSA-6807070	6.29858e-05	4.20076	138	235	13	10622
REAC	Transcriptional regulation by RUNX2	REAC:R-HSA-8878166	6.29858e-05	4.20076	118	235	12	10622
REAC	TNFR2 non-canonical NF-kB pathway	REAC:R-HSA-5668541	6.89968e-05	4.16117	100	235	11	10622
REAC	Interleukin-1 signaling	REAC:R-HSA-9020702	7.54633e-05	4.12226	101	235	11	10622
REAC	Gene and protein expression by JAK-STAT signaling after Interleukin-12 stimulation	REAC:R-HSA-8950505	9.22718e-05	4.03493	38	235	7	10622
REAC	RUNX1 regulates transcription of genes involved in differentiation of HSCs	REAC:R-HSA-8939236	0.00016423	3.78455	130	235	12	10622
REAC	rRNA modification in the nucleus and cytosol	REAC:R-HSA-6790901	0.0002624	3.58104	60	235	8	10622
REAC	S Phase	REAC:R-HSA-69242	0.000330102	3.48135	162	235	13	10622
REAC	Gluconeogenesis	REAC:R-HSA-70263	0.000330102	3.48135	32	235	6	10622
REAC	TCR signaling	REAC:R-HSA-202403	0.000365132	3.43755	120	235	11	10622
REAC	Organelle biogenesis and maintenance	REAC:R-HSA-1852241	0.000466139	3.33148	293	235	18	10622
REAC	Respiratory electron transport, ATP synthesis by chemiosmotic coupling, and heat production by uncoupling proteins.	REAC:R-HSA-163200	0.000523174	3.28135	125	235	11	10622
REAC	Glucose metabolism	REAC:R-HSA-70326	0.000544277	3.26418	85	235	9	10622
REAC	Deubiquitination	REAC:R-HSA-5688426	0.000544277	3.26418	297	235	18	10622
REAC	Regulation of HSF1-mediated heat shock response	REAC:R-HSA-3371453	0.000558206	3.25321	67	235	8	10622
REAC	Protein localization	REAC:R-HSA-9609507	0.00101303	2.99438	158	235	12	10622
REAC	C-type lectin receptors (CLRs)	REAC:R-HSA-5621481	0.00106588	2.97229	136	235	11	10622
REAC	FCERI mediated NF-kB activation	REAC:R-HSA-2871837	0.00106588	2.97229	136	235	11	10622
REAC	Interleukin-1 family signaling	REAC:R-HSA-446652	0.00120465	2.91914	138	235	11	10622
REAC	Cell Cycle Checkpoints	REAC:R-HSA-69620	0.00121095	2.91687	290	235	17	10622
REAC	Beta-catenin independent WNT signaling	REAC:R-HSA-3858494	0.00162319	2.78963	143	235	11	10622
REAC	Initiation of Nuclear Envelope (NE) Reformation	REAC:R-HSA-2995383	0.00169484	2.77087	16	235	4	10622
REAC	Processing of SMDT1	REAC:R-HSA-8949664	0.00169484	2.77087	16	235	4	10622
REAC	Selective autophagy	REAC:R-HSA-9663891	0.00183183	2.73712	80	235	8	10622
REAC	Aggrephagy	REAC:R-HSA-9646399	0.00186793	2.72864	44	235	6	10622
REAC	Pyruvate metabolism	REAC:R-HSA-70268	0.00221993	2.65366	30	235	5	10622
REAC	Cilium Assembly	REAC:R-HSA-5617833	0.00249724	2.60254	201	235	13	10622
REAC	Signaling by Interleukins	REAC:R-HSA-449147	0.00253344	2.59629	459	235	22	10622
REAC	Cristae formation	REAC:R-HSA-8949613	0.0025523	2.59307	31	235	5	10622
REAC	Mitochondrial protein import	REAC:R-HSA-1268020	0.00261008	2.58335	65	235	7	10622
REAC	Formation of ATP by chemiosmotic coupling	REAC:R-HSA-163210	0.00262101	2.58153	18	235	4	10622
REAC	Signaling by NOTCH	REAC:R-HSA-157118	0.00312252	2.50549	233	235	14	10622
REAC	Insertion of tail-anchored proteins into the endoplasmic reticulum membrane	REAC:R-HSA-9609523	0.00322855	2.49099	19	235	4	10622
REAC	RAF/MAP kinase cascade	REAC:R-HSA-5673001	0.00357201	2.44709	264	235	15	10622
REAC	Interactions of Vpr with host cellular proteins	REAC:R-HSA-176033	0.00381737	2.41824	34	235	5	10622
REAC	Interactions of Rev with host cellular proteins	REAC:R-HSA-177243	0.00381737	2.41824	34	235	5	10622
REAC	Cargo trafficking to the periciliary membrane	REAC:R-HSA-5620920	0.00391039	2.40778	51	235	6	10622
REAC	MAPK1/MAPK3 signaling	REAC:R-HSA-5684996	0.00423731	2.37291	269	235	15	10622
REAC	Signaling by the B Cell Receptor (BCR)	REAC:R-HSA-983705	0.00442094	2.35449	163	235	11	10622
REAC	Pyruvate metabolism and Citric Acid (TCA) cycle	REAC:R-HSA-71406	0.00522686	2.28176	54	235	6	10622
REAC	Complex I biogenesis	REAC:R-HSA-6799198	0.00573128	2.24175	55	235	6	10622
REAC	SARS-CoV Infections	REAC:R-HSA-9679506	0.0059195	2.22772	144	235	10	10622
REAC	MAPK family signaling cascades	REAC:R-HSA-5683057	0.00595039	2.22545	308	235	16	10622
REAC	PIP3 activates AKT signaling	REAC:R-HSA-1257604	0.00626645	2.20298	252	235	14	10622
REAC	Cytokine Signaling in Immune system	REAC:R-HSA-1280215	0.00654805	2.18389	696	235	28	10622
REAC	Autophagy	REAC:R-HSA-9612973	0.00745222	2.12771	149	235	10	10622
REAC	Cytosolic tRNA aminoacylation	REAC:R-HSA-379716	0.00745222	2.12771	24	235	4	10622
REAC	Postmitotic nuclear pore complex (NPC) reformation	REAC:R-HSA-9615933	0.00745222	2.12771	24	235	4	10622
REAC	HSF1-dependent transactivation	REAC:R-HSA-3371571	0.00745222	2.12771	24	235	4	10622
REAC	TCF dependent signaling in response to WNT	REAC:R-HSA-201681	0.00820498	2.08592	232	235	13	10622
REAC	Diseases of signal transduction by growth factor receptors and second messengers	REAC:R-HSA-5663202	0.00820498	2.08592	380	235	18	10622
REAC	HSF1 activation	REAC:R-HSA-3371511	0.00850987	2.07008	12	235	3	10622
REAC	FGFR2 alternative splicing	REAC:R-HSA-6803529	0.00855489	2.06779	25	235	4	10622
REAC	Transcriptional regulation by RUNX1	REAC:R-HSA-8878171	0.00940381	2.0267	236	235	13	10622
REAC	Fc epsilon receptor (FCERI) signaling	REAC:R-HSA-2454202	0.00984867	2.00662	182	235	11	10622
REAC	SUMOylation of RNA binding proteins	REAC:R-HSA-4570464	0.0100936	1.99595	43	235	5	10622
REAC	Transport of small molecules	REAC:R-HSA-382551	0.0100969	1.99581	720	235	28	10622
REAC	Macroautophagy	REAC:R-HSA-1632852	0.0111881	1.95125	134	235	9	10622
REAC	Asparagine N-linked glycosylation	REAC:R-HSA-446203	0.0123453	1.9085	305	235	15	10622
REAC	Attenuation phase	REAC:R-HSA-3371568	0.0124471	1.90493	14	235	3	10622
REAC	Class I MHC mediated antigen processing & presentation	REAC:R-HSA-983169	0.0134572	1.87105	370	235	17	10622
REAC	Glycolysis	REAC:R-HSA-70171	0.0135224	1.86895	67	235	6	10622
REAC	NEP/NS2 Interacts with the Cellular Export Machinery	REAC:R-HSA-168333	0.0135224	1.86895	29	235	4	10622
REAC	Transport of Ribonucleoproteins into the Host Nucleus	REAC:R-HSA-168271	0.0135224	1.86895	29	235	4	10622
REAC	Nuclear Envelope Breakdown	REAC:R-HSA-2980766	0.0137062	1.86308	47	235	5	10622
REAC	Unfolded Protein Response (UPR)	REAC:R-HSA-381119	0.0148347	1.82872	91	235	7	10622
REAC	Export of Viral Ribonucleoproteins from Nucleus	REAC:R-HSA-168274	0.0151426	1.8198	30	235	4	10622
REAC	IRE1alpha activates chaperones	REAC:R-HSA-381070	0.0162352	1.78954	49	235	5	10622
REAC	ISG15 antiviral mechanism	REAC:R-HSA-1169408	0.016337	1.78683	70	235	6	10622
REAC	Nuclear import of Rev protein	REAC:R-HSA-180746	0.0168761	1.77273	31	235	4	10622
REAC	TFAP2A acts as a transcriptional repressor during retinoic acid induced cell differentiation	REAC:R-HSA-8869496	0.017056	1.76812	5	235	2	10622
REAC	Recruitment of NuMA to mitotic centrosomes	REAC:R-HSA-380320	0.0172369	1.76354	94	235	7	10622
REAC	Transport of Mature mRNA derived from an Intron-Containing Transcript	REAC:R-HSA-159236	0.0172369	1.76354	71	235	6	10622
REAC	Formation of Senescence-Associated Heterochromatin Foci (SAHF)	REAC:R-HSA-2559584	0.0174043	1.75934	16	235	3	10622
REAC	Regulation of pyruvate dehydrogenase (PDH) complex	REAC:R-HSA-204174	0.0174043	1.75934	16	235	3	10622
REAC	Rev-mediated nuclear export of HIV RNA	REAC:R-HSA-165054	0.0184972	1.73289	32	235	4	10622
REAC	mRNA Splicing - Minor Pathway	REAC:R-HSA-72165	0.0185995	1.7305	51	235	5	10622
REAC	Intracellular signaling by second messengers	REAC:R-HSA-9006925	0.0193412	1.71352	292	235	14	10622
REAC	Uptake and function of diphtheria toxin	REAC:R-HSA-5336415	0.024405	1.61252	6	235	2	10622
REAC	Respiratory electron transport	REAC:R-HSA-611105	0.0247364	1.60666	101	235	7	10622
REAC	N-glycan trimming in the ER and Calnexin/Calreticulin cycle	REAC:R-HSA-532668	0.0250713	1.60082	35	235	4	10622
REAC	Antiviral mechanism by IFN-stimulated genes	REAC:R-HSA-1169410	0.0262459	1.58094	78	235	6	10622
REAC	Potential therapeutics for SARS	REAC:R-HSA-9679191	0.0277821	1.55624	79	235	6	10622
REAC	Transport of Mature Transcript to Cytoplasm	REAC:R-HSA-72202	0.0293787	1.53197	80	235	6	10622
REAC	Fatty acyl-CoA biosynthesis	REAC:R-HSA-75105	0.0300795	1.52173	37	235	4	10622
REAC	Microtubule-dependent trafficking of connexons from Golgi to the plasma membrane	REAC:R-HSA-190840	0.0317776	1.49788	20	235	3	10622
REAC	NS1 Mediated Effects on Host Pathways	REAC:R-HSA-168276	0.0327907	1.48425	38	235	4	10622
REAC	Mitotic Prophase	REAC:R-HSA-68875	0.0346509	1.46028	135	235	8	10622
REAC	HCMV Early Events	REAC:R-HSA-9609690	0.0346509	1.46028	135	235	8	10622
REAC	Transport of connexons to the plasma membrane	REAC:R-HSA-190872	0.0359184	1.44468	21	235	3	10622
REAC	Regulation of PLK1 Activity at G2/M Transition	REAC:R-HSA-2565942	0.0380095	1.42011	85	235	6	10622
REAC	PINK1-PRKN Mediated Mitophagy	REAC:R-HSA-5205685	0.0404564	1.39301	22	235	3	10622
REAC	Chaperone Mediated Autophagy	REAC:R-HSA-9613829	0.0404564	1.39301	22	235	3	10622
REAC	Aryl hydrocarbon receptor signalling	REAC:R-HSA-8937144	0.0417394	1.37945	8	235	2	10622
REAC	Signaling by FGFR2	REAC:R-HSA-5654738	0.0446937	1.34975	64	235	5	10622
REAC	tRNA Aminoacylation	REAC:R-HSA-379724	0.0448684	1.34806	42	235	4	10622
REAC	Response of Mtb to phagocytosis	REAC:R-HSA-9637690	0.0450949	1.34587	23	235	3	10622
REAC	SUMOylation of DNA replication proteins	REAC:R-HSA-4615885	0.0482712	1.31631	43	235	4	10622

## Sheet: 5F - Laurent
Supplementary Table 5F. Functions enriched in BioID based network from Laurent et al.
Source	Term name	Term ID	Adjusted P-value (FDR)	Adjusted P-value (-log10)	Term size	Query size	Intersection size	Effective domain size
GO:MF	cadherin binding	GO:0045296	4.01783e-16	15.396	331	1998	97	17371
GO:MF	cell adhesion molecule binding	GO:0050839	1.0302e-09	8.98708	524	1998	115	17371
GO:MF	unfolded protein binding	GO:0051082	3.127e-09	8.50487	102	1998	38	17371
GO:MF	cytoskeletal protein binding	GO:0008092	8.11156e-08	7.0909	802	1998	151	17371
GO:MF	ribonucleoprotein complex binding	GO:0043021	2.02322e-06	5.69396	110	1998	35	17371
GO:MF	kinase binding	GO:0019900	1.70064e-05	4.76939	625	1998	116	17371
GO:MF	protein folding chaperone	GO:0044183	3.26514e-05	4.4861	30	1998	15	17371
GO:MF	ubiquitin-like protein ligase binding	GO:0044389	3.26514e-05	4.4861	285	1998	63	17371
GO:MF	phosphatidylinositol-3,5-bisphosphate binding	GO:0080025	5.47299e-05	4.26178	24	1998	13	17371
GO:MF	translation initiation factor activity	GO:0003743	5.47299e-05	4.26178	43	1998	18	17371
GO:MF	ATPase	GO:0016887	7.57547e-05	4.12059	390	1998	78	17371
GO:MF	clathrin adaptor activity	GO:0035615	7.60298e-05	4.11902	15	1998	10	17371
GO:MF	structural constituent of ribosome	GO:0003735	9.76543e-05	4.01031	147	1998	38	17371
GO:MF	microtubule binding	GO:0008017	9.76543e-05	4.01031	235	1998	53	17371
GO:MF	tubulin binding	GO:0015631	9.76543e-05	4.01031	329	1998	68	17371
GO:MF	phosphatidylinositol binding	GO:0035091	0.000121545	3.91526	213	1998	49	17371
GO:MF	structural constituent of nuclear pore	GO:0017056	0.000121655	3.91487	26	1998	13	17371
GO:MF	cargo adaptor activity	GO:0140312	0.000132175	3.87885	16	1998	10	17371
GO:MF	clathrin binding	GO:0030276	0.000164231	3.78454	61	1998	21	17371
GO:MF	molecular adaptor activity	GO:0060090	0.000175646	3.75536	305	1998	63	17371
GO:MF	translation regulator activity	GO:0045182	0.000175646	3.75536	118	1998	32	17371
GO:MF	small GTPase binding	GO:0031267	0.000224718	3.64836	177	1998	42	17371
GO:MF	protein domain specific binding	GO:0019904	0.000265604	3.57577	483	1998	89	17371
GO:MF	phosphotransferase activity, alcohol group as acceptor	GO:0016773	0.000297572	3.52641	610	1998	107	17371
GO:MF	ubiquitin protein ligase binding	GO:0031625	0.000374169	3.42693	268	1998	56	17371
GO:MF	enzyme activator activity	GO:0008047	0.000422238	3.37444	588	1998	103	17371
GO:MF	transferase activity, transferring phosphorus-containing groups	GO:0016772	0.000422238	3.37444	796	1998	132	17371
GO:MF	phospholipid binding	GO:0005543	0.000422238	3.37444	381	1998	73	17371
GO:MF	kinase activity	GO:0016301	0.000501256	3.29994	662	1998	113	17371
GO:MF	GTPase binding	GO:0051020	0.000530315	3.27547	203	1998	45	17371
GO:MF	phosphatase binding	GO:0019902	0.000740274	3.13061	163	1998	38	17371
GO:MF	chaperone binding	GO:0051087	0.000748003	3.1261	89	1998	25	17371
GO:MF	nucleoside-triphosphatase regulator activity	GO:0060589	0.000859003	3.06601	418	1998	77	17371
GO:MF	protein kinase binding	GO:0019901	0.00110542	2.95647	554	1998	96	17371
GO:MF	protein phosphatase binding	GO:0019903	0.00110661	2.95601	125	1998	31	17371
GO:MF	protein-macromolecule adaptor activity	GO:0030674	0.00128223	2.89203	243	1998	50	17371
GO:MF	translation factor activity, RNA binding	GO:0008135	0.00132825	2.87672	71	1998	21	17371
GO:MF	translation regulator activity, nucleic acid binding	GO:0090079	0.00145535	2.83703	93	1998	25	17371
GO:MF	heat shock protein binding	GO:0031072	0.00224411	2.64896	101	1998	26	17371
GO:MF	phosphatidylinositol-3,4,5-trisphosphate binding	GO:0005547	0.00303546	2.51778	35	1998	13	17371
GO:MF	ubiquitin-like protein binding	GO:0032182	0.00364398	2.43842	87	1998	23	17371
GO:MF	misfolded protein binding	GO:0051787	0.00390771	2.40808	27	1998	11	17371
GO:MF	phosphatidylinositol phosphate binding	GO:1901981	0.00411676	2.38544	153	1998	34	17371
GO:MF	GTPase activator activity	GO:0005096	0.00411676	2.38544	350	1998	64	17371
GO:MF	GTPase regulator activity	GO:0030695	0.00485544	2.31377	380	1998	68	17371
GO:MF	NADH dehydrogenase activity	GO:0003954	0.00522032	2.2823	42	1998	14	17371
GO:MF	NADH dehydrogenase (quinone) activity	GO:0050136	0.00522032	2.2823	42	1998	14	17371
GO:MF	double-stranded RNA binding	GO:0003725	0.00522032	2.2823	73	1998	20	17371
GO:MF	NADH dehydrogenase (ubiquinone) activity	GO:0008137	0.00522032	2.2823	42	1998	14	17371
GO:MF	tau-protein kinase activity	GO:0050321	0.00579338	2.23707	20	1998	9	17371
GO:MF	protein kinase activity	GO:0004672	0.00724206	2.14014	515	1998	86	17371
GO:MF	ATP-dependent microtubule motor activity, plus-end-directed	GO:0008574	0.00870925	2.06002	17	1998	8	17371
GO:MF	phosphoprotein binding	GO:0051219	0.00944268	2.0249	71	1998	19	17371
GO:MF	phosphatidylinositol bisphosphate binding	GO:1902936	0.00966428	2.01483	94	1998	23	17371
GO:MF	tau protein binding	GO:0048156	0.0104491	1.98092	40	1998	13	17371
GO:MF	deubiquitinase activity	GO:0101005	0.0129673	1.88715	114	1998	26	17371
GO:MF	NAD(P)H dehydrogenase (quinone) activity	GO:0003955	0.0130051	1.88589	46	1998	14	17371
GO:MF	ubiquitin-like protein-specific protease activity	GO:0019783	0.0139999	1.85387	121	1998	27	17371
GO:MF	protein-containing complex binding	GO:0044877	0.0139999	1.85387	971	1998	145	17371
GO:MF	low-density lipoprotein particle receptor binding	GO:0050750	0.0165392	1.78149	23	1998	9	17371
GO:MF	oxidoreductase activity, acting on NAD(P)H, quinone or similar compound as acceptor	GO:0016655	0.0165392	1.78149	58	1998	16	17371
GO:MF	SNARE binding	GO:0000149	0.0165392	1.78149	104	1998	24	17371
GO:MF	protein kinase A binding	GO:0051018	0.0175668	1.75531	48	1998	14	17371
GO:MF	phosphatidic acid binding	GO:0070300	0.0175668	1.75531	19	1998	8	17371
GO:MF	myosin V binding	GO:0031489	0.0175668	1.75531	15	1998	7	17371
GO:MF	ribosome binding	GO:0043022	0.0175668	1.75531	48	1998	14	17371
GO:MF	guanyl-nucleotide exchange factor activity	GO:0005085	0.0175668	1.75531	155	1998	32	17371
GO:MF	phosphatidylinositol kinase activity	GO:0052742	0.0175668	1.75531	15	1998	7	17371
GO:MF	RNA strand annealing activity	GO:0033592	0.0186525	1.72926	5	1998	4	17371
GO:MF	ubiquitin binding	GO:0043130	0.0206828	1.68439	71	1998	18	17371
GO:MF	cysteine-type peptidase activity	GO:0008234	0.0210508	1.67673	177	1998	35	17371
GO:MF	signal sequence binding	GO:0005048	0.022341	1.6509	44	1998	13	17371
GO:MF	omega peptidase activity	GO:0008242	0.0234299	1.63023	114	1998	25	17371
GO:MF	thiol-dependent deubiquitinase	GO:0004843	0.0237467	1.6244	108	1998	24	17371
GO:MF	SUMO binding	GO:0032183	0.024675	1.60774	12	1998	6	17371
GO:MF	PDZ domain binding	GO:0030165	0.024675	1.60774	61	1998	16	17371
GO:MF	enzyme regulator activity	GO:0030234	0.0249232	1.6034	722	1998	110	17371
GO:MF	oxidoreductase activity, acting on NAD(P)H	GO:0016651	0.0273474	1.56308	85	1998	20	17371
GO:MF	protein serine/threonine kinase activity	GO:0004674	0.0347073	1.45958	365	1998	61	17371
GO:MF	catalytic activity, acting on RNA	GO:0140098	0.0347073	1.45958	329	1998	56	17371
GO:MF	mRNA 5'-UTR binding	GO:0048027	0.0348263	1.45809	26	1998	9	17371
GO:MF	microtubule minus-end binding	GO:0051011	0.037704	1.42361	13	1998	6	17371
GO:MF	basal transcription machinery binding	GO:0001098	0.0378036	1.42247	64	1998	16	17371
GO:MF	basal RNA polymerase II transcription machinery binding	GO:0001099	0.0378036	1.42247	64	1998	16	17371
GO:MF	oligosaccharyl transferase activity	GO:0004576	0.0401227	1.39661	6	1998	4	17371
GO:MF	7S RNA binding	GO:0008312	0.0401227	1.39661	6	1998	4	17371
GO:MF	catalytic activity, acting on a rRNA	GO:0140102	0.0401227	1.39661	22	1998	8	17371
GO:MF	rRNA methyltransferase activity	GO:0008649	0.0401227	1.39661	22	1998	8	17371
GO:MF	ATPase, acting on DNA	GO:0008094	0.0434645	1.36187	127	1998	26	17371
GO:MF	lysophospholipid acyltransferase activity	GO:0071617	0.0477967	1.3206	18	1998	7	17371
GO:MF	p53 binding	GO:0002039	0.0479551	1.31917	60	1998	15	17371
GO:BP	organelle localization	GO:0051640	2.31872e-27	26.6348	566	1910	163	16592
GO:BP	localization within membrane	GO:0051668	1.59976e-25	24.7959	686	1910	181	16592
GO:BP	Golgi vesicle transport	GO:0048193	2.89446e-24	23.5384	404	1910	126	16592
GO:BP	protein localization to organelle	GO:0033365	7.66425e-24	23.1155	842	1910	204	16592
GO:BP	regulation of catabolic process	GO:0009894	9.86884e-21	20.0057	939	1910	212	16592
GO:BP	protein localization to membrane	GO:0072657	2.55177e-20	19.5932	611	1910	156	16592
GO:BP	intracellular protein transport	GO:0006886	2.55177e-20	19.5932	842	1910	195	16592
GO:BP	microtubule cytoskeleton organization	GO:0000226	3.54405e-18	17.4505	594	1910	148	16592
GO:BP	microtubule-based process	GO:0007017	5.66043e-17	16.2472	805	1910	180	16592
GO:BP	endosomal transport	GO:0016197	1.98689e-16	15.7018	231	1910	77	16592
GO:BP	regulation of cellular catabolic process	GO:0031329	5.20896e-16	15.2832	810	1910	178	16592
GO:BP	mitotic cell cycle	GO:0000278	5.20896e-16	15.2832	995	1910	207	16592
GO:BP	viral process	GO:0016032	2.9833e-15	14.5253	566	1910	136	16592
GO:BP	ribosome biogenesis	GO:0042254	3.85718e-15	14.4137	288	1910	86	16592
GO:BP	mitotic cell cycle process	GO:1903047	8.08326e-15	14.0924	877	1910	185	16592
GO:BP	endomembrane system organization	GO:0010256	1.8018e-14	13.7443	507	1910	124	16592
GO:BP	establishment of organelle localization	GO:0051656	1.81164e-14	13.7419	376	1910	101	16592
GO:BP	protein folding	GO:0006457	4.72e-14	13.3261	203	1910	67	16592
GO:BP	regulation of cellular protein localization	GO:1903827	6.40338e-14	13.1936	457	1910	114	16592
GO:BP	viral gene expression	GO:0019080	1.06747e-13	12.9716	236	1910	73	16592
GO:BP	protein catabolic process	GO:0030163	1.83275e-13	12.7369	834	1910	174	16592
GO:BP	cellular protein catabolic process	GO:0044257	2.15461e-13	12.6666	708	1910	154	16592
GO:BP	microtubule organizing center organization	GO:0031023	3.11741e-13	12.5062	135	1910	51	16592
GO:BP	centrosome cycle	GO:0007098	4.63593e-13	12.3339	123	1910	48	16592
GO:BP	regulation of cell cycle process	GO:0010564	9.68892e-13	12.0137	733	1910	156	16592
GO:BP	protein localization to cell periphery	GO:1990778	1.19818e-12	11.9215	278	1910	79	16592
GO:BP	organelle assembly	GO:0070925	1.45548e-12	11.837	814	1910	168	16592
GO:BP	regulation of cell cycle	GO:0051726	1.61274e-12	11.7924	973	1910	192	16592
GO:BP	protein localization to plasma membrane	GO:0072659	1.61274e-12	11.7924	248	1910	73	16592
GO:BP	ribonucleoprotein complex biogenesis	GO:0022613	4.11222e-12	11.3859	408	1910	101	16592
GO:BP	proteasome-mediated ubiquitin-dependent protein catabolic process	GO:0043161	4.85407e-12	11.3139	415	1910	102	16592
GO:BP	mitotic nuclear division	GO:0140014	6.00255e-12	11.2217	325	1910	86	16592
GO:BP	proteasomal protein catabolic process	GO:0010498	6.34129e-12	11.1978	470	1910	111	16592
GO:BP	endoplasmic reticulum to Golgi vesicle-mediated transport	GO:0006888	2.27265e-11	10.6435	203	1910	62	16592
GO:BP	mRNA catabolic process	GO:0006402	2.41213e-11	10.6176	367	1910	92	16592
GO:BP	proteolysis involved in cellular protein catabolic process	GO:0051603	2.41213e-11	10.6176	653	1910	139	16592
GO:BP	process utilizing autophagic mechanism	GO:0061919	3.0183e-11	10.5202	487	1910	112	16592
GO:BP	autophagy	GO:0006914	3.0183e-11	10.5202	487	1910	112	16592
GO:BP	modification-dependent macromolecule catabolic process	GO:0043632	3.80652e-11	10.4195	575	1910	126	16592
GO:BP	spindle organization	GO:0007051	4.04798e-11	10.3928	237	1910	68	16592
GO:BP	post-Golgi vesicle-mediated transport	GO:0006892	4.39914e-11	10.3566	142	1910	49	16592
GO:BP	modification-dependent protein catabolic process	GO:0019941	4.44071e-11	10.3525	564	1910	124	16592
GO:BP	regulation of mitotic cell cycle	GO:0007346	5.39386e-11	10.2681	547	1910	121	16592
GO:BP	translational initiation	GO:0006413	9.51595e-11	10.0215	184	1910	57	16592
GO:BP	membrane organization	GO:0061024	1.03667e-10	9.98436	883	1910	172	16592
GO:BP	ubiquitin-dependent protein catabolic process	GO:0006511	1.10913e-10	9.95502	559	1910	122	16592
GO:BP	viral transcription	GO:0019083	1.1785e-10	9.92867	180	1910	56	16592
GO:BP	RNA catabolic process	GO:0006401	1.1785e-10	9.92867	407	1910	97	16592
GO:BP	establishment of protein localization to organelle	GO:0072594	1.78766e-10	9.74771	464	1910	106	16592
GO:BP	membrane docking	GO:0022406	1.92773e-10	9.71495	167	1910	53	16592
GO:BP	rRNA processing	GO:0006364	1.97192e-10	9.70511	229	1910	65	16592
GO:BP	regulation of protein localization	GO:0032880	2.48672e-10	9.60437	720	1910	146	16592
GO:BP	positive regulation of cellular protein localization	GO:1903829	2.9027e-10	9.5372	258	1910	70	16592
GO:BP	rRNA metabolic process	GO:0016072	4.11152e-10	9.386	238	1910	66	16592
GO:BP	vesicle organization	GO:0016050	6.27352e-10	9.20249	307	1910	78	16592
GO:BP	regulation of mitotic cell cycle phase transition	GO:1901990	6.57215e-10	9.18229	413	1910	96	16592
GO:BP	regulation of cellular localization	GO:0060341	8.13663e-10	9.08956	679	1910	138	16592
GO:BP	organelle fission	GO:0048285	8.26548e-10	9.08273	482	1910	107	16592
GO:BP	cytosolic transport	GO:0016482	8.26548e-10	9.08273	163	1910	51	16592
GO:BP	regulation of cell cycle phase transition	GO:1901987	1.03652e-09	8.98442	490	1910	108	16592
GO:BP	vesicle targeting	GO:0006903	1.1041e-09	8.95699	89	1910	35	16592
GO:BP	organelle localization by membrane tethering	GO:0140056	2.87377e-09	8.54155	158	1910	49	16592
GO:BP	nucleobase-containing compound catabolic process	GO:0034655	4.6881e-09	8.329	521	1910	111	16592
GO:BP	protein modification by small protein conjugation or removal	GO:0070647	4.89496e-09	8.31025	988	1910	181	16592
GO:BP	regulation of mitotic sister chromatid separation	GO:0010965	8.83204e-09	8.05394	57	1910	26	16592
GO:BP	regulation of protein catabolic process	GO:0042176	9.58434e-09	8.01844	330	1910	79	16592
GO:BP	retrograde transport, endosome to Golgi	GO:0042147	1.05101e-08	7.97839	91	1910	34	16592
GO:BP	protein-containing complex localization	GO:0031503	1.181e-08	7.92775	245	1910	64	16592
GO:BP	RNA localization	GO:0006403	1.181e-08	7.92775	185	1910	53	16592
GO:BP	macroautophagy	GO:0016236	1.18917e-08	7.92476	314	1910	76	16592
GO:BP	response to heat	GO:0009408	1.436e-08	7.84285	120	1910	40	16592
GO:BP	positive regulation of cellular component organization	GO:0051130	1.436e-08	7.84285	953	1910	174	16592
GO:BP	establishment of protein localization to membrane	GO:0090150	1.43621e-08	7.84278	357	1910	83	16592
GO:BP	regulation of cellular response to heat	GO:1900034	1.49348e-08	7.8258	79	1910	31	16592
GO:BP	nuclear division	GO:0000280	1.69987e-08	7.76958	438	1910	96	16592
GO:BP	protein localization to microtubule organizing center	GO:1905508	1.78887e-08	7.74742	30	1910	18	16592
GO:BP	cell cycle phase transition	GO:0044770	1.89424e-08	7.72256	612	1910	123	16592
GO:BP	metaphase/anaphase transition of mitotic cell cycle	GO:0007091	1.89424e-08	7.72256	55	1910	25	16592
GO:BP	intracellular transport of virus	GO:0075733	1.89424e-08	7.72256	55	1910	25	16592
GO:BP	regulation of chromosome separation	GO:1905818	1.91034e-08	7.71889	63	1910	27	16592
GO:BP	mitotic sister chromatid separation	GO:0051306	1.91351e-08	7.71817	59	1910	26	16592
GO:BP	ncRNA processing	GO:0034470	1.91351e-08	7.71817	390	1910	88	16592
GO:BP	amide biosynthetic process	GO:0043604	2.04289e-08	7.68976	848	1910	158	16592
GO:BP	response to endoplasmic reticulum stress	GO:0034976	2.17457e-08	7.66263	272	1910	68	16592
GO:BP	cellular response to heat	GO:0034605	2.24974e-08	7.64787	103	1910	36	16592
GO:BP	vesicle-mediated transport to the plasma membrane	GO:0098876	2.26406e-08	7.64511	127	1910	41	16592
GO:BP	antigen processing and presentation of exogenous peptide antigen	GO:0002478	2.32783e-08	7.63305	173	1910	50	16592
GO:BP	anaphase-promoting complex-dependent catabolic process	GO:0031145	2.36218e-08	7.62669	85	1910	32	16592
GO:BP	antigen processing and presentation	GO:0019882	2.4454e-08	7.61165	222	1910	59	16592
GO:BP	mitotic cell cycle phase transition	GO:0044772	2.83886e-08	7.54686	532	1910	110	16592
GO:BP	vesicle targeting, to, from or within Golgi	GO:0048199	3.44824e-08	7.4624	73	1910	29	16592
GO:BP	aromatic compound catabolic process	GO:0019439	3.53904e-08	7.45111	573	1910	116	16592
GO:BP	Golgi organization	GO:0007030	3.60274e-08	7.44337	144	1910	44	16592
GO:BP	ribonucleoprotein complex export from nucleus	GO:0071426	3.63761e-08	7.43918	129	1910	41	16592
GO:BP	protein localization to centrosome	GO:0071539	3.72685e-08	7.42866	28	1910	17	16592
GO:BP	ncRNA export from nucleus	GO:0097064	3.82051e-08	7.41788	38	1910	20	16592
GO:BP	multi-organism localization	GO:1902579	3.90092e-08	7.40883	65	1910	27	16592
GO:BP	multi-organism transport	GO:0044766	3.90092e-08	7.40883	65	1910	27	16592
GO:BP	plasma membrane bounded cell projection assembly	GO:0120031	3.96741e-08	7.40149	542	1910	111	16592
GO:BP	metaphase/anaphase transition of cell cycle	GO:0044784	4.11392e-08	7.38574	57	1910	25	16592
GO:BP	ribonucleoprotein complex localization	GO:0071166	4.46296e-08	7.35038	130	1910	41	16592
GO:BP	heterocycle catabolic process	GO:0046700	5.37901e-08	7.2693	558	1910	113	16592
GO:BP	transport of virus	GO:0046794	5.98787e-08	7.22273	62	1910	26	16592
GO:BP	translation	GO:0006412	6.16203e-08	7.21028	692	1910	133	16592
GO:BP	regulation of chromosome organization	GO:0033044	6.51751e-08	7.18592	268	1910	66	16592
GO:BP	peptide biosynthetic process	GO:0043043	6.71191e-08	7.17315	720	1910	137	16592
GO:BP	protein targeting to membrane	GO:0006612	6.8911e-08	7.16171	206	1910	55	16592
GO:BP	antigen processing and presentation of exogenous antigen	GO:0019884	7.2225e-08	7.14131	179	1910	50	16592
GO:BP	antigen processing and presentation of peptide antigen	GO:0048002	7.39525e-08	7.13105	190	1910	52	16592
GO:BP	positive regulation of cellular catabolic process	GO:0031331	9.88009e-08	7.00524	404	1910	88	16592
GO:BP	cellular nitrogen compound catabolic process	GO:0044270	1.06207e-07	6.97385	565	1910	113	16592
GO:BP	microtubule cytoskeleton organization involved in mitosis	GO:1902850	1.07825e-07	6.96728	203	1910	54	16592
GO:BP	ciliary basal body-plasma membrane docking	GO:0097711	1.16266e-07	6.93455	95	1910	33	16592
GO:BP	regulation of sister chromatid segregation	GO:0033045	1.25914e-07	6.89992	64	1910	26	16592
GO:BP	nuclear-transcribed mRNA catabolic process	GO:0000956	1.38688e-07	6.85796	210	1910	55	16592
GO:BP	vesicle localization	GO:0051648	1.40288e-07	6.85298	199	1910	53	16592
GO:BP	SRP-dependent cotranslational protein targeting to membrane	GO:0006614	1.40288e-07	6.85298	91	1910	32	16592
GO:BP	cell projection assembly	GO:0030031	1.57419e-07	6.80294	556	1910	111	16592
GO:BP	centrosome duplication	GO:0051298	1.60721e-07	6.79393	69	1910	27	16592
GO:BP	vesicle coating	GO:0006901	1.60721e-07	6.79393	69	1910	27	16592
GO:BP	organic cyclic compound catabolic process	GO:1901361	1.60874e-07	6.79351	596	1910	117	16592
GO:BP	protein targeting	GO:0006605	1.64417e-07	6.78405	365	1910	81	16592
GO:BP	mitotic spindle organization	GO:0007052	1.65079e-07	6.78231	189	1910	51	16592
GO:BP	regulation of cellular protein catabolic process	GO:1903362	1.68118e-07	6.77438	217	1910	56	16592
GO:BP	phosphatidylinositol biosynthetic process	GO:0006661	1.68652e-07	6.77301	136	1910	41	16592
GO:BP	mRNA transport	GO:0051028	1.74532e-07	6.75813	116	1910	37	16592
GO:BP	protein deubiquitination	GO:0016579	1.75642e-07	6.75537	281	1910	67	16592
GO:BP	regulation of mitotic nuclear division	GO:0007088	1.90981e-07	6.71901	97	1910	33	16592
GO:BP	tRNA-containing ribonucleoprotein complex export from nucleus	GO:0071431	1.90981e-07	6.71901	34	1910	18	16592
GO:BP	tRNA export from nucleus	GO:0006409	1.90981e-07	6.71901	34	1910	18	16592
GO:BP	regulation of mitotic metaphase/anaphase transition	GO:0030071	2.02879e-07	6.69276	53	1910	23	16592
GO:BP	protein localization to endoplasmic reticulum	GO:0070972	2.0572e-07	6.68672	137	1910	41	16592
GO:BP	regulation of cell cycle G2/M phase transition	GO:1902749	2.0626e-07	6.68559	196	1910	52	16592
GO:BP	vesicle budding from membrane	GO:0006900	2.64557e-07	6.57748	103	1910	34	16592
GO:BP	cilium assembly	GO:0060271	2.75584e-07	6.55975	382	1910	83	16592
GO:BP	cilium organization	GO:0044782	2.80288e-07	6.5524	401	1910	86	16592
GO:BP	response to temperature stimulus	GO:0009266	2.87666e-07	6.54111	149	1910	43	16592
GO:BP	nuclear export	GO:0051168	3.61893e-07	6.44142	188	1910	50	16592
GO:BP	positive regulation of catabolic process	GO:0009896	3.77189e-07	6.42344	461	1910	95	16592
GO:BP	protein modification by small protein removal	GO:0070646	4.04407e-07	6.39318	299	1910	69	16592
GO:BP	regulation of metaphase/anaphase transition of cell cycle	GO:1902099	4.56642e-07	6.34042	55	1910	23	16592
GO:BP	mRNA export from nucleus	GO:0006406	5.72408e-07	6.24229	111	1910	35	16592
GO:BP	mRNA-containing ribonucleoprotein complex export from nucleus	GO:0071427	5.72408e-07	6.24229	111	1910	35	16592
GO:BP	nuclear-transcribed mRNA catabolic process, nonsense-mediated decay	GO:0000184	5.72408e-07	6.24229	116	1910	36	16592
GO:BP	glycerophospholipid metabolic process	GO:0006650	5.76216e-07	6.23941	320	1910	72	16592
GO:BP	regulation of protein stability	GO:0031647	6.02856e-07	6.21979	278	1910	65	16592
GO:BP	cellular protein-containing complex assembly	GO:0034622	6.02856e-07	6.21979	993	1910	172	16592
GO:BP	glycerophospholipid biosynthetic process	GO:0046474	6.44525e-07	6.19076	243	1910	59	16592
GO:BP	establishment of vesicle localization	GO:0051650	7.12423e-07	6.14726	192	1910	50	16592
GO:BP	COPII vesicle coating	GO:0048208	7.59688e-07	6.11936	65	1910	25	16592
GO:BP	vesicle targeting, rough ER to cis-Golgi	GO:0048207	7.59688e-07	6.11936	65	1910	25	16592
GO:BP	regulation of G2/M transition of mitotic cell cycle	GO:0010389	9.43792e-07	6.02512	188	1910	49	16592
GO:BP	tRNA transport	GO:0051031	9.46946e-07	6.02367	37	1910	18	16592
GO:BP	peptide metabolic process	GO:0006518	1.03348e-06	5.9857	866	1910	153	16592
GO:BP	regulation of cellular component biogenesis	GO:0044087	1.04012e-06	5.98291	817	1910	146	16592
GO:BP	nucleobase-containing compound transport	GO:0015931	1.1116e-06	5.95405	189	1910	49	16592
GO:BP	cotranslational protein targeting to membrane	GO:0006613	1.13635e-06	5.94449	99	1910	32	16592
GO:BP	cytoplasmic translation	GO:0002181	1.22811e-06	5.91076	135	1910	39	16592
GO:BP	chromosome separation	GO:0051304	1.29026e-06	5.88932	85	1910	29	16592
GO:BP	regulation of nuclear division	GO:0051783	1.46359e-06	5.83458	110	1910	34	16592
GO:BP	establishment of protein localization to endoplasmic reticulum	GO:0072599	1.46359e-06	5.83458	110	1910	34	16592
GO:BP	negative regulation of cellular component organization	GO:0051129	1.51906e-06	5.81842	615	1910	116	16592
GO:BP	ncRNA metabolic process	GO:0034660	1.60083e-06	5.79565	482	1910	96	16592
GO:BP	COPII-coated vesicle budding	GO:0090114	1.70925e-06	5.76719	72	1910	26	16592
GO:BP	viral life cycle	GO:0019058	1.82195e-06	5.73946	317	1910	70	16592
GO:BP	protein targeting to ER	GO:0045047	1.8591e-06	5.7307	106	1910	33	16592
GO:BP	protein localization to endosome	GO:0036010	1.86177e-06	5.73007	21	1910	13	16592
GO:BP	RNA transport	GO:0050658	1.92269e-06	5.71609	148	1910	41	16592
GO:BP	nucleic acid transport	GO:0050657	1.92269e-06	5.71609	148	1910	41	16592
GO:BP	mitotic sister chromatid segregation	GO:0000070	2.10541e-06	5.67666	176	1910	46	16592
GO:BP	vacuolar transport	GO:0007034	2.22676e-06	5.65233	138	1910	39	16592
GO:BP	regulation of proteasomal protein catabolic process	GO:0061136	2.36224e-06	5.62668	160	1910	43	16592
GO:BP	regulation of proteolysis involved in cellular protein catabolic process	GO:1903050	2.36902e-06	5.62543	188	1910	48	16592
GO:BP	RNA export from nucleus	GO:0006405	2.50602e-06	5.60101	128	1910	37	16592
GO:BP	DNA biosynthetic process	GO:0071897	2.81766e-06	5.55011	161	1910	43	16592
GO:BP	membrane assembly	GO:0071709	2.83263e-06	5.54781	88	1910	29	16592
GO:BP	glycerolipid biosynthetic process	GO:0045017	2.94791e-06	5.53049	278	1910	63	16592
GO:BP	regulation of mRNA catabolic process	GO:0061013	2.97322e-06	5.52677	236	1910	56	16592
GO:BP	regulation of chromosome segregation	GO:0051983	3.30224e-06	5.48119	79	1910	27	16592
GO:BP	establishment of RNA localization	GO:0051236	3.32044e-06	5.4788	151	1910	41	16592
GO:BP	protein localization to nucleus	GO:0034504	3.32044e-06	5.4788	225	1910	54	16592
GO:BP	phospholipid biosynthetic process	GO:0008654	3.34377e-06	5.47576	273	1910	62	16592
GO:BP	protein sumoylation	GO:0016925	3.61364e-06	5.44206	70	1910	25	16592
GO:BP	centriole assembly	GO:0098534	3.69437e-06	5.43246	44	1910	19	16592
GO:BP	centriole replication	GO:0007099	3.69437e-06	5.43246	40	1910	18	16592
GO:BP	phosphatidylinositol metabolic process	GO:0046488	4.23117e-06	5.37354	169	1910	44	16592
GO:BP	regulation of telomere maintenance via telomerase	GO:0032210	4.76429e-06	5.322	53	1910	21	16592
GO:BP	phospholipid metabolic process	GO:0006644	5.2681e-06	5.27835	377	1910	78	16592
GO:BP	protein localization to microtubule cytoskeleton	GO:0072698	5.58668e-06	5.25285	45	1910	19	16592
GO:BP	cellular response to topologically incorrect protein	GO:0035967	5.72451e-06	5.24226	154	1910	41	16592
GO:BP	endocytic recycling	GO:0032456	5.84257e-06	5.2334	67	1910	24	16592
GO:BP	regulation of mRNA stability	GO:0043488	5.8465e-06	5.2331	229	1910	54	16592
GO:BP	regulation of proteasomal ubiquitin-dependent protein catabolic process	GO:0032434	6.65094e-06	5.17712	117	1910	34	16592
GO:BP	membrane biogenesis	GO:0044091	7.68811e-06	5.11418	92	1910	29	16592
GO:BP	response to nitrogen compound	GO:1901698	8.6069e-06	5.06515	727	1910	129	16592
GO:BP	negative regulation of mitotic nuclear division	GO:0045839	8.69427e-06	5.06077	42	1910	18	16592
GO:BP	regulation of gene silencing by miRNA	GO:0060964	8.69427e-06	5.06077	113	1910	33	16592
GO:BP	antigen processing and presentation of peptide antigen via MHC class I	GO:0002474	9.66446e-06	5.01482	98	1910	30	16592
GO:BP	cell cycle G2/M phase transition	GO:0044839	1.01072e-05	4.99537	251	1910	57	16592
GO:BP	regulation of gene silencing by RNA	GO:0060966	1.06933e-05	4.97089	114	1910	33	16592
GO:BP	regulation of posttranscriptional gene silencing	GO:0060147	1.06933e-05	4.97089	114	1910	33	16592
GO:BP	membrane lipid biosynthetic process	GO:0046467	1.07331e-05	4.96928	141	1910	38	16592
GO:BP	regulation of ubiquitin-dependent protein catabolic process	GO:2000058	1.07331e-05	4.96928	141	1910	38	16592
GO:BP	mitotic nuclear membrane reassembly	GO:0007084	1.07331e-05	4.96928	51	1910	20	16592
GO:BP	mitotic nuclear membrane organization	GO:0101024	1.07331e-05	4.96928	51	1910	20	16592
GO:BP	sister chromatid segregation	GO:0000819	1.12346e-05	4.94944	204	1910	49	16592
GO:BP	regulation of RNA stability	GO:0043487	1.14979e-05	4.93938	240	1910	55	16592
GO:BP	protein localization to cytoskeleton	GO:0044380	1.17878e-05	4.92857	47	1910	19	16592
GO:BP	protein modification by small protein conjugation	GO:0032446	1.25023e-05	4.90301	782	1910	136	16592
GO:BP	response to topologically incorrect protein	GO:0035966	1.32236e-05	4.87865	176	1910	44	16592
GO:BP	regulation of autophagy	GO:0010506	1.34023e-05	4.87282	303	1910	65	16592
GO:BP	nuclear transport	GO:0051169	1.38242e-05	4.85936	297	1910	64	16592
GO:BP	telomere maintenance via telomerase	GO:0007004	1.46195e-05	4.83507	75	1910	25	16592
GO:BP	glycerolipid metabolic process	GO:0046486	1.513e-05	4.82016	394	1910	79	16592
GO:BP	ATP metabolic process	GO:0046034	1.58097e-05	4.80108	267	1910	59	16592
GO:BP	mRNA metabolic process	GO:0016071	1.77238e-05	4.75144	780	1910	135	16592
GO:BP	cell-cell signaling by wnt	GO:0198738	1.8077e-05	4.74287	442	1910	86	16592
GO:BP	lysosomal transport	GO:0007041	1.84452e-05	4.73412	101	1910	30	16592
GO:BP	RNA processing	GO:0006396	1.89193e-05	4.72309	903	1910	152	16592
GO:BP	RNA-dependent DNA biosynthetic process	GO:0006278	1.89193e-05	4.72309	76	1910	25	16592
GO:BP	organophosphate metabolic process	GO:0019637	1.9411e-05	4.71195	889	1910	150	16592
GO:BP	endoplasmic reticulum tubular network organization	GO:0071786	1.97448e-05	4.70455	18	1910	11	16592
GO:BP	nucleocytoplasmic transport	GO:0006913	1.99753e-05	4.69951	294	1910	63	16592
GO:BP	regulation of vesicle-mediated transport	GO:0060627	2.05171e-05	4.68788	417	1910	82	16592
GO:BP	lipid biosynthetic process	GO:0008610	2.13996e-05	4.6696	677	1910	120	16592
GO:BP	establishment or maintenance of cell polarity	GO:0007163	2.26051e-05	4.64579	168	1910	42	16592
GO:BP	Wnt signaling pathway	GO:0016055	2.26552e-05	4.64483	438	1910	85	16592
GO:BP	protein stabilization	GO:0050821	2.47224e-05	4.60691	186	1910	45	16592
GO:BP	negative regulation of cell cycle	GO:0045786	2.72682e-05	4.56434	440	1910	85	16592
GO:BP	G2/M transition of mitotic cell cycle	GO:0000086	2.83325e-05	4.54772	241	1910	54	16592
GO:BP	nuclear membrane reassembly	GO:0031468	2.83817e-05	4.54696	54	1910	20	16592
GO:BP	negative regulation of mitotic cell cycle	GO:0045930	2.89392e-05	4.53851	291	1910	62	16592
GO:BP	negative regulation of sister chromatid segregation	GO:0033046	2.98778e-05	4.52465	37	1910	16	16592
GO:BP	negative regulation of mitotic sister chromatid separation	GO:2000816	2.98778e-05	4.52465	37	1910	16	16592
GO:BP	negative regulation of mitotic sister chromatid segregation	GO:0033048	2.98778e-05	4.52465	37	1910	16	16592
GO:BP	endoplasmic reticulum organization	GO:0007029	2.98778e-05	4.52465	93	1910	28	16592
GO:BP	glycolytic process	GO:0006096	3.60922e-05	4.44259	99	1910	29	16592
GO:BP	regulation of canonical Wnt signaling pathway	GO:0060828	3.6944e-05	4.43246	268	1910	58	16592
GO:BP	regulation of intracellular transport	GO:0032386	3.89288e-05	4.40973	300	1910	63	16592
GO:BP	negative regulation of chromosome organization	GO:2001251	3.9503e-05	4.40337	84	1910	26	16592
GO:BP	regulation of gene silencing	GO:0060968	4.06363e-05	4.39109	132	1910	35	16592
GO:BP	response to organonitrogen compound	GO:0010243	4.38919e-05	4.35762	645	1910	114	16592
GO:BP	positive regulation of protein localization to chromosome, telomeric region	GO:1904816	4.38919e-05	4.35762	13	1910	9	16592
GO:BP	ATP generation from ADP	GO:0006757	4.42279e-05	4.3543	100	1910	29	16592
GO:BP	negative regulation of cell cycle process	GO:0010948	4.94641e-05	4.30571	367	1910	73	16592
GO:BP	regulation of telomere maintenance	GO:0032204	5.04032e-05	4.29754	80	1910	25	16592
GO:BP	negative regulation of nuclear division	GO:0051784	5.27979e-05	4.27738	47	1910	18	16592
GO:BP	regulation of Wnt signaling pathway	GO:0030111	5.82374e-05	4.2348	336	1910	68	16592
GO:BP	negative regulation of protein metabolic process	GO:0051248	6.02008e-05	4.2204	937	1910	154	16592
GO:BP	organophosphate biosynthetic process	GO:0090407	6.49828e-05	4.1872	525	1910	96	16592
GO:BP	negative regulation of chromosome separation	GO:1905819	6.58553e-05	4.18141	39	1910	16	16592
GO:BP	negative regulation of chromosome segregation	GO:0051985	6.58553e-05	4.18141	39	1910	16	16592
GO:BP	ADP metabolic process	GO:0046031	6.65976e-05	4.17654	102	1910	29	16592
GO:BP	negative regulation of mitotic metaphase/anaphase transition	GO:0045841	6.97904e-05	4.1562	35	1910	15	16592
GO:BP	nucleoside diphosphate phosphorylation	GO:0006165	7.54458e-05	4.12236	108	1910	30	16592
GO:BP	regulation of telomere maintenance via telomere lengthening	GO:1904356	7.54458e-05	4.12236	62	1910	21	16592
GO:BP	retrograde vesicle-mediated transport, Golgi to endoplasmic reticulum	GO:0006890	7.73907e-05	4.11131	87	1910	26	16592
GO:BP	positive regulation of canonical Wnt signaling pathway	GO:0090263	8.02127e-05	4.09576	136	1910	35	16592
GO:BP	negative regulation of protein catabolic process	GO:0042177	8.05048e-05	4.09418	103	1910	29	16592
GO:BP	nuclear membrane organization	GO:0071763	8.05048e-05	4.09418	72	1910	23	16592
GO:BP	regulation of protein binding	GO:0043393	8.41693e-05	4.07485	142	1910	36	16592
GO:BP	nucleotide phosphorylation	GO:0046939	9.08605e-05	4.04162	109	1910	30	16592
GO:BP	cellular response to nitrogen compound	GO:1901699	9.2125e-05	4.03562	509	1910	93	16592
GO:BP	exit from mitosis	GO:0010458	0.000100087	3.99962	49	1910	18	16592
GO:BP	maturation of LSU-rRNA from tricistronic rRNA transcript (SSU-rRNA, 5.8S rRNA, LSU-rRNA)	GO:0000463	0.000101298	3.9944	14	1910	9	16592
GO:BP	nuclear pore organization	GO:0006999	0.000101298	3.9944	14	1910	9	16592
GO:BP	neuron projection development	GO:0031175	0.000101734	3.99253	700	1910	120	16592
GO:BP	protein localization to Golgi apparatus	GO:0034067	0.000104281	3.9818	28	1910	13	16592
GO:BP	purine ribonucleoside diphosphate metabolic process	GO:0009179	0.000118727	3.92545	105	1910	29	16592
GO:BP	positive regulation of protein localization to nucleus	GO:1900182	0.000130509	3.88436	69	1910	22	16592
GO:BP	regulation of generation of precursor metabolites and energy	GO:0043467	0.000130509	3.88436	139	1910	35	16592
GO:BP	regulation of mitotic sister chromatid segregation	GO:0033047	0.000134018	3.87284	41	1910	16	16592
GO:BP	purine nucleoside diphosphate metabolic process	GO:0009135	0.000143897	3.84195	106	1910	29	16592
GO:BP	chaperone-mediated protein folding	GO:0061077	0.000149939	3.82408	55	1910	19	16592
GO:BP	negative regulation of metaphase/anaphase transition of cell cycle	GO:1902100	0.000149939	3.82408	37	1910	15	16592
GO:BP	establishment of cell polarity	GO:0030010	0.000155665	3.80781	101	1910	28	16592
GO:BP	antigen processing and presentation of exogenous peptide antigen via MHC class I	GO:0042590	0.000159946	3.79603	80	1910	24	16592
GO:BP	organelle fusion	GO:0048284	0.000163339	3.78691	129	1910	33	16592
GO:BP	antigen processing and presentation of exogenous peptide antigen via MHC class I, TAP-dependent	GO:0002479	0.000163664	3.78605	75	1910	23	16592
GO:BP	ribosomal large subunit biogenesis	GO:0042273	0.000165099	3.78226	70	1910	22	16592
GO:BP	cellular response to unfolded protein	GO:0034620	0.000170721	3.76771	135	1910	34	16592
GO:BP	regulation of telomerase RNA localization to Cajal body	GO:1904872	0.000173131	3.76163	18	1910	10	16592
GO:BP	regulation of binding	GO:0051098	0.000173677	3.76026	263	1910	55	16592
GO:BP	ribonucleoside diphosphate metabolic process	GO:0009185	0.000206818	3.68441	108	1910	29	16592
GO:BP	regulation of glycolytic process	GO:0006110	0.000209685	3.67843	71	1910	22	16592
GO:BP	ribosomal small subunit biogenesis	GO:0042274	0.00020972	3.67836	66	1910	21	16592
GO:BP	positive regulation of organelle organization	GO:0010638	0.000211409	3.67488	541	1910	96	16592
GO:BP	regulation of protein localization to chromosome, telomeric region	GO:1904814	0.000211411	3.67487	15	1910	9	16592
GO:BP	positive regulation of telomerase RNA localization to Cajal body	GO:1904874	0.000211411	3.67487	15	1910	9	16592
GO:BP	telomere maintenance via telomere lengthening	GO:0010833	0.00023119	3.63603	87	1910	25	16592
GO:BP	mitotic spindle checkpoint signaling	GO:0071174	0.000232528	3.63352	34	1910	14	16592
GO:BP	spindle assembly checkpoint signaling	GO:0071173	0.000232528	3.63352	34	1910	14	16592
GO:BP	mitotic spindle assembly checkpoint signaling	GO:0007094	0.000232528	3.63352	34	1910	14	16592
GO:BP	regulation of protein localization to nucleus	GO:1900180	0.000242576	3.61515	98	1910	27	16592
GO:BP	response to unfolded protein	GO:0006986	0.000248429	3.6048	155	1910	37	16592
GO:BP	nucleus organization	GO:0006997	0.000248819	3.60412	126	1910	32	16592
GO:BP	regulation of carbohydrate catabolic process	GO:0043470	0.00025196	3.59867	77	1910	23	16592
GO:BP	regulation of cellular response to stress	GO:0080135	0.000258645	3.5873	636	1910	109	16592
GO:BP	regulation of plasma membrane bounded cell projection organization	GO:0120035	0.000265185	3.57645	454	1910	83	16592
GO:BP	protein localization to chromosome	GO:0034502	0.000279112	3.55422	88	1910	25	16592
GO:BP	regulation of exit from mitosis	GO:0007096	0.000295704	3.52914	39	1910	15	16592
GO:BP	pyruvate metabolic process	GO:0006090	0.000303359	3.51804	133	1910	33	16592
GO:BP	telomerase RNA localization	GO:0090672	0.000304184	3.51686	19	1910	10	16592
GO:BP	RNA localization to nucleus	GO:0090685	0.000304184	3.51686	19	1910	10	16592
GO:BP	telomerase RNA localization to Cajal body	GO:0090671	0.000304184	3.51686	19	1910	10	16592
GO:BP	RNA localization to Cajal body	GO:0090670	0.000304184	3.51686	19	1910	10	16592
GO:BP	spindle checkpoint signaling	GO:0031577	0.000332311	3.47846	35	1910	14	16592
GO:BP	cellular lipid metabolic process	GO:0044255	0.000338598	3.47032	947	1910	151	16592
GO:BP	maturation of SSU-rRNA	GO:0030490	0.000344438	3.46289	44	1910	16	16592
GO:BP	negative regulation of organelle organization	GO:0010639	0.000354037	3.45095	296	1910	59	16592
GO:BP	'de novo' posttranslational protein folding	GO:0051084	0.000359142	3.44473	31	1910	13	16592
GO:BP	maturation of SSU-rRNA from tricistronic rRNA transcript (SSU-rRNA, 5.8S rRNA, LSU-rRNA)	GO:0000462	0.000359142	3.44473	31	1910	13	16592
GO:BP	positive regulation of cellular amide metabolic process	GO:0034250	0.000364553	3.43824	146	1910	35	16592
GO:BP	positive regulation of Wnt signaling pathway	GO:0030177	0.000370488	3.43123	164	1910	38	16592
GO:BP	regulation of carbohydrate metabolic process	GO:0006109	0.000370488	3.43123	164	1910	38	16592
GO:BP	antigen processing and presentation of exogenous peptide antigen via MHC class II	GO:0019886	0.000373692	3.42749	95	1910	26	16592
GO:BP	regulation of small molecule metabolic process	GO:0062012	0.000383078	3.41671	350	1910	67	16592
GO:BP	regulation of cellular amide metabolic process	GO:0034248	0.000388189	3.41096	494	1910	88	16592
GO:BP	positive regulation of chromosome separation	GO:1905820	0.000396805	3.40142	16	1910	9	16592
GO:BP	protein localization to cell surface	GO:0034394	0.000414205	3.38279	59	1910	19	16592
GO:BP	positive regulation of translation	GO:0045727	0.00041944	3.37733	118	1910	30	16592
GO:BP	morphogenesis of a polarized epithelium	GO:0001738	0.00041944	3.37733	118	1910	30	16592
GO:BP	viral translational termination-reinitiation	GO:0075525	0.000422762	3.3739	5	1910	5	16592
GO:BP	canonical Wnt signaling pathway	GO:0060070	0.000484675	3.31455	306	1910	60	16592
GO:BP	positive regulation of establishment of protein localization to telomere	GO:1904851	0.000484675	3.31455	10	1910	7	16592
GO:BP	endosome organization	GO:0007032	0.000487369	3.31214	75	1910	22	16592
GO:BP	ERAD pathway	GO:0036503	0.000487369	3.31214	102	1910	27	16592
GO:BP	regulation of protein localization to plasma membrane	GO:1903076	0.000487369	3.31214	91	1910	25	16592
GO:BP	transmembrane receptor protein tyrosine kinase signaling pathway	GO:0007169	0.000492431	3.30765	661	1910	111	16592
GO:BP	GPI anchor biosynthetic process	GO:0006506	0.000516157	3.28722	32	1910	13	16592
GO:BP	Golgi to plasma membrane transport	GO:0006893	0.000524603	3.28017	60	1910	19	16592
GO:BP	regulation of proteolysis	GO:0030162	0.000525969	3.27904	569	1910	98	16592
GO:BP	negative regulation of catabolic process	GO:0009895	0.000546106	3.26272	268	1910	54	16592
GO:BP	posttranscriptional regulation of gene expression	GO:0010608	0.000553655	3.25676	831	1910	134	16592
GO:BP	nuclear envelope organization	GO:0006998	0.000559373	3.2523	81	1910	23	16592
GO:BP	generation of precursor metabolites and energy	GO:0006091	0.000567283	3.2462	423	1910	77	16592
GO:BP	positive regulation of cellular component biogenesis	GO:0044089	0.000578366	3.2378	444	1910	80	16592
GO:BP	exocytosis	GO:0006887	0.000585234	3.23267	810	1910	131	16592
GO:BP	negative regulation of mitotic cell cycle phase transition	GO:1901991	0.000592011	3.22767	243	1910	50	16592
GO:BP	endosome to lysosome transport	GO:0008333	0.000600574	3.22143	46	1910	16	16592
GO:BP	actin filament bundle organization	GO:0061572	0.000612485	3.2129	138	1910	33	16592
GO:BP	cell surface receptor signaling pathway involved in cell-cell signaling	GO:1905114	0.000625458	3.2038	487	1910	86	16592
GO:BP	nuclear chromosome segregation	GO:0098813	0.000625458	3.2038	263	1910	53	16592
GO:BP	endoplasmic reticulum unfolded protein response	GO:0030968	0.000634718	3.19742	115	1910	29	16592
GO:BP	cellular response to organonitrogen compound	GO:0071417	0.000669279	3.17439	453	1910	81	16592
GO:BP	positive regulation of binding	GO:0051099	0.000680624	3.16709	127	1910	31	16592
GO:BP	dephosphorylation	GO:0016311	0.000693955	3.15867	337	1910	64	16592
GO:BP	regulation of dephosphorylation	GO:0035303	0.000710014	3.14873	151	1910	35	16592
GO:BP	membrane lipid metabolic process	GO:0006643	0.00071355	3.14658	194	1910	42	16592
GO:BP	regulation of cytoskeleton organization	GO:0051493	0.000715979	3.1451	454	1910	81	16592
GO:BP	GPI anchor metabolic process	GO:0006505	0.000717757	3.14402	33	1910	13	16592
GO:BP	positive regulation of telomere maintenance via telomerase	GO:0032212	0.000717757	3.14402	33	1910	13	16592
GO:BP	antigen processing and presentation of peptide antigen via MHC class II	GO:0002495	0.000740274	3.13061	99	1910	26	16592
GO:BP	protein lipidation	GO:0006497	0.00074648	3.12698	88	1910	24	16592
GO:BP	positive regulation of establishment of protein localization	GO:1904951	0.000752801	3.12332	265	1910	53	16592
GO:BP	nucleoside diphosphate metabolic process	GO:0009132	0.000760372	3.11897	122	1910	30	16592
GO:BP	regulation of cell projection organization	GO:0031344	0.000763362	3.11727	469	1910	83	16592
GO:BP	establishment or maintenance of epithelial cell apical/basal polarity	GO:0045197	0.000790481	3.10211	29	1910	12	16592
GO:BP	regulation of organelle assembly	GO:1902115	0.000794387	3.09997	158	1910	36	16592
GO:BP	negative regulation of cell cycle phase transition	GO:1901988	0.000826483	3.08277	299	1910	58	16592
GO:BP	negative regulation of cellular protein metabolic process	GO:0032269	0.000837307	3.07712	869	1910	138	16592
GO:BP	lipoprotein biosynthetic process	GO:0042158	0.000894596	3.04837	89	1910	24	16592
GO:BP	positive regulation of mitotic metaphase/anaphase transition	GO:0045842	0.000905099	3.0433	14	1910	8	16592
GO:BP	positive regulation of metaphase/anaphase transition of cell cycle	GO:1902101	0.000905099	3.0433	14	1910	8	16592
GO:BP	positive regulation of mitotic sister chromatid separation	GO:1901970	0.000905099	3.0433	14	1910	8	16592
GO:BP	actin filament bundle assembly	GO:0051017	0.000907858	3.04198	135	1910	32	16592
GO:BP	negative regulation of cellular protein catabolic process	GO:1903363	0.000979113	3.00917	68	1910	20	16592
GO:BP	establishment or maintenance of bipolar cell polarity	GO:0061245	0.000998884	3.00048	34	1910	13	16592
GO:BP	establishment or maintenance of apical/basal cell polarity	GO:0035088	0.000998884	3.00048	34	1910	13	16592
GO:BP	antigen processing and presentation of peptide or polysaccharide antigen via MHC class II	GO:0002504	0.00102928	2.98747	101	1910	26	16592
GO:BP	regulation of protein localization to Cajal body	GO:1904869	0.00105599	2.97634	11	1910	7	16592
GO:BP	positive regulation of protein localization to Cajal body	GO:1904871	0.00105599	2.97634	11	1910	7	16592
GO:BP	regulation of establishment of protein localization to telomere	GO:0070203	0.00105599	2.97634	11	1910	7	16592
GO:BP	protein localization to early endosome	GO:1902946	0.00105599	2.97634	11	1910	7	16592
GO:BP	regulation of protein localization to cell periphery	GO:1904375	0.00107285	2.96946	107	1910	27	16592
GO:BP	chromosome segregation	GO:0007059	0.00109604	2.96017	309	1910	59	16592
GO:BP	cellular component disassembly	GO:0022411	0.00111048	2.95449	517	1910	89	16592
GO:BP	neuron development	GO:0048666	0.00111367	2.95324	771	1910	124	16592
GO:BP	response to abiotic stimulus	GO:0009628	0.00118471	2.92639	824	1910	131	16592
GO:BP	ERBB signaling pathway	GO:0038127	0.00118605	2.9259	137	1910	32	16592
GO:BP	cell part morphogenesis	GO:0032990	0.00118885	2.92487	511	1910	88	16592
GO:BP	spindle assembly	GO:0051225	0.00119057	2.92425	102	1910	26	16592
GO:BP	regulation of ATP metabolic process	GO:1903578	0.00119057	2.92425	102	1910	26	16592
GO:BP	protein quality control for misfolded or incompletely synthesized proteins	GO:0006515	0.00121095	2.91687	26	1910	11	16592
GO:BP	vesicle cargo loading	GO:0035459	0.00121095	2.91687	26	1910	11	16592
GO:BP	chaperone cofactor-dependent protein refolding	GO:0051085	0.00121095	2.91687	26	1910	11	16592
GO:BP	regulation of translation	GO:0006417	0.00121916	2.91394	427	1910	76	16592
GO:BP	'de novo' protein folding	GO:0006458	0.00135606	2.86772	35	1910	13	16592
GO:BP	actin cytoskeleton organization	GO:0030036	0.00145193	2.83805	622	1910	103	16592
GO:BP	protein polyubiquitination	GO:0000209	0.00149437	2.82554	333	1910	62	16592
GO:BP	clathrin-dependent endocytosis	GO:0072583	0.00153004	2.8153	40	1910	14	16592
GO:BP	non-canonical Wnt signaling pathway	GO:0035567	0.00155164	2.80921	139	1910	32	16592
GO:BP	regulation of DNA biosynthetic process	GO:2000278	0.00157383	2.80304	98	1910	25	16592
GO:BP	positive regulation of protein binding	GO:0032092	0.00161268	2.79245	60	1910	18	16592
GO:BP	regulation of response to endoplasmic reticulum stress	GO:1905897	0.00164416	2.78405	76	1910	21	16592
GO:BP	protein ubiquitination	GO:0016567	0.00177977	2.74964	706	1910	114	16592
GO:BP	mitochondrion organization	GO:0007005	0.00178939	2.7473	503	1910	86	16592
GO:BP	ephrin receptor signaling pathway	GO:0048013	0.00181604	2.74087	82	1910	22	16592
GO:BP	positive regulation of telomere maintenance via telomere lengthening	GO:1904358	0.00185481	2.7317	36	1910	13	16592
GO:BP	attachment of GPI anchor to protein	GO:0016255	0.00189077	2.72336	6	1910	5	16592
GO:BP	NADH dehydrogenase complex assembly	GO:0010257	0.00189357	2.72272	66	1910	19	16592
GO:BP	mitochondrial respiratory chain complex I assembly	GO:0032981	0.00189357	2.72272	66	1910	19	16592
GO:BP	regulation of macroautophagy	GO:0016241	0.00198932	2.7013	147	1910	33	16592
GO:BP	membrane protein ectodomain proteolysis	GO:0006509	0.002021	2.69443	41	1910	14	16592
GO:BP	axonogenesis	GO:0007409	0.00208153	2.68162	344	1910	63	16592
GO:BP	protein exit from endoplasmic reticulum	GO:0032527	0.00210485	2.67678	46	1910	15	16592
GO:BP	regulation of establishment of protein localization to chromosome	GO:0070202	0.00210697	2.67634	12	1910	7	16592
GO:BP	protein localization to nuclear body	GO:1903405	0.00210697	2.67634	12	1910	7	16592
GO:BP	protein localization to Cajal body	GO:1904867	0.00210697	2.67634	12	1910	7	16592
GO:BP	positive regulation of protein catabolic process	GO:0045732	0.0021698	2.66358	198	1910	41	16592
GO:BP	cell-substrate junction organization	GO:0150115	0.00230033	2.63821	89	1910	23	16592
GO:BP	positive regulation of proteolysis	GO:0045862	0.00232968	2.6327	325	1910	60	16592
GO:BP	regulation of supramolecular fiber organization	GO:1902903	0.00232968	2.6327	325	1910	60	16592
GO:BP	positive regulation of cell cycle checkpoint	GO:1901978	0.0023731	2.62468	9	1910	6	16592
GO:BP	nuclear pore complex assembly	GO:0051292	0.0023731	2.62468	9	1910	6	16592
GO:BP	monoubiquitinated protein deubiquitination	GO:0035520	0.0023731	2.62468	9	1910	6	16592
GO:BP	cellular response to peptide hormone stimulus	GO:0071375	0.00237695	2.62398	238	1910	47	16592
GO:BP	cell projection morphogenesis	GO:0048858	0.00243963	2.61268	501	1910	85	16592
GO:BP	regulation of defense response to virus by virus	GO:0050690	0.00250302	2.60154	28	1910	11	16592
GO:BP	maturation of LSU-rRNA	GO:0000470	0.00250302	2.60154	28	1910	11	16592
GO:BP	ribosome assembly	GO:0042255	0.00255334	2.59289	57	1910	17	16592
GO:BP	positive regulation of autophagy	GO:0010508	0.00259317	2.58617	113	1910	27	16592
GO:BP	negative regulation of ubiquitin-dependent protein catabolic process	GO:2000059	0.00259317	2.58617	42	1910	14	16592
GO:BP	cellular response to insulin stimulus	GO:0032869	0.00259317	2.58617	168	1910	36	16592
GO:BP	axon development	GO:0061564	0.00261266	2.58292	368	1910	66	16592
GO:BP	negative regulation of cellular catabolic process	GO:0031330	0.00262746	2.58046	226	1910	45	16592
GO:BP	establishment of protein localization to telomere	GO:0070200	0.00271279	2.56658	16	1910	8	16592
GO:BP	morphogenesis of an epithelium	GO:0002009	0.00271751	2.56583	334	1910	61	16592
GO:BP	cellular response to misfolded protein	GO:0071218	0.00287602	2.54121	20	1910	9	16592
GO:BP	viral translation	GO:0019081	0.00287602	2.54121	20	1910	9	16592
GO:BP	plasma membrane bounded cell projection morphogenesis	GO:0120039	0.00314706	2.50209	498	1910	84	16592
GO:BP	organelle membrane fusion	GO:0090174	0.0032694	2.48553	97	1910	24	16592
GO:BP	focal adhesion assembly	GO:0048041	0.00334905	2.47508	69	1910	19	16592
GO:BP	regulation of cell-matrix adhesion	GO:0001952	0.00335155	2.47475	103	1910	25	16592
GO:BP	response to acid chemical	GO:0001101	0.00335448	2.47438	48	1910	15	16592
GO:BP	purine ribonucleotide metabolic process	GO:0009150	0.0034201	2.46596	337	1910	61	16592
GO:BP	protein localization to vacuole	GO:0072665	0.00361513	2.44188	64	1910	18	16592
GO:BP	ribonucleotide metabolic process	GO:0009259	0.0037152	2.43002	345	1910	62	16592
GO:BP	organelle disassembly	GO:1903008	0.00379048	2.42131	98	1910	24	16592
GO:BP	response to peptide hormone	GO:0043434	0.00379048	2.42131	270	1910	51	16592
GO:BP	cell proliferation in forebrain	GO:0021846	0.00379588	2.42069	13	1910	7	16592
GO:BP	transport along microtubule	GO:0010970	0.00380767	2.41934	134	1910	30	16592
GO:BP	regulation of defense response to virus	GO:0050688	0.00383347	2.41641	59	1910	17	16592
GO:BP	regulation of cell-substrate junction organization	GO:0150116	0.00383347	2.41641	59	1910	17	16592
GO:BP	regulation of phosphatase activity	GO:0010921	0.00388589	2.41051	110	1910	26	16592
GO:BP	regulation of intracellular protein transport	GO:0033157	0.00388608	2.41049	204	1910	41	16592
GO:BP	epidermal growth factor receptor signaling pathway	GO:0007173	0.00388608	2.41049	116	1910	27	16592
GO:BP	regulation of protein localization to cell surface	GO:2000008	0.00389452	2.40955	34	1910	12	16592
GO:BP	establishment of protein localization to chromosome	GO:0070199	0.00392674	2.40597	25	1910	10	16592
GO:BP	regulation of mRNA metabolic process	GO:1903311	0.00394283	2.40419	353	1910	63	16592
GO:BP	regulation of cell-substrate junction assembly	GO:0090109	0.00399714	2.39825	54	1910	16	16592
GO:BP	regulation of focal adhesion assembly	GO:0051893	0.00399714	2.39825	54	1910	16	16592
GO:BP	neutrophil degranulation	GO:0043312	0.0043535	2.36116	482	1910	81	16592
GO:BP	sphingolipid biosynthetic process	GO:0030148	0.004409	2.35566	105	1910	25	16592
GO:BP	negative regulation of canonical Wnt signaling pathway	GO:0090090	0.00441625	2.35495	173	1910	36	16592
GO:BP	protein localization to chromosome, telomeric region	GO:0070198	0.00470777	2.32718	30	1910	11	16592
GO:BP	response to insulin	GO:0032868	0.00470777	2.32718	180	1910	37	16592
GO:BP	regulation of protein localization to endosome	GO:1905666	0.00485619	2.3137	10	1910	6	16592
GO:BP	regulation of translation in response to endoplasmic reticulum stress	GO:0036490	0.00485619	2.3137	10	1910	6	16592
GO:BP	neuron projection morphogenesis	GO:0048812	0.00514733	2.28842	485	1910	81	16592
GO:BP	neutrophil activation involved in immune response	GO:0002283	0.00514733	2.28842	485	1910	81	16592
GO:BP	negative regulation of glycogen biosynthetic process	GO:0045719	0.00514733	2.28842	7	1910	5	16592
GO:BP	ribosomal large subunit export from nucleus	GO:0000055	0.00514733	2.28842	7	1910	5	16592
GO:BP	regulation of microtubule-based process	GO:0032886	0.00514733	2.28842	207	1910	41	16592
GO:BP	constitutive secretory pathway	GO:0045054	0.00514733	2.28842	7	1910	5	16592
GO:BP	positive regulation of telomere maintenance	GO:0032206	0.00514733	2.28842	50	1910	15	16592
GO:BP	regulation of establishment of protein localization	GO:0070201	0.00514733	2.28842	456	1910	77	16592
GO:BP	regulation of miRNA mediated inhibition of translation	GO:1905616	0.00514733	2.28842	7	1910	5	16592
GO:BP	positive regulation of miRNA mediated inhibition of translation	GO:1905618	0.00514733	2.28842	7	1910	5	16592
GO:BP	positive regulation of intracellular transport	GO:0032388	0.00515092	2.28812	194	1910	39	16592
GO:BP	telomere maintenance	GO:0000723	0.00526909	2.27826	162	1910	34	16592
GO:BP	ER-nucleus signaling pathway	GO:0006984	0.00526939	2.27824	45	1910	14	16592
GO:BP	cell-substrate junction assembly	GO:0007044	0.00527942	2.27741	83	1910	21	16592
GO:BP	type I interferon production	GO:0032606	0.00558595	2.2529	125	1910	28	16592
GO:BP	regulation of type I interferon production	GO:0032479	0.00558595	2.2529	125	1910	28	16592
GO:BP	Wnt signaling pathway, planar cell polarity pathway	GO:0060071	0.00561176	2.2509	95	1910	23	16592
GO:BP	regulation of purine nucleotide metabolic process	GO:1900542	0.00566916	2.24648	101	1910	24	16592
GO:BP	establishment of tissue polarity	GO:0007164	0.00566916	2.24648	101	1910	24	16592
GO:BP	establishment of planar polarity	GO:0001736	0.00566916	2.24648	101	1910	24	16592
GO:BP	insulin receptor signaling pathway	GO:0008286	0.00567803	2.2458	113	1910	26	16592
GO:BP	granulocyte activation	GO:0036230	0.00591995	2.22768	502	1910	83	16592
GO:BP	autophagy of mitochondrion	GO:0000422	0.00610674	2.21419	67	1910	18	16592
GO:BP	mitochondrion disassembly	GO:0061726	0.00610674	2.21419	67	1910	18	16592
GO:BP	microtubule anchoring	GO:0034453	0.00611868	2.21334	22	1910	9	16592
GO:BP	regulation of ubiquitin protein ligase activity	GO:1904666	0.00611868	2.21334	22	1910	9	16592
GO:BP	nuclear migration	GO:0007097	0.00623735	2.205	14	1910	7	16592
GO:BP	protein localization to nucleoplasm	GO:1990173	0.00623735	2.205	14	1910	7	16592
GO:BP	mitochondrial electron transport, NADH to ubiquinone	GO:0006120	0.00628161	2.20193	51	1910	15	16592
GO:BP	positive regulation of proteasomal protein catabolic process	GO:1901800	0.00643609	2.19138	96	1910	23	16592
GO:BP	regulation of endocytosis	GO:0030100	0.00643785	2.19126	164	1910	34	16592
GO:BP	actin filament-based process	GO:0030029	0.00647383	2.18884	718	1910	112	16592
GO:BP	P-body assembly	GO:0033962	0.00648104	2.18836	18	1910	8	16592
GO:BP	pore complex assembly	GO:0046931	0.00648104	2.18836	18	1910	8	16592
GO:BP	chromosome localization	GO:0050000	0.00649045	2.18773	73	1910	19	16592
GO:BP	ribose phosphate metabolic process	GO:0019693	0.00673235	2.17183	354	1910	62	16592
GO:BP	regulation of microtubule cytoskeleton organization	GO:0070507	0.00706137	2.15111	127	1910	28	16592
GO:BP	negative regulation of proteolysis involved in cellular protein catabolic process	GO:1903051	0.00720208	2.14254	57	1910	16	16592
GO:BP	regulation of establishment of planar polarity	GO:0090175	0.00741369	2.12997	97	1910	23	16592
GO:BP	regulation of nucleotide metabolic process	GO:0006140	0.00743252	2.12886	103	1910	24	16592
GO:BP	positive regulation of cellular protein catabolic process	GO:1903364	0.00800764	2.0965	128	1910	28	16592
GO:BP	neutrophil mediated immunity	GO:0002446	0.00811259	2.09084	493	1910	81	16592
GO:BP	receptor metabolic process	GO:0043112	0.00812728	2.09005	147	1910	31	16592
GO:BP	positive regulation of cell cycle process	GO:0090068	0.00820929	2.08569	199	1910	39	16592
GO:BP	negative regulation of protein modification process	GO:0031400	0.00834529	2.07856	450	1910	75	16592
GO:BP	negative regulation of response to endoplasmic reticulum stress	GO:1903573	0.00840111	2.07566	42	1910	13	16592
GO:BP	stress fiber assembly	GO:0043149	0.00840111	2.07566	92	1910	22	16592
GO:BP	response to amino acid	GO:0043200	0.00840111	2.07566	42	1910	13	16592
GO:BP	synaptic vesicle cycle	GO:0099504	0.00840111	2.07566	110	1910	25	16592
GO:BP	phosphatidylinositol phosphate biosynthetic process	GO:0046854	0.00840111	2.07566	42	1910	13	16592
GO:BP	contractile actin filament bundle assembly	GO:0030038	0.00840111	2.07566	92	1910	22	16592
GO:BP	interleukin-1-mediated signaling pathway	GO:0070498	0.00844827	2.07323	104	1910	24	16592
GO:BP	leukocyte degranulation	GO:0043299	0.00851919	2.0696	516	1910	84	16592
GO:BP	membrane fusion	GO:0061025	0.00854016	2.06853	154	1910	32	16592
GO:BP	cellular response to chemical stress	GO:0062197	0.00854016	2.06853	267	1910	49	16592
GO:BP	microtubule-based transport	GO:0099111	0.00854016	2.06853	154	1910	32	16592
GO:BP	response to misfolded protein	GO:0051788	0.00854016	2.06853	23	1910	9	16592
GO:BP	regulation of protein localization to membrane	GO:1905475	0.00859236	2.06589	167	1910	34	16592
GO:BP	regulation of GTPase activity	GO:0043087	0.00859236	2.06589	281	1910	51	16592
GO:BP	IRES-dependent viral translational initiation	GO:0075522	0.00859236	2.06589	11	1910	6	16592
GO:BP	protein folding in endoplasmic reticulum	GO:0034975	0.00859236	2.06589	11	1910	6	16592
GO:BP	protein-containing complex disassembly	GO:0032984	0.00873912	2.05853	302	1910	54	16592
GO:BP	enzyme linked receptor protein signaling pathway	GO:0007167	0.00889833	2.05069	946	1910	141	16592
GO:BP	viral genome replication	GO:0019079	0.00897728	2.04686	123	1910	27	16592
GO:BP	TOR signaling	GO:0031929	0.00915983	2.03811	117	1910	26	16592
GO:BP	myeloid leukocyte mediated immunity	GO:0002444	0.00915983	2.03811	525	1910	85	16592
GO:BP	ubiquitin-dependent ERAD pathway	GO:0030433	0.00915983	2.03811	81	1910	20	16592
GO:BP	cellular response to peptide	GO:1901653	0.00926475	2.03317	289	1910	52	16592
GO:BP	neutrophil activation	GO:0042119	0.00927212	2.03282	496	1910	81	16592
GO:BP	vesicle fusion	GO:0006906	0.00945424	2.02437	93	1910	22	16592
GO:BP	negative regulation of Wnt signaling pathway	GO:0030178	0.0095341	2.02072	201	1910	39	16592
GO:BP	cellular response to oxygen-containing compound	GO:1901701	0.0095341	2.02072	856	1910	129	16592
GO:BP	clathrin coat assembly	GO:0048268	0.00965353	2.01531	15	1910	7	16592
GO:BP	regulation of amyloid fibril formation	GO:1905906	0.00965353	2.01531	15	1910	7	16592
GO:BP	COPII-coated vesicle cargo loading	GO:0090110	0.00965353	2.01531	15	1910	7	16592
GO:BP	cell morphogenesis involved in neuron differentiation	GO:0048667	0.010158	1.99319	425	1910	71	16592
GO:BP	regulation of transcription from RNA polymerase II promoter in response to hypoxia	GO:0061418	0.0102785	1.98807	76	1910	19	16592
GO:BP	regulation of translational initiation	GO:0006446	0.0102785	1.98807	76	1910	19	16592
GO:BP	activation of MAPKK activity	GO:0000186	0.0103101	1.98674	33	1910	11	16592
GO:BP	protein localization to adherens junction	GO:0071896	0.0103389	1.98552	5	1910	4	16592
GO:BP	TORC2 signaling	GO:0038203	0.0107925	1.96688	8	1910	5	16592
GO:BP	negative regulation of glycogen metabolic process	GO:0070874	0.0107925	1.96688	8	1910	5	16592
GO:BP	protein localization to perinuclear region of cytoplasm	GO:1905719	0.0107925	1.96688	8	1910	5	16592
GO:BP	cell division	GO:0051301	0.0108294	1.96539	243	1910	45	16592
GO:BP	regulation of actin filament organization	GO:0110053	0.0113996	1.94311	230	1910	43	16592
GO:BP	myeloid cell activation involved in immune response	GO:0002275	0.0114484	1.94125	522	1910	84	16592
GO:BP	establishment of chromosome localization	GO:0051303	0.0115305	1.93815	71	1910	18	16592
GO:BP	regulation of autophagy of mitochondrion	GO:1903146	0.0115707	1.93664	24	1910	9	16592
GO:BP	long-chain fatty-acyl-CoA metabolic process	GO:0035336	0.0115707	1.93664	24	1910	9	16592
GO:BP	regulation of transferase activity	GO:0051338	0.0117842	1.9287	846	1910	127	16592
GO:BP	vesicle-mediated transport in synapse	GO:0099003	0.0118157	1.92754	113	1910	25	16592
GO:BP	cell junction assembly	GO:0034329	0.0118719	1.92548	356	1910	61	16592
GO:BP	regulation of transcription from RNA polymerase II promoter in response to stress	GO:0043618	0.0120383	1.91944	107	1910	24	16592
GO:BP	neuron differentiation	GO:0030182	0.0122418	1.91215	970	1910	143	16592
GO:BP	cell morphogenesis	GO:0000902	0.0125068	1.90285	756	1910	115	16592
GO:BP	regulation of plasma membrane bounded cell projection assembly	GO:0120032	0.0125418	1.90164	158	1910	32	16592
GO:BP	negative regulation of type I interferon production	GO:0032480	0.0125418	1.90164	44	1910	13	16592
GO:BP	purine nucleotide metabolic process	GO:0006163	0.0125418	1.90164	364	1910	62	16592
GO:BP	miRNA metabolic process	GO:0010586	0.0127189	1.89555	29	1910	10	16592
GO:BP	protein K11-linked ubiquitination	GO:0070979	0.0127189	1.89555	29	1910	10	16592
GO:BP	RNA phosphodiester bond hydrolysis	GO:0090501	0.0127966	1.89291	66	1910	17	16592
GO:BP	cellular response to oxygen levels	GO:0071453	0.0129299	1.8884	178	1910	35	16592
GO:BP	cellular component morphogenesis	GO:0032989	0.013021	1.88536	584	1910	92	16592
GO:BP	maturation of 5.8S rRNA	GO:0000460	0.0131169	1.88217	34	1910	11	16592
GO:BP	pattern recognition receptor signaling pathway	GO:0002221	0.0133261	1.8753	205	1910	39	16592
GO:BP	cytoplasmic pattern recognition receptor signaling pathway	GO:0002753	0.0133398	1.87485	72	1910	18	16592
GO:BP	regulation of cell projection assembly	GO:0060491	0.0137901	1.86043	159	1910	32	16592
GO:BP	regulation of ERBB signaling pathway	GO:1901184	0.0140195	1.85327	90	1910	21	16592
GO:BP	negative regulation of amyloid fibril formation	GO:1905907	0.0142507	1.84616	12	1910	6	16592
GO:BP	positive regulation of protein localization to cell periphery	GO:1904377	0.0142507	1.84616	61	1910	16	16592
GO:BP	DNA synthesis involved in DNA repair	GO:0000731	0.0142801	1.84527	50	1910	14	16592
GO:BP	mitotic metaphase plate congression	GO:0007080	0.0142801	1.84527	50	1910	14	16592
GO:BP	cellular response to decreased oxygen levels	GO:0036294	0.0143394	1.84347	166	1910	33	16592
GO:BP	rRNA-containing ribonucleoprotein complex export from nucleus	GO:0071428	0.0144443	1.8403	16	1910	7	16592
GO:BP	nucleus localization	GO:0051647	0.0144443	1.8403	16	1910	7	16592
GO:BP	negative regulation of ubiquitin-protein transferase activity	GO:0051444	0.0144443	1.8403	16	1910	7	16592
GO:BP	positive regulation of proteolysis involved in cellular protein catabolic process	GO:1903052	0.015197	1.81824	109	1910	24	16592
GO:BP	cellular response to oxidative stress	GO:0034599	0.0154195	1.81193	234	1910	43	16592
GO:BP	purine-containing compound metabolic process	GO:0072521	0.01552	1.80911	382	1910	64	16592
GO:BP	positive regulation of cell cycle	GO:0045787	0.0158319	1.80047	255	1910	46	16592
GO:BP	positive regulation of intracellular protein transport	GO:0090316	0.0158898	1.79888	154	1910	31	16592
GO:BP	intraciliary transport involved in cilium assembly	GO:0035735	0.0160911	1.79341	40	1910	12	16592
GO:BP	cellular response to acid chemical	GO:0071229	0.0160911	1.79341	40	1910	12	16592
GO:BP	cytoskeleton-dependent intracellular transport	GO:0030705	0.0163032	1.78773	174	1910	34	16592
GO:BP	cell morphogenesis involved in differentiation	GO:0000904	0.0165087	1.78229	537	1910	85	16592
GO:BP	cellular response to amino acid stimulus	GO:0071230	0.0165087	1.78229	35	1910	11	16592
GO:BP	protein targeting to vacuole	GO:0006623	0.0165087	1.78229	35	1910	11	16592
GO:BP	intra-Golgi vesicle-mediated transport	GO:0006891	0.0165087	1.78229	35	1910	11	16592
GO:BP	positive regulation of DNA biosynthetic process	GO:2000573	0.0166037	1.77979	62	1910	16	16592
GO:BP	metaphase plate congression	GO:0051310	0.0166037	1.77979	62	1910	16	16592
GO:BP	positive regulation of protein transport	GO:0051222	0.0168057	1.77454	249	1910	45	16592
GO:BP	lipoprotein metabolic process	GO:0042157	0.0169693	1.77034	110	1910	24	16592
GO:BP	vesicle docking	GO:0048278	0.0170246	1.76892	51	1910	14	16592
GO:BP	aerobic respiration	GO:0009060	0.0171087	1.76678	168	1910	33	16592
GO:BP	nucleotide metabolic process	GO:0009117	0.017474	1.75761	435	1910	71	16592
GO:BP	regulation of DNA metabolic process	GO:0051052	0.0175655	1.75534	334	1910	57	16592
GO:BP	telomere organization	GO:0032200	0.0176977	1.75208	175	1910	34	16592
GO:BP	regulation of stress fiber assembly	GO:0051492	0.0179328	1.74635	80	1910	19	16592
GO:BP	regulation of viral genome replication	GO:0045069	0.0179328	1.74635	80	1910	19	16592
GO:BP	positive regulation of proteasomal ubiquitin-dependent protein catabolic process	GO:0032436	0.0179328	1.74635	80	1910	19	16592
GO:BP	regulation of neuron projection development	GO:0010975	0.0180615	1.74325	292	1910	51	16592
GO:BP	regulation of protein modification by small protein conjugation or removal	GO:1903320	0.0181868	1.74024	209	1910	39	16592
GO:BP	protein dephosphorylation	GO:0006470	0.0184517	1.73396	216	1910	40	16592
GO:BP	peptidyl-lysine modification	GO:0018205	0.0188562	1.72455	321	1910	55	16592
GO:BP	protein import into nucleus	GO:0006606	0.0188562	1.72455	111	1910	24	16592
GO:BP	regulation of cellular amino acid metabolic process	GO:0006521	0.0193232	1.71392	63	1910	16	16592
GO:BP	regulation of cellular component size	GO:0032535	0.0193357	1.71364	279	1910	49	16592
GO:BP	regulation of centrosome duplication	GO:0010824	0.0195131	1.70967	41	1910	12	16592
GO:BP	positive regulation of protein localization to endosome	GO:1905668	0.0195134	1.70967	9	1910	5	16592
GO:BP	protein complex oligomerization	GO:0051259	0.0195134	1.70967	163	1910	32	16592
GO:BP	positive regulation of protein localization to early endosome	GO:1902966	0.0195134	1.70967	9	1910	5	16592
GO:BP	regulation of protein localization to early endosome	GO:1902965	0.0195134	1.70967	9	1910	5	16592
GO:BP	early endosome to Golgi transport	GO:0034498	0.0195134	1.70967	9	1910	5	16592
GO:BP	response to peptide	GO:1901652	0.0195516	1.70882	336	1910	57	16592
GO:BP	positive regulation of gene silencing by miRNA	GO:2000637	0.0200001	1.69897	26	1910	9	16592
GO:BP	positive regulation of cell cycle phase transition	GO:1901989	0.0200513	1.69786	93	1910	21	16592
GO:BP	negative regulation of phosphatase activity	GO:0010923	0.0201927	1.69481	75	1910	18	16592
GO:BP	positive regulation of viral process	GO:0048524	0.0202196	1.69423	87	1910	20	16592
GO:BP	nuclear-transcribed mRNA poly(A) tail shortening	GO:0000289	0.0202196	1.69423	36	1910	11	16592
GO:BP	Golgi to endosome transport	GO:0006895	0.0204965	1.68832	17	1910	7	16592
GO:BP	negative regulation of proteasomal ubiquitin-dependent protein catabolic process	GO:0032435	0.0204965	1.68832	31	1910	10	16592
GO:BP	preassembly of GPI anchor in ER membrane	GO:0016254	0.0204965	1.68832	17	1910	7	16592
GO:BP	nucleoside phosphate metabolic process	GO:0006753	0.0208135	1.68166	446	1910	72	16592
GO:BP	positive regulation of mRNA catabolic process	GO:0061014	0.021551	1.66653	106	1910	23	16592
GO:BP	cell-matrix adhesion	GO:0007160	0.0216005	1.66554	191	1910	36	16592
GO:BP	very long-chain fatty acid biosynthetic process	GO:0042761	0.0216005	1.66554	13	1910	6	16592
GO:BP	defense response to virus	GO:0051607	0.0216005	1.66554	191	1910	36	16592
GO:BP	fatty acid elongation	GO:0030497	0.0216005	1.66554	13	1910	6	16592
GO:BP	defense response to symbiont	GO:0140546	0.0216005	1.66554	191	1910	36	16592
GO:BP	protein localization to nucleolus	GO:1902570	0.0216005	1.66554	13	1910	6	16592
GO:BP	phosphatidylinositol-mediated signaling	GO:0048015	0.0217476	1.66259	171	1910	33	16592
GO:BP	Ras protein signal transduction	GO:0007265	0.0217476	1.66259	274	1910	48	16592
GO:BP	cell cycle checkpoint signaling	GO:0000075	0.0223827	1.65009	178	1910	34	16592
GO:BP	actin filament organization	GO:0007015	0.0223844	1.65005	389	1910	64	16592
GO:BP	regulation of actin filament bundle assembly	GO:0032231	0.0228056	1.64196	88	1910	20	16592
GO:BP	T cell receptor signaling pathway	GO:0050852	0.0228827	1.64049	185	1910	35	16592
GO:BP	positive regulation of transferase activity	GO:0051347	0.0229137	1.63991	567	1910	88	16592
GO:BP	regulation of DNA-templated transcription in response to stress	GO:0043620	0.0230938	1.6365	113	1910	24	16592
GO:BP	regulation of filopodium assembly	GO:0051489	0.0233173	1.63232	42	1910	12	16592
GO:BP	synaptic vesicle endocytosis	GO:0048488	0.0233173	1.63232	42	1910	12	16592
GO:BP	presynaptic endocytosis	GO:0140238	0.0233173	1.63232	42	1910	12	16592
GO:BP	COPI coating of Golgi vesicle	GO:0048205	0.0236676	1.62585	6	1910	4	16592
GO:BP	COPI-coated vesicle budding	GO:0035964	0.0236676	1.62585	6	1910	4	16592
GO:BP	adherens junction maintenance	GO:0034334	0.0236676	1.62585	6	1910	4	16592
GO:BP	transcription-dependent tethering of RNA polymerase II gene DNA at nuclear periphery	GO:0000972	0.0236676	1.62585	6	1910	4	16592
GO:BP	Golgi transport vesicle coating	GO:0048200	0.0236676	1.62585	6	1910	4	16592
GO:BP	maturation of 5.8S rRNA from tricistronic rRNA transcript (SSU-rRNA, 5.8S rRNA, LSU-rRNA)	GO:0000466	0.0238583	1.62236	22	1910	8	16592
GO:BP	regulation of translation in response to stress	GO:0043555	0.0238583	1.62236	22	1910	8	16592
GO:BP	rRNA methylation	GO:0031167	0.0238583	1.62236	22	1910	8	16592
GO:BP	regulation of viral process	GO:0050792	0.024617	1.60877	186	1910	35	16592
GO:BP	membrane protein proteolysis	GO:0033619	0.024617	1.60877	59	1910	15	16592
GO:BP	small GTPase mediated signal transduction	GO:0007264	0.0247349	1.60669	391	1910	64	16592
GO:BP	positive regulation of posttranscriptional gene silencing	GO:0060148	0.0254286	1.59468	27	1910	9	16592
GO:BP	positive regulation of response to endoplasmic reticulum stress	GO:1905898	0.0254286	1.59468	32	1910	10	16592
GO:BP	regulation of polysaccharide biosynthetic process	GO:0032885	0.0254286	1.59468	32	1910	10	16592
GO:BP	regulation of cytoplasmic transport	GO:1903649	0.0254286	1.59468	27	1910	9	16592
GO:BP	protein import	GO:0017038	0.0254922	1.59359	173	1910	33	16592
GO:BP	inositol lipid-mediated signaling	GO:0048017	0.0254922	1.59359	173	1910	33	16592
GO:BP	regulation of phosphoprotein phosphatase activity	GO:0043666	0.0255139	1.59322	48	1910	13	16592
GO:BP	cerebral cortex development	GO:0021987	0.0255139	1.59322	48	1910	13	16592
GO:BP	regulation of telomerase activity	GO:0051972	0.0255139	1.59322	48	1910	13	16592
GO:BP	nuclear-transcribed mRNA catabolic process, deadenylation-dependent decay	GO:0000288	0.0258534	1.58748	77	1910	18	16592
GO:BP	cell growth	GO:0016049	0.0265406	1.57609	356	1910	59	16592
GO:BP	regulation of cell junction assembly	GO:1901888	0.0269183	1.56995	147	1910	29	16592
GO:BP	regulation of cell-substrate adhesion	GO:0010810	0.0270502	1.56783	167	1910	32	16592
GO:BP	positive regulation of mRNA metabolic process	GO:1903313	0.0271693	1.56592	134	1910	27	16592
GO:BP	protein localization to lysosome	GO:0061462	0.0279687	1.55333	43	1910	12	16592
GO:BP	transcytosis	GO:0045056	0.0282307	1.54928	18	1910	7	16592
GO:BP	regulation of early endosome to late endosome transport	GO:2000641	0.0282307	1.54928	18	1910	7	16592
GO:BP	regulation of cell growth	GO:0001558	0.0285877	1.54382	314	1910	53	16592
GO:BP	cell-cell junction organization	GO:0045216	0.0287915	1.54074	188	1910	35	16592
GO:BP	pre-replicative complex assembly	GO:0036388	0.0292332	1.53412	66	1910	16	16592
GO:BP	IRE1-mediated unfolded protein response	GO:0036498	0.0292332	1.53412	66	1910	16	16592
GO:BP	regulation of epidermal growth factor receptor signaling pathway	GO:0042058	0.0292332	1.53412	84	1910	19	16592
GO:BP	sphingolipid metabolic process	GO:0006665	0.0293713	1.53208	148	1910	29	16592
GO:BP	regulation of hematopoietic stem cell differentiation	GO:1902036	0.0294489	1.53093	72	1910	17	16592
GO:BP	peptidyl-serine modification	GO:0018209	0.0294489	1.53093	286	1910	49	16592
GO:BP	early endosome to late endosome transport	GO:0045022	0.0298121	1.52561	38	1910	11	16592
GO:BP	regulation of spindle organization	GO:0090224	0.0298121	1.52561	38	1910	11	16592
GO:BP	mRNA destabilization	GO:0061157	0.0302181	1.51973	103	1910	22	16592
GO:BP	regulation of actin filament-based process	GO:0032970	0.0303136	1.51836	344	1910	57	16592
GO:BP	cellular response to hypoxia	GO:0071456	0.0310778	1.50755	162	1910	31	16592
GO:BP	proteasomal ubiquitin-independent protein catabolic process	GO:0010499	0.0313129	1.50428	23	1910	8	16592
GO:BP	receptor catabolic process	GO:0032801	0.0314194	1.5028	33	1910	10	16592
GO:BP	centrosome separation	GO:0051299	0.0314381	1.50254	14	1910	6	16592
GO:BP	establishment of monopolar cell polarity	GO:0061162	0.0314381	1.50254	14	1910	6	16592
GO:BP	negative regulation of ubiquitin protein ligase activity	GO:1904667	0.0316489	1.49964	10	1910	5	16592
GO:BP	positive regulation of protein localization to plasma membrane	GO:1903078	0.0318493	1.4969	55	1910	14	16592
GO:BP	retrograde protein transport, ER to cytosol	GO:0030970	0.0318991	1.49622	28	1910	9	16592
GO:BP	RNA phosphodiester bond hydrolysis, endonucleolytic	GO:0090502	0.0318991	1.49622	28	1910	9	16592
GO:BP	positive regulation of ubiquitin-dependent protein catabolic process	GO:2000060	0.0318991	1.49622	91	1910	20	16592
GO:BP	endoplasmic reticulum to cytosol transport	GO:1903513	0.0318991	1.49622	28	1910	9	16592
GO:BP	regulation of centrosome cycle	GO:0046605	0.0331745	1.4792	44	1910	12	16592
GO:BP	regulation of protein transport	GO:0051223	0.0337971	1.47112	434	1910	69	16592
GO:BP	I-kappaB kinase/NF-kappaB signaling	GO:0007249	0.033931	1.4694	267	1910	46	16592
GO:BP	tissue morphogenesis	GO:0048729	0.0340008	1.46851	412	1910	66	16592
GO:BP	regulation of animal organ morphogenesis	GO:2000027	0.0342394	1.46547	130	1910	26	16592
GO:BP	response to oxygen levels	GO:0070482	0.0343432	1.46416	239	1910	42	16592
GO:BP	regulation of anatomical structure size	GO:0090066	0.0352485	1.45286	354	1910	58	16592
GO:BP	peptidyl-serine phosphorylation	GO:0018105	0.0361846	1.44148	268	1910	46	16592
GO:BP	nucleotide-binding oligomerization domain containing signaling pathway	GO:0070423	0.0361846	1.44148	39	1910	11	16592
GO:BP	negative regulation of dephosphorylation	GO:0035305	0.0370005	1.43179	86	1910	19	16592
GO:BP	response to decreased oxygen levels	GO:0036293	0.0370005	1.43179	226	1910	40	16592
GO:BP	monocarboxylic acid metabolic process	GO:0032787	0.0374444	1.42661	556	1910	85	16592
GO:BP	response to virus	GO:0009615	0.0375339	1.42558	290	1910	49	16592
GO:BP	inclusion body assembly	GO:0070841	0.03813	1.41873	19	1910	7	16592
GO:BP	oligosaccharide-lipid intermediate biosynthetic process	GO:0006490	0.03813	1.41873	19	1910	7	16592
GO:BP	regulation of hydrolase activity	GO:0051336	0.0383559	1.41617	833	1910	121	16592
GO:BP	response to oxidative stress	GO:0006979	0.0384203	1.41544	312	1910	52	16592
GO:BP	positive regulation of telomerase activity	GO:0051973	0.0386431	1.41293	34	1910	10	16592
GO:BP	negative regulation of supramolecular fiber organization	GO:1902904	0.0390987	1.40784	138	1910	27	16592
GO:BP	positive regulation of cell projection organization	GO:0031346	0.0391916	1.40681	248	1910	43	16592
GO:BP	axon guidance	GO:0007411	0.0393617	1.40493	213	1910	38	16592
GO:BP	neuron projection guidance	GO:0097485	0.0393617	1.40493	213	1910	38	16592
GO:BP	response to osmotic stress	GO:0006970	0.0394265	1.40421	45	1910	12	16592
GO:BP	regulated exocytosis	GO:0045055	0.0396943	1.40127	718	1910	106	16592
GO:BP	positive regulation of viral genome replication	GO:0045070	0.0401604	1.3962	29	1910	9	16592
GO:BP	positive regulation of viral transcription	GO:0050434	0.0403089	1.3946	24	1910	8	16592
GO:BP	RNA destabilization	GO:0050779	0.0413674	1.38334	106	1910	22	16592
GO:BP	synaptic vesicle recycling	GO:0036465	0.0416505	1.38038	51	1910	13	16592
GO:BP	carbohydrate catabolic process	GO:0016052	0.0430472	1.36606	166	1910	31	16592
GO:BP	filopodium assembly	GO:0046847	0.0431013	1.36551	57	1910	14	16592
GO:BP	selective autophagy	GO:0061912	0.0432618	1.3639	75	1910	17	16592
GO:BP	vesicle-mediated transport between endosomal compartments	GO:0098927	0.0432866	1.36365	40	1910	11	16592
GO:BP	nucleotide-binding domain, leucine rich repeat containing receptor signaling pathway	GO:0035872	0.0432866	1.36365	40	1910	11	16592
GO:BP	amyloid precursor protein catabolic process	GO:0042987	0.0435536	1.36098	69	1910	16	16592
GO:BP	glycolipid biosynthetic process	GO:0009247	0.0435536	1.36098	63	1910	15	16592
GO:BP	regulation of nuclear-transcribed mRNA poly(A) tail shortening	GO:0060211	0.043678	1.35974	15	1910	6	16592
GO:BP	maintenance of cell polarity	GO:0030011	0.043678	1.35974	15	1910	6	16592
GO:BP	ribosomal subunit export from nucleus	GO:0000054	0.043678	1.35974	15	1910	6	16592
GO:BP	establishment of centrosome localization	GO:0051660	0.043678	1.35974	7	1910	4	16592
GO:BP	positive regulation of aspartic-type endopeptidase activity involved in amyloid precursor protein catabolic process	GO:1902961	0.043678	1.35974	7	1910	4	16592
GO:BP	pexophagy	GO:0000425	0.043678	1.35974	7	1910	4	16592
GO:BP	response to angiotensin	GO:1990776	0.043678	1.35974	15	1910	6	16592
GO:BP	cellular response to angiotensin	GO:1904385	0.043678	1.35974	15	1910	6	16592
GO:BP	regulation of protein ubiquitination	GO:0031396	0.043678	1.35974	180	1910	33	16592
GO:BP	establishment or maintenance of monopolar cell polarity	GO:0061339	0.043678	1.35974	15	1910	6	16592
GO:BP	positive regulation of mitotic cell cycle spindle assembly checkpoint	GO:0090267	0.043678	1.35974	7	1910	4	16592
GO:BP	regulation of mRNA binding	GO:1902415	0.043678	1.35974	7	1910	4	16592
GO:BP	ribosome localization	GO:0033750	0.043678	1.35974	15	1910	6	16592
GO:BP	positive regulation of mRNA binding	GO:1902416	0.043678	1.35974	7	1910	4	16592
GO:BP	centriole elongation	GO:0061511	0.043678	1.35974	7	1910	4	16592
GO:BP	regulation of translation initiation in response to endoplasmic reticulum stress	GO:0036491	0.043678	1.35974	7	1910	4	16592
GO:BP	carbohydrate derivative metabolic process	GO:1901135	0.043678	1.35974	994	1910	141	16592
GO:BP	amyloid-beta clearance by transcytosis	GO:0150093	0.043678	1.35974	7	1910	4	16592
GO:BP	positive regulation of spindle checkpoint	GO:0090232	0.043678	1.35974	7	1910	4	16592
GO:BP	vesicle tethering	GO:0099022	0.043678	1.35974	7	1910	4	16592
GO:BP	oxidative phosphorylation	GO:0006119	0.0440803	1.35576	133	1910	26	16592
GO:BP	establishment of protein localization to vacuole	GO:0072666	0.0457594	1.33952	46	1910	12	16592
GO:BP	regulation of mitotic spindle organization	GO:0060236	0.0461368	1.33595	35	1910	10	16592
GO:BP	carbohydrate derivative biosynthetic process	GO:1901137	0.0468733	1.32907	600	1910	90	16592
GO:BP	hematopoietic stem cell differentiation	GO:0060218	0.0468959	1.32887	82	1910	18	16592
GO:BP	cellular respiration	GO:0045333	0.0473175	1.32498	195	1910	35	16592
GO:BP	ER-associated misfolded protein catabolic process	GO:0071712	0.0481503	1.3174	11	1910	5	16592
GO:BP	protein N-linked glycosylation via asparagine	GO:0018279	0.0491423	1.30854	30	1910	9	16592
GO:BP	response to organophosphorus	GO:0046683	0.0491423	1.30854	64	1910	15	16592
GO:BP	amyloid-beta metabolic process	GO:0050435	0.0491423	1.30854	64	1910	15	16592
GO:BP	regulation of ERAD pathway	GO:1904292	0.049434	1.30597	20	1910	7	16592
GO:BP	negative regulation of defense response to virus	GO:0050687	0.049434	1.30597	20	1910	7	16592
GO:BP	establishment of mitochondrion localization	GO:0051654	0.049434	1.30597	20	1910	7	16592
GO:BP	cell-cell junction assembly	GO:0007043	0.04967	1.30391	141	1910	27	16592
GO:CC	centrosome	GO:0005813	1.81886e-21	20.7402	583	1985	152	17290
GO:CC	endosome	GO:0005768	2.1274e-20	19.6722	762	1985	180	17290
GO:CC	nuclear outer membrane-endoplasmic reticulum membrane network	GO:0042175	3.11675e-20	19.5063	844	1985	193	17290
GO:CC	vesicle tethering complex	GO:0099023	1.5505e-19	18.8095	70	1985	41	17290
GO:CC	endoplasmic reticulum membrane	GO:0005789	2.05308e-19	18.6876	827	1985	188	17290
GO:CC	microtubule organizing center	GO:0005815	2.90164e-19	18.5374	708	1985	168	17290
GO:CC	endoplasmic reticulum subcompartment	GO:0098827	6.65259e-19	18.177	836	1985	188	17290
GO:CC	nucleolus	GO:0005730	1.82847e-15	14.7379	828	1985	177	17290
GO:CC	cell-substrate junction	GO:0030055	3.86769e-13	12.4125	391	1985	99	17290
GO:CC	anchoring junction	GO:0070161	6.22637e-13	12.2058	692	1985	148	17290
GO:CC	focal adhesion	GO:0005925	7.74059e-13	12.1112	384	1985	97	17290
GO:CC	ribonucleoprotein complex	GO:1990904	2.17757e-12	11.662	633	1985	137	17290
GO:CC	vesicle membrane	GO:0012506	3.11108e-12	11.5071	856	1985	171	17290
GO:CC	spindle	GO:0005819	2.18705e-11	10.6601	290	1985	77	17290
GO:CC	supramolecular complex	GO:0099080	2.36565e-11	10.626	903	1985	175	17290
GO:CC	endoplasmic reticulum protein-containing complex	GO:0140534	3.7428e-10	9.4268	121	1985	42	17290
GO:CC	endosome membrane	GO:0010008	3.8625e-10	9.41313	347	1985	84	17290
GO:CC	chaperone complex	GO:0101031	4.52715e-10	9.34418	27	1985	18	17290
GO:CC	eukaryotic translation initiation factor 3 complex	GO:0005852	7.5784e-10	9.12042	17	1985	14	17290
GO:CC	coated vesicle	GO:0030135	1.68902e-09	8.77237	247	1985	65	17290
GO:CC	microtubule	GO:0005874	3.79308e-09	8.42101	280	1985	70	17290
GO:CC	early endosome	GO:0005769	1.23352e-08	7.90886	264	1985	66	17290
GO:CC	intracellular protein-containing complex	GO:0140535	2.5864e-08	7.5873	721	1985	137	17290
GO:CC	TRAPP complex	GO:0030008	6.06876e-08	7.2169	18	1985	13	17290
GO:CC	anaphase-promoting complex	GO:0005680	1.80679e-07	6.74309	22	1985	14	17290
GO:CC	polymeric cytoskeletal fiber	GO:0099513	3.07021e-07	6.51283	441	1985	91	17290
GO:CC	trans-Golgi network	GO:0005802	3.92713e-07	6.40592	239	1985	58	17290
GO:CC	HOPS complex	GO:0030897	4.09664e-07	6.38757	12	1985	10	17290
GO:CC	kinetochore	GO:0000776	8.97786e-07	6.04683	96	1985	31	17290
GO:CC	integral component of endoplasmic reticulum membrane	GO:0030176	1.0443e-06	5.98117	154	1985	42	17290
GO:CC	condensed chromosome, centromeric region	GO:0000779	1.1431e-06	5.94192	102	1985	32	17290
GO:CC	nuclear ubiquitin ligase complex	GO:0000152	1.20573e-06	5.91875	43	1985	19	17290
GO:CC	preribosome	GO:0030684	1.20573e-06	5.91875	78	1985	27	17290
GO:CC	intrinsic component of endoplasmic reticulum membrane	GO:0031227	1.31628e-06	5.88065	161	1985	43	17290
GO:CC	centriolar satellite	GO:0034451	1.38516e-06	5.8585	103	1985	32	17290
GO:CC	Golgi apparatus subcompartment	GO:0098791	1.53229e-06	5.81466	632	1985	117	17290
GO:CC	cytosolic ribosome	GO:0022626	1.72866e-06	5.76229	104	1985	32	17290
GO:CC	clathrin-coated vesicle	GO:0030136	2.90558e-06	5.53677	160	1985	42	17290
GO:CC	perinuclear region of cytoplasm	GO:0048471	3.74187e-06	5.42691	440	1985	87	17290
GO:CC	endopeptidase complex	GO:1905369	3.85589e-06	5.41388	59	1985	22	17290
GO:CC	HAUS complex	GO:0070652	3.85589e-06	5.41388	9	1985	8	17290
GO:CC	cytoplasmic vesicle membrane	GO:0030659	1.24698e-05	4.90414	582	1985	106	17290
GO:CC	nuclear envelope	GO:0005635	1.42285e-05	4.84684	368	1985	74	17290
GO:CC	envelope	GO:0031975	1.55186e-05	4.80915	956	1985	158	17290
GO:CC	organelle envelope	GO:0031967	1.55186e-05	4.80915	956	1985	158	17290
GO:CC	spindle microtubule	GO:0005876	1.9234e-05	4.71593	69	1985	23	17290
GO:CC	mitotic spindle	GO:0072686	2.08344e-05	4.68122	149	1985	38	17290
GO:CC	mitotic spindle microtubule	GO:1990498	2.26017e-05	4.64586	13	1985	9	17290
GO:CC	ribonucleoprotein granule	GO:0035770	2.68064e-05	4.57176	234	1985	52	17290
GO:CC	ribosome	GO:0005840	2.82101e-05	4.5496	210	1985	48	17290
GO:CC	polysome	GO:0005844	3.05473e-05	4.51503	66	1985	22	17290
GO:CC	integral component of organelle membrane	GO:0031301	3.05497e-05	4.51499	337	1985	68	17290
GO:CC	prefoldin complex	GO:0016272	3.05974e-05	4.51432	6	1985	6	17290
GO:CC	nuclear pore	GO:0005643	3.09279e-05	4.50965	76	1985	24	17290
GO:CC	intrinsic component of organelle membrane	GO:0031300	3.40643e-05	4.4677	358	1985	71	17290
GO:CC	retromer complex	GO:0030904	3.60401e-05	4.44321	20	1985	11	17290
GO:CC	trans-Golgi network membrane	GO:0032588	4.14348e-05	4.38263	98	1985	28	17290
GO:CC	cytoplasmic ribonucleoprotein granule	GO:0036464	5.04382e-05	4.29724	221	1985	49	17290
GO:CC	adherens junction	GO:0005912	5.98739e-05	4.22276	133	1985	34	17290
GO:CC	cell leading edge	GO:0031252	7.01319e-05	4.15408	287	1985	59	17290
GO:CC	endocytic vesicle	GO:0030139	7.76655e-05	4.10977	288	1985	59	17290
GO:CC	cytosolic small ribosomal subunit	GO:0022627	7.84141e-05	4.10561	46	1985	17	17290
GO:CC	basal part of cell	GO:0045178	7.9604e-05	4.09907	176	1985	41	17290
GO:CC	early endosome membrane	GO:0031901	7.9604e-05	4.09907	96	1985	27	17290
GO:CC	nucleoid	GO:0009295	8.89962e-05	4.05063	42	1985	16	17290
GO:CC	mitochondrial nucleoid	GO:0042645	8.89962e-05	4.05063	42	1985	16	17290
GO:CC	chromosome, centromeric region	GO:0000775	0.000174219	3.75891	134	1985	33	17290
GO:CC	90S preribosome	GO:0030686	0.000189719	3.72189	27	1985	12	17290
GO:CC	peroxisomal membrane	GO:0005778	0.00020249	3.6936	54	1985	18	17290
GO:CC	phagocytic vesicle	GO:0045335	0.00020249	3.6936	101	1985	27	17290
GO:CC	microbody membrane	GO:0031903	0.00020249	3.6936	54	1985	18	17290
GO:CC	ribosomal subunit	GO:0044391	0.000224538	3.64871	184	1985	41	17290
GO:CC	chaperonin-containing T-complex	GO:0005832	0.000238394	3.6227	10	1985	7	17290
GO:CC	nuclear pore outer ring	GO:0031080	0.000238394	3.6227	10	1985	7	17290
GO:CC	supramolecular fiber	GO:0099512	0.000265641	3.57571	606	1985	103	17290
GO:CC	membrane coat	GO:0030117	0.000334578	3.4755	82	1985	23	17290
GO:CC	coated membrane	GO:0048475	0.000334578	3.4755	82	1985	23	17290
GO:CC	basal plasma membrane	GO:0009925	0.000336203	3.4734	169	1985	38	17290
GO:CC	peptidase complex	GO:1905368	0.000354529	3.45035	77	1985	22	17290
GO:CC	small-subunit processome	GO:0032040	0.000434039	3.36247	38	1985	14	17290
GO:CC	supramolecular polymer	GO:0099081	0.000434235	3.36227	614	1985	103	17290
GO:CC	cell-cell junction	GO:0005911	0.000438499	3.35803	354	1985	66	17290
GO:CC	proteasome complex	GO:0000502	0.000524336	3.28039	53	1985	17	17290
GO:CC	WASH complex	GO:0071203	0.000540253	3.2674	11	1985	7	17290
GO:CC	outer membrane	GO:0019867	0.000543528	3.26478	173	1985	38	17290
GO:CC	Golgi membrane	GO:0000139	0.000573351	3.24158	504	1985	87	17290
GO:CC	endoplasmic reticulum tubular network	GO:0071782	0.000617952	3.20905	26	1985	11	17290
GO:CC	centriole	GO:0005814	0.000730698	3.13626	109	1985	27	17290
GO:CC	vacuolar membrane	GO:0005774	0.000904137	3.04377	363	1985	66	17290
GO:CC	organelle outer membrane	GO:0031968	0.000904138	3.04377	171	1985	37	17290
GO:CC	vacuole	GO:0005773	0.000911575	3.04021	678	1985	110	17290
GO:CC	signal recognition particle	GO:0048500	0.000958835	3.01826	6	1985	5	17290
GO:CC	signal recognition particle, endoplasmic reticulum targeting	GO:0005786	0.000958835	3.01826	6	1985	5	17290
GO:CC	peroxisome	GO:0005777	0.000986554	3.00588	129	1985	30	17290
GO:CC	microbody	GO:0042579	0.000986554	3.00588	129	1985	30	17290
GO:CC	ciliary basal body	GO:0036064	0.000986554	3.00588	135	1985	31	17290
GO:CC	TORC2 complex	GO:0031932	0.0010518	2.97807	12	1985	7	17290
GO:CC	lipid droplet	GO:0005811	0.00116261	2.93457	78	1985	21	17290
GO:CC	transferase complex	GO:1990234	0.00121257	2.91629	758	1985	120	17290
GO:CC	recycling endosome	GO:0055037	0.0012474	2.90399	143	1985	32	17290
GO:CC	lysosomal membrane	GO:0005765	0.00128361	2.89157	327	1985	60	17290
GO:CC	lytic vacuole membrane	GO:0098852	0.00128361	2.89157	327	1985	60	17290
GO:CC	basolateral plasma membrane	GO:0016323	0.00136477	2.86494	150	1985	33	17290
GO:CC	plasma membrane region	GO:0098590	0.00148322	2.82879	755	1985	119	17290
GO:CC	vesicle coat	GO:0030120	0.00160386	2.79483	53	1985	16	17290
GO:CC	P-body	GO:0000932	0.00160386	2.79483	80	1985	21	17290
GO:CC	microtubule associated complex	GO:0005875	0.00201107	2.69657	147	1985	32	17290
GO:CC	dynein axonemal particle	GO:0120293	0.00216354	2.66484	17	1985	8	17290
GO:CC	mitochondrial outer membrane	GO:0005741	0.00216354	2.66484	154	1985	33	17290
GO:CC	growth cone	GO:0030426	0.00232211	2.63412	88	1985	22	17290
GO:CC	mitochondrial respiratory chain complex I	GO:0005747	0.00252353	2.59799	50	1985	15	17290
GO:CC	NADH dehydrogenase complex	GO:0030964	0.00252353	2.59799	50	1985	15	17290
GO:CC	respiratory chain complex I	GO:0045271	0.00252353	2.59799	50	1985	15	17290
GO:CC	zonula adherens	GO:0005915	0.00253709	2.59566	7	1985	5	17290
GO:CC	lysosome	GO:0005764	0.00278473	2.55522	612	1985	98	17290
GO:CC	lytic vacuole	GO:0000323	0.00278473	2.55522	612	1985	98	17290
GO:CC	cell cortex	GO:0005938	0.00285759	2.544	222	1985	43	17290
GO:CC	small ribosomal subunit	GO:0015935	0.00322011	2.49213	73	1985	19	17290
GO:CC	clathrin coat	GO:0030118	0.00324163	2.48924	36	1985	12	17290
GO:CC	Golgi-associated vesicle	GO:0005798	0.0037763	2.42293	74	1985	19	17290
GO:CC	lamellipodium	GO:0030027	0.0037763	2.42293	134	1985	29	17290
GO:CC	condensed chromosome	GO:0000793	0.00426404	2.37018	180	1985	36	17290
GO:CC	ruffle	GO:0001726	0.0046266	2.33474	117	1985	26	17290
GO:CC	coated vesicle membrane	GO:0030662	0.00468752	2.32906	155	1985	32	17290
GO:CC	site of polarized growth	GO:0030427	0.0047586	2.32252	93	1985	22	17290
GO:CC	TOR complex	GO:0038201	0.00496176	2.30436	15	1985	7	17290
GO:CC	ficolin-1-rich granule lumen	GO:1904813	0.00501967	2.29932	124	1985	27	17290
GO:CC	GPI-anchor transamidase complex	GO:0042765	0.00520297	2.28375	5	1985	4	17290
GO:CC	R2TP complex	GO:0097255	0.00520297	2.28375	5	1985	4	17290
GO:CC	caspase complex	GO:0008303	0.00520297	2.28375	5	1985	4	17290
GO:CC	COPII-coated ER to Golgi transport vesicle	GO:0030134	0.00520297	2.28375	82	1985	20	17290
GO:CC	transport vesicle	GO:0030133	0.00520297	2.28375	284	1985	51	17290
GO:CC	cytosolic large ribosomal subunit	GO:0022625	0.00669653	2.17415	55	1985	15	17290
GO:CC	endoplasmic reticulum-Golgi intermediate compartment	GO:0005793	0.00695358	2.15779	102	1985	23	17290
GO:CC	oligosaccharyltransferase complex	GO:0008250	0.0072873	2.13743	12	1985	6	17290
GO:CC	nuclear pore nuclear basket	GO:0044615	0.0072873	2.13743	12	1985	6	17290
GO:CC	phagocytic vesicle membrane	GO:0030670	0.00780665	2.10754	45	1985	13	17290
GO:CC	proteasome core complex	GO:0005839	0.00935978	2.02873	21	1985	8	17290
GO:CC	membrane raft	GO:0045121	0.00990233	2.00426	210	1985	39	17290
GO:CC	MHC class I peptide loading complex	GO:0042824	0.0101945	1.99163	9	1985	5	17290
GO:CC	ESCRT complex	GO:0036452	0.0103549	1.98485	26	1985	9	17290
GO:CC	neuron to neuron synapse	GO:0098984	0.010432	1.98163	157	1985	31	17290
GO:CC	membrane microdomain	GO:0098857	0.0105476	1.97685	211	1985	39	17290
GO:CC	polysomal ribosome	GO:0042788	0.0105476	1.97685	31	1985	10	17290
GO:CC	beta-catenin destruction complex	GO:0030877	0.0112639	1.94831	13	1985	6	17290
GO:CC	asymmetric synapse	GO:0032279	0.0134195	1.87226	153	1985	30	17290
GO:CC	AP-type membrane coat adaptor complex	GO:0030119	0.0135468	1.86816	32	1985	10	17290
GO:CC	primary lysosome	GO:0005766	0.0146483	1.83421	154	1985	30	17290
GO:CC	azurophil granule	GO:0042582	0.0146483	1.83421	154	1985	30	17290
GO:CC	cytoplasmic stress granule	GO:0010494	0.015643	1.80568	66	1985	16	17290
GO:CC	mitochondrial matrix	GO:0005759	0.0171413	1.76596	426	1985	68	17290
GO:CC	AP-2 adaptor complex	GO:0030122	0.0171413	1.76596	10	1985	5	17290
GO:CC	MLL1/2 complex	GO:0044665	0.0171413	1.76596	28	1985	9	17290
GO:CC	clathrin coat of endocytic vesicle	GO:0030128	0.0171413	1.76596	10	1985	5	17290
GO:CC	Ragulator complex	GO:0071986	0.0171413	1.76596	10	1985	5	17290
GO:CC	MLL1 complex	GO:0071339	0.0171413	1.76596	28	1985	9	17290
GO:CC	nuclear membrane	GO:0031965	0.0179885	1.745	218	1985	39	17290
GO:CC	pericentriolar material	GO:0000242	0.0207679	1.68261	19	1985	7	17290
GO:CC	synapse	GO:0045202	0.0226538	1.64486	628	1985	94	17290
GO:CC	apical junction complex	GO:0043296	0.0234885	1.62915	100	1985	21	17290
GO:CC	postsynaptic density	GO:0014069	0.0236537	1.6261	146	1985	28	17290
GO:CC	inclusion body	GO:0016234	0.023684	1.62555	69	1985	16	17290
GO:CC	secretory granule membrane	GO:0030667	0.0242886	1.6146	279	1985	47	17290
GO:CC	gamma-secretase complex	GO:0070765	0.0244845	1.61111	7	1985	4	17290
GO:CC	postsynaptic specialization	GO:0099572	0.026097	1.58341	154	1985	29	17290
GO:CC	axon	GO:0030424	0.026097	1.58341	331	1985	54	17290
GO:CC	trans-Golgi network transport vesicle	GO:0030140	0.0282714	1.54865	25	1985	8	17290
GO:CC	endocytic vesicle membrane	GO:0030666	0.0286384	1.54305	162	1985	30	17290
GO:CC	ficolin-1-rich granule	GO:0101002	0.0316562	1.49954	184	1985	33	17290
GO:CC	spindle pole	GO:0000922	0.0324191	1.4892	123	1985	24	17290
GO:CC	glycoprotein complex	GO:0090665	0.0332308	1.47846	16	1985	6	17290
GO:CC	clathrin adaptor complex	GO:0030131	0.0332308	1.47846	16	1985	6	17290
GO:CC	dystrophin-associated glycoprotein complex	GO:0016010	0.0332308	1.47846	16	1985	6	17290
GO:CC	filopodium	GO:0030175	0.0348077	1.45832	66	1985	15	17290
GO:CC	clathrin vesicle coat	GO:0030125	0.0348336	1.458	26	1985	8	17290
GO:CC	ruffle membrane	GO:0032587	0.0349136	1.457	60	1985	14	17290
GO:CC	dendrite	GO:0030425	0.034989	1.45607	337	1985	54	17290
GO:CC	actin cytoskeleton	GO:0015629	0.0376438	1.42431	443	1985	68	17290
GO:CC	mitochondrial membrane	GO:0031966	0.0382126	1.41779	573	1985	85	17290
GO:CC	proteasome regulatory particle, base subcomplex	GO:0008540	0.0383739	1.41596	12	1985	5	17290
GO:CC	early phagosome	GO:0032009	0.0383739	1.41596	12	1985	5	17290
GO:CC	chromosomal region	GO:0098687	0.0393438	1.40512	266	1985	44	17290
GO:CC	recycling endosome membrane	GO:0055038	0.0396976	1.40124	55	1985	13	17290
GO:CC	late endosome	GO:0005770	0.039945	1.39854	209	1985	36	17290
GO:CC	dendritic tree	GO:0097447	0.039945	1.39854	340	1985	54	17290
GO:CC	ubiquitin ligase complex	GO:0000151	0.039945	1.39854	281	1985	46	17290
GO:CC	proteasome core complex, alpha-subunit complex	GO:0019773	0.039945	1.39854	8	1985	4	17290
GO:CC	large ribosomal subunit	GO:0015934	0.0422069	1.37462	113	1985	22	17290
GO:CC	transferase complex, transferring phosphorus-containing groups	GO:0061695	0.0422069	1.37462	253	1985	42	17290
GO:CC	axonal growth cone	GO:0044295	0.0427929	1.36863	17	1985	6	17290
GO:CC	exocyst	GO:0000145	0.0427929	1.36863	17	1985	6	17290
GO:CC	desmosome	GO:0030057	0.0427929	1.36863	17	1985	6	17290
GO:CC	mitochondrial envelope	GO:0005740	0.046836	1.32942	610	1985	89	17290
GO:CC	cytoplasmic microtubule	GO:0005881	0.0486378	1.31303	69	1985	15	17290
REAC	Membrane Trafficking	REAC:R-HSA-199991	6.82688e-23	22.1658	625	1316	172	10622
REAC	Vesicle-mediated transport	REAC:R-HSA-5653656	1.30489e-17	16.8844	719	1316	176	10622
REAC	M Phase	REAC:R-HSA-68886	7.06916e-15	14.1506	407	1316	113	10622
REAC	Cell Cycle, Mitotic	REAC:R-HSA-69278	1.2774e-12	11.8937	549	1316	133	10622
REAC	Influenza Infection	REAC:R-HSA-168255	3.86901e-11	10.4124	152	1316	54	10622
REAC	Influenza Viral RNA Transcription and Replication	REAC:R-HSA-168273	9.15922e-11	10.0381	133	1316	49	10622
REAC	Cell Cycle	REAC:R-HSA-1640170	9.30514e-11	10.0313	679	1316	149	10622
REAC	Host Interactions of HIV factors	REAC:R-HSA-162909	3.83671e-10	9.41604	125	1316	46	10622
REAC	Regulation of HSF1-mediated heat shock response	REAC:R-HSA-3371453	1.12657e-09	8.94824	67	1316	31	10622
REAC	Retrograde transport at the Trans-Golgi-Network	REAC:R-HSA-6811440	1.12657e-09	8.94824	49	1316	26	10622
REAC	Metabolism of RNA	REAC:R-HSA-8953854	1.25345e-09	8.90189	662	1316	142	10622
REAC	Intra-Golgi and retrograde Golgi-to-ER traffic	REAC:R-HSA-6811442	1.67851e-09	8.77508	203	1316	61	10622
REAC	Cellular responses to stress	REAC:R-HSA-2262752	2.13755e-09	8.67008	582	1316	128	10622
REAC	Formation of a pool of free 40S subunits	REAC:R-HSA-72689	2.56526e-09	8.59087	102	1316	39	10622
REAC	Formation of the ternary complex, and subsequently, the 43S complex	REAC:R-HSA-72695	4.27351e-09	8.36922	52	1316	26	10622
REAC	Mitotic Metaphase and Anaphase	REAC:R-HSA-2555396	4.37188e-09	8.35933	229	1316	65	10622
REAC	Cellular responses to external stimuli	REAC:R-HSA-8953897	8.68376e-09	8.06129	596	1316	128	10622
REAC	Cap-dependent Translation Initiation	REAC:R-HSA-72737	8.68376e-09	8.06129	120	1316	42	10622
REAC	Mitotic Anaphase	REAC:R-HSA-68882	8.68376e-09	8.06129	228	1316	64	10622
REAC	Eukaryotic Translation Initiation	REAC:R-HSA-72613	8.68376e-09	8.06129	120	1316	42	10622
REAC	rRNA processing	REAC:R-HSA-72312	9.58676e-09	8.01833	203	1316	59	10622
REAC	L13a-mediated translational silencing of Ceruloplasmin expression	REAC:R-HSA-156827	1.08781e-08	7.96345	112	1316	40	10622
REAC	GTP hydrolysis and joining of the 60S ribosomal subunit	REAC:R-HSA-72706	1.36704e-08	7.86422	113	1316	40	10622
REAC	HIV Infection	REAC:R-HSA-162906	1.36704e-08	7.86422	226	1316	63	10622
REAC	Ribosomal scanning and start codon recognition	REAC:R-HSA-72702	1.42229e-08	7.84701	59	1316	27	10622
REAC	Translation initiation complex formation	REAC:R-HSA-72649	1.42229e-08	7.84701	59	1316	27	10622
REAC	Cilium Assembly	REAC:R-HSA-5617833	1.47747e-08	7.83048	201	1316	58	10622
REAC	trans-Golgi Network Vesicle Budding	REAC:R-HSA-199992	2.09854e-08	7.67808	72	1316	30	10622
REAC	rRNA processing in the nucleus and cytosol	REAC:R-HSA-8868773	2.09854e-08	7.67808	193	1316	56	10622
REAC	Activation of the mRNA upon binding of the cap-binding complex and eIFs, and subsequent binding to 43S	REAC:R-HSA-72662	2.09854e-08	7.67808	60	1316	27	10622
REAC	APC/C:Cdc20 mediated degradation of mitotic proteins	REAC:R-HSA-176409	2.09854e-08	7.67808	76	1316	31	10622
REAC	Major pathway of rRNA processing in the nucleolus and cytosol	REAC:R-HSA-6791226	2.11628e-08	7.67443	183	1316	54	10622
REAC	Activation of APC/C and APC/C:Cdc20 mediated degradation of mitotic proteins	REAC:R-HSA-176814	2.81866e-08	7.54996	77	1316	31	10622
REAC	ER to Golgi Anterograde Transport	REAC:R-HSA-199977	3.12995e-08	7.50446	155	1316	48	10622
REAC	Nuclear Pore Complex (NPC) Disassembly	REAC:R-HSA-3301854	3.51761e-08	7.45375	33	1316	19	10622
REAC	Viral Messenger RNA Synthesis	REAC:R-HSA-168325	4.39317e-08	7.35722	40	1316	21	10622
REAC	Cellular response to heat stress	REAC:R-HSA-3371556	4.45507e-08	7.35115	87	1316	33	10622
REAC	Mitotic Prometaphase	REAC:R-HSA-68877	6.0803e-08	7.21608	199	1316	56	10622
REAC	APC/C:Cdc20 mediated degradation of Securin	REAC:R-HSA-174154	8.86129e-08	7.0525	68	1316	28	10622
REAC	Regulation of APC/C activators between G1/S and early anaphase	REAC:R-HSA-176408	1.0258e-07	6.98894	81	1316	31	10622
REAC	Cdc20:Phospho-APC/C mediated degradation of Cyclin A	REAC:R-HSA-174184	1.18508e-07	6.92625	73	1316	29	10622
REAC	NEP/NS2 Interacts with the Cellular Export Machinery	REAC:R-HSA-168333	1.60485e-07	6.79457	29	1316	17	10622
REAC	APC:Cdc20 mediated degradation of cell cycle proteins prior to satisfation of the cell cycle checkpoint	REAC:R-HSA-179419	1.6426e-07	6.78447	74	1316	29	10622
REAC	Asparagine N-linked glycosylation	REAC:R-HSA-446203	1.9636e-07	6.70695	305	1316	74	10622
REAC	G2/M Transition	REAC:R-HSA-69275	2.17198e-07	6.66314	196	1316	54	10622
REAC	Nuclear Envelope Breakdown	REAC:R-HSA-2980766	2.17198e-07	6.66314	47	1316	22	10622
REAC	APC/C-mediated degradation of cell cycle proteins	REAC:R-HSA-174143	2.17198e-07	6.66314	88	1316	32	10622
REAC	Regulation of mitotic cell cycle	REAC:R-HSA-453276	2.17198e-07	6.66314	88	1316	32	10622
REAC	Export of Viral Ribonucleoproteins from Nucleus	REAC:R-HSA-168274	2.81808e-07	6.55005	30	1316	17	10622
REAC	Mitotic G2-G2/M phases	REAC:R-HSA-453274	3.06963e-07	6.51291	198	1316	54	10622
REAC	COPII-mediated vesicle transport	REAC:R-HSA-204005	3.39492e-07	6.46917	68	1316	27	10622
REAC	Autodegradation of Cdh1 by Cdh1:APC/C	REAC:R-HSA-174084	3.52604e-07	6.45271	64	1316	26	10622
REAC	Interactions of Rev with host cellular proteins	REAC:R-HSA-177243	4.05216e-07	6.39231	34	1316	18	10622
REAC	Vpr-mediated nuclear import of PICs	REAC:R-HSA-180910	4.84336e-07	6.31485	31	1316	17	10622
REAC	Transport of the SLBP independent Mature mRNA	REAC:R-HSA-159227	4.84336e-07	6.31485	31	1316	17	10622
REAC	Nuclear import of Rev protein	REAC:R-HSA-180746	4.84336e-07	6.31485	31	1316	17	10622
REAC	Transport of Mature mRNA Derived from an Intronless Transcript	REAC:R-HSA-159231	5.0964e-07	6.29274	38	1316	19	10622
REAC	Anchoring of the basal body to the plasma membrane	REAC:R-HSA-5620912	5.11763e-07	6.29093	96	1316	33	10622
REAC	APC/C:Cdh1 mediated degradation of Cdc20 and other APC/C:Cdh1 targeted proteins in late mitosis/early G1	REAC:R-HSA-174178	5.45392e-07	6.26329	74	1316	28	10622
REAC	Programmed Cell Death	REAC:R-HSA-5357801	5.45392e-07	6.26329	186	1316	51	10622
REAC	SUMOylation of ubiquitinylation proteins	REAC:R-HSA-3232142	6.42779e-07	6.19194	35	1316	18	10622
REAC	Separation of Sister Chromatids	REAC:R-HSA-2467813	7.75732e-07	6.11029	188	1316	51	10622
REAC	SUMOylation of SUMOylation proteins	REAC:R-HSA-4085377	7.77845e-07	6.10911	32	1316	17	10622
REAC	Transport of the SLBP Dependant Mature mRNA	REAC:R-HSA-159230	7.77845e-07	6.10911	32	1316	17	10622
REAC	Transport of Mature mRNAs Derived from Intronless Transcripts	REAC:R-HSA-159234	7.77845e-07	6.10911	39	1316	19	10622
REAC	Rev-mediated nuclear export of HIV RNA	REAC:R-HSA-165054	7.77845e-07	6.10911	32	1316	17	10622
REAC	SUMOylation of RNA binding proteins	REAC:R-HSA-4570464	8.78469e-07	6.05627	43	1316	20	10622
REAC	Transport of Ribonucleoproteins into the Host Nucleus	REAC:R-HSA-168271	9.21371e-07	6.03557	29	1316	16	10622
REAC	Defective TPR may confer susceptibility towards thyroid papillary carcinoma (TPC)	REAC:R-HSA-5619107	9.21371e-07	6.03557	29	1316	16	10622
REAC	Regulation of Glucokinase by Glucokinase Regulatory Protein	REAC:R-HSA-170822	9.21371e-07	6.03557	29	1316	16	10622
REAC	SRP-dependent cotranslational protein targeting to membrane	REAC:R-HSA-1799339	9.21371e-07	6.03557	113	1316	36	10622
REAC	Rab regulation of trafficking	REAC:R-HSA-9007101	1.54459e-06	5.81119	120	1316	37	10622
REAC	ISG15 antiviral mechanism	REAC:R-HSA-1169408	2.17134e-06	5.66327	70	1316	26	10622
REAC	Disorders of transmembrane transporters	REAC:R-HSA-5619115	2.17134e-06	5.66327	173	1316	47	10622
REAC	RAB GEFs exchange GTP for GDP on RABs	REAC:R-HSA-8876198	2.17134e-06	5.66327	88	1316	30	10622
REAC	Interactions of Vpr with host cellular proteins	REAC:R-HSA-176033	2.18647e-06	5.66026	34	1316	17	10622
REAC	Inhibition of the proteolytic activity of APC/C required for the onset of anaphase by mitotic spindle checkpoint components	REAC:R-HSA-141405	2.47497e-06	5.60643	21	1316	13	10622
REAC	Axon guidance	REAC:R-HSA-422475	2.47497e-06	5.60643	549	1316	110	10622
REAC	Inactivation of APC/C via direct inhibition of the APC/C complex	REAC:R-HSA-141430	2.47497e-06	5.60643	21	1316	13	10622
REAC	NS1 Mediated Effects on Host Pathways	REAC:R-HSA-168276	2.50665e-06	5.60091	38	1316	18	10622
REAC	Translation	REAC:R-HSA-72766	2.50665e-06	5.60091	292	1316	68	10622
REAC	Recruitment of mitotic centrosome proteins and complexes	REAC:R-HSA-380270	2.74601e-06	5.5613	80	1316	28	10622
REAC	Organelle biogenesis and maintenance	REAC:R-HSA-1852241	2.74601e-06	5.5613	293	1316	68	10622
REAC	Centrosome maturation	REAC:R-HSA-380287	2.74601e-06	5.5613	80	1316	28	10622
REAC	Golgi Associated Vesicle Biogenesis	REAC:R-HSA-432722	2.74601e-06	5.5613	54	1316	22	10622
REAC	Transport to the Golgi and subsequent modification	REAC:R-HSA-948021	2.82988e-06	5.54823	186	1316	49	10622
REAC	Regulation of PLK1 Activity at G2/M Transition	REAC:R-HSA-2565942	2.96455e-06	5.52804	85	1316	29	10622
REAC	Regulation of expression of SLITs and ROBOs	REAC:R-HSA-9010553	3.37855e-06	5.47127	171	1316	46	10622
REAC	Loss of proteins required for interphase microtubule organization from the centrosome	REAC:R-HSA-380284	3.97222e-06	5.40097	68	1316	25	10622
REAC	Loss of Nlp from mitotic centrosomes	REAC:R-HSA-380259	3.97222e-06	5.40097	68	1316	25	10622
REAC	CDK-mediated phosphorylation and removal of Cdc6	REAC:R-HSA-69017	4.68964e-06	5.32886	73	1316	26	10622
REAC	Signaling by ROBO receptors	REAC:R-HSA-376176	4.68964e-06	5.32886	217	1316	54	10622
REAC	Antiviral mechanism by IFN-stimulated genes	REAC:R-HSA-1169410	5.29242e-06	5.27635	78	1316	27	10622
REAC	Apoptosis	REAC:R-HSA-109581	5.50217e-06	5.25947	174	1316	46	10622
REAC	APC-Cdc20 mediated degradation of Nek2A	REAC:R-HSA-179409	7.29692e-06	5.13686	26	1316	14	10622
REAC	Selenocysteine synthesis	REAC:R-HSA-2408557	8.67661e-06	5.06165	94	1316	30	10622
REAC	Mitotic Spindle Checkpoint	REAC:R-HSA-69618	9.2505e-06	5.03383	109	1316	33	10622
REAC	AURKA Activation by TPX2	REAC:R-HSA-8854518	9.49416e-06	5.02254	71	1316	25	10622
REAC	Nervous system development	REAC:R-HSA-9675108	1.10759e-05	4.95562	574	1316	111	10622
REAC	APC/C:Cdc20 mediated degradation of Cyclin B	REAC:R-HSA-174048	1.65938e-05	4.78005	24	1316	13	10622
REAC	PTEN Regulation	REAC:R-HSA-6807070	1.81919e-05	4.74012	138	1316	38	10622
REAC	Sphingolipid de novo biosynthesis	REAC:R-HSA-1660661	1.91156e-05	4.71861	43	1316	18	10622
REAC	SUMOylation of DNA replication proteins	REAC:R-HSA-4615885	1.91156e-05	4.71861	43	1316	18	10622
REAC	Intracellular signaling by second messengers	REAC:R-HSA-9006925	2.03273e-05	4.69192	292	1316	65	10622
REAC	SUMOylation of chromatin organization proteins	REAC:R-HSA-4551638	3.07382e-05	4.51232	66	1316	23	10622
REAC	Viral mRNA Translation	REAC:R-HSA-192823	3.32206e-05	4.47859	90	1316	28	10622
REAC	Deubiquitination	REAC:R-HSA-5688426	3.66851e-05	4.43551	297	1316	65	10622
REAC	Nonsense Mediated Decay (NMD) enhanced by the Exon Junction Complex (EJC)	REAC:R-HSA-975957	3.87955e-05	4.41122	116	1316	33	10622
REAC	Nonsense-Mediated Decay (NMD)	REAC:R-HSA-927802	3.87955e-05	4.41122	116	1316	33	10622
REAC	Glycolysis	REAC:R-HSA-70171	3.95335e-05	4.40303	67	1316	23	10622
REAC	Clathrin-mediated endocytosis	REAC:R-HSA-8856828	5.12778e-05	4.29007	144	1316	38	10622
REAC	Late Phase of HIV Life Cycle	REAC:R-HSA-162599	5.84521e-05	4.2332	134	1316	36	10622
REAC	PI Metabolism	REAC:R-HSA-1483255	6.20312e-05	4.20739	83	1316	26	10622
REAC	Recruitment of NuMA to mitotic centrosomes	REAC:R-HSA-380320	7.97509e-05	4.09826	94	1316	28	10622
REAC	Phosphorylation of the APC/C	REAC:R-HSA-176412	8.24042e-05	4.08405	20	1316	11	10622
REAC	Conversion from APC/C:Cdc20 to APC/C:Cdh1 in late anaphase	REAC:R-HSA-176407	8.24042e-05	4.08405	20	1316	11	10622
REAC	Ub-specific processing proteases	REAC:R-HSA-5689880	8.55404e-05	4.06783	221	1316	51	10622
REAC	Transcriptional Regulation by VENTX	REAC:R-HSA-8853884	8.98695e-05	4.04639	39	1316	16	10622
REAC	Defective CFTR causes cystic fibrosis	REAC:R-HSA-5678895	9.39563e-05	4.02707	61	1316	21	10622
REAC	Peptide chain elongation	REAC:R-HSA-156902	9.57685e-05	4.01878	90	1316	27	10622
REAC	Selenoamino acid metabolism	REAC:R-HSA-2408522	0.000122692	3.91118	117	1316	32	10622
REAC	Prefoldin mediated transfer of substrate to CCT/TriC	REAC:R-HSA-389957	0.000126658	3.89737	28	1316	13	10622
REAC	SUMOylation of DNA damage response and repair proteins	REAC:R-HSA-3108214	0.000140462	3.85244	72	1316	23	10622
REAC	Golgi-to-ER retrograde transport	REAC:R-HSA-8856688	0.000141238	3.85005	134	1316	35	10622
REAC	EPH-ephrin mediated repulsion of cells	REAC:R-HSA-3928665	0.000144346	3.8406	49	1316	18	10622
REAC	Diseases of signal transduction by growth factor receptors and second messengers	REAC:R-HSA-5663202	0.00015587	3.80724	380	1316	76	10622
REAC	HIV Life Cycle	REAC:R-HSA-162587	0.000193895	3.71243	147	1316	37	10622
REAC	PIP3 activates AKT signaling	REAC:R-HSA-1257604	0.00019755	3.70432	252	1316	55	10622
REAC	Eukaryotic Translation Elongation	REAC:R-HSA-156842	0.000213211	3.67119	94	1316	27	10622
REAC	Eukaryotic Translation Termination	REAC:R-HSA-72764	0.000213211	3.67119	94	1316	27	10622
REAC	Regulation of PTEN stability and activity	REAC:R-HSA-8948751	0.000213211	3.67119	69	1316	22	10622
REAC	rRNA modification in the nucleus and cytosol	REAC:R-HSA-6790901	0.000241747	3.61664	60	1316	20	10622
REAC	Transport of Mature Transcript to Cytoplasm	REAC:R-HSA-72202	0.00027625	3.5587	80	1316	24	10622
REAC	Nonsense Mediated Decay (NMD) independent of the Exon Junction Complex (EJC)	REAC:R-HSA-975956	0.000316603	3.49948	96	1316	27	10622
REAC	Listeria monocytogenes entry into host cells	REAC:R-HSA-8876384	0.0003202	3.49458	19	1316	10	10622
REAC	Switching of origins to a post-replicative state	REAC:R-HSA-69052	0.000324246	3.48913	91	1316	26	10622
REAC	Regulation of mRNA stability by proteins that bind AU-rich elements	REAC:R-HSA-450531	0.000331311	3.47976	86	1316	25	10622
REAC	Transport of Mature mRNA derived from an Intron-Containing Transcript	REAC:R-HSA-159236	0.000332095	3.47874	71	1316	22	10622
REAC	Class I MHC mediated antigen processing & presentation	REAC:R-HSA-983169	0.000339155	3.4696	370	1316	73	10622
REAC	Hedgehog 'off' state	REAC:R-HSA-5610787	0.000374699	3.42632	113	1316	30	10622
REAC	ABC transporter disorders	REAC:R-HSA-5619084	0.000414967	3.38199	77	1316	23	10622
REAC	Folding of actin by CCT/TriC	REAC:R-HSA-390450	0.000435016	3.36149	10	1316	7	10622
REAC	Synthesis of DNA	REAC:R-HSA-69239	0.000481786	3.31715	120	1316	31	10622
REAC	ER-Phagosome pathway	REAC:R-HSA-1236974	0.000495824	3.30467	83	1316	24	10622
REAC	Aberrant regulation of mitotic exit in cancer due to RB1 defects	REAC:R-HSA-9687136	0.000521371	3.28285	20	1316	10	10622
REAC	Nef-mediates down modulation of cell surface receptors by recruiting them to clathrin adapters	REAC:R-HSA-164938	0.000521371	3.28285	20	1316	10	10622
REAC	Antigen processing-Cross presentation	REAC:R-HSA-1236975	0.000521371	3.28285	99	1316	27	10622
REAC	Regulation of RUNX3 expression and activity	REAC:R-HSA-8941858	0.000554196	3.25634	54	1316	18	10622
REAC	Postmitotic nuclear pore complex (NPC) reformation	REAC:R-HSA-9615933	0.000591966	3.2277	24	1316	11	10622
REAC	Complex I biogenesis	REAC:R-HSA-6799198	0.000710718	3.1483	55	1316	18	10622
REAC	SCF-beta-TrCP mediated degradation of Emi1	REAC:R-HSA-174113	0.000710718	3.1483	55	1316	18	10622
REAC	tRNA processing in the nucleus	REAC:R-HSA-6784531	0.000710718	3.1483	55	1316	18	10622
REAC	Glucose metabolism	REAC:R-HSA-70326	0.000712879	3.14698	85	1316	24	10622
REAC	UCH proteinases	REAC:R-HSA-5689603	0.000727788	3.138	101	1316	27	10622
REAC	Cellular response to starvation	REAC:R-HSA-9711097	0.000736321	3.13293	157	1316	37	10622
REAC	Cooperation of Prefoldin and TriC/CCT in actin and tubulin folding	REAC:R-HSA-389958	0.000831333	3.08023	33	1316	13	10622
REAC	snRNP Assembly	REAC:R-HSA-191859	0.000831476	3.08015	51	1316	17	10622
REAC	Cargo trafficking to the periciliary membrane	REAC:R-HSA-5620920	0.000831476	3.08015	51	1316	17	10622
REAC	Metabolism of non-coding RNA	REAC:R-HSA-194441	0.000831476	3.08015	51	1316	17	10622
REAC	Response of EIF2AK4 (GCN2) to amino acid deficiency	REAC:R-HSA-9633012	0.000842807	3.07427	102	1316	27	10622
REAC	NOTCH3 Activation and Transmission of Signal to the Nucleus	REAC:R-HSA-9013507	0.000870573	3.06019	25	1316	11	10622
REAC	Hh mutants are degraded by ERAD	REAC:R-HSA-5362768	0.000871374	3.0598	56	1316	18	10622
REAC	PCP/CE pathway	REAC:R-HSA-4086400	0.000947461	3.02344	92	1316	25	10622
REAC	ABC-family proteins mediated transport	REAC:R-HSA-382556	0.000985623	3.00629	103	1316	27	10622
REAC	Ubiquitin-dependent degradation of Cyclin D	REAC:R-HSA-75815	0.00104913	2.97917	52	1316	17	10622
REAC	Synthesis of PIPs at the plasma membrane	REAC:R-HSA-1660499	0.00104913	2.97917	52	1316	17	10622
REAC	Cell Cycle Checkpoints	REAC:R-HSA-69620	0.00124627	2.90439	290	1316	58	10622
REAC	Vif-mediated degradation of APOBEC3G	REAC:R-HSA-180585	0.00133687	2.87391	53	1316	17	10622
REAC	Regulation of Apoptosis	REAC:R-HSA-169911	0.00133687	2.87391	53	1316	17	10622
REAC	Negative regulation of NOTCH4 signaling	REAC:R-HSA-9604323	0.00133687	2.87391	53	1316	17	10622
REAC	Phospholipid metabolism	REAC:R-HSA-1483257	0.00133776	2.87362	210	1316	45	10622
REAC	S Phase	REAC:R-HSA-69242	0.00133776	2.87362	162	1316	37	10622
REAC	DNA Replication	REAC:R-HSA-69306	0.00146976	2.83275	128	1316	31	10622
REAC	Lysosome Vesicle Biogenesis	REAC:R-HSA-432720	0.00151527	2.81951	35	1316	13	10622
REAC	AUF1 (hnRNP D0) binds and destabilizes mRNA	REAC:R-HSA-450408	0.00168029	2.77462	54	1316	17	10622
REAC	Hh mutants abrogate ligand secretion	REAC:R-HSA-5387390	0.00169278	2.7714	59	1316	18	10622
REAC	Asymmetric localization of PCP proteins	REAC:R-HSA-4608870	0.00169278	2.7714	64	1316	19	10622
REAC	Infectious disease	REAC:R-HSA-5663205	0.0017529	2.75624	909	1316	148	10622
REAC	Nef mediated downregulation of MHC class I complex cell surface expression	REAC:R-HSA-164940	0.00196377	2.70691	9	1316	6	10622
REAC	COPI-mediated anterograde transport	REAC:R-HSA-6807878	0.00196377	2.70691	102	1316	26	10622
REAC	Regulation of activated PAK-2p34 by proteasome mediated degradation	REAC:R-HSA-211733	0.00202417	2.69375	50	1316	16	10622
REAC	GLI3 is processed to GLI3R by the proteasome	REAC:R-HSA-5610785	0.00206208	2.6857	60	1316	18	10622
REAC	Degradation of GLI2 by the proteasome	REAC:R-HSA-5610783	0.00206208	2.6857	60	1316	18	10622
REAC	Degradation of GLI1 by the proteasome	REAC:R-HSA-5610780	0.00206208	2.6857	60	1316	18	10622
REAC	CLEC7A (Dectin-1) signaling	REAC:R-HSA-5607764	0.00208523	2.68085	97	1316	25	10622
REAC	MTOR signalling	REAC:R-HSA-165159	0.00224764	2.64827	41	1316	14	10622
REAC	Beta-catenin independent WNT signaling	REAC:R-HSA-3858494	0.00224764	2.64827	143	1316	33	10622
REAC	Regulation of RUNX2 expression and activity	REAC:R-HSA-8939902	0.00238365	2.62276	71	1316	20	10622
REAC	Negative regulation of MET activity	REAC:R-HSA-6807004	0.00270598	2.56767	20	1316	9	10622
REAC	Interferon Signaling	REAC:R-HSA-913531	0.00285529	2.54435	193	1316	41	10622
REAC	Degradation of beta-catenin by the destruction complex	REAC:R-HSA-195253	0.00306927	2.51296	83	1316	22	10622
REAC	Autodegradation of the E3 ubiquitin ligase COP1	REAC:R-HSA-349425	0.00307523	2.51212	52	1316	16	10622
REAC	Vpu mediated degradation of CD4	REAC:R-HSA-180534	0.00307523	2.51212	52	1316	16	10622
REAC	Ubiquitin Mediated Degradation of Phosphorylated Cdc25A	REAC:R-HSA-69601	0.00307523	2.51212	52	1316	16	10622
REAC	Stabilization of p53	REAC:R-HSA-69541	0.00307523	2.51212	57	1316	17	10622
REAC	Antigen processing: Ubiquitination & Proteasome degradation	REAC:R-HSA-983168	0.00307523	2.51212	308	1316	59	10622
REAC	p53-Independent DNA Damage Response	REAC:R-HSA-69610	0.00307523	2.51212	52	1316	16	10622
REAC	p53-Independent G1/S DNA damage checkpoint	REAC:R-HSA-69613	0.00307523	2.51212	52	1316	16	10622
REAC	Golgi Cisternae Pericentriolar Stack Reorganization	REAC:R-HSA-162658	0.0031571	2.50071	13	1316	7	10622
REAC	COPI-dependent Golgi-to-ER retrograde traffic	REAC:R-HSA-6811434	0.00320091	2.49473	100	1316	25	10622
REAC	MAPK6/MAPK4 signaling	REAC:R-HSA-5687128	0.00322495	2.49148	89	1316	23	10622
REAC	Mitotic Prophase	REAC:R-HSA-68875	0.00346463	2.46034	135	1316	31	10622
REAC	Apoptotic factor-mediated response	REAC:R-HSA-111471	0.00377096	2.42355	17	1316	8	10622
REAC	Synthesis of glycosylphosphatidylinositol (GPI)	REAC:R-HSA-162710	0.00377096	2.42355	17	1316	8	10622
REAC	MET activates RAP1 and RAC1	REAC:R-HSA-8875555	0.00385074	2.41446	10	1316	6	10622
REAC	Synaptic adhesion-like molecules	REAC:R-HSA-8849932	0.00387502	2.41173	21	1316	9	10622
REAC	Attachment of GPI anchor to uPAR	REAC:R-HSA-162791	0.00388227	2.41091	7	1316	5	10622
REAC	SLC transporter disorders	REAC:R-HSA-5619102	0.00399326	2.39867	96	1316	24	10622
REAC	Hedgehog 'on' state	REAC:R-HSA-5632684	0.00402268	2.39548	85	1316	22	10622
REAC	Signaling by Hedgehog	REAC:R-HSA-5358351	0.00441799	2.35477	149	1316	33	10622
REAC	Intra-Golgi traffic	REAC:R-HSA-6811438	0.00453183	2.34373	44	1316	14	10622
REAC	Protein-protein interactions at synapses	REAC:R-HSA-6794362	0.00471837	2.32621	86	1316	22	10622
REAC	Nuclear Envelope (NE) Reassembly	REAC:R-HSA-2995410	0.00494654	2.3057	70	1316	19	10622
REAC	Amplification of signal from the kinetochores	REAC:R-HSA-141424	0.00501431	2.29979	92	1316	23	10622
REAC	Amplification of signal from unattached kinetochores via a MAD2 inhibitory signal	REAC:R-HSA-141444	0.00501431	2.29979	92	1316	23	10622
REAC	The role of Nef in HIV-1 replication and disease pathogenesis	REAC:R-HSA-164952	0.00507709	2.29439	26	1316	10	10622
REAC	Hedgehog ligand biogenesis	REAC:R-HSA-5358346	0.00515479	2.28779	65	1316	18	10622
REAC	InlB-mediated entry of Listeria monocytogenes into host cell	REAC:R-HSA-8875360	0.00515587	2.2877	14	1316	7	10622
REAC	Gene Silencing by RNA	REAC:R-HSA-211000	0.00538992	2.26842	133	1316	30	10622
REAC	Degradation of AXIN	REAC:R-HSA-4641257	0.00550624	2.25914	55	1316	16	10622
REAC	FBXL7 down-regulates AURKA during mitotic entry and in early mitosis	REAC:R-HSA-8854050	0.00550624	2.25914	55	1316	16	10622
REAC	Cross-presentation of soluble exogenous antigens (endosomes)	REAC:R-HSA-1236978	0.00558055	2.25332	50	1316	15	10622
REAC	MHC class II antigen presentation	REAC:R-HSA-2132295	0.00674378	2.1711	123	1316	28	10622
REAC	Cyclin E associated events during G1/S transition	REAC:R-HSA-69202	0.00687592	2.16267	83	1316	21	10622
REAC	Regulation of ornithine decarboxylase (ODC)	REAC:R-HSA-350562	0.00689226	2.16164	51	1316	15	10622
REAC	Apoptotic execution phase	REAC:R-HSA-75153	0.00689226	2.16164	51	1316	15	10622
REAC	Regulation of RAS by GAPs	REAC:R-HSA-5658442	0.00725033	2.13964	67	1316	18	10622
REAC	Activation of NF-kappaB in B cells	REAC:R-HSA-1169091	0.00725033	2.13964	67	1316	18	10622
REAC	Transcriptional regulation by RUNX2	REAC:R-HSA-8878166	0.00740646	2.13039	118	1316	27	10622
REAC	BBSome-mediated cargo-targeting to cilium	REAC:R-HSA-5620922	0.00767171	2.11511	23	1316	9	10622
REAC	Degradation of DVL	REAC:R-HSA-4641258	0.00807075	2.09309	57	1316	16	10622
REAC	Apoptotic cleavage of cellular proteins	REAC:R-HSA-111465	0.00825888	2.08308	37	1316	12	10622
REAC	HuR (ELAVL1) binds and stabilizes mRNA	REAC:R-HSA-450520	0.00825888	2.08308	8	1316	5	10622
REAC	EPH-Ephrin signaling	REAC:R-HSA-2682334	0.00825888	2.08308	90	1316	22	10622
REAC	The role of GTSE1 in G2/M progression after G2 checkpoint	REAC:R-HSA-8852276	0.00852137	2.06949	79	1316	20	10622
REAC	Signaling by Receptor Tyrosine Kinases	REAC:R-HSA-9006934	0.00880928	2.05506	486	1316	83	10622
REAC	Regulation of necroptotic cell death	REAC:R-HSA-5675482	0.00895823	2.04778	28	1316	10	10622
REAC	Cyclin A:Cdk2-associated events at S phase entry	REAC:R-HSA-69656	0.00895823	2.04778	85	1316	21	10622
REAC	Regulated Necrosis	REAC:R-HSA-5218859	0.00895823	2.04778	28	1316	10	10622
REAC	RIPK1-mediated regulated necrosis	REAC:R-HSA-5213460	0.00895823	2.04778	28	1316	10	10622
REAC	Transcriptional regulation by small RNAs	REAC:R-HSA-5578749	0.0100378	1.99836	103	1316	24	10622
REAC	Signaling by NOTCH	REAC:R-HSA-157118	0.0100753	1.99674	233	1316	45	10622
REAC	Synthesis of very long-chain fatty acyl-CoAs	REAC:R-HSA-75876	0.0103197	1.98633	24	1316	9	10622
REAC	Downregulation of TGF-beta receptor signaling	REAC:R-HSA-2173788	0.0103197	1.98633	24	1316	9	10622
REAC	RAB geranylgeranylation	REAC:R-HSA-8873719	0.0105721	1.97584	64	1316	17	10622
REAC	Cellular response to hypoxia	REAC:R-HSA-1234174	0.0105913	1.97505	75	1316	19	10622
REAC	Neutrophil degranulation	REAC:R-HSA-6798695	0.010658	1.97232	476	1316	81	10622
REAC	NIK-->noncanonical NF-kB signaling	REAC:R-HSA-5676590	0.0110966	1.95481	59	1316	16	10622
REAC	CDT1 association with the CDC6:ORC:origin complex	REAC:R-HSA-68827	0.0110966	1.95481	59	1316	16	10622
REAC	Signaling by NOTCH4	REAC:R-HSA-9013694	0.0110966	1.95481	81	1316	20	10622
REAC	Cargo recognition for clathrin-mediated endocytosis	REAC:R-HSA-8856825	0.0110966	1.95481	104	1316	24	10622
REAC	Energy dependent regulation of mTOR by LKB1-AMPK	REAC:R-HSA-380972	0.0116018	1.93547	29	1316	10	10622
REAC	Dectin-1 mediated noncanonical NF-kB signaling	REAC:R-HSA-5607761	0.0132063	1.87922	60	1316	16	10622
REAC	SCF(Skp2)-mediated degradation of p27/p21	REAC:R-HSA-187577	0.0132063	1.87922	60	1316	16	10622
REAC	Mitotic G1 phase and G1/S transition	REAC:R-HSA-453279	0.0136374	1.86527	148	1316	31	10622
REAC	Antigen Presentation: Folding, assembly and peptide loading of class I MHC	REAC:R-HSA-983170	0.013655	1.86471	25	1316	9	10622
REAC	Oxygen-dependent proline hydroxylation of Hypoxia-inducible Factor Alpha	REAC:R-HSA-1234176	0.0143035	1.84456	66	1316	17	10622
REAC	p53-Dependent G1 DNA Damage Response	REAC:R-HSA-69563	0.0143035	1.84456	66	1316	17	10622
REAC	p53-Dependent G1/S DNA damage checkpoint	REAC:R-HSA-69580	0.0143035	1.84456	66	1316	17	10622
REAC	TGF-beta receptor signaling activates SMADs	REAC:R-HSA-2173789	0.0149135	1.82642	30	1316	10	10622
REAC	MET receptor recycling	REAC:R-HSA-8875656	0.0149135	1.82642	9	1316	5	10622
REAC	N-glycan trimming in the ER and Calnexin/Calreticulin cycle	REAC:R-HSA-532668	0.0155346	1.8087	35	1316	11	10622
REAC	G1/S Transition	REAC:R-HSA-69206	0.0155734	1.80762	131	1316	28	10622
REAC	Deadenylation-dependent mRNA decay	REAC:R-HSA-429914	0.0165349	1.7816	56	1316	15	10622
REAC	Diseases associated with N-glycosylation of proteins	REAC:R-HSA-3781860	0.0171399	1.76599	17	1316	7	10622
REAC	WNT5A-dependent internalization of FZD2, FZD5 and ROR2	REAC:R-HSA-5140745	0.0174105	1.75919	13	1316	6	10622
REAC	Miscellaneous transport and binding events	REAC:R-HSA-5223345	0.0178643	1.74801	26	1316	9	10622
REAC	Endosomal Sorting Complex Required For Transport (ESCRT)	REAC:R-HSA-917729	0.0191048	1.71886	31	1316	10	10622
REAC	G1/S DNA Damage Checkpoints	REAC:R-HSA-69615	0.0193732	1.7128	68	1316	17	10622
REAC	Downstream signaling events of B Cell Receptor (BCR)	REAC:R-HSA-1168372	0.0212867	1.67189	80	1316	19	10622
REAC	Metabolism of polyamines	REAC:R-HSA-351202	0.0232547	1.63349	58	1316	15	10622
REAC	Signaling by EGFR	REAC:R-HSA-177929	0.0271341	1.56648	48	1316	13	10622
REAC	Signaling by NOTCH3	REAC:R-HSA-9012852	0.0271341	1.56648	48	1316	13	10622
REAC	Autophagy	REAC:R-HSA-9612973	0.0274546	1.56138	149	1316	30	10622
REAC	Diseases of mitotic cell cycle	REAC:R-HSA-9675126	0.0301251	1.52107	38	1316	11	10622
REAC	EPHA-mediated growth cone collapse	REAC:R-HSA-3928663	0.0302928	1.51866	28	1316	9	10622
REAC	Diseases of programmed cell death	REAC:R-HSA-9645723	0.0302928	1.51866	28	1316	9	10622
REAC	Adaptive Immune System	REAC:R-HSA-1280218	0.0306782	1.51317	799	1316	123	10622
REAC	HCMV Late Events	REAC:R-HSA-9610379	0.0313001	1.50445	113	1316	24	10622
REAC	Interleukin-1 signaling	REAC:R-HSA-9020702	0.0319011	1.49619	101	1316	22	10622
REAC	IRE1alpha activates chaperones	REAC:R-HSA-381070	0.0319145	1.49601	49	1316	13	10622
REAC	Suppression of apoptosis	REAC:R-HSA-9635465	0.035002	1.45591	7	1316	4	10622
REAC	Metabolism of lipids	REAC:R-HSA-556833	0.0370216	1.43155	731	1316	113	10622
REAC	mTORC1-mediated signalling	REAC:R-HSA-166208	0.0370216	1.43155	24	1316	8	10622
REAC	Late endosomal microautophagy	REAC:R-HSA-9615710	0.0376092	1.42471	34	1316	10	10622
REAC	SARS-CoV-2 Infection	REAC:R-HSA-9694516	0.0378029	1.42248	67	1316	16	10622
REAC	EML4 and NUDC in mitotic spindle formation	REAC:R-HSA-9648025	0.0378029	1.42248	115	1316	24	10622
REAC	tRNA processing	REAC:R-HSA-72306	0.0379449	1.42085	103	1316	22	10622
REAC	Pexophagy	REAC:R-HSA-9664873	0.0381655	1.41833	11	1316	5	10622
REAC	Biotin transport and metabolism	REAC:R-HSA-196780	0.0381655	1.41833	11	1316	5	10622
REAC	DNA Replication Pre-Initiation	REAC:R-HSA-69002	0.0382426	1.41745	85	1316	19	10622
REAC	Signaling by FGFR in disease	REAC:R-HSA-1226099	0.0383152	1.41663	56	1316	14	10622
REAC	Assembly of the pre-replicative complex	REAC:R-HSA-68867	0.0416107	1.3808	68	1316	16	10622
REAC	Downstream TCR signaling	REAC:R-HSA-202424	0.0423384	1.37327	98	1316	21	10622
REAC	Resolution of Sister Chromatid Cohesion	REAC:R-HSA-2500257	0.0431324	1.3652	123	1316	25	10622
REAC	Deadenylation of mRNA	REAC:R-HSA-429947	0.0447038	1.34966	25	1316	8	10622
REAC	EGFR downregulation	REAC:R-HSA-182971	0.0447038	1.34966	30	1316	9	10622
REAC	Sphingolipid metabolism	REAC:R-HSA-428157	0.048164	1.31728	87	1316	19	10622
REAC	SUMOylation	REAC:R-HSA-2990846	0.0491679	1.30832	176	1316	33	10622
REAC	Polo-like kinase mediated events	REAC:R-HSA-156711	0.049848	1.30235	16	1316	6	10622

## Sheet: 5G - St-Germain
Supplementary Table 5G. Functions enriched in BioID based network from St-Germain et al.
Source	Term name	Term ID	Adjusted P-value (FDR)	Adjusted P-value (-log10)	Term size	Query size	Intersection size	Effective domain size
GO:MF	SNAP receptor activity	GO:0005484	3.17417e-18	17.4984	36	899	23	17371
GO:MF	SNARE binding	GO:0000149	2.11681e-12	11.6743	104	899	30	17371
GO:MF	protein-macromolecule adaptor activity	GO:0030674	2.00385e-11	10.6981	243	899	45	17371
GO:MF	transmembrane transporter activity	GO:0022857	7.53934e-11	10.1227	943	899	103	17371
GO:MF	molecular adaptor activity	GO:0060090	2.37641e-10	9.62408	305	899	49	17371
GO:MF	active transmembrane transporter activity	GO:0022804	2.37641e-10	9.62408	284	899	47	17371
GO:MF	ion transmembrane transporter activity	GO:0015075	1.97261e-09	8.70496	760	899	85	17371
GO:MF	structural constituent of nuclear pore	GO:0017056	1.40782e-08	7.85145	26	899	13	17371
GO:MF	ATPase-coupled transmembrane transporter activity	GO:0042626	2.43725e-08	7.6131	100	899	24	17371
GO:MF	primary active transmembrane transporter activity	GO:0015399	3.15557e-08	7.50092	102	899	24	17371
GO:MF	anion transmembrane transporter activity	GO:0008509	3.15557e-08	7.50092	286	899	43	17371
GO:MF	inorganic molecular entity transmembrane transporter activity	GO:0015318	5.03975e-08	7.29759	645	899	72	17371
GO:MF	syntaxin binding	GO:0019905	1.48007e-07	6.82972	63	899	18	17371
GO:MF	lysophospholipid acyltransferase activity	GO:0071617	3.19495e-07	6.49554	18	899	10	17371
GO:MF	metal ion transmembrane transporter activity	GO:0046873	4.78934e-07	6.31972	387	899	49	17371
GO:MF	cation transmembrane transporter activity	GO:0008324	5.11332e-07	6.2913	578	899	64	17371
GO:MF	active ion transmembrane transporter activity	GO:0022853	7.4304e-07	6.12899	210	899	33	17371
GO:MF	inorganic cation transmembrane transporter activity	GO:0022890	4.39512e-06	5.35703	533	899	58	17371
GO:MF	ABC-type transporter activity	GO:0140359	5.0192e-06	5.29937	23	899	10	17371
GO:MF	lipid transporter activity	GO:0005319	8.90182e-06	5.05052	138	899	24	17371
GO:MF	cadherin binding	GO:0045296	1.07965e-05	4.96672	331	899	41	17371
GO:MF	sterol transporter activity	GO:0015248	1.13807e-05	4.94383	31	899	11	17371
GO:MF	xenobiotic transmembrane transporter activity	GO:0042910	1.63264e-05	4.78711	26	899	10	17371
GO:MF	cell adhesion molecule binding	GO:0050839	2.31312e-05	4.6358	524	899	55	17371
GO:MF	sterol binding	GO:0032934	7.75673e-05	4.11032	60	899	14	17371
GO:MF	organic anion transmembrane transporter activity	GO:0008514	0.000101634	3.99296	170	899	25	17371
GO:MF	ubiquitin binding	GO:0043130	0.000118754	3.92535	71	899	15	17371
GO:MF	steroid binding	GO:0005496	0.000191933	3.71685	83	899	16	17371
GO:MF	alcohol binding	GO:0043178	0.000191984	3.71673	74	899	15	17371
GO:MF	phosphatidylinositol binding	GO:0035091	0.000213568	3.67046	213	899	28	17371
GO:MF	inorganic anion transmembrane transporter activity	GO:0015103	0.000241665	3.61679	125	899	20	17371
GO:MF	1-acylglycerophosphocholine O-acyltransferase activity	GO:0047184	0.000245767	3.60948	7	899	5	17371
GO:MF	peptide transmembrane transporter activity	GO:1904680	0.000245767	3.60948	16	899	7	17371
GO:MF	amide transmembrane transporter activity	GO:0042887	0.000245767	3.60948	35	899	10	17371
GO:MF	O-acyltransferase activity	GO:0008374	0.000245767	3.60948	50	899	12	17371
GO:MF	intramolecular oxidoreductase activity	GO:0016860	0.00026621	3.57478	43	899	11	17371
GO:MF	modified amino acid transmembrane transporter activity	GO:0072349	0.00026621	3.57478	22	899	8	17371
GO:MF	ubiquitin-like protein binding	GO:0032182	0.000267274	3.57304	87	899	16	17371
GO:MF	ubiquitin-like protein ligase binding	GO:0044389	0.000391897	3.40683	285	899	33	17371
GO:MF	1-acylglycerol-3-phosphate O-acyltransferase activity	GO:0003841	0.000394484	3.40397	12	899	6	17371
GO:MF	small GTPase binding	GO:0031267	0.000427464	3.3691	177	899	24	17371
GO:MF	retromer complex binding	GO:1905394	0.000507405	3.29465	8	899	5	17371
GO:MF	secondary active transmembrane transporter activity	GO:0015291	0.000507405	3.29465	191	899	25	17371
GO:MF	acylglycerol O-acyltransferase activity	GO:0016411	0.000766562	3.11545	19	899	7	17371
GO:MF	lysophosphatidic acid acyltransferase activity	GO:0042171	0.000793486	3.10046	14	899	6	17371
GO:MF	phospholipid binding	GO:0005543	0.000793486	3.10046	381	899	39	17371
GO:MF	organic acid transmembrane transporter activity	GO:0005342	0.000793486	3.10046	152	899	21	17371
GO:MF	amino acid:sodium symporter activity	GO:0005283	0.000793486	3.10046	14	899	6	17371
GO:MF	protein disulfide isomerase activity	GO:0003756	0.000793486	3.10046	14	899	6	17371
GO:MF	glutathione transmembrane transporter activity	GO:0034634	0.000793486	3.10046	5	899	4	17371
GO:MF	intramolecular oxidoreductase activity, transposing S-S bonds	GO:0016864	0.000793486	3.10046	14	899	6	17371
GO:MF	volume-sensitive anion channel activity	GO:0005225	0.000793486	3.10046	9	899	5	17371
GO:MF	carboxylic acid transmembrane transporter activity	GO:0046943	0.000793486	3.10046	150	899	21	17371
GO:MF	solute:cation symporter activity	GO:0015294	0.000793486	3.10046	96	899	16	17371
GO:MF	cholesterol binding	GO:0015485	0.000793486	3.10046	50	899	11	17371
GO:MF	efflux transmembrane transporter activity	GO:0015562	0.000793486	3.10046	14	899	6	17371
GO:MF	ATPase-coupled cation transmembrane transporter activity	GO:0019829	0.000793486	3.10046	41	899	10	17371
GO:MF	sulfur compound transmembrane transporter activity	GO:1901682	0.000793486	3.10046	49	899	11	17371
GO:MF	lipid binding	GO:0008289	0.000793486	3.10046	589	899	54	17371
GO:MF	magnesium ion transmembrane transporter activity	GO:0015095	0.000793486	3.10046	9	899	5	17371
GO:MF	TAP binding	GO:0046977	0.000793486	3.10046	9	899	5	17371
GO:MF	symporter activity	GO:0015293	0.000795235	3.0995	98	899	16	17371
GO:MF	neutral amino acid transmembrane transporter activity	GO:0015175	0.000795235	3.0995	34	899	9	17371
GO:MF	transition metal ion transmembrane transporter activity	GO:0046915	0.000795235	3.0995	34	899	9	17371
GO:MF	organic acid:sodium symporter activity	GO:0005343	0.000865367	3.0628	27	899	8	17371
GO:MF	GTPase binding	GO:0051020	0.000958406	3.01845	203	899	25	17371
GO:MF	ubiquitin-specific protease binding	GO:1990381	0.00109178	2.96186	21	899	7	17371
GO:MF	ATPase binding	GO:0051117	0.00131022	2.88266	72	899	13	17371
GO:MF	tripeptide transmembrane transporter activity	GO:0042937	0.00169147	2.77174	6	899	4	17371
GO:MF	L-amino acid transmembrane transporter activity	GO:0015179	0.00169147	2.77174	55	899	11	17371
GO:MF	insulin receptor substrate binding	GO:0043560	0.00169147	2.77174	6	899	4	17371
GO:MF	insulin-like growth factor binding	GO:0005520	0.00169147	2.77174	16	899	6	17371
GO:MF	ABC-type xenobiotic transporter activity	GO:0008559	0.00220609	2.65638	11	899	5	17371
GO:MF	amino acid transmembrane transporter activity	GO:0015171	0.00240632	2.61865	77	899	13	17371
GO:MF	solute:sodium symporter activity	GO:0015370	0.00274826	2.56094	68	899	12	17371
GO:MF	chaperone binding	GO:0051087	0.00288725	2.53952	89	899	14	17371
GO:MF	anion channel activity	GO:0005253	0.00302814	2.51882	79	899	13	17371
GO:MF	amino acid:cation symporter activity	GO:0005416	0.00317467	2.4983	18	899	6	17371
GO:MF	2 iron, 2 sulfur cluster binding	GO:0051537	0.00328006	2.48412	12	899	5	17371
GO:MF	sodium ion transmembrane transporter activity	GO:0015081	0.00414845	2.38211	138	899	18	17371
GO:MF	ATPase	GO:0016887	0.00427117	2.36945	390	899	37	17371
GO:MF	lipid transfer activity	GO:0120013	0.00434571	2.36194	43	899	9	17371
GO:MF	insulin-like growth factor I binding	GO:0031994	0.00481994	2.31696	13	899	5	17371
GO:MF	ubiquitin protein ligase binding	GO:0031625	0.00481994	2.31696	268	899	28	17371
GO:MF	misfolded protein binding	GO:0051787	0.00495387	2.30506	27	899	7	17371
GO:MF	L-glutamine transmembrane transporter activity	GO:0015186	0.00596532	2.22437	8	899	4	17371
GO:MF	long-chain fatty acid-CoA ligase activity	GO:0004467	0.00694772	2.15816	14	899	5	17371
GO:MF	ephrin receptor binding	GO:0046875	0.00698222	2.15601	21	899	6	17371
GO:MF	nucleoside-triphosphatase regulator activity	GO:0060589	0.0071292	2.14696	418	899	38	17371
GO:MF	ion channel inhibitor activity	GO:0008200	0.0078519	2.10503	38	899	8	17371
GO:MF	small molecule binding	GO:0036094	0.00925276	2.03373	919	899	70	17371
GO:MF	channel inhibitor activity	GO:0016248	0.00925276	2.03373	39	899	8	17371
GO:MF	cysteine-type peptidase activity	GO:0008234	0.010684	1.97126	177	899	20	17371
GO:MF	isomerase activity	GO:0016853	0.010684	1.97126	127	899	16	17371
GO:MF	calcium ion transmembrane transporter activity	GO:0015085	0.013825	1.85934	118	899	15	17371
GO:MF	mannosyltransferase activity	GO:0000030	0.0138413	1.85882	24	899	6	17371
GO:MF	oligopeptide transmembrane transporter activity	GO:0035673	0.0140232	1.85315	10	899	4	17371
GO:MF	enzyme activator activity	GO:0008047	0.014507	1.83842	588	899	48	17371
GO:MF	ABC-type peptide antigen transporter activity	GO:0015433	0.0147028	1.8326	5	899	3	17371
GO:MF	ABC-type peptide transporter activity	GO:0015440	0.0147028	1.8326	5	899	3	17371
GO:MF	dolichyl-diphosphooligosaccharide-protein glycotransferase activity	GO:0004579	0.0147028	1.8326	5	899	3	17371
GO:MF	cytoskeleton-nuclear membrane anchor activity	GO:0140444	0.0147028	1.8326	5	899	3	17371
GO:MF	glucosyltransferase activity	GO:0046527	0.0152523	1.81666	17	899	5	17371
GO:MF	calcium-release channel activity	GO:0015278	0.0152523	1.81666	17	899	5	17371
GO:MF	oxidoreductase activity, acting on CH-OH group of donors	GO:0016614	0.0176076	1.7543	122	899	15	17371
GO:MF	lamin binding	GO:0005521	0.0193464	1.7134	11	899	4	17371
GO:MF	ligand-gated calcium channel activity	GO:0099604	0.0194858	1.71028	26	899	6	17371
GO:MF	GTPase activity	GO:0003924	0.0199163	1.70079	229	899	23	17371
GO:MF	oxidoreductase activity	GO:0016491	0.0202653	1.69325	632	899	50	17371
GO:MF	cell adhesion mediator activity	GO:0098631	0.0230868	1.63664	56	899	9	17371
GO:MF	phosphatidylinositol-4-phosphate binding	GO:0070273	0.0231913	1.63467	27	899	6	17371
GO:MF	phosphotransferase activity, for other substituted phosphate groups	GO:0016780	0.0239975	1.61983	19	899	5	17371
GO:MF	purine nucleotide transmembrane transporter activity	GO:0015216	0.0239975	1.61983	19	899	5	17371
GO:MF	peptidase activity	GO:0008233	0.0239975	1.61983	529	899	43	17371
GO:MF	MHC class Ib protein binding	GO:0023029	0.0240221	1.61939	6	899	3	17371
GO:MF	oligosaccharyl transferase activity	GO:0004576	0.0240221	1.61939	6	899	3	17371
GO:MF	NADP-retinol dehydrogenase activity	GO:0052650	0.0240221	1.61939	6	899	3	17371
GO:MF	very long-chain fatty acid-CoA ligase activity	GO:0031957	0.0240221	1.61939	6	899	3	17371
GO:MF	thiol oxidase activity	GO:0016972	0.0240221	1.61939	6	899	3	17371
GO:MF	TAP1 binding	GO:0046978	0.0240221	1.61939	6	899	3	17371
GO:MF	oxidoreductase activity, acting on paired donors, with oxidation of a pair of donors resulting in the reduction of molecular oxygen to two molecules of water	GO:0016717	0.0240221	1.61939	6	899	3	17371
GO:MF	GTPase activator activity	GO:0005096	0.0246871	1.60753	350	899	31	17371
GO:MF	guanyl-nucleotide exchange factor activity	GO:0005085	0.0255643	1.59237	155	899	17	17371
GO:MF	acyltransferase activity, transferring groups other than amino-acyl groups	GO:0016747	0.0256749	1.59049	209	899	21	17371
GO:MF	P-type transmembrane transporter activity	GO:0140358	0.0264507	1.57756	20	899	5	17371
GO:MF	P-type ion transporter activity	GO:0015662	0.0264507	1.57756	20	899	5	17371
GO:MF	sterol transfer activity	GO:0120015	0.0264507	1.57756	20	899	5	17371
GO:MF	phosphoprotein binding	GO:0051219	0.030433	1.51666	71	899	10	17371
GO:MF	ATPase activator activity	GO:0001671	0.0328071	1.48403	21	899	5	17371
GO:MF	iron-sulfur cluster binding	GO:0051536	0.0334231	1.47595	30	899	6	17371
GO:MF	metal cluster binding	GO:0051540	0.0334231	1.47595	30	899	6	17371
GO:MF	ubiquitin-like protein-specific protease activity	GO:0019783	0.0338321	1.47067	121	899	14	17371
GO:MF	GPI anchor binding	GO:0034235	0.0349126	1.45702	7	899	3	17371
GO:MF	manganese ion transmembrane transporter activity	GO:0005384	0.0349126	1.45702	7	899	3	17371
GO:MF	sphingosine N-acyltransferase activity	GO:0050291	0.0349126	1.45702	7	899	3	17371
GO:MF	acyltransferase activity	GO:0016746	0.0366028	1.43649	231	899	22	17371
GO:MF	fatty acid ligase activity	GO:0015645	0.0383419	1.41633	22	899	5	17371
GO:MF	zinc ion transmembrane transporter activity	GO:0005385	0.0383419	1.41633	22	899	5	17371
GO:MF	GTPase regulator activity	GO:0030695	0.0390436	1.40845	380	899	32	17371
GO:MF	anion binding	GO:0043168	0.0403916	1.39371	925	899	66	17371
GO:MF	purine ribonucleoside triphosphate binding	GO:0035639	0.0425774	1.37082	475	899	38	17371
GO:MF	ribonucleotide binding	GO:0032553	0.0429162	1.36738	554	899	43	17371
GO:MF	endopeptidase activity	GO:0004175	0.0449883	1.3469	354	899	30	17371
GO:MF	phosphatidylinositol phosphate binding	GO:1901981	0.0462514	1.33488	153	899	16	17371
GO:MF	purine nucleotide binding	GO:0017076	0.0462514	1.33488	557	899	43	17371
GO:MF	purine ribonucleotide binding	GO:0032555	0.0481351	1.31754	543	899	42	17371
GO:MF	long-chain fatty acid transporter activity	GO:0005324	0.0481351	1.31754	15	899	4	17371
GO:MF	myosin V binding	GO:0031489	0.0481351	1.31754	15	899	4	17371
GO:MF	O-acetyltransferase activity	GO:0016413	0.0491792	1.30822	8	899	3	17371
GO:MF	unfolded protein binding	GO:0051082	0.0491792	1.30822	102	899	12	17371
GO:MF	cysteine-type endopeptidase activity	GO:0004197	0.0497021	1.30363	115	899	13	17371
GO:MF	kinase binding	GO:0019900	0.0499754	1.30124	625	899	47	17371
GO:BP	endomembrane system organization	GO:0010256	3.91711e-38	37.407	507	872	113	16592
GO:BP	membrane organization	GO:0061024	1.60058e-32	31.7957	883	872	143	16592
GO:BP	Golgi vesicle transport	GO:0048193	1.29743e-31	30.8869	404	872	92	16592
GO:BP	response to endoplasmic reticulum stress	GO:0034976	1.74974e-30	29.757	272	872	74	16592
GO:BP	endoplasmic reticulum to Golgi vesicle-mediated transport	GO:0006888	2.19443e-21	20.6587	203	872	54	16592
GO:BP	intracellular protein transport	GO:0006886	8.23558e-21	20.0843	842	872	118	16592
GO:BP	vesicle organization	GO:0016050	8.23558e-21	20.0843	307	872	66	16592
GO:BP	endoplasmic reticulum organization	GO:0007029	4.98695e-20	19.3022	93	872	36	16592
GO:BP	vesicle targeting	GO:0006903	1.18407e-18	17.9266	89	872	34	16592
GO:BP	ERAD pathway	GO:0036503	1.75896e-16	15.7547	102	872	34	16592
GO:BP	organelle localization	GO:0051640	2.06267e-16	15.6856	566	872	85	16592
GO:BP	post-Golgi vesicle-mediated transport	GO:0006892	9.36088e-16	15.0287	142	872	39	16592
GO:BP	cellular response to topologically incorrect protein	GO:0035967	2.91739e-15	14.535	154	872	40	16592
GO:BP	protein localization to organelle	GO:0033365	4.03907e-15	14.3937	842	872	106	16592
GO:BP	localization within membrane	GO:0051668	1.15784e-14	13.9363	686	872	92	16592
GO:BP	response to topologically incorrect protein	GO:0035966	1.15867e-14	13.936	176	872	42	16592
GO:BP	vesicle budding from membrane	GO:0006900	1.50035e-14	13.8238	103	872	32	16592
GO:BP	lipid biosynthetic process	GO:0008610	4.00162e-14	13.3978	677	872	90	16592
GO:BP	endoplasmic reticulum unfolded protein response	GO:0030968	6.41549e-14	13.1928	115	872	33	16592
GO:BP	establishment of organelle localization	GO:0051656	1.09207e-13	12.9618	376	872	62	16592
GO:BP	retrograde transport, endosome to Golgi	GO:0042147	1.71509e-13	12.7657	91	872	29	16592
GO:BP	vesicle targeting, to, from or within Golgi	GO:0048199	2.37099e-13	12.6251	73	872	26	16592
GO:BP	regulation of catabolic process	GO:0009894	3.29368e-13	12.4823	939	872	109	16592
GO:BP	response to organonitrogen compound	GO:0010243	4.06437e-13	12.391	645	872	85	16592
GO:BP	vesicle coating	GO:0006901	4.85581e-13	12.3137	69	872	25	16592
GO:BP	cellular lipid metabolic process	GO:0044255	5.51914e-13	12.2581	947	872	109	16592
GO:BP	carbohydrate derivative metabolic process	GO:1901135	9.39217e-13	12.0272	994	872	112	16592
GO:BP	tRNA-containing ribonucleoprotein complex export from nucleus	GO:0071431	1.00868e-12	11.9962	34	872	18	16592
GO:BP	tRNA export from nucleus	GO:0006409	1.00868e-12	11.9962	34	872	18	16592
GO:BP	cellular response to unfolded protein	GO:0034620	1.27591e-12	11.8942	135	872	34	16592
GO:BP	COPII-coated vesicle budding	GO:0090114	1.28992e-12	11.8894	72	872	25	16592
GO:BP	Golgi organization	GO:0007030	1.56326e-12	11.806	144	872	35	16592
GO:BP	endosomal transport	GO:0016197	1.76833e-12	11.7524	231	872	45	16592
GO:BP	response to unfolded protein	GO:0006986	2.80094e-12	11.5527	155	872	36	16592
GO:BP	nuclear envelope organization	GO:0006998	2.91518e-12	11.5353	81	872	26	16592
GO:BP	ubiquitin-dependent ERAD pathway	GO:0030433	2.91518e-12	11.5353	81	872	26	16592
GO:BP	response to nitrogen compound	GO:1901698	5.21601e-12	11.2827	727	872	89	16592
GO:BP	tRNA transport	GO:0051031	5.64181e-12	11.2486	37	872	18	16592
GO:BP	antigen processing and presentation of peptide antigen via MHC class I	GO:0002474	7.69945e-12	11.1135	98	872	28	16592
GO:BP	organelle fusion	GO:0048284	9.70855e-12	11.0128	129	872	32	16592
GO:BP	ncRNA export from nucleus	GO:0097064	9.70855e-12	11.0128	38	872	18	16592
GO:BP	membrane fusion	GO:0061025	1.10952e-11	10.9549	154	872	35	16592
GO:BP	cytosolic transport	GO:0016482	1.2223e-11	10.9128	163	872	36	16592
GO:BP	vascular transport	GO:0010232	1.61395e-11	10.7921	87	872	26	16592
GO:BP	retrograde vesicle-mediated transport, Golgi to endoplasmic reticulum	GO:0006890	1.61395e-11	10.7921	87	872	26	16592
GO:BP	transport across blood-brain barrier	GO:0150104	1.61395e-11	10.7921	87	872	26	16592
GO:BP	vesicle-mediated transport to the plasma membrane	GO:0098876	3.29419e-11	10.4823	127	872	31	16592
GO:BP	vesicle localization	GO:0051648	6.08313e-11	10.2159	199	872	39	16592
GO:BP	establishment of vesicle localization	GO:0051650	8.61436e-11	10.0648	192	872	38	16592
GO:BP	autophagy	GO:0006914	9.39934e-11	10.0269	487	872	66	16592
GO:BP	process utilizing autophagic mechanism	GO:0061919	9.39934e-11	10.0269	487	872	66	16592
GO:BP	import into cell	GO:0098657	2.23604e-10	9.65052	198	872	38	16592
GO:BP	organelle membrane fusion	GO:0090174	2.34637e-10	9.6296	97	872	26	16592
GO:BP	protein catabolic process	GO:0030163	2.46599e-10	9.60801	834	872	93	16592
GO:BP	exocytosis	GO:0006887	2.80846e-10	9.55153	810	872	91	16592
GO:BP	organophosphate metabolic process	GO:0019637	2.82041e-10	9.54969	889	872	97	16592
GO:BP	mitotic nuclear membrane organization	GO:0101024	2.93712e-10	9.53208	51	872	19	16592
GO:BP	mitotic nuclear membrane reassembly	GO:0007084	2.93712e-10	9.53208	51	872	19	16592
GO:BP	glycolytic process	GO:0006096	3.63321e-10	9.43971	99	872	26	16592
GO:BP	ATP generation from ADP	GO:0006757	4.61313e-10	9.336	100	872	26	16592
GO:BP	multi-organism transport	GO:0044766	4.94802e-10	9.30557	65	872	21	16592
GO:BP	vesicle targeting, rough ER to cis-Golgi	GO:0048207	4.94802e-10	9.30557	65	872	21	16592
GO:BP	COPII vesicle coating	GO:0048208	4.94802e-10	9.30557	65	872	21	16592
GO:BP	multi-organism localization	GO:1902579	4.94802e-10	9.30557	65	872	21	16592
GO:BP	vesicle fusion	GO:0006906	4.96148e-10	9.30439	93	872	25	16592
GO:BP	regulation of cellular localization	GO:0060341	5.07684e-10	9.29441	679	872	80	16592
GO:BP	nuclear membrane organization	GO:0071763	5.34916e-10	9.27171	72	872	22	16592
GO:BP	anion transmembrane transport	GO:0098656	6.34951e-10	9.19726	151	872	32	16592
GO:BP	cellular protein catabolic process	GO:0044257	6.42736e-10	9.19197	708	872	82	16592
GO:BP	ADP metabolic process	GO:0046031	6.7371e-10	9.17153	102	872	26	16592
GO:BP	nuclear membrane reassembly	GO:0031468	8.13666e-10	9.08955	54	872	19	16592
GO:BP	protein localization to membrane	GO:0072657	8.13666e-10	9.08955	611	872	74	16592
GO:BP	protein insertion into ER membrane	GO:0045048	8.306e-10	9.08061	37	872	16	16592
GO:BP	proteasomal protein catabolic process	GO:0010498	1.12463e-09	8.94899	470	872	62	16592
GO:BP	intracellular transport of virus	GO:0075733	1.13043e-09	8.94676	55	872	19	16592
GO:BP	purine ribonucleoside diphosphate metabolic process	GO:0009179	1.26553e-09	8.89773	105	872	26	16592
GO:BP	macroautophagy	GO:0016236	1.333e-09	8.87517	314	872	48	16592
GO:BP	transport of virus	GO:0046794	1.3689e-09	8.86363	62	872	20	16592
GO:BP	regulation of response to endoplasmic reticulum stress	GO:1905897	1.53436e-09	8.81407	76	872	22	16592
GO:BP	purine nucleoside diphosphate metabolic process	GO:0009135	1.53436e-09	8.81407	106	872	26	16592
GO:BP	ion transmembrane transport	GO:0034220	2.07092e-09	8.68384	858	872	92	16592
GO:BP	membrane lipid biosynthetic process	GO:0046467	2.14715e-09	8.66814	141	872	30	16592
GO:BP	ribonucleoside diphosphate metabolic process	GO:0009185	2.30519e-09	8.63729	108	872	26	16592
GO:BP	nucleoside diphosphate phosphorylation	GO:0006165	2.30519e-09	8.63729	108	872	26	16592
GO:BP	regulation of glycolytic process	GO:0006110	2.59394e-09	8.58604	71	872	21	16592
GO:BP	chemical homeostasis	GO:0048878	2.76938e-09	8.55762	958	872	99	16592
GO:BP	nucleotide phosphorylation	GO:0046939	2.80298e-09	8.55238	109	872	26	16592
GO:BP	nucleus organization	GO:0006997	3.0809e-09	8.51132	126	872	28	16592
GO:BP	import across plasma membrane	GO:0098739	3.58264e-09	8.4458	153	872	31	16592
GO:BP	membrane lipid metabolic process	GO:0006643	6.41329e-09	8.19292	194	872	35	16592
GO:BP	phospholipid metabolic process	GO:0006644	8.37982e-09	8.07677	377	872	52	16592
GO:BP	pyruvate metabolic process	GO:0006090	1.14378e-08	7.94166	133	872	28	16592
GO:BP	regulation of carbohydrate catabolic process	GO:0043470	1.30895e-08	7.88308	77	872	21	16592
GO:BP	viral life cycle	GO:0019058	1.76438e-08	7.75341	317	872	46	16592
GO:BP	regulation of cellular response to heat	GO:1900034	2.17103e-08	7.66333	79	872	21	16592
GO:BP	transition metal ion transport	GO:0000041	2.26543e-08	7.64485	111	872	25	16592
GO:BP	membrane assembly	GO:0071709	2.95404e-08	7.52958	88	872	22	16592
GO:BP	nucleoside diphosphate metabolic process	GO:0009132	3.56001e-08	7.44855	122	872	26	16592
GO:BP	regulation of protein localization	GO:0032880	3.77446e-08	7.42315	720	872	78	16592
GO:BP	cellular chemical homeostasis	GO:0055082	4.41997e-08	7.35458	657	872	73	16592
GO:BP	antigen processing and presentation of peptide antigen	GO:0048002	5.37583e-08	7.26955	190	872	33	16592
GO:BP	vascular process in circulatory system	GO:0003018	6.13221e-08	7.21238	191	872	33	16592
GO:BP	membrane biogenesis	GO:0044091	6.92375e-08	7.15966	92	872	22	16592
GO:BP	anion transport	GO:0006820	7.22669e-08	7.14106	378	872	50	16592
GO:BP	proteolysis involved in cellular protein catabolic process	GO:0051603	7.8033e-08	7.10772	653	872	72	16592
GO:BP	regulation of intracellular transport	GO:0032386	8.7353e-08	7.05872	300	872	43	16592
GO:BP	protein sumoylation	GO:0016925	8.91485e-08	7.04989	70	872	19	16592
GO:BP	regulation of vesicle-mediated transport	GO:0060627	9.48917e-08	7.02277	417	872	53	16592
GO:BP	vesicle docking	GO:0048278	1.62867e-07	6.78817	51	872	16	16592
GO:BP	nucleobase-containing compound transport	GO:0015931	1.72337e-07	6.76362	189	872	32	16592
GO:BP	IRE1-mediated unfolded protein response	GO:0036498	2.11707e-07	6.67426	66	872	18	16592
GO:BP	proteasome-mediated ubiquitin-dependent protein catabolic process	GO:0043161	2.15102e-07	6.66736	415	872	52	16592
GO:BP	antigen processing and presentation	GO:0019882	2.21344e-07	6.65493	222	872	35	16592
GO:BP	cellular homeostasis	GO:0019725	2.5413e-07	6.59494	780	872	80	16592
GO:BP	protein exit from endoplasmic reticulum	GO:0032527	2.63993e-07	6.57841	46	872	15	16592
GO:BP	protein localization to cell periphery	GO:1990778	2.67389e-07	6.57286	278	872	40	16592
GO:BP	protein folding	GO:0006457	2.69926e-07	6.56875	203	872	33	16592
GO:BP	antigen processing and presentation of exogenous peptide antigen	GO:0002478	2.80564e-07	6.55197	173	872	30	16592
GO:BP	Golgi to plasma membrane transport	GO:0006893	2.83141e-07	6.548	60	872	17	16592
GO:BP	protein localization to nucleus	GO:0034504	3.01963e-07	6.52005	225	872	35	16592
GO:BP	regulated exocytosis	GO:0045055	3.41487e-07	6.46663	718	872	75	16592
GO:BP	protein localization to plasma membrane	GO:0072659	3.5466e-07	6.45019	248	872	37	16592
GO:BP	regulation of purine nucleotide metabolic process	GO:1900542	3.89075e-07	6.40997	101	872	22	16592
GO:BP	COPII-coated vesicle cargo loading	GO:0090110	4.33809e-07	6.3627	15	872	9	16592
GO:BP	cation transport	GO:0006812	4.60418e-07	6.33685	917	872	89	16592
GO:BP	regulation of ATP metabolic process	GO:1903578	4.62769e-07	6.33464	102	872	22	16592
GO:BP	cation homeostasis	GO:0055080	4.68464e-07	6.32932	604	872	66	16592
GO:BP	glycerophospholipid metabolic process	GO:0006650	5.37334e-07	6.26976	320	872	43	16592
GO:BP	cellular response to heat	GO:0034605	5.42338e-07	6.26573	103	872	22	16592
GO:BP	regulation of nucleotide metabolic process	GO:0006140	5.42338e-07	6.26573	103	872	22	16592
GO:BP	organic acid transport	GO:0015849	5.60215e-07	6.25165	231	872	35	16592
GO:BP	antigen processing and presentation of exogenous antigen	GO:0019884	5.75929e-07	6.23963	179	872	30	16592
GO:BP	monocarboxylic acid metabolic process	GO:0032787	5.956e-07	6.22505	556	872	62	16592
GO:BP	carboxylic acid transmembrane transport	GO:1905039	6.57647e-07	6.18201	113	872	23	16592
GO:BP	inorganic ion homeostasis	GO:0098771	7.00593e-07	6.15453	611	872	66	16592
GO:BP	cyclic nucleotide transport	GO:0070729	7.4655e-07	6.12694	6	872	6	16592
GO:BP	attachment of GPI anchor to protein	GO:0016255	7.4655e-07	6.12694	6	872	6	16592
GO:BP	organic acid transmembrane transport	GO:1903825	7.65049e-07	6.11631	114	872	23	16592
GO:BP	cellular monovalent inorganic cation homeostasis	GO:0030004	8.48584e-07	6.07131	97	872	21	16592
GO:BP	carboxylic acid transport	GO:0046942	1.1292e-06	5.94723	195	872	31	16592
GO:BP	phospholipid biosynthetic process	GO:0008654	1.33552e-06	5.87435	273	872	38	16592
GO:BP	ion homeostasis	GO:0050801	1.35109e-06	5.86931	649	872	68	16592
GO:BP	carbohydrate catabolic process	GO:0016052	1.39833e-06	5.85439	166	872	28	16592
GO:BP	cellular cation homeostasis	GO:0030003	1.50762e-06	5.82171	558	872	61	16592
GO:BP	positive regulation of transport	GO:0051050	1.5518e-06	5.80916	747	872	75	16592
GO:BP	organic anion transport	GO:0015711	1.58078e-06	5.80113	275	872	38	16592
GO:BP	vacuolar transport	GO:0007034	1.70903e-06	5.76725	138	872	25	16592
GO:BP	carbohydrate derivative biosynthetic process	GO:1901137	1.71764e-06	5.76507	600	872	64	16592
GO:BP	ribonucleoprotein complex export from nucleus	GO:0071426	1.83889e-06	5.73544	129	872	24	16592
GO:BP	regulation of ER to Golgi vesicle-mediated transport	GO:0060628	1.90593e-06	5.71989	13	872	8	16592
GO:BP	response to heat	GO:0009408	1.93358e-06	5.71364	120	872	23	16592
GO:BP	regulation of protein transport	GO:0051223	1.94449e-06	5.71119	434	872	51	16592
GO:BP	mRNA-containing ribonucleoprotein complex export from nucleus	GO:0071427	1.94973e-06	5.71003	111	872	22	16592
GO:BP	mRNA export from nucleus	GO:0006406	1.94973e-06	5.71003	111	872	22	16592
GO:BP	response to temperature stimulus	GO:0009266	1.94973e-06	5.71003	149	872	26	16592
GO:BP	glycerolipid biosynthetic process	GO:0045017	1.99222e-06	5.70066	278	872	38	16592
GO:BP	ribonucleoprotein complex localization	GO:0071166	2.04336e-06	5.68966	130	872	24	16592
GO:BP	myeloid leukocyte mediated immunity	GO:0002444	2.08763e-06	5.68035	525	872	58	16592
GO:BP	viral process	GO:0016032	2.31275e-06	5.63587	566	872	61	16592
GO:BP	retrograde protein transport, ER to cytosol	GO:0030970	2.31849e-06	5.63479	28	872	11	16592
GO:BP	dicarboxylic acid transport	GO:0006835	2.31849e-06	5.63479	47	872	14	16592
GO:BP	endoplasmic reticulum to cytosol transport	GO:1903513	2.31849e-06	5.63479	28	872	11	16592
GO:BP	amino acid import across plasma membrane	GO:0089718	2.38342e-06	5.6228	34	872	12	16592
GO:BP	cellular ion homeostasis	GO:0006873	2.40157e-06	5.61951	567	872	61	16592
GO:BP	establishment of protein localization to organelle	GO:0072594	2.55218e-06	5.59309	464	872	53	16592
GO:BP	monovalent inorganic cation homeostasis	GO:0055067	2.86351e-06	5.5431	123	872	23	16592
GO:BP	amino acid transport	GO:0006865	3.05659e-06	5.51476	96	872	20	16592
GO:BP	neutrophil mediated immunity	GO:0002446	3.15884e-06	5.50047	493	872	55	16592
GO:BP	carboxylic acid metabolic process	GO:0019752	3.56105e-06	5.44842	892	872	84	16592
GO:BP	neutrophil degranulation	GO:0043312	3.56379e-06	5.44809	482	872	54	16592
GO:BP	establishment of protein localization to membrane	GO:0090150	3.70052e-06	5.43174	357	872	44	16592
GO:BP	regulation of cellular protein localization	GO:1903827	3.70052e-06	5.43174	457	872	52	16592
GO:BP	glycerolipid metabolic process	GO:0046486	3.70052e-06	5.43174	394	872	47	16592
GO:BP	ribonucleotide metabolic process	GO:0009259	3.70921e-06	5.43072	345	872	43	16592
GO:BP	antigen processing and presentation of exogenous peptide antigen via MHC class I	GO:0042590	3.70921e-06	5.43072	80	872	18	16592
GO:BP	amino acid transmembrane transport	GO:0003333	3.85565e-06	5.4139	64	872	16	16592
GO:BP	protein N-linked glycosylation	GO:0006487	3.85921e-06	5.4135	72	872	17	16592
GO:BP	mRNA transport	GO:0051028	3.92579e-06	5.40607	116	872	22	16592
GO:BP	vesicle tethering	GO:0099022	3.93733e-06	5.4048	7	872	6	16592
GO:BP	regulation of cellular catabolic process	GO:0031329	3.94773e-06	5.40365	810	872	78	16592
GO:BP	neutrophil activation involved in immune response	GO:0002283	4.12419e-06	5.38466	485	872	54	16592
GO:BP	purine ribonucleotide metabolic process	GO:0009150	4.99112e-06	5.3018	337	872	42	16592
GO:BP	granulocyte activation	GO:0036230	5.32642e-06	5.27356	502	872	55	16592
GO:BP	leukocyte degranulation	GO:0043299	5.61832e-06	5.25039	516	872	56	16592
GO:BP	ubiquitin-dependent protein catabolic process	GO:0006511	6.82116e-06	5.16614	559	872	59	16592
GO:BP	organic acid metabolic process	GO:0006082	6.83417e-06	5.16531	951	872	87	16592
GO:BP	antigen processing and presentation of exogenous peptide antigen via MHC class I, TAP-dependent	GO:0002479	6.88656e-06	5.162	75	872	17	16592
GO:BP	transition metal ion homeostasis	GO:0055076	6.91769e-06	5.16004	120	872	22	16592
GO:BP	ribose phosphate metabolic process	GO:0019693	7.0539e-06	5.15157	354	872	43	16592
GO:BP	cellular transition metal ion homeostasis	GO:0046916	7.34434e-06	5.13405	111	872	21	16592
GO:BP	protein import into nucleus	GO:0006606	7.34434e-06	5.13405	111	872	21	16592
GO:BP	regulation of establishment of protein localization	GO:0070201	7.54377e-06	5.12241	456	872	51	16592
GO:BP	oxoacid metabolic process	GO:0043436	7.57642e-06	5.12054	925	872	85	16592
GO:BP	myeloid cell activation involved in immune response	GO:0002275	7.79887e-06	5.10797	522	872	56	16592
GO:BP	neutrophil activation	GO:0042119	7.93676e-06	5.10036	496	872	54	16592
GO:BP	L-alpha-amino acid transmembrane transport	GO:1902475	8.18062e-06	5.08721	38	872	12	16592
GO:BP	modification-dependent protein catabolic process	GO:0019941	8.71346e-06	5.05981	564	872	59	16592
GO:BP	vesicle cargo loading	GO:0035459	9.70965e-06	5.0128	26	872	10	16592
GO:BP	vesicle tethering to Golgi	GO:0099041	1.01673e-05	4.9928	5	872	5	16592
GO:BP	vesicle fusion with Golgi apparatus	GO:0048280	1.01673e-05	4.9928	5	872	5	16592
GO:BP	circulatory system process	GO:0003013	1.14784e-05	4.94012	489	872	53	16592
GO:BP	glycerophospholipid biosynthetic process	GO:0046474	1.34064e-05	4.87269	243	872	33	16592
GO:BP	response to abiotic stimulus	GO:0009628	1.40817e-05	4.85135	824	872	77	16592
GO:BP	acidic amino acid transport	GO:0015800	1.4211e-05	4.84737	27	872	10	16592
GO:BP	modification-dependent macromolecule catabolic process	GO:0043632	1.59532e-05	4.79715	575	872	59	16592
GO:BP	sphingolipid metabolic process	GO:0006665	1.94269e-05	4.7116	148	872	24	16592
GO:BP	RNA export from nucleus	GO:0006405	1.99924e-05	4.69914	128	872	22	16592
GO:BP	viral gene expression	GO:0019080	1.99924e-05	4.69914	236	872	32	16592
GO:BP	regulation of cellular pH	GO:0030641	1.99924e-05	4.69914	81	872	17	16592
GO:BP	tail-anchored membrane protein insertion into ER membrane	GO:0071816	2.17834e-05	4.66187	17	872	8	16592
GO:BP	regulation of cellular response to stress	GO:0080135	2.18508e-05	4.66053	636	872	63	16592
GO:BP	regulation of generation of precursor metabolites and energy	GO:0043467	2.21973e-05	4.6537	139	872	23	16592
GO:BP	nuclear transport	GO:0051169	2.32185e-05	4.63417	297	872	37	16592
GO:BP	negative regulation of response to endoplasmic reticulum stress	GO:1903573	2.51174e-05	4.60003	42	872	12	16592
GO:BP	amino acid import	GO:0043090	2.51174e-05	4.60003	42	872	12	16592
GO:BP	metal ion homeostasis	GO:0055065	2.58228e-05	4.588	530	872	55	16592
GO:BP	protein secretion	GO:0009306	3.21779e-05	4.49244	277	872	35	16592
GO:BP	metal ion transport	GO:0030001	3.23667e-05	4.4899	389	872	44	16592
GO:BP	regulation of pH	GO:0006885	3.26888e-05	4.4856	84	872	17	16592
GO:BP	xenobiotic transport	GO:0042908	3.30198e-05	4.48123	36	872	11	16592
GO:BP	purine nucleotide metabolic process	GO:0006163	3.30713e-05	4.48055	364	872	42	16592
GO:BP	establishment of protein localization to extracellular region	GO:0035592	3.40844e-05	4.46744	278	872	35	16592
GO:BP	endocytic recycling	GO:0032456	3.46395e-05	4.46043	67	872	15	16592
GO:BP	regulation of carbohydrate metabolic process	GO:0006109	3.46395e-05	4.46043	164	872	25	16592
GO:BP	cation transmembrane transport	GO:0098655	3.48176e-05	4.4582	674	872	65	16592
GO:BP	ATP metabolic process	GO:0046034	3.64796e-05	4.43795	267	872	34	16592
GO:BP	regulation of protein catabolic process	GO:0042176	4.21563e-05	4.37514	330	872	39	16592
GO:BP	protein-containing complex localization	GO:0031503	4.21563e-05	4.37514	245	872	32	16592
GO:BP	nuclear export	GO:0051168	4.29493e-05	4.36704	188	872	27	16592
GO:BP	sphingolipid biosynthetic process	GO:0030148	4.54208e-05	4.34275	105	872	19	16592
GO:BP	nucleocytoplasmic transport	GO:0006913	4.54208e-05	4.34275	294	872	36	16592
GO:BP	cellular metal ion homeostasis	GO:0006875	4.84902e-05	4.31435	488	872	51	16592
GO:BP	COPI-coated vesicle budding	GO:0035964	4.97104e-05	4.30355	6	872	5	16592
GO:BP	guanine nucleotide transport	GO:0001408	4.97104e-05	4.30355	6	872	5	16592
GO:BP	Golgi transport vesicle coating	GO:0048200	4.97104e-05	4.30355	6	872	5	16592
GO:BP	COPI coating of Golgi vesicle	GO:0048205	4.97104e-05	4.30355	6	872	5	16592
GO:BP	regulation of intracellular pH	GO:0051453	5.13417e-05	4.28953	78	872	16	16592
GO:BP	inorganic ion transmembrane transport	GO:0098660	5.5638e-05	4.25463	642	872	62	16592
GO:BP	protein localization to extracellular region	GO:0071692	5.68772e-05	4.24506	285	872	35	16592
GO:BP	positive regulation of ERAD pathway	GO:1904294	5.77159e-05	4.2387	14	872	7	16592
GO:BP	protein lipidation	GO:0006497	5.91159e-05	4.2283	88	872	17	16592
GO:BP	nucleic acid transport	GO:0050657	5.99437e-05	4.22226	148	872	23	16592
GO:BP	RNA transport	GO:0050658	5.99437e-05	4.22226	148	872	23	16592
GO:BP	cellular response to peptide hormone stimulus	GO:0071375	6.07294e-05	4.2166	238	872	31	16592
GO:BP	pH reduction	GO:0045851	6.46181e-05	4.18965	46	872	12	16592
GO:BP	lipoprotein biosynthetic process	GO:0042158	6.83362e-05	4.16535	89	872	17	16592
GO:BP	positive regulation of response to endoplasmic reticulum stress	GO:1905898	7.13182e-05	4.1468	32	872	10	16592
GO:BP	GPI anchor biosynthetic process	GO:0006506	7.13182e-05	4.1468	32	872	10	16592
GO:BP	organelle fission	GO:0048285	7.13182e-05	4.1468	482	872	50	16592
GO:BP	glycoprotein metabolic process	GO:0009100	7.34015e-05	4.13429	377	872	42	16592
GO:BP	signal peptide processing	GO:0006465	7.51241e-05	4.12422	10	872	6	16592
GO:BP	inorganic cation transmembrane transport	GO:0098662	7.57964e-05	4.12035	593	872	58	16592
GO:BP	organophosphate biosynthetic process	GO:0090407	7.98183e-05	4.0979	525	872	53	16592
GO:BP	establishment of RNA localization	GO:0051236	8.18514e-05	4.08697	151	872	23	16592
GO:BP	regulation of ERAD pathway	GO:1904292	8.2433e-05	4.0839	20	872	8	16592
GO:BP	protein import	GO:0017038	8.30401e-05	4.08071	173	872	25	16592
GO:BP	regulation of autophagy	GO:0010506	8.3291e-05	4.0794	303	872	36	16592
GO:BP	import into nucleus	GO:0051170	9.24525e-05	4.03408	131	872	21	16592
GO:BP	GPI anchor metabolic process	GO:0006505	9.42809e-05	4.02558	33	872	10	16592
GO:BP	negative regulation of endoplasmic reticulum unfolded protein response	GO:1900102	9.64398e-05	4.01574	15	872	7	16592
GO:BP	purine-containing compound metabolic process	GO:0072521	9.87126e-05	4.00563	382	872	42	16592
GO:BP	protein glycosylation	GO:0006486	9.91579e-05	4.00367	209	872	28	16592
GO:BP	cell activation involved in immune response	GO:0002263	0.000102602	3.98885	656	872	62	16592
GO:BP	macromolecule glycosylation	GO:0043413	0.000108101	3.96617	210	872	28	16592
[truncated: 696 more rows]

## Sheet: 5H - Samavarchi-Tehrani
Supplementary Table 5H. Functions enriched in BioID based network from Samavarchi-Tehrani et al.
[truncated: 1,336 more rows]
