# Supplementary material for: A proteome-scale map of the SARS-CoV-2–human contactome
Source: Nat Biotechnol. 2022 Oct 10;41(1):140–9. doi: 10.1038/s41587-022-01475-z (PMC9849141; doi:10.1038/s41587-022-01475-z)
Supplement: Supplementary file 8 — Analysis of shared domain associations in HuSCI. a, Statistical analysis of HuSCI shared domain associations. b, HuSCI domain associations of all PPIs. [file 41587_2022_1475_MOESM8_ESM.xlsx]

## Sheet: Summary
Supplementary Table 6
Table	Name	Description	Details
6A	HuSCI shared domain associations	Statistical analysis of HuSCI shared domain associations.	vORF
			Human pfam - Shared domain in host protein interactors
			P1 - Number of interactions of vORF with the human domain
			N1 - Number of interactions of vORF with other domains
			P2 - Number of interactions of other viral proteins with the human domain
			N2 - Number of interactions of other viral proteins with other domains
			P-value (Fisher’s exact, uncorrected)
			PPIs - HuSCI interactions between vORF and the human domain
			Domain name - Human pfam domain name
6B	HuSCI domain associations all PPIs	HuSCI domain associations of all PPIs.	PPI - Protein-protein interaction in HuSCI
			Class - Type of interaction (shared domain - vORF interacts with multiple host proteins containing the same domain)
			Info - Pfam domains in host protein interactor

## Sheet: 6A - HuSCI shared domain assoc.
Supplementary Table 6A. Statistical analysis of HuSCI shared domain associations.
vORF	Human pfam	P1	N1	P2	N2	P-value (Fisher’s exact, uncorrected)	PPIs	Domain name
N	PF00035	4	19	0	172	0.000151602	N_ADARB1,N_EIF2AK2,N_PRKRA,N_TARBP2	dsrm
N	PF02136	2	21	0	172	0.0133756	N_G3BP1,N_G3BP2	NTF2
ORF6	PF00240	2	10	4	179	0.0454806	ORF6_UBQLN1,ORF6_UBQLN2	ubiquitin
ORF9c	PF00240	2	4	4	185	0.0112494	ORF9c_UBQLN1,ORF9c_UBQLN2	ubiquitin
ORF6	PF00627	2	10	4	179	0.0454806	ORF6_UBQLN1,ORF6_UBQLN2	UBA
ORF9c	PF00627	2	4	4	185	0.0112494	ORF9c_UBQLN1,ORF9c_UBQLN2	UBA
NSP3	PF14608	2	16	1	176	0.0229253	NSP3_MKRN2,NSP3_MKRN3	zf-CCCH_2
NSP12	PF00096	2	14	1	178	0.0181121	NSP12_ZNF19,NSP12_ZNF572	zf-C2H2
NSP3	PF00097	2	16	1	176	0.0229253	NSP3_MKRN2,NSP3_MKRN3	zf-C3HC4
NSP16	PF00643	4	47	2	142	0.0414578	NSP16_TRIM2,NSP16_TRIM27,NSP16_TRIM3,NSP16_TRIM54	zf-B_box
NSP16	PF13445	4	47	1	143	0.0171808	NSP16_TRIM2,NSP16_TRIM3,NSP16_TRIM32,NSP16_TRIM54	zf-RING_UBOX
NSP3	PF00013	2	16	2	175	0.0433255	NSP3_FXR1,NSP3_FXR2	KH_1
NSP9	PF00013	2	13	2	178	0.0303857	NSP9_FXR1,NSP9_FXR2	KH_1
NSP3	PF05641	2	16	2	175	0.0433255	NSP3_FXR1,NSP3_FXR2	Agenet
NSP9	PF05641	2	13	2	178	0.0303857	NSP9_FXR1,NSP9_FXR2	Agenet
NSP3	PF17904	2	16	2	175	0.0433255	NSP3_FXR1,NSP3_FXR2	KH_9
NSP9	PF17904	2	13	2	178	0.0303857	NSP9_FXR1,NSP9_FXR2	KH_9
NSP3	PF18336	2	16	2	175	0.0433255	NSP3_FXR1,NSP3_FXR2	Tudor_FRX1
NSP9	PF18336	2	13	2	178	0.0303857	NSP9_FXR1,NSP9_FXR2	Tudor_FRX1
NSP3	PF18044	2	16	0	177	0.00808882	NSP3_MKRN2,NSP3_MKRN3	zf-CCCH_4
NSP6	PF00020	2	3	0	190	0.000528681	NSP6_CD27,NSP6_CD40	TNFR_c6
NSP6	PF00021	2	3	0	190	0.000528681	NSP6_LY6E,NSP6_LYPD5	UPAR_LY6

## Sheet: 6B -HuSCI domain assoc. all PPI
Supplementary Table 6B. HuSCI domain associations of all PPIs.
PPI	Class	Info
E_BAG4	no domain
E_CREB3L1	no domain
E_PROP1	unique	E_PF00046 ()
E_TMEM258	no domain
N_ADARB1	recurrent	N_PF00035 (N_EIF2AK2,N_PRKRA,N_TARBP2)
N_ARPC3	no domain
N_BYSL	no domain
N_CDC37	unique	N_PF03234 (); N_PF08564 (); N_PF08565 ()
N_EHHADH	unique	N_PF00378 (); N_PF00725 (); N_PF02737 ()
N_EIF2AK2	recurrent	N_PF00035 (N_ADARB1,N_PRKRA,N_TARBP2); N_PF00069 ()
N_ELOA	unique	N_PF08711 ()
N_G3BP1	recurrent	N_PF00076 (N_G3BP2); N_PF02136 (N_G3BP2)
N_G3BP2	recurrent	N_PF00076 (N_G3BP1); N_PF02136 (N_G3BP1)
N_KLC1	no domain
N_KLC2	no domain
N_KLC4	no domain
N_LYAR	unique	N_PF08790 (); N_PF17848 ()
N_MORF4L1	no domain
N_MORF4L2	no domain
N_NKRF	unique	N_PF01424 ()
N_PRKRA	recurrent	N_PF00035 (N_ADARB1,N_EIF2AK2,N_TARBP2); N_PF16482 ()
N_RAD23B	unique	N_PF00240 (); N_PF00627 (); N_PF09280 ()
N_TARBP2	recurrent	N_PF00035 (N_ADARB1,N_EIF2AK2,N_PRKRA)
N_USO1	no domain
N_USP9X	no domain
N_NTAQ1	no domain
NSP1_KLHL28	unique	NSP1_PF00651 (); NSP1_PF07707 ()
NSP1_MARS1	unique	NSP1_PF00043 (); NSP1_PF00458 (); NSP1_PF18485 (); NSP1_PF19303 ()
NSP10_MEI4	no domain
NSP12-2_AHNAK	no domain
NSP12-2_ARRDC3	unique	NSP12-2_PF00339 (); NSP12-2_PF02752 ()
NSP12-2_CATSPER2	no domain
NSP12-2_CHCHD3	no domain
NSP12-2_CLUHP3	no domain
NSP12-2_CPSF7	recurrent	NSP12-2_PF00076 (NSP12-2_PABPC3)
NSP12-2_DDIT4L	no domain
NSP12-2_KRTAP4-12	no domain
NSP12-2_LMX1A	recurrent	NSP12-2_PF00046 (NSP12-2_PAX7); NSP12-2_PF00412 ()
NSP12-2_MBNL1	unique	NSP12-2_PF14608 ()
NSP12-2_NPIPB5	no domain
NSP12-2_PABPC3	recurrent	NSP12-2_PF00076 (NSP12-2_CPSF7)
NSP12-2_PAX7	recurrent	NSP12-2_PF00046 (NSP12-2_LMX1A); NSP12-2_PF00292 ()
NSP12-2_PBXIP1	no domain
NSP12-2_POLM	unique	NSP12-2_PF10391 (); NSP12-2_PF14716 (); NSP12-2_PF14792 ()
NSP12-2_PYGO2	unique	NSP12-2_PF00628 ()
NSP12-2_SACM1L	no domain
NSP12-2_SERPINB9	unique	NSP12-2_PF00079 ()
NSP12-2_SLC25A2	no domain
NSP12-2_ZNF19	recurrent	NSP12-2_PF00096 (NSP12-2_ZNF572)
NSP12-2_ZNF572	recurrent	NSP12-2_PF00096 (NSP12-2_ZNF19)
NSP13_ARAP3	unique	NSP13_PF00169 (); NSP13_PF00620 (); NSP13_PF00788 (); NSP13_PF01412 (); NSP13_PF07647 ()
NSP13_KLHL20	unique	NSP13_PF00651 (); NSP13_PF07707 ()
NSP13_PROP1	unique	NSP13_PF00046 ()
NSP13_VEGFB	unique	NSP13_PF00341 ()
NSP14_C1QTNF6	unique	NSP14_PF00386 ()
NSP14_C22orf42	no domain
NSP14_CCDC57	no domain
NSP14_CEP250	no domain
NSP14_CLTCL1	no domain
NSP14_COG6	no domain
NSP14_GOLGA2	no domain
NSP14_GOLGA6L9	no domain
NSP14_IKBKG	unique	NSP14_PF18414 ()
NSP14_KALRN	unique	NSP14_PF00041 (); NSP14_PF00069 (); NSP14_PF00169 (); NSP14_PF00435 (); NSP14_PF00621 (); NSP14_PF07679 (); NSP14_PF13716 ()
NSP14_LBX1	recurrent	NSP14_PF00046 (NSP14_NOTO,NSP14_PROP1)
NSP14_MAD1L1	no domain
NSP14_MEI4	no domain
NSP14_MTUS2	no domain
NSP14_NOTO	recurrent	NSP14_PF00046 (NSP14_LBX1,NSP14_PROP1)
NSP14_PROP1	recurrent	NSP14_PF00046 (NSP14_LBX1,NSP14_NOTO)
NSP14_REL	unique	NSP14_PF00554 (); NSP14_PF16179 ()
NSP14_RGP1	no domain
NSP14_SF3B4	unique	NSP14_PF00076 ()
NSP14_SPAG5	no domain
NSP14_SPART	no domain
NSP14_TEPSIN	unique	NSP14_PF01417 ()
NSP14_TRAF2	unique	NSP14_PF00097 ()
NSP14_TRIM27	recurrent	NSP14_PF00643 (NSP14_TRIM50); NSP14_PF15227 ()
NSP14_TRIM50	recurrent	NSP14_PF00643 (NSP14_TRIM27); NSP14_PF13445 ()
NSP14_TRIML2	no domain
NSP14_TTC23L	no domain
NSP15_PROP1	unique	NSP15_PF00046 ()
NSP16_ACOT11	unique	NSP16_PF01852 (); NSP16_PF03061 ()
NSP16_AKAP9	unique	NSP16_PF10495 ()
NSP16_AMOT	no domain
NSP16_ANKRD36B	no domain
NSP16_ASB12	unique	NSP16_PF07525 ()
NSP16_ASZ1	recurrent	NSP16_PF07647 (NSP16_PPFIBP1)
NSP16_CARD9	unique	NSP16_PF00619 ()
NSP16_CCNDBP1	no domain
NSP16_COG3	no domain
NSP16_COG6	no domain
NSP16_DAAM2	no domain
NSP16_DHX8	unique	NSP16_PF00271 (); NSP16_PF00575 (); NSP16_PF04408 (); NSP16_PF07717 ()
NSP16_EXOC6	no domain
NSP16_F13A1	unique	NSP16_PF00868 (); NSP16_PF00927 ()
NSP16_GBE1	unique	NSP16_PF00128 (); NSP16_PF02806 (); NSP16_PF02922 ()
NSP16_GOLGA2	no domain
NSP16_GOLGA6L9	no domain
NSP16_HOMEZ	no domain
NSP16_IKZF3	unique	NSP16_PF00096 ()
NSP16_KALRN	recurrent	NSP16_PF13716 (NSP16_SESTD1); NSP16_PF00041 (); NSP16_PF00069 (); NSP16_PF00169 (); NSP16_PF00435 (); NSP16_PF00621 (); NSP16_PF07679 ()
NSP16_KRT13	no domain
NSP16_KRT27	no domain
NSP16_KRT31	no domain
NSP16_KRT32	no domain
NSP16_KRT39	no domain
NSP16_KRT80	no domain
NSP16_LAP3	unique	NSP16_PF00883 (); NSP16_PF02789 ()
NSP16_LBX1	recurrent	NSP16_PF00046 (NSP16_NOTO,NSP16_PROP1)
NSP16_LCN15	unique	NSP16_PF00061 ()
NSP16_MEI4	no domain
NSP16_MIF4GD	no domain
NSP16_MTUS2	no domain
NSP16_NDUFB7	no domain
NSP16_NOTO	recurrent	NSP16_PF00046 (NSP16_LBX1,NSP16_PROP1)
NSP16_PARVG	unique	NSP16_PF00307 ()
NSP16_PNMA1	no domain
NSP16_PPARA	unique	NSP16_PF00104 (); NSP16_PF00105 ()
NSP16_PPFIBP1	recurrent	NSP16_PF07647 (NSP16_ASZ1); NSP16_PF00536 ()
NSP16_PPP4R3A	no domain
NSP16_PROP1	recurrent	NSP16_PF00046 (NSP16_LBX1,NSP16_NOTO)
NSP16_PRPH	no domain
NSP16_PYGM	no domain
NSP16_RAB3IL1	no domain
NSP16_RAB3IP	no domain
NSP16_RASSF10	no domain
NSP16_REL	unique	NSP16_PF00554 (); NSP16_PF16179 ()
NSP16_RINT1	no domain
NSP16_SERTAD1	no domain
NSP16_SESTD1	recurrent	NSP16_PF13716 (NSP16_KALRN)
NSP16_SNF8	no domain
NSP16_SPAG5	no domain
NSP16_SSX2IP	no domain
NSP16_SYCE1	no domain
NSP16_TEKT4	no domain
NSP16_TEPSIN	unique	NSP16_PF01417 ()
NSP16_THAP9	unique	NSP16_PF05485 ()
NSP16_TRIM2	recurrent	NSP16_PF00643 (NSP16_TRIM27,NSP16_TRIM3,NSP16_TRIM54); NSP16_PF13445 (NSP16_TRIM3,NSP16_TRIM32,NSP16_TRIM54); NSP16_PF00630 (NSP16_TRIM3)
NSP16_TRIM27	recurrent	NSP16_PF00643 (NSP16_TRIM2,NSP16_TRIM3,NSP16_TRIM54); NSP16_PF15227 ()
NSP16_TRIM3	recurrent	NSP16_PF00643 (NSP16_TRIM2,NSP16_TRIM27,NSP16_TRIM54); NSP16_PF13445 (NSP16_TRIM2,NSP16_TRIM32,NSP16_TRIM54); NSP16_PF00630 (NSP16_TRIM2)
NSP16_TRIM32	recurrent	NSP16_PF13445 (NSP16_TRIM2,NSP16_TRIM3,NSP16_TRIM54)
NSP16_TRIM54	recurrent	NSP16_PF00643 (NSP16_TRIM2,NSP16_TRIM27,NSP16_TRIM3); NSP16_PF13445 (NSP16_TRIM2,NSP16_TRIM3,NSP16_TRIM32)
NSP16_TTC23	no domain
NSP16_TTC23L	no domain
NSP16_USP25	no domain
NSP16_VBP1	no domain
NSP16_VIM	no domain
NSP16_VPS52	no domain
NSP16_ZRANB1	unique	NSP16_PF00641 ()
NSP3_CEP57L1	unique	NSP3_PF06657 ()
NSP3_FXR1	recurrent	NSP3_PF00013 (NSP3_FXR2); NSP3_PF05641 (NSP3_FXR2); NSP3_PF17904 (NSP3_FXR2); NSP3_PF18336 (NSP3_FXR2)
NSP3_FXR2	recurrent	NSP3_PF00013 (NSP3_FXR1); NSP3_PF05641 (NSP3_FXR1); NSP3_PF17904 (NSP3_FXR1); NSP3_PF18336 (NSP3_FXR1)
NSP3_MKRN2	recurrent	NSP3_PF00097 (NSP3_MKRN3); NSP3_PF14608 (NSP3_MKRN3); NSP3_PF18044 (NSP3_MKRN3)
NSP3_MKRN3	recurrent	NSP3_PF00097 (NSP3_MKRN2); NSP3_PF14608 (NSP3_MKRN2); NSP3_PF18044 (NSP3_MKRN2); NSP3_PF15815 ()
NSP3_PROP1	unique	NSP3_PF00046 ()
NSP3_THAP9	unique	NSP3_PF05485 ()
NSP4_BAG4	no domain
NSP4_SNAP25	no domain
NSP6_CD27	recurrent	NSP6_PF00020 (NSP6_CD40)
NSP6_CD40	recurrent	NSP6_PF00020 (NSP6_CD27)
NSP6_IL27RA	unique	NSP6_PF00041 ()
NSP6_LY6E	recurrent	NSP6_PF00021 (NSP6_LYPD5)
NSP6_LYPD5	recurrent	NSP6_PF00021 (NSP6_LY6E)
NSP8_NUTM1	no domain
NSP8_TERF1	unique	NSP8_PF00249 (); NSP8_PF08558 ()
NSP9_FXR1	recurrent	NSP9_PF00013 (NSP9_FXR2); NSP9_PF05641 (NSP9_FXR2); NSP9_PF17904 (NSP9_FXR2); NSP9_PF18336 (NSP9_FXR2)
NSP9_FXR2	recurrent	NSP9_PF00013 (NSP9_FXR1); NSP9_PF05641 (NSP9_FXR1); NSP9_PF17904 (NSP9_FXR1); NSP9_PF18336 (NSP9_FXR1)
NSP9_NOTO	unique	NSP9_PF00046 ()
NSP9_REL	unique	NSP9_PF00554 (); NSP9_PF16179 ()
NSP9_SP100	unique	NSP9_PF00505 (); NSP9_PF03172 (); NSP9_PF09011 ()
NSP9_TCF4	unique	NSP9_PF00010 ()
ORF3D_UBQLN2	unique	ORF3D_PF00240 (); ORF3D_PF00627 ()
ORF3B_LBX1	unique	ORF3B_PF00046 ()
ORF3B_MFF	no domain
ORF6_ABHD16A	unique	ORF6_PF00561 ()
ORF6_ARL6IP1	no domain
ORF6_PROP1	unique	ORF6_PF00046 ()
ORF6_REEP6	no domain
ORF6_UBQLN1	recurrent	ORF6_PF00240 (ORF6_UBQLN2); ORF6_PF00627 (ORF6_UBQLN2)
ORF6_UBQLN2	recurrent	ORF6_PF00240 (ORF6_UBQLN1); ORF6_PF00627 (ORF6_UBQLN1)
ORF6_UGGT2	unique	ORF6_PF06427 (); ORF6_PF18400 (); ORF6_PF18401 (); ORF6_PF18402 (); ORF6_PF18403 (); ORF6_PF18404 ()
ORF7B_C19orf18	no domain
ORF7B_CREB3L1	no domain
ORF7B_FFAR2	no domain
ORF7B_FKBP7	unique	ORF7B_PF00254 (); ORF7B_PF13202 ()
ORF7B_HAVCR2	unique	ORF7B_PF07686 ()
ORF7B_OR1D5	no domain
ORF7B_PCDHB1	unique	ORF7B_PF00028 (); ORF7B_PF08266 ()
ORF7B_PRB3	no domain
ORF7B_SGTA	unique	ORF7B_PF16546 ()
ORF7B_SLC51B	no domain
ORF7B_TBXA2R	no domain
ORF7B_TMEM14B	no domain
ORF7B_TMEM45A	no domain
ORF7B_TSPAN8	no domain
ORF9C_CREB3L1	no domain
ORF9C_FFAR2	no domain
ORF9C_SGTA	unique	ORF9C_PF16546 ()
ORF9C_SLC10A1	no domain
ORF9C_TMED10	unique	ORF9C_PF01105 ()
ORF9C_UBQLN1	recurrent	ORF9C_PF00240 (ORF9C_UBQLN2); ORF9C_PF00627 (ORF9C_UBQLN2)
ORF9C_UBQLN2	recurrent	ORF9C_PF00240 (ORF9C_UBQLN1); ORF9C_PF00627 (ORF9C_UBQLN1)
