# Supplementary material for: A proteome-scale map of the SARS-CoV-2–human contactome
Source: Nat Biotechnol. 2022 Oct 10;41(1):140–9. doi: 10.1038/s41587-022-01475-z (PMC9849141; doi:10.1038/s41587-022-01475-z)
Supplement: Supplementary file 9 — Functional enrichment analysis of the HuSCI proteins linking viral to critical illness proteins from subnetwork of proteins in COVID-19 ‘critical illness’-associated loci and their direct interactors in HuRI. Subnetwork proteins that are viral targets in HuSCI are listed in Supplementary Table 8h. [file 41587_2022_1475_MOESM9_ESM.xlsx]

## Sheet: Summary
Supplementary Table 7
Table	Name	Description	Details
7	Subnetwork enrichment	Functions enriched in proteins encoded by COVID-19 ‘critical illness’-associated loci (Pairo-Castineira, E. et al.) and their direct interactors in HuRI.	Source - Functional category
			Term name
			Term ID
			Adjusted P-value (FDR)
			Adjusted P-value (-log10)
			Term size - Number of proteins annotated with specific term
			Query size - Number of proteins in dataset with at least one term annotation
			Intersection size - Number of proteins in dataset annotated with specific term
			Effective domain size - Total number of proteins annotated with at least one term
			Intersections - Protein symbols annotated with enriched functional category
			Effect size

## Sheet: 7 - Subnetwork enrichment
Supplementary Table 7. Functions enriched in proteins encoded by COVID-19 ‘critical illness’-associated loci (Pairo-Castineira, E. et al.) and their direct interactors in HuRI.
Source	Term name	Term ID	Adjusted P-value (FDR)	Adjusted P-value (-log10)	Term size	Query size	Intersection size	Effective domain size	Intersections	Effect size
GO:MF	enoyl-CoA hydratase activity	GO:0004300	0.0328118	1.48397	2	19	1	6479	EHHADH	170.5
GO:CC	EARP complex	GO:1990745	0.0374227	1.42686	2	18	1	5855	VPS52	162.639
GO:CC	GARP complex	GO:0000938	0.0374227	1.42686	2	18	1	5855	VPS52	162.639
GO:CC	tumor necrosis factor receptor superfamily complex	GO:0002947	0.0374227	1.42686	2	18	1	5855	TRAF2	162.639
GO:CC	HSP90-CDC37 chaperone complex	GO:1990565	0.0374227	1.42686	2	18	1	5855	CDC37	162.639
GO:CC	TRAF2-GSTP1 complex	GO:0097057	0.0374227	1.42686	2	18	1	5855	TRAF2	162.639
GO:MF	kinetochore binding	GO:0043515	0.0392487	1.40618	3	19	1	6479	MAD1L1	113.667
GO:MF	importin-alpha family protein binding	GO:0061676	0.0392487	1.40618	3	19	1	6479	GOLGA2	113.667
GO:CC	mitotic spindle pole	GO:0097431	0.0159654	1.79682	13	18	2	5855	MAD1L1,SPAG5	50.0427
GO:CC	vesicle tethering complex	GO:0099023	0.0159654	1.79682	35	18	3	5855	RINT1,COG6,VPS52	27.881
GO:MF	syntaxin binding	GO:0019905	0.0308799	1.51032	35	19	2	6479	VPS52,GOLGA2	19.4857
GO:CC	trans-Golgi network membrane	GO:0032588	0.0374227	1.42686	36	18	2	5855	COG6,VPS52	18.071
GO:CC	kinetochore	GO:0000776	0.0374227	1.42686	36	18	2	5855	MAD1L1,SPAG5	18.071
GO:CC	spindle pole	GO:0000922	0.0159654	1.79682	55	18	3	5855	GOLGA2,MAD1L1,SPAG5	17.7424
GO:CC	condensed chromosome, centromeric region	GO:0000779	0.0374227	1.42686	37	18	2	5855	MAD1L1,SPAG5	17.5826
GO:CC	mitotic spindle	GO:0072686	0.0159654	1.79682	56	18	3	5855	GOLGA2,MAD1L1,SPAG5	17.4256
GO:CC	condensed chromosome	GO:0000793	0.0159654	1.79682	60	18	3	5855	SYCE1,MAD1L1,SPAG5	16.2639
GO:CC	endoplasmic reticulum protein-containing complex	GO:0140534	0.0455271	1.34173	47	18	2	5855	RINT1,TRAF2	13.8416
GO:MF	microtubule binding	GO:0008017	0.0249507	1.60292	93	19	3	6479	MTUS2,GOLGA2,SPAG5	11
GO:CC	microtubule	GO:0005874	0.0374227	1.42686	110	18	3	5855	MTUS2,TRIM54,SPAG5	8.87121
GO:MF	ubiquitin protein ligase activity	GO:0061630	0.0308799	1.51032	119	19	3	6479	TRIM27,TRIML2,TRIM54	8.59664
GO:CC	spindle	GO:0005819	0.0374227	1.42686	114	18	3	5855	GOLGA2,MAD1L1,SPAG5	8.55994
GO:MF	ubiquitin-like protein ligase activity	GO:0061659	0.0328118	1.48397	126	19	3	6479	TRIM27,TRIML2,TRIM54	8.11905
GO:MF	ubiquitin-protein transferase activity	GO:0004842	0.0249507	1.60292	172	19	4	6479	TRIM27,TRAF2,TRIML2,TRIM54	7.93023
GO:MF	tubulin binding	GO:0015631	0.0328118	1.48397	131	19	3	6479	MTUS2,GOLGA2,SPAG5	7.80916
GO:MF	ubiquitin-like protein transferase activity	GO:0019787	0.0249507	1.60292	186	19	4	6479	TRIM27,TRAF2,TRIML2,TRIM54	7.33333
GO:CC	polymeric cytoskeletal fiber	GO:0099513	0.0374227	1.42686	194	18	4	5855	MTUS2,TRIM54,SPAG5,KRT31	6.70676
GO:MF	kinase binding	GO:0019900	0.0249507	1.60292	258	19	5	6479	TRIM27,TRAF2,TRIML2,GOLGA2,CDC37	6.60853
GO:MF	protein kinase binding	GO:0019901	0.0281122	1.5511	225	19	4	6479	TRIM27,TRAF2,TRIML2,GOLGA2	6.06222
GO:MF	protein homodimerization activity	GO:0042803	0.0334804	1.47521	267	19	4	6479	TRIM27,MTUS2,TRIML2,IKZF3	5.10861
GO:CC	supramolecular fiber	GO:0099512	0.0395158	1.40323	258	18	4	5855	MTUS2,TRIM54,SPAG5,KRT31	5.04307
GO:CC	supramolecular polymer	GO:0099081	0.0395158	1.40323	260	18	4	5855	MTUS2,TRIM54,SPAG5,KRT31	5.00427
GO:MF	protein dimerization activity	GO:0046983	0.048385	1.31529	311	19	4	6479	TRIM27,MTUS2,TRIML2,IKZF3	4.38585
GO:CC	supramolecular complex	GO:0099080	0.0374227	1.42686	373	18	5	5855	MTUS2,TRIM54,MAD1L1,SPAG5,KRT31	4.36029
GO:CC	microtubule cytoskeleton	GO:0015630	0.0455271	1.34173	440	18	5	5855	MTUS2,GOLGA2,TRIM54,MAD1L1,SPAG5	3.69634
GO:MF	enzyme binding	GO:0019899	0.0249507	1.60292	714	19	7	6479	TRIM27,TRAF2,TRIML2,GOLGA2,EHHADH,CDC37,IKZF3	3.34314
