# Supplementary material for: A proteome-scale map of the SARS-CoV-2–human contactome
Source: Nat Biotechnol. 2022 Oct 10;41(1):140–9. doi: 10.1038/s41587-022-01475-z (PMC9849141; doi:10.1038/s41587-022-01475-z)
Supplement: Supplementary file 10 — GWAS trait associations in significantly targeted HuRI communities by HuSCI and subnetwork of GWAS candidate protein-coding genes and their first neighbors. a, Protein membership in significantly targeted HuRI communities by HuSCI. b, Statistical enrichment of HuSCI host targets in HuRI communities. c, Functional enrichment of significantly targeted HuRI communities by HuSCI. d, GO terms of significantly targeted HuRI communities by majority rule of protein members at 30% threshold. e, GO terms of significantly targeted HuRI communities by majority rule of protein members at 20% threshold. f, GWAS traits associated with significantly targeted communities by HuSCI. g, GWAS traits associated with non-targeted and not significantly targeted communities. h, Metadata for COVID-19 associations of all queried GWAS traits. i, Subnetwork of proteins in COVID-19 critical-illness-associated loci and their direct interactors in HuRI. j, Association of subnetwork proteins in COVID-19 critical-illness-associated loci and their direct interactors in HuRI. [file 41587_2022_1475_MOESM10_ESM.xlsx]

## Sheet: Summary
Supplementary Table 8
Table	Name	Description	Details
8A	HuRI Community membership	Protein membership in significantly targeted HuRI communities by SARS-CoV-2.	Community - Numerical community identifier
			Member - HuRI protein belonging to numbered community
			Host target - Host protein targeted in HuSCI
8B	HuRI Community statistics	Statistical enrichment of HuSCI and four AP-MS based studies host targets in HuRI communities.	Community - Numerical community identifier
			Size - Number of HuRI proteins in community
			HuSCI host targets - Number of HuSCI host targets present in community
			P of HuSCI enrichment- Statistical significance of HuSCI host target enrichment in HuRI community (fisher exact, uncorrected)
			Membership overlap - Cluster of communities based on HuRI protein membership
			HuSCI enrichment - Identity of statistic community
			P of Gordon et al. enrichment - Statistical significance of Gordon et al. host target enrichment in HuRI community (fisher exact, uncorrected)
			Gordon et al. enrichment - Identity of statistic community
			P of Stukalov et al. enrichment - Statistical significance of Stukalov et al. host target enrichment in HuRI community (fisher exact, uncorrected)
			Stukalov et al. enrichment - Identity of statistic community
			P of Li et al. enrichment - Statistical significance of Li et al. host target enrichment in HuRI community (fisher exact, uncorrected)
			Li et al. enrichment - Identity of statistic community
			P of Nabeel et al. enrichment - Statistical significance of Nabeel et al. host target enrichment in HuRI community (fisher exact, uncorrected)
			Nabeel et al. enrichment - Identity of statistic community
8C	Functional enrichment	Functional enrichment of significantly targeted HuRI communities by SARS-CoV-2.	Community - Numerical community identifier
			GO term ID - Gene ontology term ID
			GO term name - Gene ontology term name
			GO domain - Gene ontology domain
			P - Statistical significance of GO term enrichment in community (FDR)
			GO term size - Number of proteins in HuRI annotated with specific GO term
			Query size - Number of proteins in community that are included in the query
			Intersection size - Number of proteins in community annotated with specific GO term
			Precision - Proportion of proteins in community that are annotated with specific GO term.
			Effective domain size - Number of proteins in HuRI annotated with at least one GO term (specific for BP, MF or CC)
			Intersection protein(s) - Identity of protein(s) in community annotated with specific GO term
			HuSCI host target - Identity of HuSCI host targets present in community
8D	Community functions	Gene ontology terms of significantly targeted HuRI communities by majority rule of protein members (>=30%).	Community - Numerical community identifier
			GO annotation - Gene ontology term name and term ID
			Type
8E	Community functions	Gene ontology terms of significantly targeted HuRI communities by majority rule of protein members (>=20%).	Community - Numerical community identifier
			GO annotation - Gene ontology term name and term ID
			Type
8F	GWAS traits in sig. communities	GWAS traits associated with signifcantly targeted communities by SARS-CoV-2.	Trait - GWAS trait
			Community - Numerical community identifier
			Genes - Number of genes associated with GWAS trait
			Beta - Regression coefficient of the protein set / protein covariate
			Beta std - Semi-standardized regression coefficient
			SE - Standard error
			P - Statistical significance of GWAS trait association with community (uncorrrected)
			FDR - False discovery rate for statistical significance of GWAS trait association with community (corrected P-value)
			Tag - GWAS trait
			PubMed link - Link to GWAS trait association study
			Phenotype - Phenotype associated with GWAS trait
			Sample size - Number of samples in GWAS trait association study
			Population - Origin of population for GWAS trait association study
			Date
			Declared effect allele
			Genome reference
			New phenotype
			Category
8G	GWAS traits in non-sig. communities	GWAS traits associated with non-targeted and not significantly targeted communities.	Trait - GWAS trait
			COVID link - 2 = associated with COVID-19 outcome or prognosis, 1 = immune function, not directly linked to COVID-19, 0 = no association
			At least one non-targeted comm. - Trait associated with at least one non-targeted community
			At least one targeted but not sig. comm. - Trait associated with at least one not significantly targeted community
			Associated communities - Numerical community identifier(s) with respective trait association
8H	GWAS metadata COVID-19 links	Metadata for COVID-19 associations of all queried GWAS traits.	COVID link - 2 = associated with COVID-19 outcome or prognosis, 1 = immune function, not directly linked to COVID-19, 0 = no association
			New abbreviation - Trait abbreviation
			PMID - Source citation for COVID-19 association
			Tag - GWAS trait
			Link GWAS - Link to GWA study publication
			Link data - Link to GWA study data
			Phenotype - Phenotype associated with GWAS trait
			Sample Size - Number of samples in GWAS trait association study
			New phenotype
			Category
8I	'Critical illness' neighborhood in HuRI	Subnetwork of proteins in COVID-19 ‘critical illness’-associated loci (Pairo-Castineira, E. et al.) and their direct interactors in HuRI.	Protein A - Interacting with protein B in HuRI
			Protein B
8J	Subnetwork protein membership	Proteins encoded by COVID-19 ‘critical illness’-associated loci (Pairo-Castineira, E. et al.) and their direct interactors in HuRI.	Name - Protein symbol
			In HuSCI - Protein is present in HuSCI
			Associated with COVID-19 critical illness - Protein is associated with COVID-19 critical illness in GWA study

## Sheet: 8A - HuRI Community members
Supplementary Table 8A. Protein membership in significantly targeted HuRI communities by SARS-CoV-2.
Community	Member	Host target
1	CREB3L1	Yes
1	EBP	No
1	TMEM11	No
1	TMEM14B	Yes
1	YIPF6	No
2	CREB3L1	Yes
2	EBP	No
2	ERG28	No
2	FAM209A	No
2	SLC30A8	No
2	TMEM14B	Yes
2	TMEM222	No
2	TSPAN2	No
3	ARL6IP1	Yes
3	HSD17B13	No
3	LIME1	No
3	MIEF2	No
3	PTPN9	No
3	REEP6	Yes
3	TMEM86B	No
4	AARD	No
4	KRT27	Yes
4	NTAQ1	Yes
4	VPS37C	No
5	RASSF5	No
5	SLC66A2	No
5	TMEM31	No
5	TMEM44	No
5	UBQLN1	Yes
5	UBQLN2	Yes
6	LAIR2	No
6	LCN2	No
6	SGTA	Yes
6	UBQLN1	Yes
6	UBQLN2	Yes
6	WFDC12	No
7	C1QTNF6	Yes
7	CTAG1A	No
7	CTAG1B	No
7	RANBP10	No
7	SGTA	Yes
7	SGTB	No
8	CTAG1A	No
8	CTAG1B	No
8	GPX7	No
8	RSRC2	No
8	SGTA	Yes
8	SGTB	No
8	UBQLN2	Yes
9	CCHCR1	No
9	CDC37	Yes
9	IRX4	No
9	MAD1L1	Yes
9	PIBF1	No
9	POU6F2	No
10	CCHCR1	No
10	CDC37	Yes
10	GOLGA2	Yes
10	KIFC3	No
10	L3MBTL2	No
10	PIBF1	No
10	POU6F2	No
10	SSUH2	No
11	CCAR1	No
11	CCHCR1	No
11	GOLGA2	Yes
11	MTUS2	Yes
11	PIBF1	No
11	PKP2	No
12	ACOT11	Yes
12	CCHCR1	No
12	HGS	No
12	HSF4	No
12	MKRN3	Yes
12	NUP54	No
12	NUP62	No
12	OIP5	No
12	PPFIBP2	No
13	CCHCR1	No
13	FAM171A1	No
13	GNG13	No
13	RASSF10	Yes
13	TRIM54	Yes
14	CCHCR1	No
14	CDC37	Yes
14	FAM50B	No
14	GMCL1	No
14	KIFC3	No
14	MID1	No
14	MID2	No
14	PIBF1	No
14	TRAF2	Yes
15	BFSP1	No
15	CCDC187	No
15	CCHCR1	No
15	KIFC3	No
15	KRT27	Yes
15	KRT32	Yes
15	USHBP1	No
16	ATP5PO	No
16	CCHCR1	No
16	GOLGA2	Yes
16	IKZF3	Yes
16	KRT75	No
16	NME7	No
16	NOS3	No
16	ZNF76	No
17	CCHCR1	No
17	KRT75	No
17	TRIM54	Yes
17	TRIML2	Yes
17	USHBP1	No
18	EVA1A	No
18	GYPA	No
18	PRR4	No
18	SELENOM	No
18	SGTB	No
18	TMEM31	No
18	UBQLN1	Yes
18	UBQLN2	Yes
19	AGR3	No
19	APOC4	No
19	SPINT1	No
19	TIMMDC1	No
19	TMEM14B	Yes
19	UBQLN2	Yes
20	C1orf109	No
20	GOLGA6L9	Yes
20	POU6F2	No
20	TTC12	No
20	TTC23	Yes
20	ZFHX3	No
21	BCL2L15	No
21	ID1	No
21	MSGN1	No
21	TCF4	Yes
21	TEPSIN	Yes
22	ASAP3	No
22	ATP11B	No
22	MSGN1	No
22	TCF4	Yes
22	TEPSIN	Yes
23	NFKBID	No
23	SLC50A1	No
23	SMG9	No
23	TCF4	Yes
23	TRIML2	Yes
24	ARL16	No
24	REL	Yes
24	TCF4	Yes
24	TRAPPC1	No
24	TRAPPC2L	No
24	TRAPPC3	No
24	TRAPPC6A	No
25	BANF2	No
25	DDIT4L	Yes
25	DUSP23	No
25	PPIL1	No
25	TCF4	Yes
26	C11orf49	No
26	GOLGA2	Yes
26	GRB14	No
26	LMNB2	No
26	PIBF1	No
26	TRIM27	Yes
26	USP2	No
26	ZFHX3	No
27	BABAM1	No
27	HGS	No
27	KRT39	Yes
27	KRT76	No
27	LMO4	No
27	TRIM27	Yes
28	CCDC185	No
28	FAM161A	No
28	FASTKD5	No
28	MID2	No
28	TRIM27	Yes
28	ZRANB1	Yes
29	FAM124A	No
29	MYO15B	No
29	NCK2	No
29	NEIL2	No
29	REL	Yes
29	SPATC1L	No
29	TRIM27	Yes
30	GPKOW	No
30	IP6K3	No
30	LNX1	No
30	PCGF2	No
30	TCEA1	No
30	TRAF2	Yes
30	TRIM27	Yes
31	ENKD1	No
31	FAM90A1	No
31	GOLGA2	Yes
31	HOOK2	No
31	OAS1	No
31	SUGP2	No
31	TRIM27	Yes
31	ZC2HC1C	No
32	AARS2	No
32	ADARB1	Yes
32	EHHADH	Yes
32	EIF2AK2	Yes
32	PRKRA	Yes
33	ACBD4	No
33	DDIT4L	Yes
33	KCTD9	No
33	KRT34	No
33	PSMA1	No
33	TEKT4	Yes
34	ACOT7	No
34	CLEC19A	No
34	DAZAP2	No
34	UBQLN1	Yes
34	UBQLN2	Yes
34	UBXN7	No
35	ADARB1	Yes
35	PRKRA	Yes
35	TARBP2	Yes
35	ZMAT4	No
36	ADTRP	No
36	ARL6IP1	Yes
36	GMDS	No
36	NTAQ1	Yes
36	REEP6	Yes
36	SNX11	No
36	TMED8	No
37	AFMID	No
37	CRLF3	No
37	DDIT4L	Yes
37	LGALS14	No
37	MEI4	Yes
37	NGB	No
37	ZNF655	No
38	AGPAT4	No
38	AQP6	No
38	CDIPT	No
38	JAGN1	No
38	LEPROTL1	No
38	MFF	Yes
38	PLP1	No
38	TMEM14B	Yes
38	TMX2	No
39	AGR3	No
39	APOC4-APOC2	No
39	SGTA	Yes
39	TIMMDC1	No
39	TMEM14B	Yes
39	UBQLN2	Yes
40	AKR1B15	No
40	PPP1R16A	No
40	PRKAB2	No
40	TRAF2	Yes
40	TTC23	Yes
41	AL049697.1	No
41	KRT1	No
41	KRT13	Yes
41	KRT34	No
41	KRT75	No
41	KRT78	No
41	PSMA1	No
41	TRIM54	Yes
41	TXLNB	No
41	U2AF1L5	No
42	ALKBH2	No
42	GOLGA2	Yes
42	SF3B4	Yes
42	TRAF4	No
42	ZNF3	No
43	ALOX5AP	No
43	AQP6	No
43	EMP1	No
43	FFAR2	Yes
43	GPR42	No
43	JPH1	No
43	MGAM	No
43	PLP1	No
43	PMP22	No
43	SLC18A1	No
43	SMIM3	No
43	TMEM120B	No
43	TMEM14B	Yes
44	AMIGO2	No
44	ARL6IP1	Yes
44	EI24	No
44	RABAC1	No
44	REEP6	Yes
44	SNX8	No
44	TMED8	No
44	TMEM14B	Yes
45	AMOT	Yes
45	C1orf216	No
45	KRT31	Yes
45	KRT36	No
45	KRT73	No
45	KRT75	No
46	ANKRA2	No
46	GOLGA2	Yes
46	SLU7	No
46	TEPSIN	Yes
46	TSHZ3	No
47	ANKRD11	No
47	GOLGA6L9	Yes
47	LYSMD1	No
47	NAB2	No
47	NTAQ1	Yes
47	RINT1	Yes
47	TLE5	No
47	TRIM69	No
48	ANKRD50	No
48	CARD9	Yes
48	DUSP13	No
48	ZNF250	No
48	ZRANB1	Yes
49	ANOS1	No
49	FZD7	No
49	NCALD	No
49	SBSN	No
49	SGTA	Yes
49	UBQLN1	Yes
49	UBQLN2	Yes
50	ARHGEF40	No
50	GPSM2	No
50	LRRC8E	No
50	TRIM2	Yes
50	TRIM3	Yes
51	ARL6IP1	Yes
51	GPR152	No
51	LAPTM4A	No
51	REEP6	Yes
51	TMED8	No
52	ARPC3	Yes
52	ARPC4	No
52	LATS1	No
52	UBQLN2	Yes
52	WASL	No
53	ASZ1	Yes
53	BEST1	No
53	BIK	No
53	C14orf180	No
53	CLEC7A	No
53	CNIH3	No
53	ERGIC3	No
53	MS4A13	No
53	TMEM14B	Yes
53	TSPO2	No
53	VSIR	No
54	ATP5F1B	No
54	BYSL	Yes
54	GOLGA6L9	Yes
54	ZNF17	No
54	ZNF438	No
54	ZNF599	No
54	ZRANB1	Yes
55	ATP5MC3	No
55	CCL3	No
55	TMEM31	No
55	UBQLN1	Yes
55	UBQLN2	Yes
56	ATP6AP2	No
56	CEACAM3	No
56	CREB3L1	Yes
56	EBP	No
56	NINJ1	No
56	PMP22	No
56	TIMMDC1	No
56	TMEM14B	Yes
56	TMEM203	No
57	ATP6V1G1	No
57	GOLGA6L9	Yes
57	NTAQ1	Yes
57	RBM45	No
57	TXN2	No
58	AVP	No
58	EFHC1	No
58	IKZF3	Yes
58	MISP	No
58	PFDN5	No
58	PRKAB2	No
58	SNAI1	No
58	TRAF2	Yes
58	VBP1	Yes
59	BAD	No
59	KRT31	Yes
59	NFKBID	No
59	TRIML2	Yes
59	TSEN54	No
60	BAG6	No
60	CTAG1A	No
60	CTAG1B	No
60	SDC4	No
60	SGTA	Yes
60	SGTB	No
60	UBQLN1	Yes
60	UBQLN2	Yes
61	BANP	No
61	GOLGA2	Yes
61	GOLGA6L9	Yes
61	MYL12B	No
61	NSMF	No
61	PRKAB2	No
61	PTPN21	No
61	TRIM14	No
61	TTC23	Yes
62	ANKRD36B	Yes
62	BCL2A1	No
62	CT45A1	No
62	MAB21L3	No
62	NTAQ1	Yes
62	PYCR3	No
62	SDCBP	No
63	ASPH	No
63	BGLAP	No
63	FKBP7	Yes
63	OCIAD1	No
63	SGTA	Yes
63	TMEM239	No
63	WFDC5	No
64	BHLHA9	No
64	KLC4	Yes
64	KRT31	Yes
64	STK16	No
64	ZNF343	No
65	BIK	No
65	FAM209A	No
65	LHFPL5	No
65	MFF	Yes
65	PLP1	No
65	SLC35E3	No
65	TMEM14B	Yes
65	TMEM254	No
65	TMEM60	No
66	BIRC2	No
66	LNX1	No
66	MID2	No
66	TCAF1	No
66	TRAF2	Yes
66	TRIM54	Yes
66	UBE2D4	No
67	BOLA2B	No
67	CCDC130	No
67	IL16	No
67	NTAQ1	Yes
67	ZNF165	No
67	ZNF572	Yes
67	ZNF774	No
68	ARL6IP1	Yes
68	BPIFB3	No
68	CERT1	No
68	MRPL41	No
68	NTAQ1	Yes
68	REEP6	Yes
68	TMED8	No
69	BYSL	Yes
69	GOLGA2	Yes
69	KIFC3	No
69	TLE5	No
69	ZNF835	No
70	C12orf49	No
70	C3orf52	No
70	ERP29	No
70	SGTA	Yes
70	UBQLN2	Yes
71	ABI2	No
71	C19orf44	No
71	CCDC57	Yes
71	IRF4	No
71	KIAA1217	No
71	KRT27	Yes
71	RINT1	Yes
71	TSEN54	No
72	C1QTNF5	No
72	CTAG1A	No
72	CTAG1B	No
72	POLM	Yes
72	SGTA	Yes
72	SGTB	No
73	CACNB4	No
73	CCDC102B	No
73	EFHC2	No
73	ENKD1	No
73	IKZF3	Yes
73	LMO2	No
73	MAGOHB	No
73	MISP	No
73	VBP1	Yes
73	ZFYVE1	No
74	CBFA2T2	No
74	CCDC57	Yes
74	ELOA	Yes
74	KANK2	No
74	KIFC3	No
74	PRDM6	No
74	SORBS3	No
75	CBX8	No
75	MID2	No
75	PICK1	No
75	TRIM54	Yes
75	TTC23	Yes
76	CCDC150	No
76	ENPP7	No
76	GOLGA2	Yes
76	MTUS2	Yes
76	NACC1	No
76	PRPF18	No
76	ZNF512B	No
77	ABHD16A	Yes
77	AQP6	No
77	CCL4	No
77	GPR152	No
77	PTPN1	No
77	SERF1A	No
77	TIMMDC1	No
77	TMEM14B	Yes
77	TMEM86B	No
77	UNC93A	No
78	CCNB1IP1	No
78	GOLGA2	Yes
78	MAD1L1	Yes
78	MCRS1	No
78	MFAP1	No
78	PIBF1	No
78	SYT17	No
78	TLE5	No
78	USP15	No
79	CD3D	No
79	COL10A1	No
79	SGTB	No
79	TFF1	No
79	UBQLN1	Yes
79	UBQLN2	Yes
79	VSNL1	No
80	CD40	Yes
80	EBP	No
80	INSIG2	No
80	SLC16A10	No
80	TMEM147	No
80	TMEM14B	Yes
81	CDC45	No
81	EXOC5	No
81	KIFC3	No
81	RAB4B	No
81	USP2	No
81	VPS52	Yes
81	ZRANB1	Yes
82	CDH15	No
82	COPS8	No
82	SGTA	Yes
82	SUOX	No
82	UBQLN2	Yes
83	BLZF1	No
83	CDK18	No
83	KRT31	Yes
83	MID2	No
83	MKRN3	Yes
83	PKN1	No
83	TTC23	Yes
83	USHBP1	No
84	CARD9	Yes
84	CDK2AP1	No
84	GTF2IRD1	No
84	MRFAP1L1	No
84	NTAQ1	Yes
85	ASPH	No
85	CDSN	No
85	KCNIP1	No
85	LCN2	No
85	SOD3	No
85	UBQLN1	Yes
85	UBQLN2	Yes
86	CENPS-CORT	No
86	CTNNA3	No
86	EXOSC4	No
86	HOMEZ	Yes
86	PPARA	Yes
86	SDCBP	No
87	CARD9	Yes
87	CEP57L1	Yes
87	DNAJC11	No
87	FAM161B	No
87	KIAA1328	No
87	PICK1	No
87	TXLNA	No
87	TXLNB	No
87	VPS52	Yes
88	CEP72	No
88	DHX32	No
88	FAM161A	No
88	GOLGA6L9	Yes
88	IL16	No
88	MTUS2	Yes
88	ZSCAN26	No
89	CLCNKA	No
89	CYSRT1	No
89	KRT31	Yes
89	TEPSIN	Yes
90	ARL6IP1	Yes
90	CIAO2A	No
90	CMTM6	No
90	HSD17B13	No
90	REEP6	Yes
90	SPG21	No
90	TMED8	No
91	CD53	No
91	CNIH2	No
91	CREB3L1	Yes
91	ECE2	No
91	TMEM14B	Yes
92	CNTF	No
92	CYSRT1	No
92	KRT31	Yes
92	TEPSIN	Yes
93	COL1A2	No
93	SGTA	Yes
93	SRGN	No
93	UBQLN1	Yes
93	UBQLN2	Yes
94	COL1A2	No
94	COX14	No
94	MESD	No
94	PRAP1	No
94	SGTA	Yes
94	TMEM31	No
94	UBQLN1	Yes
94	UBQLN2	Yes
95	CPNE8	No
95	HGS	No
95	MIF4GD	Yes
95	MKRN3	Yes
95	SORBS3	No
96	CARD9	Yes
96	CSNK1D	No
96	NTAQ1	Yes
96	PAK5	No
96	ZNF618	No
97	CSNK2B	No
97	NTAQ1	Yes
97	RBM39	No
97	SAP18	No
97	TRIM54	Yes
98	CSTF2T	No
98	CTAG1A	No
98	CTAG1B	No
98	SGTA	Yes
98	SGTB	No
98	SHISA5	No
98	UBQLN1	Yes
98	UBQLN2	Yes
99	CTNNA3	No
99	ECSIT	No
99	FAM161B	No
99	GEM	No
99	MKRN3	Yes
99	NDUFB7	Yes
99	NFKBIB	No
99	OIP5	No
99	USHBP1	No
100	DDI1	No
100	GPANK1	No
100	SORBS3	No
100	TEPSIN	Yes
100	TRAF2	Yes
100	TRIM23	No
100	USP2	No
101	DEFB105A	No
101	DEFB115	No
101	TMEM31	No
101	UBQLN1	Yes
101	UBQLN2	Yes
102	DEFB105B	No
102	GPR162	No
102	TMEM31	No
102	UBQLN1	Yes
102	UBQLN2	Yes
103	ARL6IP1	Yes
103	CMTM5	No
103	DEFB129	No
103	NTAQ1	Yes
103	REEP6	Yes
103	SCARA5	No
103	TMED8	No
103	ZFYVE21	No
104	DES	No
104	DPPA3	No
104	GFAP	No
104	KRT20	No
104	KRT27	Yes
104	KRT31	Yes
104	KRT72	No
104	KRT76	No
104	NFKBID	No
104	PPP1R18	No
104	PTCD1	No
104	TFIP11	No
104	VIM	Yes
105	DAZAP2	No
105	DESI1	No
105	UBA52	No
105	UBQLN1	Yes
105	UBQLN2	Yes
106	BAG6	No
106	DMKN	No
106	SGTA	Yes
106	UBQLN2	Yes
107	DDIT4L	Yes
107	DNPH1	No
107	KRBOX4	No
107	LMO1	No
107	PRKAB2	No
107	TSC22D4	No
107	VBP1	Yes
108	DPEP2NB	No
108	FRS3	No
108	GOLGA6A	No
108	IKZF3	Yes
108	KANK2	No
108	MKRN3	Yes
108	TRAF4	No
108	TSGA10IP	No
109	EFCAB3	No
109	KRT34	No
109	NKX2-4	No
109	NOTO	Yes
109	TTC23	Yes
110	EIF3G	No
110	MIF4GD	Yes
110	MTHFD2L	No
110	NTAQ1	Yes
111	ERICH4	No
111	ETNK1	No
111	SGTA	Yes
111	SUOX	No
111	UBQLN2	Yes
112	BANP	No
112	ETV3L	No
112	LAP3	Yes
112	NOTO	Yes
112	PIH1D2	No
113	FAM110A	No
113	GOLGA6L9	Yes
113	IQCB1	No
113	LDOC1	No
113	MKRN3	Yes
113	SMARCD1	No
113	USHBP1	No
113	ZNF629	No
113	ZNF835	No
114	BPIFA1	No
114	FAM163B	No
114	PPIH	No
114	UBQLN1	Yes
114	UBQLN2	Yes
115	FAM72D	No
115	LMO2	No
115	NDUFAB1	No
115	NTAQ1	Yes
115	ZNF19	Yes
116	COG6	Yes
116	FNDC11	No
116	KRT34	No
116	RAB3IL1	Yes
116	SCNM1	No
116	TTC7B	No
117	BYSL	Yes
117	FXR1	Yes
117	HMBOX1	No
117	LMO1	No
117	MEOX2	No
117	PICK1	No
117	ZNF417	No
117	ZNF71	No
118	FXR1	Yes
118	FXR2	Yes
118	KANK2	No
118	KIFC3	No
118	LZTS1	No
118	MCRS1	No
118	MFAP1	No
118	SYT6	No
118	TRPM1	No
119	G3BP1	Yes
119	G3BP2	Yes
119	USP10	No
119	ZNF618	No
120	GAL	No
120	RNF144A	No
120	SGTA	Yes
120	TMEM31	No
120	UBQLN1	Yes
120	UBQLN2	Yes
121	GALP	No
121	MAGEB10	No
121	SGTA	Yes
121	SUOX	No
121	UBQLN2	Yes
122	GDAP1	No
122	PNLIPRP1	No
122	TIMM23	No
122	TMEM14B	Yes
122	TSPAN8	Yes
123	GEM	No
123	IKZF3	Yes
123	KIFC3	No
123	MKRN3	Yes
123	TLE5	No
124	ASPH	No
124	GET3	No
124	GOLM1	No
124	GUCA2A	No
124	SMIM19	No
124	TRAM1	No
124	UBQLN1	Yes
124	UBQLN2	Yes
125	GJD4	No
125	GUCA2B	No
125	TMEM31	No
125	UBQLN1	Yes
125	UBQLN2	Yes
126	GNPDA2	No
126	MYL6	No
126	NTAQ1	Yes
126	NUDT21	No
126	TRIM27	Yes
127	CCHCR1	No
127	GOLGA6L2	No
127	KRT31	Yes
127	KRT75	No
127	NEK6	No
127	TRIM54	Yes
127	TRIML2	Yes
127	TSG101	No
128	GSTK1	No
128	KRT27	Yes
128	KRT34	No
128	MBD3L2	No
128	TRIML2	Yes
129	CTAG1A	No
129	CTAG1B	No
129	GTF2I	No
129	SEC14L4	No
129	SGTA	Yes
129	SGTB	No
129	TEPSIN	Yes
129	TRIM54	Yes
129	UBL4A	No
130	GUCA2A	No
130	SERPINE1	No
130	SGTA	Yes
130	TMEM237	No
130	TMEM86B	No
130	UBQLN2	Yes
131	ABHD16A	Yes
131	GYPC	No
131	PACC1	No
131	TMEM147	No
131	TMEM14B	Yes
132	CREB3L1	Yes
132	HAS3	No
132	LEPROTL1	No
132	LHFPL5	No
132	PLP1	No
132	SLC35C2	No
132	TMEM14B	Yes
132	TMEM50B	No
133	HPCA	No
133	SLC16A3	No
133	UBQLN1	Yes
133	UBQLN2	Yes
133	VWC2	No
134	HSPA13	No
134	MYO1B	No
134	SGTA	Yes
134	SUOX	No
134	UBQLN2	Yes
135	ARHGEF5	No
135	HSPBAP1	No
135	NUDT21	No
135	POLR1C	No
135	PSPC1	No
135	TRIM27	Yes
135	XPA	No
135	ZRANB1	Yes
136	ABHD16A	Yes
136	ERGIC3	No
136	IFITM3	No
136	PLP1	No
136	SLC35E2A	No
136	TMEM14B	Yes
137	IFITM5	No
137	JPH4	No
137	TMEM31	No
137	UBQLN1	Yes
137	UBQLN2	Yes
138	CWF19L2	No
138	IKBKG	Yes
138	JMY	No
138	MTUS2	Yes
138	RINT1	Yes
138	SNW1	No
138	TAF13	No
139	ADARB1	Yes
139	IKZF2	No
139	TARBP2	Yes
139	TCEANC	No
139	ZNF346	No
140	IKZF3	Yes
140	KANK2	No
140	KIFC3	No
140	MKRN3	Yes
140	TLE5	No
140	TSGA10IP	No
141	FAM161B	No
141	HOOK2	No
141	IPP	No
141	LNX1	No
141	SCNM1	No
141	SPDEF	No
141	TRAF1	No
141	TRAF2	Yes
141	TTC23	Yes
142	CREB3L1	Yes
142	IER3IP1	No
142	ITGAM	No
142	PIGP	No
142	PLP1	No
142	TMEM14B	Yes
142	TMEM229B	No
143	CDSN	No
143	ITPRIPL1	No
143	SGTA	Yes
143	UBQLN2	Yes
144	KCNE5	No
144	PGRMC1	No
144	SGTA	Yes
144	SGTB	No
144	UBQLN2	Yes
144	ZG16B	No
145	FKBP6	No
145	KHNYN	No
145	MEI4	Yes
145	MX1	No
145	NME7	No
145	PIAS2	No
145	TEPSIN	Yes
146	ENKD1	No
146	HSF2BP	No
146	KLHL20	Yes
146	NTAQ1	Yes
146	USP20	No
146	ZNF511	No
147	DAZAP2	No
147	KLHL42	No
147	STAM2	No
147	UBQLN1	Yes
147	UBQLN2	Yes
148	CREB5	No
148	CYSRT1	No
148	HOXA1	No
148	KRT31	Yes
148	KRTAP4-12	Yes
148	KRTAP5-6	No
148	KRTAP9-2	No
148	KRTAP9-3	No
149	HAPLN2	No
149	KRT27	Yes
149	KRT31	Yes
149	KRT85	No
149	PNN	No
149	TEX28	No
149	ZNF655	No
150	CYSRT1	No
150	IL16	No
150	LMO3	No
150	NTAQ1	Yes
150	TEPSIN	Yes
151	CREB3L1	Yes
151	ERG28	No
151	LYPD5	Yes
151	NCR3LG1	No
151	SQLE	No
151	TMEM14B	Yes
151	TMEM222	No
151	TSPO	No
152	CEP70	No
152	MAGOH	No
152	MKRN3	Yes
152	PKN1	No
152	SMYD3	No
152	SOD2	No
152	ZKSCAN8	No
152	ZNF587	No
152	ZRANB1	Yes
153	MICOS10-NBL1	No
153	SLPI	No
153	UBQLN1	Yes
153	UBQLN2	Yes
154	CARD9	Yes
154	FAM161A	No
154	KANK2	No
154	KIFC3	No
154	MID2	No
154	ZRANB1	Yes
155	MKRN1	No
155	RAD23B	Yes
155	UBC	No
155	UBQLN2	Yes
155	YOD1	No
156	CARD9	Yes
156	MLLT3	No
156	PSMA4	No
156	TFIP11	No
156	ZNF572	Yes
157	KANK2	No
157	MKRN3	Yes
157	MORN3	No
157	SCNM1	No
157	SORBS3	No
157	TRAF2	Yes
157	VCL	No
158	CDC37	Yes
158	MOS	No
158	PICK1	No
158	THAP7	No
158	TRAF2	Yes
158	TRAF5	No
158	USHBP1	No
159	LCN2	No
159	MYDGF	No
159	SGTA	Yes
159	UBQLN2	Yes
160	AGR2	No
160	MYL7	No
160	PEX19	No
160	PEX3	No
160	PSORS1C2	No
160	SGTA	Yes
160	SUOX	No
160	UBQLN2	Yes
161	NBL1	No
161	SLPI	No
161	UBQLN1	Yes
161	UBQLN2	Yes
162	NCALD	No
162	PLAAT2	No
162	TPSG1	No
162	UBQLN1	Yes
162	UBQLN2	Yes
163	MTUS2	Yes
163	NDOR1	No
163	PCDHB3	No
163	TEPSIN	Yes
163	TLE5	No
164	ADARB1	Yes
164	NKRF	Yes
164	PRKRA	Yes
164	STAU1	No
165	DESI1	No
165	NME3	No
165	NVL	No
165	RNF4	No
165	UBQLN1	Yes
165	UBQLN2	Yes
166	NPVF	No
166	RPLP1	No
166	SGTA	Yes
166	SUOX	No
166	UBQLN2	Yes
167	DDIT4L	Yes
167	KRT34	No
167	NR5A1	No
167	RFC5	No
167	TEKT4	Yes
168	BYSL	Yes
168	GOLGA6L9	Yes
168	JRK	No
168	LDOC1	No
168	NXT2	No
168	PRICKLE1	No
168	RASSF10	Yes
168	SUDS3	No
169	CREB3L1	Yes
169	EHHADH	Yes
169	ORMDL1	No
169	RUSF1	No
169	SLC30A8	No
169	TMEM14B	Yes
169	TMEM35A	No
170	HOMEZ	Yes
170	PARVG	Yes
170	RORB	No
170	SMARCD1	No
170	TLE5	No
170	TSGA10IP	No
170	ZNF417	No
171	PLAAT3	No
171	RDH11	No
171	TMEM31	No
171	UBQLN1	Yes
171	UBQLN2	Yes
172	KRT27	Yes
172	LDOC1	No
172	PLEKHF2	No
172	RAB29	No
172	TCEANC	No
172	TRIM32	Yes
172	TTC23	Yes
172	USHBP1	No
172	ZFYVE26	No
173	CREB3L1	Yes
173	MARCHF2	No
173	PLPPR2	No
173	RHD	No
173	SCN3B	No
173	SLC14A1	No
173	TMEM14B	Yes
173	TMIE	No
174	PMEPA1	No
174	SGTA	Yes
174	SUOX	No
174	UBQLN2	Yes
174	UBR2	No
175	ATPAF2	No
175	IKZF3	Yes
175	LNX1	No
175	POLR3F	No
175	SPG21	No
175	TEKT4	Yes
176	ABHD16A	Yes
176	GPR152	No
176	PRAF2	No
176	TMEM14B	Yes
177	ADARB1	Yes
177	PRKRA	Yes
177	STAU1	No
177	STRBP	No
178	KIFC3	No
178	KRT75	No
178	PRPH	Yes
178	VIM	Yes
179	PUS10	No
179	RAD23B	Yes
179	RSC1A1	No
179	USP25	Yes
180	ENKD1	No
180	FAM90A1	No
180	HOMEZ	Yes
180	MTUS2	Yes
180	RASL10A	No
180	ZNF76	No
181	GOLGA6L9	Yes
181	KRT75	No
181	RASSF10	Yes
181	TEAD4	No
181	TJAP1	No
181	TRIM54	Yes
182	CTAG1A	No
182	CTAG1B	No
182	RNASE10	No
182	SGTA	Yes
182	SGTB	No
182	UBE2V1	No
182	UBQLN1	Yes
182	UBQLN2	Yes
183	GOLGA6L9	Yes
183	RINT1	Yes
183	RNF39	No
183	STAMBPL1	No
183	VAV3	No
183	ZNF835	No
183	ZRANB1	Yes
184	BYSL	Yes
184	KIFC3	No
184	LZTS1	No
184	MID2	No
184	RUNX1T1	No
184	TNIP1	No
184	TTF2	No
184	VPS52	Yes
184	WTAP	No
185	NTAQ1	Yes
185	RABAC1	No
185	S100A11	No
185	SCGB1A1	No
185	STOML2	No
185	TRIM32	Yes
186	DDIT4L	Yes
186	KPRP	No
186	LNX1	No
186	SEPTIN1	No
186	SEPTIN5	No
186	TEKT4	Yes
186	UBASH3A	No
187	ABHD16A	Yes
187	GPR152	No
187	SERF1B	No
187	TMEM14B	Yes
188	SERPINI2	No
188	SGTA	Yes
188	SH3BP5L	No
188	SUOX	No
188	UBQLN2	Yes
189	C4orf3	No
189	CYB561	No
189	CYBC1	No
189	LAT	No
189	SLC19A3	No
189	SLC35C2	No
189	SLC51B	Yes
189	SSMEM1	No
189	TMEM14B	Yes
190	KRT31	Yes
190	MTUS2	Yes
190	SLC25A42	No
190	SMARCD1	No
190	ZNF417	No
190	ZNF69	No
191	LNX1	No
191	SLF2	No
191	SPG21	No
191	TRAF2	Yes
191	TRIM14	No
191	TRIM50	Yes
192	AMOT	Yes
192	KRT27	Yes
192	MIS18A	No
192	SLIRP	No
192	TEDC2	No
193	EFEMP1	No
193	SGTA	Yes
193	SLPI	No
193	UBQLN2	Yes
194	LMO3	No
194	NTAQ1	Yes
194	SGTA	Yes
194	SLPI	No
194	SMIM14	No
194	ZBTB8B	No
195	HERPUD2	No
195	IER3IP1	No
195	SPTSSA	No
195	TMEM258	Yes
195	TMEM31	No
195	UBQLN1	Yes
196	CARD9	Yes
196	HSF2BP	No
196	KIFC3	No
196	PICK1	No
196	SSX2IP	Yes
196	TFIP11	No
196	TSGA10IP	No
196	ZNF250	No
197	CYSRT1	No
197	FAM90A1	No
197	KRT31	Yes
197	TEPSIN	Yes
198	CCDC57	Yes
198	MAD1L1	Yes
198	TFPT	No
198	TPM3	No
198	TRIM29	No
199	CREB3L1	Yes
199	EBP	No
199	FXYD3	No
199	GPR152	No
199	MFSD5	No
199	TIMMDC1	No
199	TLCD1	No
199	TMEM14B	Yes
200	CARD9	Yes
200	TNS4	No
200	ZNF250	No
200	ZNF345	No
200	ZRANB1	Yes
201	PARVG	Yes
201	TRIB2	No
201	TRIM54	Yes
201	TTC9C	No
201	USHBP1	No
202	LCN2	No
202	TRIM32	Yes
202	UBQLN1	Yes
202	UBQLN2	Yes
203	UBE2I	No
203	UBQLN1	Yes
203	UBQLN2	Yes
203	ZG16	No
204	KIFC3	No
204	TRAF2	Yes
204	ZNF417	No
204	ZNF572	Yes
204	ZNF774	No
205	AASDHPPT	No
205	BAG4	Yes
205	ERVK3-1	No
205	USP22	No
206	AATK	No
206	DECR2	No
206	TEPSIN	Yes
206	VPS26C	No
207	ABCB11	No
207	DDIT4L	Yes
207	LSM3	No
207	LSM5	No
207	LSM7	No
207	SNRPF	No
208	ABCG1	No
208	AQP6	No
208	LAMP1	No
208	SLC48A1	No
208	TMEM14B	Yes
208	UNC93A	No
208	VSTM1	No
209	ABHD15	No
209	BANF2	No
209	MTUS2	Yes
209	PSMA1	No
209	WTAP	No
210	ABHD16A	Yes
210	AQP6	No
210	EBP	No
210	GPR152	No
210	MARCHF8	No
210	SEC22B	No
210	STX1B	No
210	STX2	No
210	STX4	No
210	VAMP2	No
210	VAMP5	No
211	ABHD4	No
211	CD79A	No
211	CMTM5	No
211	COL4A5	No
211	MFF	Yes
211	PLIN3	No
211	TSPO2	No
212	ABHD5	No
212	DGAT2L6	No
212	FAM114A2	No
212	GAD2	No
212	GPR152	No
212	MAL2	No
212	SLC35C2	No
212	TMEM14B	Yes
212	TTPA	No
213	ABL1	No
213	INPP5K	No
213	KRT31	Yes
213	PBX3	No
213	SFT2D2	No
214	AC010323.1	No
214	COX16	No
214	FAM25A	No
214	FAM25G	No
214	IGLL1	No
214	TTPA	No
214	UBQLN2	Yes
214	ZFAND3	No
215	AC012254.2	No
215	EBP	No
215	JAGN1	No
215	MS4A4A	No
215	NRG1	No
215	PLP1	No
215	TMEM14B	Yes
216	AC087632.2	No
216	MSH3	No
216	PCNA	No
216	TERF1	Yes
217	AC106886.6	No
217	ANKRD11	No
217	CCHCR1	No
217	CCNC	No
217	CFAP53	No
217	KRT34	No
217	TRIM54	Yes
218	ACBD5	No
218	BIK	No
218	CD53	No
218	CLDN19	No
218	FAM209A	No
218	GPX8	No
218	LHFPL5	No
218	MFF	Yes
218	PLP1	No
218	TMEM229B	No
218	TMEM97	No
219	ACBD7	No
219	AKNAD1	No
219	MESD	No
219	TEPSIN	Yes
220	ACD	No
220	HGD	No
220	NTAQ1	Yes
220	TINF2	No
221	ACER1	No
221	EHHADH	Yes
221	HIP1	No
221	MIDN	No
221	MPP1	No
221	RPRM	No
221	SDR16C5	No
221	SYNGR3	No
221	TTPA	No
222	ACKR2	No
222	HSD17B13	No
222	SACM1L	Yes
222	TMEM120A	No
222	TMEM167B	No
222	TMX2	No
222	TPRG1	No
223	ACMSD	No
223	ILK	No
223	PARVG	Yes
223	USHBP1	No
224	ACOT13	No
224	HPRT1	No
224	NTAQ1	Yes
224	PRTFDC1	No
224	SPG21	No
225	ACOT8	No
225	MID2	No
225	PRDM16	No
225	REL	Yes
225	RUNX1T1	No
226	ACSL5	No
226	SLC16A7	No
226	SLC35C2	No
226	TMEM14B	Yes
226	VTI1B	No
227	ACSM1	No
227	BARD1	No
227	C8orf34	No
227	KIFC3	No
227	MTUS2	Yes
227	OSBPL3	No
227	TCEANC	No
227	ZNF655	No
228	ACTB	No
228	ACTG1	No
228	CFL2	No
228	KCTD4	No
228	NTAQ1	Yes
229	ACTB	No
229	ACTG1	No
229	DSTN	No
229	GTF2H2C	No
229	NTAQ1	Yes
230	ACTN2	No
230	FLAD1	No
230	NTAQ1	Yes
230	TRIM23	No
230	ZC2HC1C	No
231	ACTR10	No
231	KRT31	Yes
231	LDOC1	No
231	PRPF18	No
231	TSNAX	No
232	ACY1	No
232	KRT3	No
232	KRT75	No
232	SPAG5	Yes
232	WWOX	No
233	ADAMTS3	No
233	LMO4	No
233	STAT5B	No
233	SUOX	No
233	UBQLN2	Yes
234	ADAMTSL3	No
234	CYSRT1	No
234	GLRX3	No
234	KLHDC9	No
234	KRTAP1-1	No
234	KRTAP10-8	No
234	KRTAP12-3	No
234	KRTAP4-12	Yes
234	KRTAP5-1	No
234	KRTAP5-6	No
235	ADAT2	No
235	ARRDC3	Yes
235	SMARCD1	No
235	UBE2E2	No
235	WWP2	No
236	ADAT3	No
236	ANTKMT	No
236	HGS	No
236	MKRN3	Yes
236	SORBS3	No
237	ADCY4	No
237	C1orf109	No
237	KIFC3	No
237	TTC23	Yes
237	ZBED1	No
238	ADGRA2	No
238	CCNDBP1	Yes
238	PDCD10	No
238	STK25	No
239	ADGRB3	No
239	COMT	No
239	GDNF	No
239	MUC1	No
239	SCAMP5	No
239	TLCD4	No
239	TMEM14B	Yes
239	TMEM187	No
240	ADGRE2	No
240	FAM209A	No
240	FCER1G	No
240	MFF	Yes
240	MFSD5	No
240	MMGT1	No
240	SLC7A14	No
241	ADIPOQ	No
241	AQP6	No
241	CYBC1	No
241	GPR152	No
241	MFF	Yes
242	ADIPOR1	No
242	CCR5	No
242	EMP1	No
242	TBXA2R	Yes
243	ADO	No
243	ATOX1	No
243	CCHCR1	No
243	CDC37	Yes
243	DISC1	No
243	GAS8	No
243	HSF2BP	No
243	NECAB1	No
244	ADRA2C	No
244	KLHL38	No
244	KRT34	No
244	MKRN3	Yes
244	WWOX	No
245	AEN	No
245	LZTS2	No
245	MID2	No
245	POLDIP3	No
245	ZNF408	No
245	ZRANB1	Yes
246	AGBL2	No
246	NDUFB7	Yes
246	ZNF330	No
246	ZNF547	No
246	ZNF587	No
247	AGGF1	No
247	CARD9	Yes
247	CCDC13	No
247	CCDC136	No
247	FAM161A	No
247	MCRS1	No
247	PIBF1	No
248	AGPAT3	No
248	HSD17B11	No
248	MTERF1	No
248	TMEM128	No
248	TMEM14B	Yes
248	TMX2	No
249	AGPAT5	No
249	ASPH	No
249	PRB1	No
249	PRH1	No
249	TAC3	No
249	TMX2	No
249	UBQLN1	Yes
250	AGR2	No
250	CFLAR	No
250	RIIAD1	No
250	TRAF1	No
250	TRAF2	Yes
250	UBE2I	No
250	VEZF1	No
250	ZNF618	No
251	AGRN	No
251	FOXH1	No
251	MAGED1	No
251	PJA1	No
251	RNF144B	No
251	TEPSIN	Yes
251	ZIC1	No
252	AHCYL1	No
252	CDKN2C	No
252	GADD45GIP1	No
252	GEM	No
252	KANK2	No
252	KIFC3	No
252	MKRN3	Yes
252	PRDM6	No
252	SORBS3	No
252	TFIP11	No
253	AHNAK	Yes
253	MAPRE1	No
253	MAPRE3	No
253	MEOX2	No
253	SPDYE2B	No
254	AHNAK2	No
254	C19orf18	Yes
254	ERMP1	No
254	GPR42	No
254	IER3IP1	No
254	IGFBP5	No
254	MFSD6	No
254	TMEM237	No
254	TSPO2	No
255	AIFM2	No
255	KIF9	No
255	MID2	No
255	TRIM54	Yes
255	TRIM69	No
255	ZNF417	No
256	AIM2	No
256	NTAQ1	Yes
256	PRR20A	No
256	PRR20B	No
256	PRR20C	No
256	PRR20D	No
256	PRR20E	No
256	RNF4	No
256	SMAP1	No
257	AIMP2	No
257	C1orf216	No
257	KRT34	No
257	KRT39	Yes
257	KRT74	No
257	LMO4	No
258	ABI2	No
258	AKAP9	Yes
258	LMO1	No
258	SCNM1	No
258	ZNF641	No
259	AKNA	No
259	DDIT4L	Yes
259	HMG20A	No
259	LMO1	No
259	TCP11L1	No
260	AKR1C1	No
260	PABPC3	Yes
260	PTPN3	No
260	TENT5D	No
261	AKT2	No
261	EIF4E1B	No
261	EIF4EBP1	No
261	PICK1	No
261	REL	Yes
262	ALAS1	No
262	CARD10	No
262	GSE1	No
262	PIBF1	No
262	TRIM27	Yes
262	UTP14C	No
263	ALDH3A1	No
263	FKBP6	No
263	MYD88	No
263	NTAQ1	Yes
263	RNF4	No
264	ALG10	No
264	CFHR5	No
264	ERGIC3	No
264	SERP2	No
264	STOM	No
264	TMEM14B	Yes
265	ALKBH7	No
265	KIAA1217	No
265	MAVS	No
265	TRAF2	Yes
266	ALOX15B	No
266	CTAG1A	No
266	CTAG1B	No
266	SGTA	Yes
266	SGTB	No
266	SYT4	No
267	ALOXE3	No
267	BLZF1	No
267	IKZF3	Yes
267	KANK2	No
267	KIF9	No
267	MID2	No
267	RDM1	No
267	SCNM1	No
267	ZNF76	No
268	ALS2CL	No
268	ARHGAP45	No
268	GOLGA2	Yes
268	PIBF1	No
268	RSPH14	No
269	ALX4	No
269	CSF3	No
269	PARVG	Yes
269	TBX3	No
270	AMBN	No
270	C1QC	No
270	UBQLN2	Yes
270	ZNF534	No
271	AMD1	No
271	CPLX4	No
271	SLC30A8	No
271	THAP4	No
271	TMEM14B	Yes
271	TMEM86A	No
271	TYROBP	No
271	YIPF6	No
272	AMOTL2	No
272	CARD9	Yes
272	EIF4A2	No
272	PIBF1	No
272	ZBTB16	No
272	ZNF620	No
273	AMPD1	No
273	AMPD2	No
273	AMPD3	No
273	NTAQ1	Yes
274	AMTN	No
274	BAG6	No
274	GOLGA6L9	Yes
274	TRAF4	No
274	UBL4B	No
275	ANKRD2	No
275	DHX16	No
275	HOMEZ	Yes
275	MAPK6	No
276	ANKRD23	No
276	BOD1L2	No
276	ENKD1	No
276	FAM90A1	No
276	KIFC3	No
276	TRAF2	Yes
277	ANKRD36B	Yes
277	DVL3	No
277	MAB21L3	No
277	SFMBT1	No
277	ZCCHC10	No
278	ANKRD49	No
278	ARRDC3	Yes
278	SMARCD1	No
278	UBE2E3	No
278	WWP2	No
279	ANKRD53	No
279	CCDC120	No
279	GLYCTK	No
279	KRTAP6-1	No
279	KRTAP6-3	No
279	MAGED1	No
279	NOTO	Yes
280	ANXA6	No
280	HAP1	No
280	HOOK2	No
280	IL16	No
280	LRGUK	No
280	ZNF572	Yes
280	ZNF835	No
281	AP1AR	No
281	BNIP2	No
281	FRK	No
281	KLC1	Yes
282	AP1M1	No
282	KRTAP10-8	No
282	LNX1	No
282	MID2	No
282	TRIM41	No
282	ZBTB24	No
282	ZNF552	No
282	ZNF792	No
282	ZNF837	No
282	ZRANB1	Yes
283	AP4B1	No
283	FGF1	No
283	VBP1	Yes
283	ZNF576	No
284	APCDD1L	No
284	CYBC1	No
284	ERGIC3	No
284	FXYD2	No
284	SGTA	Yes
284	SPN	No
284	YIPF1	No
285	APEX2	No
285	HSF2BP	No
285	RNF135	No
285	TEPSIN	Yes
285	TSHZ3	No
286	APH1A	No
286	LY6E	Yes
286	SLC39A9	No
286	TMEM140	No
286	TRARG1	No
287	AGTRAP	No
287	APOA1	No
287	CD79A	No
287	CDIPT	No
287	CMTM5	No
287	GJB1	No
287	GPX8	No
287	MCEE	No
287	MFF	Yes
287	MGST3	No
287	NKG7	No
287	STX8	No
288	APOBEC1	No
288	HELT	No
288	HNRNPK	No
288	HNRNPLL	No
288	KRTAP6-1	No
288	KRTAP6-2	No
288	NOTO	Yes
288	TLE5	No
288	VPS37C	No
289	APOBEC3B	No
289	ATCAY	No
289	BNIP2	No
289	KLC1	Yes
290	APOBEC3C	No
290	HNRNPK	No
290	MTUS2	Yes
290	PRPF31	No
290	PRR3	No
290	RBMX	No
290	RBMY1F	No
290	RBMY1J	No
290	TLE5	No
290	ZNF48	No
290	ZNF792	No
291	APOL2	No
291	MFF	Yes
291	PLPP4	No
291	SHISAL1	No
291	STX1A	No
291	TMEM128	No
291	TMEM45B	No
291	TMEM60	No
291	UPK1B	No
292	APP	No
292	FAM209A	No
292	MUC1	No
292	MYADM	No
292	PLP1	No
292	SLC30A8	No
292	TMEM106C	No
292	TMEM11	No
292	TMEM14B	Yes
292	YIPF6	No
293	ARHGEF10	No
293	ASCL4	No
293	FHL3	No
293	TCF4	Yes
294	ARHGEF28	No
294	CEACAM6	No
294	CTAG1A	No
294	CTAG1B	No
294	RNF170	No
294	SGTA	Yes
294	SGTB	No
294	VENTX	No
294	WWOX	No
295	ARHGEF6	No
295	FAM107A	No
295	HSF2BP	No
295	NFKBID	No
295	PRMT7	No
295	TP53BP2	No
295	TRAF2	Yes
295	ZNF438	No
296	ARID4B	No
296	DYNLT1	No
296	NHSL2	No
296	NTAQ1	Yes
296	YWHAH	No
297	ARL4A	No
297	CACNB3	No
297	GEM	No
297	MTUS2	Yes
297	POF1B	No
298	ARL8B	No
298	CLDN10	No
298	SLC30A8	No
298	TMEM14B	Yes
298	TMEM9	No
299	ARMC7	No
299	C11orf1	No
299	CNOT2	No
299	DTX2	No
299	HGS	No
299	PRR35	No
299	TRIM54	Yes
300	ARPIN	No
300	DDIT4L	Yes
300	LSM5	No
300	LSM7	No
300	TCL1B	No
301	ARRDC2	No
301	CCDC125	No
301	ZNF250	No
301	ZNF792	No
301	ZNF837	No
301	ZRANB1	Yes
302	ARRDC3	Yes
302	EPN2	No
302	FANCM	No
302	PRKAA2	No
302	WWP2	No
303	ARV1	No
303	EBP	No
303	GPR152	No
303	TMEM14B	Yes
304	ASB12	Yes
304	EPHB6	No
304	INCA1	No
304	KPNA5	No
304	POLR3C	No
304	POU6F2	No
304	TRIB3	No
304	TSEN15	No
305	ASB6	No
305	HOMEZ	Yes
305	MAP2K2	No
305	MOS	No
305	TARS2	No
306	ASCC1	No
306	PIAS2	No
306	PICK1	No
306	SUMO1	No
306	TRAF2	Yes
306	TRAF3	No
306	UBE2I	No
306	ZBTB2	No
306	ZBTB49	No
307	ASCC2	No
307	CCDC102B	No
307	PICK1	No
307	PRPF18	No
307	TCEANC	No
307	TRIM54	Yes
308	ASL	No
308	MCM7	No
308	MCMBP	No
308	TRIM3	Yes
309	ASPG	No
309	CEACAM6	No
309	SHC3	No
309	SOX13	No
309	TRAF2	Yes
309	VEZF1	No
310	AGR2	No
310	ASPH	No
310	DEXI	No
310	RTL4	No
310	SGTB	No
310	SOD3	No
310	UBQLN1	Yes
311	ASXL1	No
311	GOLGA6L9	Yes
311	HDAC7	No
311	RAC2	No
312	ATG10	No
312	ATG5	No
312	CCHCR1	No
312	MAD1L1	Yes
312	TEX33	No
313	ATG5	No
313	INCA1	No
313	PRIM2	No
313	RECK	No
313	TEKT4	Yes
314	ATOH7	No
314	NXF2B	No
314	NXT2	No
314	TCF4	Yes
315	ATP13A1	No
315	FAM209A	No
315	SLC30A8	No
315	TM6SF2	No
315	TMEM14B	Yes
315	TMEM237	No
316	ATP1A4	No
316	CTAG1A	No
316	CTAG1B	No
316	GIP	No
316	SGTA	Yes
316	SGTB	No
317	AQP6	No
317	ATP1B4	No
317	C3orf52	No
317	LHFPL5	No
317	MFF	Yes
317	TMX2	No
317	TSPAN2	No
318	ATP5MC1	No
318	NTAQ1	Yes
318	RAB42	No
318	TRIM69	No
319	ATP5PF	No
319	NDRG4	No
319	PLIN2	No
319	REEP6	Yes
319	SFT2D2	No
320	APOD	No
320	ATP6V0B	No
320	GJA8	No
[truncated: 18,055 more rows]

## Sheet: 8B - HuRI Community statist
Supplementary Table 8B. Statistical enrichment of HuSCI host targets in HuRI communities.
Community	Size	HuSCI host targets	P of HuSCI enrichment (fisher exact, uncorrected)	Membership overlap	HuSCI enrichment	P of Gordon et al. enrichment (fisher exact, uncorrected)	Gordon et al. enrichment	P of Stukalov et al. enrichment (fisher exact, uncorrected)	Stukalov et al. enrichment	P of Li et al. enrichment (fisher exact, uncorrected)	Li et al. enrichment	P of Nabeel et al. enrichment (fisher exact, uncorrected)	Nabeel et al. enrichment
1	5	2	0.00592	e	significant targeted	1	non targeted	0.396	targeted	1	non targeted	1	non targeted
2	8	2	0.0123	e	significant targeted	1	non targeted	0.553	targeted	1	non targeted	1	non targeted
3	7	2	0.00992		significant targeted	0.273	targeted	1	non targeted	1	non targeted	1	non targeted
4	4	2	0.00428		significant targeted	1	non targeted	1	non targeted	1	non targeted	1	non targeted
5	6	2	0.00781	b	significant targeted	1	non targeted	0.454	targeted	1	non targeted	1	non targeted
6	6	3	0.000397	b	significant targeted	1	non targeted	0.454	targeted	1	non targeted	1	non targeted
7	6	2	0.00781	f	significant targeted	1	non targeted	1	non targeted	1	non targeted	1	non targeted
8	7	2	0.0148	f	significant targeted	1	non targeted	1	non targeted	1	non targeted	1	non targeted
9	6	2	1.02e-05	a	significant targeted	1	non targeted	1	non targeted	0.184	targeted	1	non targeted
10	8	2	0.00781	a	significant targeted	0.305	targeted	1	non targeted	0.238	targeted	1	non targeted
11	6	2	0.00592	a	significant targeted	0.0264	significant targeted	1	non targeted	0.184	targeted	1	non targeted
12	9	2	0.000397	a	significant targeted	0.0579	targeted	1	non targeted	1	non targeted	1	non targeted
13	5	2	0.000561	a	significant targeted	1	non targeted	1	non targeted	1	non targeted	1	non targeted
14	9	2	0.00992	a	significant targeted	1	non targeted	1	non targeted	0.00272	significant targeted	1	non targeted
15	7	2	0.0148	a	significant targeted	1	non targeted	1	non targeted	1	non targeted	1	non targeted
16	8	2	0.00017	a	significant targeted	0.305	targeted	1	non targeted	0.238	targeted	0.232	targeted
17	5	2	0.00781	a	significant targeted	1	non targeted	1	non targeted	1	non targeted	1	non targeted
18	8	2	0.0123	b	significant targeted	1	non targeted	0.553	targeted	1	non targeted	1	non targeted
19	6	2	0.00781	b	significant targeted	1	non targeted	1	non targeted	1	non targeted	1	non targeted
20	6	2	0.00781		significant targeted	1	non targeted	1	non targeted	1	non targeted	1	non targeted
21	5	2	0.00592	c	significant targeted	1	non targeted	1	non targeted	1	non targeted	1	non targeted
22	5	2	0.00592	c	significant targeted	1	non targeted	1	non targeted	1	non targeted	1	non targeted
23	5	2	0.00592	c	significant targeted	1	non targeted	1	non targeted	1	non targeted	1	non targeted
24	7	2	0.00992	c	significant targeted	1	non targeted	1	non targeted	1	non targeted	1	non targeted
25	5	2	0.00592	c	significant targeted	1	non targeted	1	non targeted	1	non targeted	1	non targeted
26	8	2	0.0123	d	significant targeted	0.305	targeted	1	non targeted	0.238	targeted	0.232	targeted
27	6	2	0.00781	d	significant targeted	1	non targeted	1	non targeted	1	non targeted	1	non targeted
28	6	2	0.00781	d	significant targeted	0.239	targeted	1	non targeted	0.184	targeted	1	non targeted
29	7	2	0.00992	d	significant targeted	1	non targeted	1	non targeted	1	non targeted	1	non targeted
30	7	2	0.00992	d	significant targeted	1	non targeted	1	non targeted	0.212	targeted	1	non targeted
31	8	2	0.0123	d	significant targeted	0.305	targeted	0.553	targeted	1	non targeted	1	non targeted
32	5	4	0.0176		significant targeted	1	non targeted	1	non targeted	1	non targeted	1	non targeted
33	6	2	0.00592		significant targeted	1	non targeted	1	non targeted	1	non targeted	1	non targeted
34	6	2	0.027		significant targeted	1	non targeted	0.454	targeted	1	non targeted	0.18	targeted
35	4	3	0.000761		significant targeted	1	non targeted	1	non targeted	1	non targeted	1	non targeted
36	7	3	0.00781		significant targeted	0.273	targeted	1	non targeted	1	non targeted	1	non targeted
37	7	2	0.00592		significant targeted	1	non targeted	1	non targeted	1	non targeted	1	non targeted
38	9	2	0.000761		significant targeted	1	non targeted	1	non targeted	1	non targeted	1	non targeted
39	6	3	0.00592		significant targeted	1	non targeted	1	non targeted	1	non targeted	1	non targeted
40	5	2	0.000561		significant targeted	1	non targeted	1	non targeted	0.156	targeted	1	non targeted
41	10	2	0.00592		significant targeted	1	non targeted	0.613	non targeted	1	non targeted	1	non targeted
42	5	2	0.00592		significant targeted	0.203	targeted	1	non targeted	1	non targeted	1	non targeted
43	13	2	0.00592		significant targeted	1	non targeted	0.628	non targeted	1	non targeted	1	non targeted
44	8	3	0.0206		significant targeted	0.305	targeted	0.553	targeted	1	non targeted	1	non targeted
45	6	2	0.000561		significant targeted	1	non targeted	1	non targeted	1	non targeted	1	non targeted
46	5	2	0.00592		significant targeted	0.0181	significant targeted	1	non targeted	1	non targeted	1	non targeted
47	8	3	0.0123		significant targeted	0.305	targeted	1	non targeted	1	non targeted	1	non targeted
48	5	2	0.0148		significant targeted	1	non targeted	0.396	targeted	1	non targeted	1	non targeted
49	7	3	0.00592		significant targeted	1	non targeted	0.506	targeted	1	non targeted	1	non targeted
50	5	2	0.001		significant targeted	0.203	targeted	1	non targeted	1	non targeted	1	non targeted
51	5	2	0.00592		significant targeted	0.203	targeted	0.396	targeted	1	non targeted	1	non targeted
52	5	2	0.000761		significant targeted	1	non targeted	1	non targeted	1	non targeted	1	non targeted
53	11	2	0.001		significant targeted	1	non targeted	1	targeted	1	non targeted	1	non targeted
54	7	3	0.00992		significant targeted	1	non targeted	0.506	targeted	1	non targeted	0.206	targeted
55	5	2	0.00992		significant targeted	1	non targeted	0.396	targeted	1	non targeted	1	non targeted
56	9	2	0.00992		significant targeted	1	non targeted	0.596	targeted	1	non targeted	1	non targeted
57	5	2	0.00592		significant targeted	1	non targeted	1	non targeted	1	non targeted	1	non targeted
58	9	3	0.0148		significant targeted	1	non targeted	1	non targeted	0.263	targeted	1	non targeted
59	5	2	0.00992		significant targeted	1	non targeted	1	non targeted	1	non targeted	1	non targeted
60	8	3	0.00992		significant targeted	1	non targeted	0.553	targeted	1	non targeted	0.232	targeted
61	9	3	0.000561		significant targeted	0.336	targeted	1	non targeted	1	non targeted	1	non targeted
62	7	2	0.00592		significant targeted	1	non targeted	0.506	targeted	1	non targeted	1	non targeted
63	7	2	0.00592		significant targeted	0.273	targeted	1	non targeted	1	non targeted	1	non targeted
64	5	2	0.000761		significant targeted	1	non targeted	1	non targeted	1	non targeted	1	non targeted
65	9	2	0.00781		significant targeted	1	non targeted	0.596	targeted	1	non targeted	1	non targeted
66	7	2	0.0176		significant targeted	1	non targeted	1	non targeted	0.021	significant targeted	1	non targeted
67	7	2	0.00992		significant targeted	1	non targeted	1	non targeted	1	non targeted	1	non targeted
68	7	3	0.00592		significant targeted	0.273	targeted	1	non targeted	1	non targeted	1	non targeted
69	5	2	0.00781		significant targeted	0.0181	significant targeted	1	non targeted	1	non targeted	1	non targeted
70	5	2	0.00992		significant targeted	1	non targeted	1	non targeted	1	non targeted	1	non targeted
71	8	3	0.0176		significant targeted	1	non targeted	1	non targeted	1	non targeted	1	non targeted
72	6	2	0.0148		significant targeted	1	non targeted	1	non targeted	1	non targeted	1	non targeted
73	10	2	0.00992		significant targeted	1	non targeted	0.613	non targeted	1	non targeted	0.281	targeted
74	7	2	0.00781		significant targeted	0.273	targeted	1	non targeted	0.212	targeted	1	non targeted
75	5	2	0.0148		significant targeted	1	non targeted	1	non targeted	0.156	targeted	1	non targeted
76	7	2	0.00992		significant targeted	0.273	targeted	1	non targeted	1	non targeted	1	non targeted
77	10	2	0.00592		significant targeted	1	non targeted	1	targeted	1	non targeted	0.281	targeted
78	9	2	0.000761		significant targeted	0.0579	targeted	1	non targeted	0.263	targeted	1	non targeted
79	7	2	0.00592		significant targeted	1	non targeted	0.506	targeted	1	non targeted	1	non targeted
80	6	2	0.00992		significant targeted	1	non targeted	0.454	targeted	1	non targeted	1	non targeted
81	7	2	0.00781		significant targeted	1	non targeted	1	non targeted	0.212	targeted	1	non targeted
82	5	2	0.001		significant targeted	1	non targeted	1	non targeted	1	non targeted	1	non targeted
83	8	3	0.00992		significant targeted	1	non targeted	1	non targeted	0.238	targeted	1	non targeted
84	5	2	0.00428		significant targeted	1	non targeted	1	non targeted	1	non targeted	1	non targeted
85	7	2	0.00992		significant targeted	1	non targeted	0.506	targeted	1	non targeted	1	non targeted
86	6	2	0.00592		significant targeted	1	non targeted	1	non targeted	1	non targeted	1	non targeted
87	9	3	0.00428		significant targeted	0.336	targeted	1	non targeted	0.0345	significant targeted	1	non targeted
88	7	2	0.000268		significant targeted	1	non targeted	1	non targeted	1	non targeted	1	non targeted
89	4	2	0.000761		significant targeted	1	non targeted	1	non targeted	1	non targeted	1	non targeted
90	7	2	0.00592		significant targeted	0.273	targeted	1	non targeted	1	non targeted	1	non targeted
91	5	2	0.00592		significant targeted	1	non targeted	1	non targeted	1	non targeted	1	non targeted
92	4	2	0.00592		significant targeted	1	non targeted	1	non targeted	1	non targeted	1	non targeted
93	5	3	0.000761		significant targeted	1	non targeted	0.396	targeted	1	non targeted	1	non targeted
94	8	3	0.0148		significant targeted	1	non targeted	0.553	targeted	1	non targeted	1	non targeted
95	5	2	0.00992		significant targeted	1	non targeted	1	non targeted	1	non targeted	1	non targeted
96	5	2	0.00592		significant targeted	1	non targeted	1	non targeted	1	non targeted	1	non targeted
97	5	2	0.00592		significant targeted	0.203	targeted	1	non targeted	1	non targeted	1	non targeted
98	8	3	0.000761		significant targeted	1	non targeted	0.553	targeted	1	non targeted	1	non targeted
99	9	2	0.00242		significant targeted	0.336	targeted	1	non targeted	1	non targeted	1	non targeted
100	7	2	0.00592		significant targeted	1	non targeted	1	non targeted	0.212	targeted	1	non targeted
101	5	2	0.00428		significant targeted	1	non targeted	0.396	targeted	1	non targeted	1	non targeted
102	5	2	0.00992		significant targeted	1	non targeted	0.396	targeted	1	non targeted	1	non targeted
103	8	3	0.0123		significant targeted	0.305	targeted	0.553	targeted	1	non targeted	1	non targeted
104	13	3	0.00592		significant targeted	1	non targeted	0.628	non targeted	1	non targeted	1	non targeted
105	5	2	0.00428		significant targeted	1	non targeted	0.396	targeted	1	non targeted	0.152	targeted
106	4	2	0.00592		significant targeted	1	non targeted	1	non targeted	1	non targeted	0.124	targeted
107	7	2	0.00592		significant targeted	1	non targeted	1	non targeted	1	non targeted	1	non targeted
108	8	2	0.0148		significant targeted	0.305	targeted	1	non targeted	1	non targeted	1	non targeted
109	5	2	0.00592		significant targeted	1	non targeted	1	non targeted	1	non targeted	1	non targeted
110	4	2	0.00592		significant targeted	1	non targeted	1	non targeted	1	non targeted	1	non targeted
111	5	2	0.00592		significant targeted	1	non targeted	1	non targeted	1	non targeted	1	non targeted
112	5	2	0.00781		significant targeted	0.203	targeted	1	non targeted	1	non targeted	1	non targeted
113	9	2	0.0123		significant targeted	1	non targeted	1	non targeted	1	non targeted	1	non targeted
114	5	2	0.0148		significant targeted	1	non targeted	0.396	targeted	1	non targeted	1	non targeted
115	5	2	0.00428		significant targeted	1	non targeted	1	non targeted	1	non targeted	1	non targeted
116	6	2	0.000397		significant targeted	1	non targeted	1	non targeted	1	non targeted	1	non targeted
117	8	2	0.00592		significant targeted	1	non targeted	1	non targeted	0.238	targeted	1	non targeted
118	9	2	0.00592		significant targeted	0.336	targeted	1	non targeted	0.0345	significant targeted	1	non targeted
119	4	2	0.00592		significant targeted	0.0112	significant targeted	0.0484	significant targeted	0.00642	significant targeted	0.00609	significant targeted
120	6	3	0.0123		significant targeted	1	non targeted	0.454	targeted	1	non targeted	1	non targeted
121	5	2	0.00592		significant targeted	1	non targeted	1	non targeted	1	non targeted	1	non targeted
122	5	2	0.00592		significant targeted	1	non targeted	1	non targeted	1	non targeted	1	non targeted
123	5	2	0.000761		significant targeted	0.203	targeted	1	non targeted	1	non targeted	1	non targeted
124	8	2	0.00992		significant targeted	1	non targeted	0.175	targeted	1	non targeted	0.232	targeted
125	5	2	0.00592		significant targeted	1	non targeted	0.396	targeted	1	non targeted	1	non targeted
126	5	2	0.001		significant targeted	1	non targeted	1	non targeted	1	non targeted	1	non targeted
127	8	3	0.00781		significant targeted	1	non targeted	1	non targeted	1	non targeted	1	non targeted
128	5	2	0.00592		significant targeted	1	non targeted	1	non targeted	1	non targeted	1	non targeted
129	9	3	0.0123		significant targeted	1	non targeted	1	non targeted	1	non targeted	0.257	targeted
130	6	2	0.00592		significant targeted	1	non targeted	0.106	targeted	1	non targeted	1	non targeted
131	5	2	0.00592		significant targeted	1	non targeted	0.0755	targeted	1	non targeted	1	non targeted
132	8	2	0.0123		significant targeted	1	non targeted	1	non targeted	1	non targeted	1	non targeted
133	5	2	0.00781		significant targeted	1	non targeted	0.396	targeted	1	non targeted	1	non targeted
134	5	2	0.00592		significant targeted	1	non targeted	0.396	targeted	1	non targeted	1	non targeted
135	8	2	0.000561		significant targeted	1	non targeted	1	non targeted	1	non targeted	1	non targeted
136	6	2	0.00592		significant targeted	1	non targeted	0.454	targeted	1	non targeted	1	non targeted
137	5	2	0.00781		significant targeted	1	non targeted	0.396	targeted	1	non targeted	1	non targeted
138	7	3	0.0148		significant targeted	1	non targeted	1	non targeted	1	non targeted	1	non targeted
139	5	2	0.00781		significant targeted	1	non targeted	1	non targeted	1	non targeted	1	non targeted
140	6	2	0.00992		significant targeted	0.0264	significant targeted	1	non targeted	1	non targeted	1	non targeted
141	9	2	0.00428		significant targeted	1	non targeted	0.596	targeted	0.263	targeted	1	non targeted
142	7	2	0.00781		significant targeted	1	non targeted	1	non targeted	1	non targeted	1	non targeted
143	4	2	0.00992		significant targeted	1	non targeted	1	non targeted	1	non targeted	1	non targeted
144	6	2	0.00781		significant targeted	1	non targeted	1	non targeted	1	non targeted	0.18	targeted
145	7	2	0.00592		significant targeted	1	non targeted	1	non targeted	1	non targeted	1	non targeted
146	6	2	0.0123		significant targeted	1	non targeted	1	non targeted	1	non targeted	1	non targeted
147	5	2	0.00992		significant targeted	1	non targeted	0.0755	targeted	1	non targeted	1	non targeted
148	8	2	0.00592		significant targeted	1	non targeted	1	non targeted	1	non targeted	1	non targeted
149	7	2	0.000761		significant targeted	1	non targeted	1	non targeted	1	non targeted	1	non targeted
150	5	2	0.0148		significant targeted	1	non targeted	1	non targeted	1	non targeted	1	non targeted
151	8	3	0.00428		significant targeted	1	non targeted	0.553	targeted	1	non targeted	1	non targeted
152	9	2	0.00781		significant targeted	1	non targeted	1	non targeted	1	non targeted	1	non targeted
153	4	2	0.00592		significant targeted	1	non targeted	0.332	targeted	1	non targeted	1	non targeted
154	6	2	0.00592		significant targeted	0.239	targeted	1	non targeted	0.184	targeted	1	non targeted
155	5	2	0.00992		significant targeted	1	non targeted	1	non targeted	1	non targeted	1	non targeted
156	5	2	0.00992		significant targeted	1	non targeted	1	non targeted	1	non targeted	1	non targeted
157	7	2	0.00428		significant targeted	0.273	targeted	1	non targeted	0.212	targeted	1	non targeted
158	7	2	0.0123		significant targeted	1	non targeted	1	non targeted	0.212	targeted	1	non targeted
159	4	2	0.00428		significant targeted	1	non targeted	1	non targeted	1	non targeted	1	non targeted
160	8	2	0.00592		significant targeted	1	non targeted	1	non targeted	1	non targeted	1	non targeted
161	4	2	0.00592		significant targeted	1	non targeted	0.332	targeted	1	non targeted	1	non targeted
162	5	2	0.00017		significant targeted	1	non targeted	0.396	targeted	1	non targeted	1	non targeted
163	5	2	0.00781		significant targeted	0.203	targeted	1	non targeted	1	non targeted	1	non targeted
164	4	3	0.00592		significant targeted	1	non targeted	1	non targeted	0.127	targeted	1	non targeted
165	6	2	0.00592		significant targeted	1	non targeted	0.106	targeted	1	non targeted	1	non targeted
166	5	2	0.000761		significant targeted	1	non targeted	1	non targeted	1	non targeted	0.152	targeted
167	5	2	0.000561		significant targeted	1	non targeted	1	non targeted	1	non targeted	1	non targeted
168	8	3	0.00992		significant targeted	0.305	targeted	1	non targeted	1	non targeted	1	non targeted
169	7	3	0.0123		significant targeted	1	non targeted	1	non targeted	1	non targeted	1	non targeted
170	7	2	0.00592		significant targeted	0.273	targeted	1	non targeted	1	non targeted	1	non targeted
171	5	2	0.001		significant targeted	1	non targeted	0.396	targeted	1	non targeted	1	non targeted
172	9	3	0.0123		significant targeted	0.0579	targeted	1	non targeted	1	non targeted	1	non targeted
173	8	2	0.00592		significant targeted	1	non targeted	1	non targeted	1	non targeted	1	non targeted
174	5	2	0.00781		significant targeted	1	non targeted	0.396	targeted	1	non targeted	1	non targeted
175	6	2	0.00428		significant targeted	1	non targeted	1	non targeted	1	non targeted	1	non targeted
176	4	2	0.00428		significant targeted	1	non targeted	0.0484	significant targeted	1	non targeted	1	non targeted
177	4	2	0.00428		significant targeted	1	non targeted	1	non targeted	1	non targeted	1	non targeted
178	4	2	0.00428		significant targeted	1	non targeted	1	non targeted	1	non targeted	1	non targeted
179	4	2	0.00781		significant targeted	0.166	targeted	1	non targeted	1	non targeted	1	non targeted
180	6	2	0.000397		significant targeted	1	non targeted	1	non targeted	1	non targeted	1	non targeted
181	6	3	0.000761		significant targeted	1	non targeted	1	non targeted	1	non targeted	1	non targeted
182	8	3	0.000561		significant targeted	1	non targeted	0.553	targeted	1	non targeted	1	non targeted
183	7	3	0.0148		significant targeted	1	non targeted	1	non targeted	1	non targeted	1	non targeted
184	9	2	0.00781		significant targeted	1	non targeted	0.596	targeted	0.263	targeted	1	non targeted
185	6	2	0.00992		significant targeted	0.0264	significant targeted	1	non targeted	0.184	targeted	1	non targeted
186	7	2	0.00428		significant targeted	1	non targeted	1	non targeted	1	non targeted	1	non targeted
187	4	2	0.00592		significant targeted	1	non targeted	0.332	targeted	1	non targeted	1	non targeted
188	5	2	0.0148		significant targeted	1	non targeted	1	non targeted	1	non targeted	1	non targeted
189	9	2	0.00781		significant targeted	1	non targeted	1	non targeted	1	non targeted	1	non targeted
190	6	2	0.00781		significant targeted	1	non targeted	1	non targeted	1	non targeted	1	non targeted
191	6	2	0.00592		significant targeted	1	non targeted	1	non targeted	0.184	targeted	1	non targeted
192	5	2	0.00428		significant targeted	1	non targeted	1	non targeted	1	non targeted	1	non targeted
193	4	2	0.00781		significant targeted	1	non targeted	1	non targeted	1	non targeted	1	non targeted
194	6	2	0.00781		significant targeted	1	non targeted	1	non targeted	1	non targeted	1	non targeted
195	6	2	0.0123		significant targeted	1	non targeted	0.106	targeted	1	non targeted	1	non targeted
196	8	2	0.00428		significant targeted	0.305	targeted	0.553	targeted	1	non targeted	1	non targeted
197	4	2	0.00592		significant targeted	1	non targeted	1	non targeted	1	non targeted	1	non targeted
198	5	2	0.0123		significant targeted	1	non targeted	1	non targeted	1	non targeted	1	non targeted
199	8	2	0.00592		significant targeted	1	non targeted	0.0342	significant targeted	1	non targeted	1	non targeted
200	5	2	0.00592		significant targeted	1	non targeted	0.396	targeted	1	non targeted	1	non targeted
201	5	2	0.00017		significant targeted	1	non targeted	1	non targeted	1	non targeted	1	non targeted
202	4	3	0.00592		significant targeted	0.166	targeted	0.332	targeted	1	non targeted	1	non targeted
203	4	2	0.00428		significant targeted	1	non targeted	0.332	targeted	1	non targeted	1	non targeted
204	5	2	0.00592		significant targeted	1	non targeted	1	non targeted	0.156	targeted	1	non targeted
205	4	1	0.0838		targeted	1	non targeted	1	non targeted	0.127	targeted	0.124	targeted
206	4	1	0.0838		targeted	0.166	targeted	1	non targeted	1	non targeted	1	non targeted
207	6	1	0.115		targeted	1	non targeted	1	non targeted	0.184	targeted	1	non targeted
208	7	1	0.131		targeted	1	non targeted	1	non targeted	1	non targeted	1	non targeted
209	5	1	0.0997		targeted	1	non targeted	1	non targeted	1	non targeted	1	non targeted
210	11	1	0.189		targeted	1	non targeted	0.00229	significant targeted	1	non targeted	1	non targeted
211	7	1	0.131		targeted	1	non targeted	1	non targeted	1	non targeted	1	non targeted
212	9	1	0.161		targeted	1	non targeted	0.596	targeted	1	non targeted	1	non targeted
213	5	1	0.0997		targeted	1	non targeted	1	non targeted	1	non targeted	1	non targeted
214	8	1	0.146		targeted	1	non targeted	1	non targeted	1	non targeted	1	non targeted
215	7	1	0.131		targeted	1	non targeted	0.14	targeted	1	non targeted	1	non targeted
216	4	1	0.0838		targeted	1	non targeted	1	non targeted	1	non targeted	1	non targeted
217	7	1	0.131		targeted	1	non targeted	1	non targeted	1	non targeted	1	non targeted
218	11	1	0.189		targeted	0.393	targeted	1	targeted	1	non targeted	1	non targeted
219	4	1	0.0838		targeted	1	non targeted	1	non targeted	1	non targeted	1	non targeted
220	4	1	0.0838		targeted	1	non targeted	1	non targeted	1	non targeted	1	non targeted
221	9	1	0.161		targeted	1	non targeted	0.596	targeted	1	non targeted	1	non targeted
222	7	1	0.131		targeted	1	non targeted	1	non targeted	1	non targeted	1	non targeted
223	4	1	0.0838		targeted	1	non targeted	1	non targeted	1	non targeted	1	non targeted
224	5	1	0.0997		targeted	1	non targeted	1	non targeted	1	non targeted	0.152	targeted
225	5	1	0.0997		targeted	1	non targeted	1	non targeted	0.156	targeted	1	non targeted
226	5	1	0.0997		targeted	1	non targeted	1	non targeted	1	non targeted	1	non targeted
227	8	1	0.146		targeted	1	non targeted	1	non targeted	1	non targeted	1	non targeted
228	5	1	0.0997		targeted	1	non targeted	1	non targeted	1	non targeted	1	non targeted
229	5	1	0.0997		targeted	1	non targeted	1	non targeted	1	non targeted	1	non targeted
230	5	1	0.0997		targeted	1	non targeted	1	non targeted	0.156	targeted	1	non targeted
231	5	1	0.0997		targeted	1	non targeted	1	non targeted	1	non targeted	1	non targeted
232	5	1	0.0997		targeted	1	non targeted	1	non targeted	1	non targeted	1	non targeted
233	5	1	0.0997		targeted	1	non targeted	1	non targeted	1	non targeted	1	non targeted
234	10	1	0.175		targeted	1	non targeted	0.613	non targeted	1	non targeted	1	non targeted
235	5	1	0.0997		targeted	1	non targeted	0.396	targeted	1	non targeted	1	non targeted
236	5	1	0.0997		targeted	1	non targeted	1	non targeted	1	non targeted	1	non targeted
237	5	1	0.0997		targeted	1	non targeted	1	non targeted	1	non targeted	1	non targeted
238	4	1	0.0838		targeted	1	non targeted	1	non targeted	1	non targeted	1	non targeted
239	8	1	0.146		targeted	0.305	targeted	0.175	targeted	1	non targeted	0.232	targeted
240	7	1	0.131		targeted	1	non targeted	0.506	targeted	1	non targeted	1	non targeted
241	5	1	0.0997		targeted	1	non targeted	1	non targeted	1	non targeted	1	non targeted
242	4	1	0.0838		targeted	1	non targeted	0.332	targeted	1	non targeted	1	non targeted
243	8	1	0.146		targeted	1	non targeted	1	non targeted	1	non targeted	1	non targeted
244	5	1	0.0997		targeted	1	non targeted	1	non targeted	1	non targeted	1	non targeted
245	6	1	0.115		targeted	1	non targeted	1	non targeted	0.184	targeted	0.18	targeted
246	5	1	0.0997		targeted	1	non targeted	1	non targeted	1	non targeted	1	non targeted
247	7	1	0.131		targeted	1	non targeted	1	non targeted	0.212	targeted	1	non targeted
248	6	1	0.115		targeted	1	non targeted	0.454	targeted	1	non targeted	1	non targeted
249	7	1	0.131		targeted	1	non targeted	0.506	targeted	1	non targeted	1	non targeted
250	8	1	0.146		targeted	1	non targeted	1	non targeted	0.238	targeted	1	non targeted
251	7	1	0.131		targeted	1	non targeted	1	non targeted	1	non targeted	1	non targeted
252	10	1	0.175		targeted	0.365	targeted	1	targeted	1	non targeted	1	non targeted
253	5	1	0.0997		targeted	1	non targeted	0.396	targeted	1	non targeted	1	non targeted
254	9	1	0.161		targeted	0.336	targeted	0.211	targeted	1	non targeted	1	non targeted
255	6	1	0.115		targeted	1	non targeted	1	non targeted	0.184	targeted	1	non targeted
256	9	1	0.161		targeted	1	non targeted	1	non targeted	1	non targeted	1	non targeted
257	6	1	0.115		targeted	1	non targeted	1	non targeted	1	non targeted	1	non targeted
258	5	1	0.0997		targeted	0.203	targeted	1	non targeted	1	non targeted	1	non targeted
259	5	1	0.0997		targeted	1	non targeted	1	non targeted	1	non targeted	1	non targeted
260	4	1	0.0838		targeted	1	non targeted	1	non targeted	1	non targeted	1	non targeted
261	5	1	0.0997		targeted	1	non targeted	1	non targeted	1	non targeted	1	non targeted
262	6	1	0.115		targeted	1	non targeted	1	non targeted	0.184	targeted	1	non targeted
263	5	1	0.0997		targeted	1	non targeted	1	non targeted	1	non targeted	1	non targeted
264	6	1	0.115		targeted	0.239	targeted	1	non targeted	1	non targeted	1	non targeted
265	4	1	0.0838		targeted	1	non targeted	0.332	targeted	0.127	targeted	1	non targeted
266	6	1	0.115		targeted	1	non targeted	1	non targeted	1	non targeted	1	non targeted
267	9	1	0.161		targeted	0.336	targeted	1	non targeted	0.263	targeted	1	non targeted
268	5	1	0.0997		targeted	0.203	targeted	1	non targeted	0.156	targeted	1	non targeted
269	4	1	0.0838		targeted	1	non targeted	1	non targeted	1	non targeted	1	non targeted
270	4	1	0.0838		targeted	1	non targeted	1	non targeted	1	non targeted	1	non targeted
271	8	1	0.146		targeted	1	non targeted	1	non targeted	1	non targeted	1	non targeted
272	6	1	0.115		targeted	1	non targeted	1	non targeted	0.184	targeted	1	non targeted
273	4	1	0.0838		targeted	1	non targeted	1	non targeted	1	non targeted	1	non targeted
274	5	1	0.0997		targeted	1	non targeted	1	non targeted	1	non targeted	0.152	targeted
275	4	1	0.0838		targeted	1	non targeted	1	non targeted	1	non targeted	1	non targeted
276	6	1	0.115		targeted	1	non targeted	1	non targeted	0.184	targeted	1	non targeted
277	5	1	0.0997		targeted	1	non targeted	1	non targeted	1	non targeted	1	non targeted
278	5	1	0.0997		targeted	1	non targeted	0.396	targeted	1	non targeted	1	non targeted
279	7	1	0.131		targeted	1	non targeted	1	non targeted	1	non targeted	1	non targeted
280	7	1	0.131		targeted	1	non targeted	0.14	targeted	1	non targeted	1	non targeted
281	4	1	0.0838		targeted	1	non targeted	1	non targeted	1	non targeted	1	non targeted
282	10	1	0.175		targeted	1	non targeted	0.613	non targeted	0.288	targeted	1	non targeted
283	4	1	0.0838		targeted	1	non targeted	1	non targeted	1	non targeted	1	non targeted
284	7	1	0.131		targeted	1	non targeted	0.506	targeted	1	non targeted	1	non targeted
285	5	1	0.0997		targeted	1	non targeted	1	non targeted	1	non targeted	1	non targeted
286	5	1	0.0997		targeted	1	non targeted	1	non targeted	1	non targeted	1	non targeted
287	12	1	0.204		targeted	1	non targeted	1	targeted	1	non targeted	1	non targeted
288	9	1	0.161		targeted	0.336	targeted	1	non targeted	1	non targeted	1	non targeted
289	4	1	0.0838		targeted	1	non targeted	1	non targeted	1	non targeted	1	non targeted
290	11	1	0.189		targeted	0.393	targeted	0.615	non targeted	1	non targeted	0.305	targeted
291	9	1	0.161		targeted	1	non targeted	0.596	targeted	1	non targeted	1	non targeted
292	10	1	0.175		targeted	1	non targeted	1	targeted	1	non targeted	1	non targeted
293	4	1	0.0838		targeted	1	non targeted	1	non targeted	1	non targeted	1	non targeted
294	9	1	0.161		targeted	1	non targeted	1	non targeted	1	non targeted	1	non targeted
295	8	1	0.146		targeted	1	non targeted	1	non targeted	0.238	targeted	1	non targeted
296	5	1	0.0997		targeted	1	non targeted	1	non targeted	1	non targeted	1	non targeted
297	5	1	0.0997		targeted	1	non targeted	1	non targeted	1	non targeted	1	non targeted
298	5	1	0.0997		targeted	1	non targeted	1	non targeted	1	non targeted	1	non targeted
299	7	1	0.131		targeted	1	non targeted	1	non targeted	1	non targeted	1	non targeted
300	5	1	0.0997		targeted	1	non targeted	1	non targeted	1	non targeted	1	non targeted
301	6	1	0.115		targeted	1	non targeted	0.454	targeted	1	non targeted	1	non targeted
302	5	1	0.0997		targeted	1	non targeted	0.396	targeted	1	non targeted	1	non targeted
303	4	1	0.0838		targeted	1	non targeted	0.332	targeted	1	non targeted	1	non targeted
304	8	1	0.146		targeted	1	non targeted	1	non targeted	1	non targeted	1	non targeted
305	5	1	0.0997		targeted	0.203	targeted	1	non targeted	0.156	targeted	1	non targeted
306	9	1	0.161		targeted	1	non targeted	1	non targeted	0.263	targeted	1	non targeted
307	6	1	0.115		targeted	1	non targeted	1	non targeted	1	non targeted	1	non targeted
308	4	1	0.0838		targeted	0.166	targeted	1	non targeted	1	non targeted	0.124	targeted
309	6	1	0.115		targeted	1	non targeted	1	non targeted	0.184	targeted	1	non targeted
310	7	1	0.131		targeted	1	non targeted	0.506	targeted	1	non targeted	1	non targeted
311	4	1	0.0838		targeted	1	non targeted	1	non targeted	1	non targeted	1	non targeted
312	5	1	0.0997		targeted	1	non targeted	1	non targeted	1	non targeted	1	non targeted
313	5	1	0.0997		targeted	0.203	targeted	1	non targeted	1	non targeted	1	non targeted
314	4	1	0.0838		targeted	1	non targeted	1	non targeted	1	non targeted	1	non targeted
315	6	1	0.115		targeted	1	non targeted	0.106	targeted	1	non targeted	1	non targeted
316	6	1	0.115		targeted	1	non targeted	1	non targeted	1	non targeted	1	non targeted
317	7	1	0.131		targeted	1	non targeted	1	non targeted	1	non targeted	1	non targeted
318	4	1	0.0838		targeted	1	non targeted	1	non targeted	1	non targeted	1	non targeted
319	5	1	0.0997		targeted	0.203	targeted	0.396	targeted	1	non targeted	1	non targeted
320	5	1	0.0997		targeted	1	non targeted	1	non targeted	1	non targeted	1	non targeted
321	5	1	0.0997		targeted	1	non targeted	1	non targeted	1	non targeted	1	non targeted
322	4	1	0.0838		targeted	1	non targeted	1	non targeted	1	non targeted	1	non targeted
323	4	1	0.0838		targeted	1	non targeted	1	non targeted	1	non targeted	1	non targeted
324	4	1	0.0838		targeted	1	non targeted	1	non targeted	1	non targeted	1	non targeted
325	5	1	0.0997		targeted	1	non targeted	0.396	targeted	1	non targeted	1	non targeted
326	10	1	0.175		targeted	0.0703	targeted	0.613	non targeted	1	non targeted	1	non targeted
327	5	1	0.0997		targeted	0.203	targeted	1	non targeted	1	non targeted	1	non targeted
328	4	1	0.0838		targeted	0.166	targeted	0.332	targeted	1	non targeted	0.124	targeted
329	4	1	0.0838		targeted	1	non targeted	1	non targeted	1	non targeted	1	non targeted
330	8	1	0.146		targeted	1	non targeted	1	non targeted	1	non targeted	1	non targeted
331	5	1	0.0997		targeted	1	non targeted	1	non targeted	0.156	targeted	1	non targeted
332	4	1	0.0838		targeted	1	non targeted	1	non targeted	1	non targeted	1	non targeted
333	4	1	0.0838		targeted	1	non targeted	0.332	targeted	0.127	targeted	1	non targeted
334	6	1	0.115		targeted	1	non targeted	1	non targeted	1	non targeted	1	non targeted
335	5	1	0.0997		targeted	1	non targeted	1	non targeted	1	non targeted	1	non targeted
336	5	1	0.0997		targeted	1	non targeted	1	non targeted	1	non targeted	1	non targeted
337	5	1	0.0997		targeted	0.203	targeted	1	non targeted	1	non targeted	1	non targeted
338	4	1	0.0838		targeted	1	non targeted	1	non targeted	1	non targeted	1	non targeted
339	6	1	0.115		targeted	1	non targeted	1	non targeted	1	non targeted	1	non targeted
340	6	1	0.115		targeted	1	non targeted	0.106	targeted	1	non targeted	1	non targeted
341	4	1	0.0838		targeted	1	non targeted	1	non targeted	1	non targeted	1	non targeted
342	4	1	0.0838		targeted	1	non targeted	1	non targeted	1	non targeted	1	non targeted
343	6	1	0.115		targeted	1	non targeted	1	non targeted	1	non targeted	1	non targeted
344	5	1	0.0997		targeted	1	non targeted	1	non targeted	0.156	targeted	1	non targeted
345	5	1	0.0997		targeted	1	non targeted	1	non targeted	1	non targeted	1	non targeted
346	8	1	0.146		targeted	0.305	targeted	1	non targeted	0.238	targeted	1	non targeted
347	5	1	0.0997		targeted	1	non targeted	0.0755	targeted	1	non targeted	1	non targeted
348	5	1	0.0997		targeted	1	non targeted	1	non targeted	1	non targeted	1	non targeted
349	7	1	0.131		targeted	1	non targeted	0.506	targeted	1	non targeted	1	non targeted
350	5	1	0.0997		targeted	1	non targeted	0.396	targeted	1	non targeted	1	non targeted
351	4	1	0.0838		targeted	1	non targeted	1	non targeted	1	non targeted	1	non targeted
352	11	1	0.189		targeted	1	non targeted	0.615	non targeted	1	non targeted	1	non targeted
353	6	1	0.115		targeted	1	non targeted	1	non targeted	1	non targeted	1	non targeted
354	6	1	0.115		targeted	1	non targeted	1	non targeted	1	non targeted	1	non targeted
355	5	1	0.0997		targeted	1	non targeted	1	non targeted	1	non targeted	1	non targeted
356	5	1	0.0997		targeted	1	non targeted	1	non targeted	1	non targeted	1	non targeted
357	12	1	0.204		targeted	0.42	targeted	1	targeted	1	non targeted	1	non targeted
358	8	1	0.146		targeted	1	non targeted	1	non targeted	1	non targeted	1	non targeted
359	7	1	0.131		targeted	1	non targeted	1	non targeted	1	non targeted	1	non targeted
360	6	1	0.115		targeted	1	non targeted	1	non targeted	1	non targeted	1	non targeted
361	8	1	0.146		targeted	1	non targeted	0.553	targeted	1	non targeted	1	non targeted
362	9	1	0.161		targeted	1	non targeted	0.211	targeted	1	non targeted	1	non targeted
363	5	1	0.0997		targeted	1	non targeted	1	non targeted	1	non targeted	1	non targeted
364	6	1	0.115		targeted	1	non targeted	0.454	targeted	1	non targeted	1	non targeted
365	6	1	0.115		targeted	0.239	targeted	1	non targeted	1	non targeted	1	non targeted
366	5	1	0.0997		targeted	1	non targeted	1	non targeted	1	non targeted	1	non targeted
367	4	1	0.0838		targeted	0.166	targeted	1	non targeted	1	non targeted	1	non targeted
368	5	1	0.0997		targeted	1	non targeted	1	non targeted	1	non targeted	1	non targeted
369	5	1	0.0997		targeted	1	non targeted	1	non targeted	1	non targeted	1	non targeted
370	5	1	0.0997		targeted	0.203	targeted	1	non targeted	0.156	targeted	1	non targeted
371	5	1	0.0997		targeted	1	non targeted	1	non targeted	1	non targeted	1	non targeted
372	7	1	0.131		targeted	1	non targeted	1	non targeted	1	non targeted	1	non targeted
373	4	1	0.0838		targeted	1	non targeted	1	non targeted	1	non targeted	1	non targeted
374	7	1	0.131		targeted	1	non targeted	1	non targeted	1	non targeted	1	non targeted
375	5	1	0.0997		targeted	1	non targeted	1	non targeted	1	non targeted	1	non targeted
376	4	1	0.0838		targeted	0.166	targeted	1	non targeted	1	non targeted	1	non targeted
377	6	1	0.115		targeted	1	non targeted	1	non targeted	1	non targeted	1	non targeted
378	6	1	0.115		targeted	1	non targeted	1	non targeted	0.184	targeted	1	non targeted
379	5	1	0.0997		targeted	1	non targeted	1	non targeted	0.0105	significant targeted	1	non targeted
380	4	1	0.0838		targeted	0.0112	significant targeted	1	non targeted	1	non targeted	1	non targeted
381	4	1	0.0838		targeted	1	non targeted	1	non targeted	1	non targeted	1	non targeted
382	7	1	0.131		targeted	0.273	targeted	1	non targeted	1	non targeted	1	non targeted
383	4	1	0.0838		targeted	1	non targeted	1	non targeted	1	non targeted	1	non targeted
384	4	1	0.0838		targeted	1	non targeted	1	non targeted	1	non targeted	1	non targeted
385	6	1	0.115		targeted	1	non targeted	1	non targeted	1	non targeted	1	non targeted
386	6	1	0.115		targeted	1	non targeted	1	non targeted	0.184	targeted	1	non targeted
387	7	1	0.131		targeted	1	non targeted	1	non targeted	1	non targeted	1	non targeted
388	7	1	0.131		targeted	1	non targeted	1	non targeted	1	non targeted	1	non targeted
389	4	1	0.0838		targeted	1	non targeted	0.332	targeted	1	non targeted	1	non targeted
390	7	1	0.131		targeted	1	non targeted	0.506	targeted	1	non targeted	1	non targeted
391	4	1	0.0838		targeted	0.166	targeted	1	non targeted	1	non targeted	1	non targeted
392	7	1	0.131		targeted	1	non targeted	1	non targeted	1	non targeted	0.206	targeted
393	8	1	0.146		targeted	1	non targeted	1	non targeted	0.238	targeted	1	non targeted
394	5	1	0.0997		targeted	1	non targeted	1	non targeted	0.156	targeted	1	non targeted
395	4	1	0.0838		targeted	1	non targeted	1	non targeted	1	non targeted	1	non targeted
396	6	1	0.115		targeted	1	non targeted	1	non targeted	0.184	targeted	1	non targeted
397	5	1	0.0997		targeted	0.203	targeted	1	non targeted	1	non targeted	1	non targeted
398	6	1	0.115		targeted	0.239	targeted	1	non targeted	1	non targeted	1	non targeted
399	9	1	0.161		targeted	1	non targeted	1	non targeted	1	non targeted	1	non targeted
400	7	1	0.131		targeted	1	non targeted	1	non targeted	1	non targeted	1	non targeted
401	5	1	0.0997		targeted	0.203	targeted	1	non targeted	1	non targeted	1	non targeted
402	6	1	0.115		targeted	1	non targeted	1	non targeted	1	non targeted	1	non targeted
403	6	1	0.115		targeted	1	non targeted	0.454	targeted	1	non targeted	1	non targeted
404	6	1	0.115		targeted	0.239	targeted	1	non targeted	1	non targeted	1	non targeted
405	5	1	0.0997		targeted	1	non targeted	0.396	targeted	1	non targeted	1	non targeted
406	5	1	0.0997		targeted	1	non targeted	1	non targeted	1	non targeted	1	non targeted
407	5	1	0.0997		targeted	1	non targeted	1	non targeted	1	non targeted	1	non targeted
408	9	1	0.161		targeted	0.336	targeted	1	non targeted	1	non targeted	1	non targeted
409	7	1	0.131		targeted	1	non targeted	1	non targeted	0.212	targeted	1	non targeted
410	5	1	0.0997		targeted	1	non targeted	1	non targeted	1	non targeted	1	non targeted
411	5	1	0.0997		targeted	1	non targeted	1	non targeted	0.156	targeted	1	non targeted
412	6	1	0.115		targeted	1	non targeted	1	non targeted	1	non targeted	1	non targeted
413	5	1	0.0997		targeted	1	non targeted	1	non targeted	1	non targeted	1	non targeted
414	5	1	0.0997		targeted	0.203	targeted	1	non targeted	0.156	targeted	0.152	targeted
415	6	1	0.115		targeted	1	non targeted	1	non targeted	1	non targeted	1	non targeted
416	8	1	0.146		targeted	0.305	targeted	1	non targeted	1	non targeted	1	non targeted
417	6	1	0.115		targeted	1	non targeted	1	non targeted	1	non targeted	1	non targeted
418	7	1	0.131		targeted	1	non targeted	1	non targeted	1	non targeted	1	non targeted
419	6	1	0.115		targeted	0.0264	significant targeted	0.454	targeted	1	non targeted	1	non targeted
420	6	1	0.115		targeted	0.239	targeted	1	non targeted	1	non targeted	1	non targeted
421	6	1	0.115		targeted	1	non targeted	0.454	targeted	1	non targeted	0.18	targeted
422	4	1	0.0838		targeted	1	non targeted	1	non targeted	1	non targeted	1	non targeted
423	6	1	0.115		targeted	1	non targeted	1	non targeted	1	non targeted	1	non targeted
424	5	1	0.0997		targeted	1	non targeted	1	non targeted	1	non targeted	1	non targeted
425	4	1	0.0838		targeted	1	non targeted	1	non targeted	1	non targeted	1	non targeted
426	6	1	0.115		targeted	1	non targeted	0.454	targeted	1	non targeted	1	non targeted
427	4	1	0.0838		targeted	1	non targeted	1	non targeted	1	non targeted	1	non targeted
428	10	1	0.175		targeted	1	non targeted	0.613	non targeted	1	non targeted	1	non targeted
429	10	1	0.175		targeted	0.365	targeted	1	targeted	1	non targeted	0.281	targeted
430	11	1	0.189		targeted	1	non targeted	0.285	targeted	1	non targeted	1	non targeted
431	5	1	0.0997		targeted	1	non targeted	0.396	targeted	0.156	targeted	1	non targeted
432	5	1	0.0997		targeted	1	non targeted	1	non targeted	1	non targeted	1	non targeted
433	7	1	0.131		targeted	0.0358	significant targeted	1	non targeted	1	non targeted	1	non targeted
434	5	1	0.0997		targeted	1	non targeted	1	non targeted	0.156	targeted	1	non targeted
435	8	1	0.146		targeted	1	non targeted	1	non targeted	1	non targeted	1	non targeted
436	7	1	0.131		targeted	1	non targeted	1	non targeted	1	non targeted	1	non targeted
437	7	1	0.131		targeted	1	non targeted	1	non targeted	1	non targeted	1	non targeted
438	5	1	0.0997		targeted	1	non targeted	1	non targeted	1	non targeted	1	non targeted
439	7	1	0.131		targeted	1	non targeted	1	non targeted	1	non targeted	1	non targeted
440	6	1	0.115		targeted	1	non targeted	1	non targeted	1	non targeted	1	non targeted
441	7	1	0.131		targeted	1	non targeted	1	non targeted	1	non targeted	1	non targeted
442	5	1	0.0997		targeted	1	non targeted	1	non targeted	1	non targeted	1	non targeted
443	4	1	0.0838		targeted	1	non targeted	0.332	targeted	1	non targeted	1	non targeted
444	5	1	0.0997		targeted	1	non targeted	1	non targeted	1	non targeted	1	non targeted
445	5	1	0.0997		targeted	1	non targeted	1	non targeted	1	non targeted	1	non targeted
446	6	1	0.115		targeted	1	non targeted	1	non targeted	0.184	targeted	1	non targeted
447	9	1	0.161		targeted	1	non targeted	1	non targeted	0.263	targeted	1	non targeted
448	9	1	0.161		targeted	1	non targeted	0.211	targeted	1	non targeted	1	non targeted
449	4	1	0.0838		targeted	1	non targeted	1	non targeted	1	non targeted	1	non targeted
450	5	1	0.0997		targeted	1	non targeted	1	non targeted	1	non targeted	0.152	targeted
451	8	1	0.146		targeted	1	non targeted	0.553	targeted	1	non targeted	0.232	targeted
452	4	1	0.0838		targeted	1	non targeted	1	non targeted	1	non targeted	1	non targeted
453	11	1	0.189		targeted	1	non targeted	0.615	non targeted	1	non targeted	1	non targeted
454	5	1	0.0997		targeted	0.203	targeted	1	non targeted	0.156	targeted	1	non targeted
455	10	1	0.175		targeted	1	non targeted	0.613	non targeted	1	non targeted	1	non targeted
456	11	1	0.189		targeted	0.393	targeted	0.285	targeted	1	non targeted	1	non targeted
457	7	1	0.131		targeted	1	non targeted	1	non targeted	1	non targeted	1	non targeted
458	4	1	0.0838		targeted	0.166	targeted	1	non targeted	1	non targeted	1	non targeted
459	6	1	0.115		targeted	0.239	targeted	1	non targeted	1	non targeted	1	non targeted
460	4	1	0.0838		targeted	1	non targeted	0.0484	significant targeted	1	non targeted	1	non targeted
461	5	1	0.0997		targeted	1	non targeted	0.396	targeted	1	non targeted	1	non targeted
462	7	1	0.131		targeted	1	non targeted	0.506	targeted	1	non targeted	1	non targeted
463	10	1	0.175		targeted	1	non targeted	1	targeted	1	non targeted	1	non targeted
464	12	1	0.204		targeted	1	non targeted	0.322	targeted	0.335	targeted	1	non targeted
465	5	1	0.0997		targeted	1	non targeted	0.396	targeted	0.156	targeted	1	non targeted
466	5	1	0.0997		targeted	0.0181	significant targeted	0.396	targeted	1	non targeted	0.152	targeted
467	5	1	0.0997		targeted	1	non targeted	1	non targeted	1	non targeted	1	non targeted
468	4	1	0.0838		targeted	1	non targeted	1	non targeted	1	non targeted	1	non targeted
469	6	1	0.115		targeted	1	non targeted	0.106	targeted	1	non targeted	1	non targeted
470	4	1	0.0838		targeted	1	non targeted	0.332	targeted	1	non targeted	1	non targeted
471	4	1	0.0838		targeted	1	non targeted	0.332	targeted	0.127	targeted	1	non targeted
472	6	1	0.115		targeted	1	non targeted	1	non targeted	1	non targeted	1	non targeted
473	7	1	0.131		targeted	1	non targeted	0.14	targeted	1	non targeted	1	non targeted
474	7	1	0.131		targeted	0.0358	significant targeted	1	non targeted	1	non targeted	1	non targeted
475	4	1	0.0838		targeted	1	non targeted	1	non targeted	1	non targeted	1	non targeted
476	4	1	0.0838		targeted	1	non targeted	1	non targeted	1	non targeted	1	non targeted
477	7	1	0.131		targeted	0.273	targeted	0.14	targeted	1	non targeted	0.206	targeted
478	7	1	0.131		targeted	1	non targeted	1	non targeted	1	non targeted	1	non targeted
479	4	1	0.0838		targeted	1	non targeted	1	non targeted	1	non targeted	1	non targeted
480	6	1	0.115		targeted	1	non targeted	1	non targeted	1	non targeted	1	non targeted
481	5	1	0.0997		targeted	1	non targeted	1	non targeted	1	non targeted	1	non targeted
482	6	1	0.115		targeted	1	non targeted	1	non targeted	1	non targeted	0.18	targeted
483	4	1	0.0838		targeted	1	non targeted	1	non targeted	1	non targeted	1	non targeted
484	7	1	0.131		targeted	1	non targeted	1	non targeted	1	non targeted	1	non targeted
485	5	1	0.0997		targeted	1	non targeted	1	non targeted	1	non targeted	1	non targeted
486	5	1	0.0997		targeted	1	non targeted	1	non targeted	1	non targeted	1	non targeted
487	8	1	0.146		targeted	1	non targeted	0.553	targeted	1	non targeted	0.232	targeted
488	4	1	0.0838		targeted	1	non targeted	1	non targeted	1	non targeted	1	non targeted
489	4	1	0.0838		targeted	1	non targeted	1	non targeted	1	non targeted	1	non targeted
490	10	1	0.175		targeted	1	non targeted	0.613	non targeted	1	non targeted	1	non targeted
491	4	1	0.0838		targeted	1	non targeted	1	non targeted	1	non targeted	1	non targeted
492	6	1	0.115		targeted	1	non targeted	0.454	targeted	1	non targeted	1	non targeted
493	6	1	0.115		targeted	1	non targeted	1	non targeted	1	non targeted	1	non targeted
494	7	1	0.131		targeted	1	non targeted	0.506	targeted	0.212	targeted	1	non targeted
495	5	1	0.0997		targeted	1	non targeted	1	non targeted	1	non targeted	1	non targeted
496	5	1	0.0997		targeted	1	non targeted	1	non targeted	1	non targeted	1	non targeted
497	5	1	0.0997		targeted	1	non targeted	1	non targeted	1	non targeted	1	non targeted
498	5	1	0.0997		targeted	0.203	targeted	1	non targeted	1	non targeted	0.152	targeted
499	8	1	0.146		targeted	0.305	targeted	1	non targeted	0.238	targeted	1	non targeted
500	9	1	0.161		targeted	1	non targeted	0.211	targeted	1	non targeted	0.257	targeted
501	8	1	0.146		targeted	0.305	targeted	0.553	targeted	1	non targeted	1	non targeted
502	5	1	0.0997		targeted	1	non targeted	1	non targeted	1	non targeted	1	non targeted
503	5	1	0.0997		targeted	1	non targeted	1	non targeted	1	non targeted	1	non targeted
504	7	1	0.131		targeted	1	non targeted	1	non targeted	1	non targeted	1	non targeted
505	5	1	0.0997		targeted	1	non targeted	0.0755	targeted	1	non targeted	1	non targeted
506	5	1	0.0997		targeted	1	non targeted	1	non targeted	1	non targeted	1	non targeted
507	4	1	0.0838		targeted	1	non targeted	1	non targeted	1	non targeted	1	non targeted
508	5	1	0.0997		targeted	1	non targeted	1	non targeted	0.156	targeted	1	non targeted
509	6	1	0.115		targeted	0.239	targeted	1	non targeted	0.184	targeted	1	non targeted
510	4	1	0.0838		targeted	1	non targeted	1	non targeted	1	non targeted	1	non targeted
511	5	1	0.0997		targeted	1	non targeted	1	non targeted	0.156	targeted	1	non targeted
512	5	1	0.0997		targeted	1	non targeted	1	non targeted	0.156	targeted	1	non targeted
513	5	1	0.0997		targeted	1	non targeted	1	non targeted	0.156	targeted	1	non targeted
514	5	1	0.0997		targeted	1	non targeted	1	non targeted	1	non targeted	1	non targeted
515	6	1	0.115		targeted	0.239	targeted	1	non targeted	1	non targeted	1	non targeted
516	6	1	0.115		targeted	1	non targeted	1	non targeted	1	non targeted	1	non targeted
517	6	1	0.115		targeted	1	non targeted	0.454	targeted	1	non targeted	1	non targeted
518	10	1	0.175		targeted	1	non targeted	0.248	targeted	1	non targeted	1	non targeted
519	4	1	0.0838		targeted	1	non targeted	1	non targeted	1	non targeted	1	non targeted
520	9	1	0.161		targeted	1	non targeted	1	non targeted	1	non targeted	1	non targeted
521	4	1	0.0838		targeted	1	non targeted	1	non targeted	1	non targeted	1	non targeted
522	5	1	0.0997		targeted	0.203	targeted	1	non targeted	0.156	targeted	1	non targeted
523	6	1	0.115		targeted	1	non targeted	0.454	targeted	1	non targeted	1	non targeted
524	7	1	0.131		targeted	1	non targeted	1	non targeted	1	non targeted	1	non targeted
525	8	1	0.146		targeted	1	non targeted	1	non targeted	1	non targeted	1	non targeted
526	4	1	0.0838		targeted	1	non targeted	0.0484	significant targeted	1	non targeted	1	non targeted
527	8	1	0.146		targeted	1	non targeted	1	non targeted	0.238	targeted	1	non targeted
528	5	1	0.0997		targeted	1	non targeted	1	non targeted	1	non targeted	1	non targeted
529	12	1	0.204		targeted	1	non targeted	0.62	non targeted	0.335	targeted	1	non targeted
530	4	1	0.0838		targeted	1	non targeted	0.332	targeted	1	non targeted	1	non targeted
531	6	1	0.115		targeted	0.239	targeted	1	non targeted	1	non targeted	1	non targeted
532	5	1	0.0997		targeted	0.000827	significant targeted	1	non targeted	1	non targeted	1	non targeted
533	4	1	0.0838		targeted	1	non targeted	1	non targeted	0.127	targeted	1	non targeted
534	4	1	0.0838		targeted	1	non targeted	1	non targeted	1	non targeted	1	non targeted
535	5	1	0.0997		targeted	1	non targeted	1	non targeted	0.156	targeted	1	non targeted
536	6	1	0.115		targeted	1	non targeted	1	non targeted	1	non targeted	0.18	targeted
537	7	1	0.131		targeted	1	non targeted	1	non targeted	1	non targeted	1	non targeted
538	8	1	0.146		targeted	0.305	targeted	0.553	targeted	0.238	targeted	1	non targeted
539	8	1	0.146		targeted	1	non targeted	1	non targeted	1	non targeted	1	non targeted
540	5	1	0.0997		targeted	0.203	targeted	1	non targeted	1	non targeted	1	non targeted
541	5	1	0.0997		targeted	1	non targeted	1	non targeted	1	non targeted	1	non targeted
542	7	1	0.131		targeted	1	non targeted	1	non targeted	0.212	targeted	1	non targeted
543	6	1	0.115		targeted	0.239	targeted	1	non targeted	0.0154	significant targeted	1	non targeted
544	7	1	0.131		targeted	1	non targeted	1	non targeted	1	non targeted	1	non targeted
545	4	1	0.0838		targeted	1	non targeted	1	non targeted	0.127	targeted	1	non targeted
546	4	1	0.0838		targeted	0.166	targeted	1	non targeted	1	non targeted	1	non targeted
547	4	1	0.0838		targeted	1	non targeted	1	non targeted	1	non targeted	1	non targeted
548	5	1	0.0997		targeted	0.203	targeted	1	non targeted	1	non targeted	1	non targeted
549	5	1	0.0997		targeted	1	non targeted	1	non targeted	0.156	targeted	1	non targeted
550	7	1	0.131		targeted	1	non targeted	1	non targeted	0.212	targeted	1	non targeted
551	4	1	0.0838		targeted	1	non targeted	1	non targeted	1	non targeted	0.124	targeted
552	6	1	0.115		targeted	1	non targeted	1	non targeted	1	non targeted	1	non targeted
553	5	1	0.0997		targeted	0.203	targeted	1	non targeted	0.156	targeted	1	non targeted
554	7	1	0.131		targeted	1	non targeted	1	non targeted	0.212	targeted	1	non targeted
555	5	1	0.0997		targeted	1	non targeted	1	non targeted	1	non targeted	1	non targeted
556	4	1	0.0838		targeted	1	non targeted	1	non targeted	1	non targeted	1	non targeted
557	4	1	0.0838		targeted	1	non targeted	1	non targeted	0.127	targeted	1	non targeted
558	4	1	0.0838		targeted	1	non targeted	1	non targeted	1	non targeted	1	non targeted
559	7	1	0.131		targeted	1	non targeted	1	non targeted	1	non targeted	1	non targeted
560	6	1	0.115		targeted	0.239	targeted	0.454	targeted	0.184	targeted	1	non targeted
561	8	1	0.146		targeted	1	non targeted	0.553	targeted	1	non targeted	1	non targeted
562	4	1	0.0838		targeted	1	non targeted	0.332	targeted	1	non targeted	1	non targeted
563	7	1	0.131		targeted	1	non targeted	1	non targeted	1	non targeted	1	non targeted
564	4	1	0.0838		targeted	1	non targeted	1	non targeted	0.127	targeted	1	non targeted
565	5	1	0.0997		targeted	0.203	targeted	1	non targeted	1	non targeted	1	non targeted
566	4	1	0.0838		targeted	0.166	targeted	1	non targeted	1	non targeted	1	non targeted
567	4	1	0.0838		targeted	0.166	targeted	1	non targeted	1	non targeted	1	non targeted
568	5	1	0.0997		targeted	0.203	targeted	1	non targeted	1	non targeted	1	non targeted
569	7	1	0.131		targeted	0.0358	significant targeted	0.506	targeted	1	non targeted	1	non targeted
570	7	1	0.131		targeted	0.273	targeted	1	non targeted	1	non targeted	1	non targeted
571	5	1	0.0997		targeted	1	non targeted	1	non targeted	1	non targeted	1	non targeted
572	4	1	0.0838		targeted	1	non targeted	1	non targeted	1	non targeted	1	non targeted
573	5	1	0.0997		targeted	1	non targeted	1	non targeted	1	non targeted	1	non targeted
574	4	1	0.0838		targeted	1	non targeted	1	non targeted	1	non targeted	1	non targeted
575	7	1	0.131		targeted	1	non targeted	1	non targeted	0.212	targeted	1	non targeted
576	5	1	0.0997		targeted	1	non targeted	1	non targeted	1	non targeted	1	non targeted
577	5	1	0.0997		targeted	1	non targeted	1	non targeted	1	non targeted	1	non targeted
578	5	1	0.0997		targeted	1	non targeted	1	non targeted	0.156	targeted	1	non targeted
579	4	1	0.0838		targeted	1	non targeted	1	non targeted	0.00642	significant targeted	1	non targeted
580	4	1	0.0838		targeted	1	non targeted	1	non targeted	0.127	targeted	1	non targeted
581	5	1	0.0997		targeted	0.203	targeted	1	non targeted	1	non targeted	1	non targeted
582	6	1	0.115		targeted	0.0264	significant targeted	1	non targeted	1	non targeted	1	non targeted
583	5	1	0.0997		targeted	0.203	targeted	1	non targeted	1	non targeted	1	non targeted
584	5	1	0.0997		targeted	1	non targeted	1	non targeted	1	non targeted	1	non targeted
585	7	1	0.131		targeted	1	non targeted	1	non targeted	1	non targeted	1	non targeted
586	4	1	0.0838		targeted	1	non targeted	0.332	targeted	1	non targeted	1	non targeted
587	7	1	0.131		targeted	1	non targeted	1	non targeted	1	non targeted	1	non targeted
588	4	1	0.0838		targeted	1	non targeted	1	non targeted	0.127	targeted	1	non targeted
589	8	1	0.146		targeted	1	non targeted	1	non targeted	1	non targeted	1	non targeted
590	5	1	0.0997		targeted	1	non targeted	1	non targeted	1	non targeted	1	non targeted
591	5	1	0.0997		targeted	1	non targeted	1	non targeted	1	non targeted	1	non targeted
592	7	1	0.131		targeted	0.273	targeted	1	non targeted	0.212	targeted	1	non targeted
593	4	1	0.0838		targeted	1	non targeted	1	non targeted	1	non targeted	1	non targeted
594	7	1	0.131		targeted	1	non targeted	1	non targeted	1	non targeted	0.206	targeted
595	5	1	0.0997		targeted	1	non targeted	0.396	targeted	1	non targeted	1	non targeted
596	6	1	0.115		targeted	1	non targeted	0.0141	significant targeted	1	non targeted	1	non targeted
597	7	1	0.131		targeted	0.273	targeted	1	non targeted	1	non targeted	0.206	targeted
598	5	1	0.0997		targeted	1	non targeted	1	non targeted	1	non targeted	1	non targeted
599	8	1	0.146		targeted	1	non targeted	1	non targeted	1	non targeted	1	non targeted
600	11	1	0.189		targeted	1	non targeted	0.615	non targeted	1	non targeted	1	non targeted
601	5	1	0.0997		targeted	1	non targeted	1	non targeted	1	non targeted	1	non targeted
602	6	1	0.115		targeted	1	non targeted	1	non targeted	1	non targeted	1	non targeted
603	5	1	0.0997		targeted	1	non targeted	1	non targeted	1	non targeted	1	non targeted
604	4	1	0.0838		targeted	1	non targeted	1	non targeted	1	non targeted	1	non targeted
605	5	1	0.0997		targeted	1	non targeted	1	non targeted	1	non targeted	1	non targeted
606	5	1	0.0997		targeted	1	non targeted	1	non targeted	1	non targeted	1	non targeted
607	5	1	0.0997		targeted	1	non targeted	0.396	targeted	1	non targeted	1	non targeted
608	7	1	0.131		targeted	0.273	targeted	1	non targeted	1	non targeted	1	non targeted
609	6	1	0.115		targeted	1	non targeted	0.454	targeted	1	non targeted	1	non targeted
610	7	1	0.131		targeted	1	non targeted	0.506	targeted	0.212	targeted	1	non targeted
611	6	1	0.115		targeted	0.239	targeted	1	non targeted	1	non targeted	1	non targeted
612	9	1	0.161		targeted	1	non targeted	1	non targeted	1	non targeted	1	non targeted
613	5	1	0.0997		targeted	1	non targeted	0.396	targeted	1	non targeted	1	non targeted
614	6	1	0.115		targeted	1	non targeted	1	non targeted	0.184	targeted	1	non targeted
615	8	1	0.146		targeted	0.305	targeted	0.553	targeted	1	non targeted	1	non targeted
616	8	1	0.146		targeted	1	non targeted	0.0342	significant targeted	1	non targeted	1	non targeted
617	5	1	0.0997		targeted	0.203	targeted	1	non targeted	1	non targeted	1	non targeted
618	7	1	0.131		targeted	1	non targeted	1	non targeted	0.212	targeted	1	non targeted
619	4	1	0.0838		targeted	1	non targeted	1	non targeted	1	non targeted	1	non targeted
620	6	1	0.115		targeted	1	non targeted	1	non targeted	1	non targeted	1	non targeted
621	5	1	0.0997		targeted	1	non targeted	1	non targeted	1	non targeted	1	non targeted
622	6	1	0.115		targeted	1	non targeted	1	non targeted	1	non targeted	1	non targeted
623	4	1	0.0838		targeted	1	non targeted	1	non targeted	1	non targeted	1	non targeted
624	4	1	0.0838		targeted	0.166	targeted	1	non targeted	1	non targeted	1	non targeted
625	7	1	0.131		targeted	1	non targeted	1	non targeted	1	non targeted	1	non targeted
626	4	1	0.0838		targeted	1	non targeted	1	non targeted	1	non targeted	1	non targeted
627	5	1	0.0997		targeted	0.203	targeted	1	non targeted	1	non targeted	1	non targeted
628	5	1	0.0997		targeted	1	non targeted	1	non targeted	1	non targeted	1	non targeted
629	4	1	0.0838		targeted	0.166	targeted	1	non targeted	1	non targeted	1	non targeted
630	6	1	0.115		targeted	1	non targeted	1	non targeted	1	non targeted	1	non targeted
631	6	1	0.115		targeted	0.0264	significant targeted	1	non targeted	1	non targeted	1	non targeted
632	5	1	0.0997		targeted	1	non targeted	1	non targeted	1	non targeted	1	non targeted
633	5	1	0.0997		targeted	0.203	targeted	1	non targeted	1	non targeted	1	non targeted
634	4	1	0.0838		targeted	1	non targeted	1	non targeted	1	non targeted	1	non targeted
635	4	1	0.0838		targeted	1	non targeted	1	non targeted	1	non targeted	1	non targeted
636	4	1	0.0838		targeted	0.166	targeted	0.332	targeted	1	non targeted	1	non targeted
637	5	1	0.0997		targeted	1	non targeted	0.396	targeted	1	non targeted	1	non targeted
638	11	1	0.189		targeted	1	non targeted	0.615	non targeted	1	non targeted	1	non targeted
639	5	1	0.0997		targeted	1	non targeted	1	non targeted	1	non targeted	1	non targeted
640	7	1	0.131		targeted	0.0358	significant targeted	1	non targeted	0.212	targeted	1	non targeted
641	4	1	0.0838		targeted	0.0112	significant targeted	1	non targeted	1	non targeted	1	non targeted
642	6	1	0.115		targeted	1	non targeted	0.454	targeted	1	non targeted	1	non targeted
643	5	1	0.0997		targeted	1	non targeted	1	non targeted	1	non targeted	1	non targeted
644	11	1	0.189		targeted	0.393	targeted	0.615	non targeted	0.312	targeted	1	non targeted
645	6	1	0.115		targeted	0.239	targeted	0.106	targeted	1	non targeted	1	non targeted
646	5	1	0.0997		targeted	1	non targeted	0.396	targeted	0.156	targeted	0.152	targeted
647	8	1	0.146		targeted	0.0464	significant targeted	1	non targeted	1	non targeted	1	non targeted
648	5	1	0.0997		targeted	1	non targeted	1	non targeted	1	non targeted	1	non targeted
649	4	1	0.0838		targeted	0.166	targeted	1	non targeted	1	non targeted	1	non targeted
650	4	1	0.0838		targeted	1	non targeted	0.332	targeted	1	non targeted	1	non targeted
651	9	1	0.161		targeted	1	non targeted	1	non targeted	1	non targeted	1	non targeted
652	8	1	0.146		targeted	1	non targeted	0.175	targeted	1	non targeted	1	non targeted
653	5	1	0.0997		targeted	1	non targeted	1	non targeted	1	non targeted	1	non targeted
654	6	1	0.115		targeted	1	non targeted	1	non targeted	1	non targeted	1	non targeted
655	5	1	0.0997		targeted	1	non targeted	1	non targeted	1	non targeted	1	non targeted
656	7	1	0.131		targeted	0.273	targeted	1	non targeted	0.021	significant targeted	1	non targeted
657	4	1	0.0838		targeted	1	non targeted	1	non targeted	1	non targeted	1	non targeted
658	4	1	0.0838		targeted	1	non targeted	1	non targeted	1	non targeted	1	non targeted
659	5	1	0.0997		targeted	1	non targeted	1	non targeted	1	non targeted	1	non targeted
660	5	1	0.0997		targeted	0.203	targeted	0.0755	targeted	0.156	targeted	1	non targeted
661	4	1	0.0838		targeted	1	non targeted	1	non targeted	1	non targeted	1	non targeted
662	7	1	0.131		targeted	0.273	targeted	1	non targeted	1	non targeted	1	non targeted
663	6	1	0.115		targeted	1	non targeted	1	non targeted	1	non targeted	1	non targeted
664	7	1	0.131		targeted	1	non targeted	1	non targeted	1	non targeted	1	non targeted
665	5	1	0.0997		targeted	1	non targeted	0.396	targeted	1	non targeted	1	non targeted
666	5	1	0.0997		targeted	1	non targeted	1	non targeted	1	non targeted	1	non targeted
667	5	1	0.0997		targeted	1	non targeted	1	non targeted	1	non targeted	1	non targeted
668	5	1	0.0997		targeted	1	non targeted	1	non targeted	1	non targeted	1	non targeted
669	4	1	0.0838		targeted	1	non targeted	1	non targeted	1	non targeted	1	non targeted
670	5	1	0.0997		targeted	1	non targeted	0.396	targeted	1	non targeted	1	non targeted
671	4	1	0.0838		targeted	0.166	targeted	1	non targeted	1	non targeted	1	non targeted
672	5	1	0.0997		targeted	1	non targeted	1	non targeted	1	non targeted	1	non targeted
673	5	1	0.0997		targeted	1	non targeted	1	non targeted	1	non targeted	1	non targeted
674	10	1	0.175		targeted	1	non targeted	0.613	non targeted	1	non targeted	1	non targeted
675	8	1	0.146		targeted	1	non targeted	1	non targeted	1	non targeted	1	non targeted
676	9	1	0.161		targeted	1	non targeted	0.596	targeted	1	non targeted	1	non targeted
677	4	1	0.0838		targeted	0.166	targeted	0.332	targeted	1	non targeted	0.124	targeted
678	5	1	0.0997		targeted	1	non targeted	1	non targeted	1	non targeted	1	non targeted
679	6	1	0.115		targeted	1	non targeted	0.454	targeted	1	non targeted	1	non targeted
680	4	1	0.0838		targeted	1	non targeted	0.332	targeted	0.127	targeted	1	non targeted
681	4	1	0.0838		targeted	1	non targeted	1	non targeted	1	non targeted	1	non targeted
682	5	1	0.0997		targeted	1	non targeted	1	non targeted	1	non targeted	1	non targeted
683	6	1	0.115		targeted	1	non targeted	1	non targeted	1	non targeted	1	non targeted
684	6	1	0.115		targeted	1	non targeted	1	non targeted	1	non targeted	1	non targeted
685	4	1	0.0838		targeted	1	non targeted	1	non targeted	1	non targeted	1	non targeted
686	5	1	0.0997		targeted	1	non targeted	1	non targeted	1	non targeted	1	non targeted
687	8	1	0.146		targeted	1	non targeted	1	non targeted	0.238	targeted	1	non targeted
688	5	1	0.0997		targeted	1	non targeted	1	non targeted	1	non targeted	1	non targeted
689	5	1	0.0997		targeted	1	non targeted	1	non targeted	1	non targeted	1	non targeted
690	8	1	0.146		targeted	0.0464	significant targeted	0.553	targeted	1	non targeted	1	non targeted
691	4	1	0.0838		targeted	1	non targeted	1	non targeted	1	non targeted	1	non targeted
692	5	1	0.0997		targeted	1	non targeted	1	non targeted	1	non targeted	1	non targeted
693	4	1	0.0838		targeted	1	non targeted	0.332	targeted	1	non targeted	1	non targeted
694	4	1	0.0838		targeted	1	non targeted	1	non targeted	1	non targeted	0.124	targeted
695	4	1	0.0838		targeted	1	non targeted	1	non targeted	1	non targeted	1	non targeted
696	6	1	0.115		targeted	1	non targeted	1	non targeted	1	non targeted	1	non targeted
697	5	1	0.0997		targeted	1	non targeted	1	non targeted	1	non targeted	1	non targeted
698	5	1	0.0997		targeted	1	non targeted	0.396	targeted	1	non targeted	1	non targeted
699	4	1	0.0838		targeted	1	non targeted	0.332	targeted	1	non targeted	1	non targeted
700	7	1	0.131		targeted	1	non targeted	0.14	targeted	1	non targeted	1	non targeted
701	6	1	0.115		targeted	1	non targeted	1	non targeted	1	non targeted	1	non targeted
702	4	1	0.0838		targeted	1	non targeted	1	non targeted	1	non targeted	1	non targeted
703	5	1	0.0997		targeted	1	non targeted	1	non targeted	1	non targeted	1	non targeted
704	5	1	0.0997		targeted	0.203	targeted	1	non targeted	0.156	targeted	1	non targeted
705	4	1	0.0838		targeted	1	non targeted	1	non targeted	1	non targeted	1	non targeted
706	8	1	0.146		targeted	0.305	targeted	1	non targeted	0.238	targeted	1	non targeted
707	5	1	0.0997		targeted	1	non targeted	1	non targeted	1	non targeted	1	non targeted
708	4	1	0.0838		targeted	1	non targeted	1	non targeted	1	non targeted	1	non targeted
709	5	1	0.0997		targeted	1	non targeted	1	non targeted	1	non targeted	1	non targeted
710	10	1	0.175		targeted	1	non targeted	0.613	non targeted	1	non targeted	1	non targeted
711	5	1	0.0997		targeted	0.203	targeted	1	non targeted	0.156	targeted	0.152	targeted
712	4	1	0.0838		targeted	1	non targeted	1	non targeted	1	non targeted	1	non targeted
713	6	1	0.115		targeted	0.239	targeted	1	non targeted	1	non targeted	1	non targeted
714	8	1	0.146		targeted	1	non targeted	0.553	targeted	1	non targeted	1	non targeted
715	4	1	0.0838		targeted	1	non targeted	1	non targeted	1	non targeted	1	non targeted
716	6	1	0.115		targeted	1	non targeted	1	non targeted	1	non targeted	0.18	targeted
717	4	1	0.0838		targeted	1	non targeted	1	non targeted	1	non targeted	1	non targeted
718	6	1	0.115		targeted	1	non targeted	1	non targeted	1	non targeted	1	non targeted
719	5	1	0.0997		targeted	0.203	targeted	1	non targeted	1	non targeted	1	non targeted
720	5	1	0.0997		targeted	1	non targeted	0.396	targeted	1	non targeted	1	non targeted
721	5	1	0.0997		targeted	0.0181	significant targeted	1	non targeted	1	non targeted	1	non targeted
722	5	1	0.0997		targeted	1	non targeted	1	non targeted	1	non targeted	1	non targeted
723	4	1	0.0838		targeted	1	non targeted	1	non targeted	1	non targeted	1	non targeted
724	7	1	0.131		targeted	1	non targeted	1	non targeted	1	non targeted	1	non targeted
725	6	1	0.115		targeted	1	non targeted	0.454	targeted	1	non targeted	1	non targeted
726	5	1	0.0997		targeted	1	non targeted	1	non targeted	1	non targeted	1	non targeted
727	9	1	0.161		targeted	1	non targeted	1	non targeted	1	non targeted	1	non targeted
728	5	1	0.0997		targeted	0.203	targeted	1	non targeted	1	non targeted	1	non targeted
729	4	1	0.0838		targeted	0.0112	significant targeted	1	non targeted	1	non targeted	1	non targeted
730	6	1	0.115		targeted	1	non targeted	1	non targeted	1	non targeted	1	non targeted
731	4	1	0.0838		targeted	1	non targeted	1	non targeted	1	non targeted	1	non targeted
732	6	1	0.115		targeted	1	non targeted	1	non targeted	1	non targeted	1	non targeted
733	5	1	0.0997		targeted	1	non targeted	1	non targeted	1	non targeted	1	non targeted
734	8	1	0.146		targeted	1	non targeted	1	non targeted	0.238	targeted	1	non targeted
735	4	1	0.0838		targeted	1	non targeted	1	non targeted	0.127	targeted	1	non targeted
736	5	1	0.0997		targeted	1	non targeted	1	non targeted	1	non targeted	1	non targeted
737	4	1	0.0838		targeted	1	non targeted	1	non targeted	1	non targeted	1	non targeted
738	7	1	0.131		targeted	1	non targeted	0.506	targeted	1	non targeted	1	non targeted
739	9	1	0.161		targeted	0.336	targeted	1	non targeted	1	non targeted	1	non targeted
740	8	1	0.146		targeted	1	non targeted	1	non targeted	1	non targeted	1	non targeted
741	6	1	0.115		targeted	1	non targeted	1	non targeted	1	non targeted	1	non targeted
742	6	1	0.115		targeted	0.239	targeted	1	non targeted	1	non targeted	1	non targeted
743	11	1	0.189		targeted	1	non targeted	0.615	non targeted	1	non targeted	1	non targeted
744	7	1	0.131		targeted	1	non targeted	1	non targeted	1	non targeted	1	non targeted
745	9	1	0.161		targeted	1	non targeted	1	non targeted	1	non targeted	1	non targeted
746	5	1	0.0997		targeted	1	non targeted	1	non targeted	1	non targeted	1	non targeted
747	7	1	0.131		targeted	1	non targeted	1	non targeted	1	non targeted	1	non targeted
748	4	1	0.0838		targeted	1	non targeted	1	non targeted	1	non targeted	1	non targeted
749	4	1	0.0838		targeted	1	non targeted	1	non targeted	1	non targeted	1	non targeted
750	15	1	0.244		targeted	1	non targeted	0.388	non targeted	1	non targeted	1	non targeted
751	14	1	0.231		targeted	1	non targeted	0.388	non targeted	1	non targeted	1	non targeted
752	4	1	0.0838		targeted	1	non targeted	1	non targeted	1	non targeted	1	non targeted
753	10	1	0.175		targeted	0.365	targeted	0.613	non targeted	1	non targeted	1	non targeted
754	5	1	0.0997		targeted	1	non targeted	1	non targeted	1	non targeted	1	non targeted
755	9	1	0.161		targeted	1	non targeted	1	non targeted	1	non targeted	1	non targeted
756	4	1	0.0838		targeted	0.0112	significant targeted	1	non targeted	0.127	targeted	1	non targeted
757	10	1	0.175		targeted	0.365	targeted	1	targeted	1	non targeted	1	non targeted
758	7	1	0.131		targeted	1	non targeted	0.506	targeted	0.212	targeted	0.02	significant targeted
759	5	1	0.0997		targeted	1	non targeted	1	non targeted	1	non targeted	1	non targeted
760	6	1	0.115		targeted	1	non targeted	1	non targeted	1	non targeted	1	non targeted
761	5	1	0.0997		targeted	1	non targeted	1	non targeted	0.156	targeted	1	non targeted
762	4	1	0.0838		targeted	1	non targeted	1	non targeted	1	non targeted	1	non targeted
763	5	1	0.0997		targeted	1	non targeted	1	non targeted	1	non targeted	1	non targeted
764	5	1	0.0997		targeted	1	non targeted	1	non targeted	1	non targeted	1	non targeted
765	5	1	0.0997		targeted	1	non targeted	1	non targeted	1	non targeted	1	non targeted
766	4	1	0.0838		targeted	1	non targeted	1	non targeted	1	non targeted	1	non targeted
767	6	1	0.115		targeted	0.239	targeted	1	non targeted	1	non targeted	1	non targeted
768	6	1	0.115		targeted	1	non targeted	1	non targeted	1	non targeted	1	non targeted
769	4	1	0.0838		targeted	1	non targeted	1	non targeted	1	non targeted	1	non targeted
770	6	1	0.115		targeted	1	non targeted	1	non targeted	1	non targeted	1	non targeted
771	5	1	0.0997		targeted	1	non targeted	1	non targeted	1	non targeted	1	non targeted
772	6	1	0.115		targeted	1	non targeted	1	non targeted	1	non targeted	1	non targeted
773	4	1	0.0838		targeted	0.166	targeted	1	non targeted	1	non targeted	1	non targeted
774	6	1	0.115		targeted	1	non targeted	1	non targeted	1	non targeted	1	non targeted
775	7	1	0.131		targeted	1	non targeted	1	non targeted	1	non targeted	1	non targeted
776	5	1	0.0997		targeted	1	non targeted	0.0755	targeted	1	non targeted	1	non targeted
777	7	1	0.131		targeted	1	non targeted	1	non targeted	1	non targeted	1	non targeted
778	7	1	0.131		targeted	1	non targeted	1	non targeted	0.212	targeted	1	non targeted
779	4	1	0.0838		targeted	1	non targeted	1	non targeted	1	non targeted	1	non targeted
780	5	1	0.0997		targeted	1	non targeted	1	non targeted	1	non targeted	0.152	targeted
781	4	1	0.0838		targeted	0.0112	significant targeted	1	non targeted	1	non targeted	0.124	targeted
782	5	1	0.0997		targeted	1	non targeted	0.396	targeted	1	non targeted	1	non targeted
783	5	1	0.0997		targeted	0.203	targeted	1	non targeted	1	non targeted	1	non targeted
784	7	1	0.131		targeted	1	non targeted	1	non targeted	1	non targeted	1	non targeted
785	9	1	0.161		targeted	1	non targeted	1	non targeted	1	non targeted	1	non targeted
786	10	1	0.175		targeted	0.365	targeted	0.248	targeted	1	non targeted	1	non targeted
787	7	1	0.131		targeted	0.273	targeted	1	non targeted	1	non targeted	1	non targeted
788	7	1	0.131		targeted	1	non targeted	1	non targeted	1	non targeted	1	non targeted
789	5	1	0.0997		targeted	0.203	targeted	1	non targeted	1	non targeted	1	non targeted
790	5	1	0.0997		targeted	1	non targeted	1	non targeted	1	non targeted	1	non targeted
791	5	1	0.0997		targeted	1	non targeted	1	non targeted	1	non targeted	1	non targeted
792	5	1	0.0997		targeted	1	non targeted	1	non targeted	1	non targeted	1	non targeted
793	6	1	0.115		targeted	1	non targeted	1	non targeted	1	non targeted	1	non targeted
794	7	1	0.131		targeted	1	non targeted	1	non targeted	0.212	targeted	0.206	targeted
795	10	1	0.175		targeted	0.365	targeted	0.0633	targeted	1	non targeted	1	non targeted
796	8	1	0.146		targeted	0.305	targeted	1	non targeted	1	non targeted	1	non targeted
797	6	1	0.115		targeted	0.239	targeted	1	non targeted	1	non targeted	1	non targeted
798	7	1	0.131		targeted	0.273	targeted	1	non targeted	1	non targeted	1	non targeted
799	5	1	0.0997		targeted	1	non targeted	1	non targeted	0.156	targeted	1	non targeted
800	5	1	0.0997		targeted	0.203	targeted	1	non targeted	1	non targeted	1	non targeted
801	6	1	0.115		targeted	0.239	targeted	1	non targeted	1	non targeted	1	non targeted
802	7	1	0.131		targeted	1	non targeted	1	non targeted	0.212	targeted	1	non targeted
803	9	1	0.161		targeted	0.336	targeted	1	non targeted	1	non targeted	1	non targeted
804	4	1	0.0838		targeted	1	non targeted	0.332	targeted	1	non targeted	1	non targeted
805	4	1	0.0838		targeted	1	non targeted	1	non targeted	1	non targeted	1	non targeted
806	11	1	0.189		targeted	1	non targeted	0.615	non targeted	1	non targeted	1	non targeted
807	5	1	0.0997		targeted	1	non targeted	1	non targeted	1	non targeted	1	non targeted
808	8	1	0.146		targeted	1	non targeted	0.0342	significant targeted	1	non targeted	1	non targeted
809	9	1	0.161		targeted	1	non targeted	1	non targeted	0.0345	significant targeted	1	non targeted
810	5	1	0.0997		targeted	0.203	targeted	1	non targeted	1	non targeted	1	non targeted
811	4	1	0.0838		targeted	1	non targeted	1	non targeted	0.00642	significant targeted	1	non targeted
812	5	1	0.0997		targeted	1	non targeted	1	non targeted	0.156	targeted	1	non targeted
813	5	1	0.0997		targeted	1	non targeted	1	non targeted	1	non targeted	1	non targeted
814	5	1	0.0997		targeted	1	non targeted	1	non targeted	1	non targeted	1	non targeted
815	7	1	0.131		targeted	1	non targeted	1	non targeted	1	non targeted	1	non targeted
816	8	1	0.146		targeted	1	non targeted	1	non targeted	1	non targeted	1	non targeted
817	5	1	0.0997		targeted	1	non targeted	1	non targeted	1	non targeted	1	non targeted
818	5	1	0.0997		targeted	1	non targeted	1	non targeted	1	non targeted	1	non targeted
819	4	1	0.0838		targeted	1	non targeted	1	non targeted	1	non targeted	1	non targeted
820	6	1	0.115		targeted	1	non targeted	1	non targeted	1	non targeted	1	non targeted
821	5	1	0.0997		targeted	0.203	targeted	1	non targeted	1	non targeted	1	non targeted
822	4	1	0.0838		targeted	0.166	targeted	1	non targeted	1	non targeted	1	non targeted
823	4	1	0.0838		targeted	1	non targeted	1	non targeted	0.00642	significant targeted	1	non targeted
824	5	1	0.0997		targeted	1	non targeted	1	non targeted	1	non targeted	1	non targeted
825	4	1	0.0838		targeted	1	non targeted	1	non targeted	1	non targeted	1	non targeted
826	4	1	0.0838		targeted	0.166	targeted	0.332	targeted	1	non targeted	1	non targeted
827	4	1	0.0838		targeted	1	non targeted	1	non targeted	1	non targeted	1	non targeted
828	5	1	0.0997		targeted	1	non targeted	0.396	targeted	1	non targeted	1	non targeted
829	5	1	0.0997		targeted	1	non targeted	1	non targeted	1	non targeted	1	non targeted
830	4	1	0.0838		targeted	1	non targeted	1	non targeted	1	non targeted	1	non targeted
831	4	1	0.0838		targeted	1	non targeted	1	non targeted	1	non targeted	1	non targeted
832	5	1	0.0997		targeted	1	non targeted	1	non targeted	1	non targeted	1	non targeted
833	5	1	0.0997		targeted	1	non targeted	0.396	targeted	1	non targeted	1	non targeted
834	7	1	0.131		targeted	1	non targeted	1	non targeted	1	non targeted	1	non targeted
835	4	1	0.0838		targeted	1	non targeted	0.0484	significant targeted	1	non targeted	1	non targeted
836	10	1	0.175		targeted	0.365	targeted	1	targeted	1	non targeted	1	non targeted
837	6	1	0.115		targeted	1	non targeted	1	non targeted	1	non targeted	1	non targeted
838	6	1	0.115		targeted	1	non targeted	1	non targeted	1	non targeted	1	non targeted
839	5	1	0.0997		targeted	0.0181	significant targeted	1	non targeted	1	non targeted	1	non targeted
840	8	1	0.146		targeted	1	non targeted	0.553	targeted	0.238	targeted	1	non targeted
841	4	1	0.0838		targeted	1	non targeted	1	non targeted	1	non targeted	1	non targeted
842	5	1	0.0997		targeted	1	non targeted	1	non targeted	1	non targeted	1	non targeted
843	5	1	0.0997		targeted	1	non targeted	1	non targeted	0.156	targeted	1	non targeted
844	4	1	0.0838		targeted	1	non targeted	1	non targeted	1	non targeted	1	non targeted
845	7	1	0.131		targeted	1	non targeted	1	non targeted	1	non targeted	1	non targeted
846	6	1	0.115		targeted	1	non targeted	1	non targeted	1	non targeted	1	non targeted
847	4	1	0.0838		targeted	1	non targeted	1	non targeted	1	non targeted	1	non targeted
848	5	1	0.0997		targeted	1	non targeted	1	non targeted	1	non targeted	1	non targeted
849	5	1	0.0997		targeted	1	non targeted	1	non targeted	1	non targeted	1	non targeted
850	5	1	0.0997		targeted	1	non targeted	1	non targeted	1	non targeted	1	non targeted
851	5	1	0.0997		targeted	1	non targeted	1	non targeted	1	non targeted	1	non targeted
852	7	1	0.131		targeted	1	non targeted	0.506	targeted	0.212	targeted	1	non targeted
853	8	1	0.146		targeted	0.305	targeted	1	non targeted	0.238	targeted	1	non targeted
854	4	1	0.0838		targeted	1	non targeted	1	non targeted	1	non targeted	1	non targeted
855	7	1	0.131		targeted	1	non targeted	1	non targeted	1	non targeted	1	non targeted
856	4	1	0.0838		targeted	1	non targeted	1	non targeted	1	non targeted	1	non targeted
857	7	1	0.131		targeted	0.273	targeted	1	non targeted	1	non targeted	1	non targeted
858	4	1	0.0838		targeted	1	non targeted	1	non targeted	1	non targeted	1	non targeted
859	5	1	0.0997		targeted	1	non targeted	1	non targeted	0.156	targeted	1	non targeted
860	4	1	0.0838		targeted	1	non targeted	1	non targeted	1	non targeted	1	non targeted
861	5	1	0.0997		targeted	1	non targeted	1	non targeted	1	non targeted	0.152	targeted
862	7	1	0.131		targeted	0.273	targeted	1	non targeted	1	non targeted	1	non targeted
863	5	1	0.0997		targeted	1	non targeted	1	non targeted	1	non targeted	1	non targeted
864	4	1	0.0838		targeted	1	non targeted	0.332	targeted	1	non targeted	1	non targeted
865	4	1	0.0838		targeted	0.166	targeted	1	non targeted	1	non targeted	1	non targeted
866	5	1	0.0997		targeted	1	non targeted	1	non targeted	1	non targeted	1	non targeted
867	5	1	0.0997		targeted	0.203	targeted	0.396	targeted	1	non targeted	1	non targeted
868	5	1	0.0997		targeted	1	non targeted	1	non targeted	1	non targeted	1	non targeted
869	5	1	0.0997		targeted	1	non targeted	1	non targeted	0.156	targeted	1	non targeted
870	8	1	0.146		targeted	1	non targeted	0.175	targeted	1	non targeted	1	non targeted
871	7	1	0.131		targeted	1	non targeted	1	non targeted	1	non targeted	1	non targeted
872	5	1	0.0997		targeted	1	non targeted	0.396	targeted	1	non targeted	1	non targeted
873	8	1	0.146		targeted	1	non targeted	1	non targeted	1	non targeted	1	non targeted
874	5	1	0.0997		targeted	1	non targeted	1	non targeted	1	non targeted	1	non targeted
875	8	1	0.146		targeted	1	non targeted	1	non targeted	1	non targeted	1	non targeted
876	5	1	0.0997		targeted	1	non targeted	1	non targeted	1	non targeted	1	non targeted
877	8	1	0.146		targeted	1	non targeted	0.553	targeted	0.238	targeted	1	non targeted
878	7	1	0.131		targeted	1	non targeted	0.506	targeted	0.212	targeted	0.206	targeted
879	4	1	0.0838		targeted	1	non targeted	1	non targeted	1	non targeted	1	non targeted
880	4	1	0.0838		targeted	1	non targeted	1	non targeted	1	non targeted	1	non targeted
881	4	1	0.0838		targeted	0.166	targeted	1	non targeted	1	non targeted	1	non targeted
882	6	1	0.115		targeted	1	non targeted	1	non targeted	1	non targeted	1	non targeted
883	10	1	0.175		targeted	1	non targeted	0.613	non targeted	1	non targeted	1	non targeted
884	10	1	0.175		targeted	1	non targeted	0.613	non targeted	1	non targeted	1	non targeted
885	6	1	0.115		targeted	1	non targeted	1	non targeted	1	non targeted	1	non targeted
886	6	1	0.115		targeted	1	non targeted	1	non targeted	1	non targeted	1	non targeted
887	5	1	0.0997		targeted	1	non targeted	0.396	targeted	1	non targeted	1	non targeted
888	5	1	0.0997		targeted	0.203	targeted	1	non targeted	1	non targeted	1	non targeted
889	6	1	0.115		targeted	0.239	targeted	1	non targeted	1	non targeted	1	non targeted
890	6	1	0.115		targeted	0.239	targeted	1	non targeted	0.184	targeted	1	non targeted
891	5	1	0.0997		targeted	0.0181	significant targeted	1	non targeted	1	non targeted	1	non targeted
892	5	1	0.0997		targeted	0.203	targeted	1	non targeted	1	non targeted	1	non targeted
893	6	1	0.115		targeted	1	non targeted	1	non targeted	1	non targeted	1	non targeted
894	6	1	0.115		targeted	0.239	targeted	1	non targeted	1	non targeted	1	non targeted
895	4	1	0.0838		targeted	1	non targeted	1	non targeted	1	non targeted	1	non targeted
896	4	1	0.0838		targeted	1	non targeted	1	non targeted	1	non targeted	1	non targeted
897	7	1	0.131		targeted	1	non targeted	1	non targeted	1	non targeted	1	non targeted
898	12	1	0.204		targeted	1	non targeted	0.62	non targeted	1	non targeted	1	non targeted
899	5	1	0.0997		targeted	0.203	targeted	1	non targeted	1	non targeted	1	non targeted
900	5	1	0.0997		targeted	1	non targeted	1	non targeted	0.156	targeted	1	non targeted
901	6	1	0.115		targeted	1	non targeted	1	non targeted	0.184	targeted	0.18	targeted
902	9	1	0.161		targeted	1	non targeted	1	non targeted	0.263	targeted	1	non targeted
903	6	1	0.115		targeted	1	non targeted	1	non targeted	1	non targeted	1	non targeted
904	4	1	0.0838		targeted	1	non targeted	1	non targeted	1	non targeted	1	non targeted
905	4	1	0.0838		targeted	1	non targeted	0.332	targeted	1	non targeted	1	non targeted
906	6	1	0.115		targeted	1	non targeted	1	non targeted	1	non targeted	1	non targeted
907	4	1	0.0838		targeted	1	non targeted	0.332	targeted	0.127	targeted	0.124	targeted
908	4	1	0.0838		targeted	1	non targeted	1	non targeted	0.127	targeted	1	non targeted
909	10	1	0.175		targeted	1	non targeted	0.613	non targeted	0.288	targeted	1	non targeted
910	9	1	0.161		targeted	1	non targeted	1	non targeted	1	non targeted	1	non targeted
911	4	1	0.0838		targeted	0.166	targeted	1	non targeted	0.127	targeted	1	non targeted
912	4	1	0.0838		targeted	0.166	targeted	1	non targeted	1	non targeted	1	non targeted
913	4	1	0.0838		targeted	1	non targeted	0.332	targeted	1	non targeted	1	non targeted
914	7	1	0.131		targeted	0.273	targeted	0.023	significant targeted	1	non targeted	1	non targeted
915	7	1	0.131		targeted	1	non targeted	1	non targeted	0.212	targeted	1	non targeted
916	5	1	0.0997		targeted	1	non targeted	1	non targeted	1	non targeted	0.152	targeted
917	5	1	0.0997		targeted	1	non targeted	1	non targeted	0.156	targeted	1	non targeted
918	5	1	0.0997		targeted	1	non targeted	1	non targeted	0.156	targeted	1	non targeted
919	5	1	0.0997		targeted	1	non targeted	1	non targeted	1	non targeted	1	non targeted
920	6	1	0.115		targeted	1	non targeted	1	non targeted	1	non targeted	1	non targeted
921	5	1	0.0997		targeted	1	non targeted	0.396	targeted	1	non targeted	1	non targeted
922	5	1	0.0997		targeted	1	non targeted	1	non targeted	1	non targeted	1	non targeted
923	5	1	0.0997		targeted	1	non targeted	0.396	targeted	1	non targeted	1	non targeted
924	6	1	0.115		targeted	1	non targeted	1	non targeted	1	non targeted	1	non targeted
925	9	1	0.161		targeted	1	non targeted	0.596	targeted	1	non targeted	1	non targeted
926	7	1	0.131		targeted	0.273	targeted	1	non targeted	0.212	targeted	1	non targeted
927	7	1	0.131		targeted	1	non targeted	0.14	targeted	1	non targeted	1	non targeted
928	5	1	0.0997		targeted	1	non targeted	1	non targeted	1	non targeted	1	non targeted
929	4	1	0.0838		targeted	1	non targeted	1	non targeted	1	non targeted	1	non targeted
930	4	1	0.0838		targeted	0.0112	significant targeted	0.332	targeted	0.127	targeted	1	non targeted
931	4	1	0.0838		targeted	0.166	targeted	1	non targeted	1	non targeted	1	non targeted
932	4	1	0.0838		targeted	1	non targeted	1	non targeted	1	non targeted	1	non targeted
933	7	1	0.131		targeted	1	non targeted	1	non targeted	1	non targeted	1	non targeted
934	4	1	0.0838		targeted	1	non targeted	1	non targeted	1	non targeted	1	non targeted
935	5	1	0.0997		targeted	1	non targeted	1	non targeted	1	non targeted	1	non targeted
936	4	1	0.0838		targeted	1	non targeted	1	non targeted	1	non targeted	1	non targeted
937	5	1	0.0997		targeted	1	non targeted	1	non targeted	1	non targeted	1	non targeted
938	4	1	0.0838		targeted	1	non targeted	1	non targeted	1	non targeted	1	non targeted
939	4	1	0.0838		targeted	1	non targeted	1	non targeted	1	non targeted	1	non targeted
940	6	1	0.115		targeted	1	non targeted	1	non targeted	0.184	targeted	1	non targeted
941	4	1	0.0838		targeted	0.166	targeted	1	non targeted	0.127	targeted	1	non targeted
942	7	1	0.131		targeted	1	non targeted	0.506	targeted	1	non targeted	1	non targeted
943	6	1	0.115		targeted	1	non targeted	1	non targeted	1	non targeted	1	non targeted
944	4	1	0.0838		targeted	1	non targeted	1	non targeted	1	non targeted	1	non targeted
945	5	1	0.0997		targeted	1	non targeted	1	non targeted	1	non targeted	1	non targeted
946	7	1	0.131		targeted	1	non targeted	1	non targeted	1	non targeted	1	non targeted
947	4	1	0.0838		targeted	1	non targeted	0.332	targeted	1	non targeted	1	non targeted
948	4	1	0.0838		targeted	1	non targeted	0.332	targeted	1	non targeted	1	non targeted
949	7	1	0.131		targeted	1	non targeted	0.506	targeted	1	non targeted	0.206	targeted
950	5	1	0.0997		targeted	1	non targeted	0.396	targeted	1	non targeted	1	non targeted
951	5	1	0.0997		targeted	1	non targeted	0.396	targeted	1	non targeted	1	non targeted
952	7	1	0.131		targeted	1	non targeted	1	non targeted	1	non targeted	1	non targeted
953	5	1	0.0997		targeted	0.203	targeted	1	non targeted	1	non targeted	1	non targeted
954	6	1	0.115		targeted	0.239	targeted	1	non targeted	1	non targeted	1	non targeted
955	5	1	0.0997		targeted	0.203	targeted	1	non targeted	1	non targeted	1	non targeted
956	4	1	0.0838		targeted	1	non targeted	1	non targeted	1	non targeted	1	non targeted
957	7	1	0.131		targeted	1	non targeted	1	non targeted	0.212	targeted	1	non targeted
958	7	1	0.131		targeted	0.273	targeted	1	non targeted	1	non targeted	1	non targeted
959	5	1	0.0997		targeted	1	non targeted	1	non targeted	0.156	targeted	1	non targeted
960	6	1	0.115		targeted	1	non targeted	1	non targeted	1	non targeted	1	non targeted
961	4	1	0.0838		targeted	1	non targeted	1	non targeted	1	non targeted	1	non targeted
962	6	1	0.115		targeted	1	non targeted	1	non targeted	1	non targeted	1	non targeted
963	5	1	0.0997		targeted	1	non targeted	0.396	targeted	1	non targeted	1	non targeted
964	4	1	0.0838		targeted	1	non targeted	1	non targeted	1	non targeted	1	non targeted
965	4	1	0.0838		targeted	1	non targeted	0.332	targeted	1	non targeted	1	non targeted
966	4	1	0.0838		targeted	1	non targeted	1	non targeted	1	non targeted	1	non targeted
967	6	1	0.115		targeted	1	non targeted	1	non targeted	1	non targeted	1	non targeted
968	4	1	0.0838		targeted	1	non targeted	1	non targeted	1	non targeted	1	non targeted
969	4	1	0.0838		targeted	1	non targeted	1	non targeted	1	non targeted	1	non targeted
970	6	1	0.115		targeted	1	non targeted	1	non targeted	0.184	targeted	1	non targeted
971	6	1	0.115		targeted	1	non targeted	1	non targeted	0.184	targeted	1	non targeted
972	8	1	0.146		targeted	1	non targeted	1	non targeted	1	non targeted	1	non targeted
973	6	1	0.115		targeted	1	non targeted	0.454	targeted	1	non targeted	1	non targeted
974	4	1	0.0838		targeted	1	non targeted	1	non targeted	0.127	targeted	1	non targeted
975	6	1	0.115		targeted	0.239	targeted	1	non targeted	1	non targeted	1	non targeted
976	6	1	0.115		targeted	1	non targeted	1	non targeted	1	non targeted	1	non targeted
977	6	1	0.115		targeted	0.239	targeted	1	non targeted	1	non targeted	1	non targeted
978	5	1	0.0997		targeted	1	non targeted	1	non targeted	1	non targeted	1	non targeted
979	10	1	0.175		targeted	1	non targeted	0.613	non targeted	1	non targeted	1	non targeted
980	5	1	0.0997		targeted	1	non targeted	0.396	targeted	1	non targeted	1	non targeted
981	5	1	0.0997		targeted	1	non targeted	1	non targeted	1	non targeted	1	non targeted
982	8	1	0.146		targeted	1	non targeted	0.553	targeted	1	non targeted	1	non targeted
983	4	1	0.0838		targeted	1	non targeted	1	non targeted	1	non targeted	0.124	targeted
984	5	1	0.0997		targeted	1	non targeted	1	non targeted	1	non targeted	1	non targeted
985	5	1	0.0997		targeted	1	non targeted	0.396	targeted	1	non targeted	1	non targeted
986	4	1	0.0838		targeted	0.166	targeted	1	non targeted	1	non targeted	1	non targeted
987	6	1	0.115		targeted	1	non targeted	1	non targeted	1	non targeted	1	non targeted
988	5	1	0.0997		targeted	1	non targeted	1	non targeted	1	non targeted	1	non targeted
989	4	1	0.0838		targeted	1	non targeted	1	non targeted	1	non targeted	1	non targeted
990	5	1	0.0997		targeted	1	non targeted	0.396	targeted	1	non targeted	1	non targeted
991	5	1	0.0997		targeted	1	non targeted	1	non targeted	1	non targeted	1	non targeted
992	5	1	0.0997		targeted	1	non targeted	1	non targeted	1	non targeted	1	non targeted
993	6	1	0.115		targeted	1	non targeted	0.454	targeted	1	non targeted	1	non targeted
994	5	1	0.0997		targeted	1	non targeted	1	non targeted	1	non targeted	1	non targeted
995	5	1	0.0997		targeted	1	non targeted	0.396	targeted	1	non targeted	1	non targeted
996	6	1	0.115		targeted	1	non targeted	1	non targeted	0.0154	significant targeted	1	non targeted
997	9	1	0.161		targeted	1	non targeted	0.596	targeted	1	non targeted	1	non targeted
998	4	1	0.0838		targeted	1	non targeted	1	non targeted	0.127	targeted	1	non targeted
999	6	1	0.115		targeted	0.239	targeted	1	non targeted	0.0154	significant targeted	1	non targeted
1000	4	1	0.0838		targeted	1	non targeted	1	non targeted	1	non targeted	1	non targeted
1001	8	1	0.146		targeted	1	non targeted	1	non targeted	0.0274	significant targeted	1	non targeted
1002	6	1	0.115		targeted	1	non targeted	1	non targeted	1	non targeted	0.18	targeted
1003	5	1	0.0997		targeted	1	non targeted	0.396	targeted	0.156	targeted	0.152	targeted
1004	4	1	0.0838		targeted	0.166	targeted	1	non targeted	1	non targeted	1	non targeted
1005	4	1	0.0838		targeted	1	non targeted	1	non targeted	1	non targeted	1	non targeted
1006	6	1	0.115		targeted	0.239	targeted	1	non targeted	1	non targeted	1	non targeted
1007	5	1	0.0997		targeted	1	non targeted	1	non targeted	1	non targeted	1	non targeted
1008	6	1	0.115		targeted	1	non targeted	1	non targeted	0.184	targeted	1	non targeted
1009	5	1	0.0997		targeted	1	non targeted	1	non targeted	1	non targeted	1	non targeted
1010	5	1	0.0997		targeted	1	non targeted	0.396	targeted	0.156	targeted	1	non targeted
1011	4	1	0.0838		targeted	1	non targeted	0.0484	significant targeted	1	non targeted	1	non targeted
1012	6	1	0.115		targeted	1	non targeted	1	non targeted	1	non targeted	1	non targeted
1013	6	1	0.115		targeted	0.239	targeted	1	non targeted	0.0154	significant targeted	1	non targeted
1014	5	1	0.0997		targeted	1	non targeted	1	non targeted	1	non targeted	1	non targeted
1015	5	1	0.0997		targeted	1	non targeted	1	non targeted	1	non targeted	1	non targeted
1016	5	1	0.0997		targeted	1	non targeted	1	non targeted	1	non targeted	1	non targeted
1017	4	1	0.0838		targeted	1	non targeted	1	non targeted	1	non targeted	1	non targeted
1018	4	1	0.0838		targeted	1	non targeted	1	non targeted	1	non targeted	1	non targeted
1019	5	1	0.0997		targeted	0.203	targeted	0.0755	targeted	1	non targeted	1	non targeted
1020	5	1	0.0997		targeted	1	non targeted	1	non targeted	1	non targeted	1	non targeted
1021	6	1	0.115		targeted	1	non targeted	1	non targeted	1	non targeted	1	non targeted
1022	6	1	0.115		targeted	1	non targeted	1	non targeted	1	non targeted	1	non targeted
1023	5	1	0.0997		targeted	1	non targeted	1	non targeted	1	non targeted	1	non targeted
1024	5	1	0.0997		targeted	1	non targeted	1	non targeted	1	non targeted	1	non targeted
1025	8	1	0.146		targeted	1	non targeted	1	non targeted	1	non targeted	1	non targeted
1026	6	1	0.115		targeted	0.239	targeted	1	non targeted	0.184	targeted	1	non targeted
1027	4	1	0.0838		targeted	1	non targeted	1	non targeted	1	non targeted	1	non targeted
1028	8	0	1		non targeted	1	non targeted	1	non targeted	0.238	targeted	1	non targeted
1029	4	0	1		non targeted	1	non targeted	1	non targeted	1	non targeted	1	non targeted
1030	4	0	1		non targeted	1	non targeted	1	non targeted	1	non targeted	1	non targeted
1031	4	0	1		non targeted	1	non targeted	1	non targeted	1	non targeted	1	non targeted
1032	4	0	1		non targeted	0.166	targeted	1	non targeted	1	non targeted	0.124	targeted
1033	11	0	1		non targeted	1	non targeted	0.615	non targeted	1	non targeted	1	non targeted
1034	5	0	1		non targeted	1	non targeted	1	non targeted	1	non targeted	1	non targeted
1035	4	0	1		non targeted	1	non targeted	1	non targeted	1	non targeted	1	non targeted
1036	7	0	1		non targeted	1	non targeted	1	non targeted	1	non targeted	1	non targeted
1037	5	0	1		non targeted	1	non targeted	0.396	targeted	1	non targeted	1	non targeted
1038	5	0	1		non targeted	1	non targeted	1	non targeted	1	non targeted	1	non targeted
1039	7	0	1		non targeted	1	non targeted	0.506	targeted	1	non targeted	1	non targeted
1040	7	0	1		non targeted	1	non targeted	0.506	targeted	1	non targeted	1	non targeted
1041	6	0	1		non targeted	1	non targeted	0.454	targeted	1	non targeted	1	non targeted
1042	4	0	1		non targeted	1	non targeted	1	non targeted	1	non targeted	1	non targeted
1043	5	0	1		non targeted	1	non targeted	1	non targeted	1	non targeted	1	non targeted
1044	5	0	1		non targeted	1	non targeted	1	non targeted	1	non targeted	1	non targeted
1045	6	0	1		non targeted	1	non targeted	1	non targeted	1	non targeted	1	non targeted
1046	4	0	1		non targeted	1	non targeted	1	non targeted	1	non targeted	1	non targeted
1047	4	0	1		non targeted	1	non targeted	1	non targeted	1	non targeted	1	non targeted
1048	6	0	1		non targeted	0.239	targeted	1	non targeted	1	non targeted	1	non targeted
1049	4	0	1		non targeted	1	non targeted	0.332	targeted	1	non targeted	0.00609	significant targeted
1050	4	0	1		non targeted	1	non targeted	1	non targeted	1	non targeted	1	non targeted
1051	5	0	1		non targeted	1	non targeted	1	non targeted	1	non targeted	1	non targeted
1052	6	0	1		non targeted	1	non targeted	1	non targeted	1	non targeted	1	non targeted
1053	7	0	1		non targeted	1	non targeted	1	non targeted	1	non targeted	0.206	targeted
1054	5	0	1		non targeted	1	non targeted	1	non targeted	1	non targeted	1	non targeted
1055	4	0	1		non targeted	1	non targeted	1	non targeted	0.127	targeted	1	non targeted
1056	4	0	1		non targeted	1	non targeted	1	non targeted	1	non targeted	1	non targeted
1057	5	0	1		non targeted	1	non targeted	0.396	targeted	1	non targeted	1	non targeted
1058	4	0	1		non targeted	1	non targeted	1	non targeted	1	non targeted	1	non targeted
1059	4	0	1		non targeted	1	non targeted	0.0484	significant targeted	1	non targeted	1	non targeted
1060	4	0	1		non targeted	1	non targeted	1	non targeted	1	non targeted	1	non targeted
1061	5	0	1		non targeted	1	non targeted	1	non targeted	1	non targeted	1	non targeted
1062	4	0	1		non targeted	0.166	targeted	1	non targeted	1	non targeted	1	non targeted
1063	5	0	1		non targeted	1	non targeted	0.396	targeted	1	non targeted	1	non targeted
1064	5	0	1		non targeted	1	non targeted	1	non targeted	1	non targeted	1	non targeted
1065	10	0	1		non targeted	1	non targeted	0.0633	targeted	1	non targeted	1	non targeted
1066	7	0	1		non targeted	1	non targeted	1	non targeted	1	non targeted	1	non targeted
1067	7	0	1		non targeted	1	non targeted	1	non targeted	1	non targeted	1	non targeted
1068	4	0	1		non targeted	1	non targeted	0.332	targeted	1	non targeted	1	non targeted
1069	5	0	1		non targeted	1	non targeted	1	non targeted	1	non targeted	1	non targeted
1070	4	0	1		non targeted	1	non targeted	1	non targeted	1	non targeted	0.124	targeted
1071	5	0	1		non targeted	1	non targeted	1	non targeted	1	non targeted	1	non targeted
1072	4	0	1		non targeted	1	non targeted	1	non targeted	1	non targeted	1	non targeted
1073	5	0	1		non targeted	1	non targeted	1	non targeted	0.156	targeted	0.00993	significant targeted
1074	4	0	1		non targeted	1	non targeted	1	non targeted	1	non targeted	1	non targeted
1075	4	0	1		non targeted	1	non targeted	1	non targeted	1	non targeted	1	non targeted
1076	4	0	1		non targeted	1	non targeted	1	non targeted	1	non targeted	1	non targeted
1077	9	0	1		non targeted	1	non targeted	1	non targeted	1	non targeted	1	non targeted
1078	4	0	1		non targeted	1	non targeted	1	non targeted	1	non targeted	1	non targeted
1079	4	0	1		non targeted	1	non targeted	1	non targeted	1	non targeted	1	non targeted
1080	10	0	1		non targeted	1	non targeted	0.613	non targeted	1	non targeted	1	non targeted
1081	5	0	1		non targeted	1	non targeted	1	non targeted	1	non targeted	1	non targeted
1082	15	0	1		non targeted	1	non targeted	0.388	non targeted	1	non targeted	1	non targeted
1083	4	0	1		non targeted	0.166	targeted	1	non targeted	1	non targeted	1	non targeted
1084	5	0	1		non targeted	1	non targeted	1	non targeted	1	non targeted	1	non targeted
1085	5	0	1		non targeted	1	non targeted	1	non targeted	1	non targeted	1	non targeted
1086	9	0	1		non targeted	1	non targeted	0.0476	significant targeted	1	non targeted	1	non targeted
1087	5	0	1		non targeted	1	non targeted	0.396	targeted	1	non targeted	1	non targeted
1088	4	0	1		non targeted	1	non targeted	1	non targeted	1	non targeted	1	non targeted
1089	4	0	1		non targeted	1	non targeted	0.332	targeted	1	non targeted	0.124	targeted
1090	4	0	1		non targeted	1	non targeted	1	non targeted	1	non targeted	1	non targeted
1091	4	0	1		non targeted	1	non targeted	1	non targeted	1	non targeted	1	non targeted
1092	6	0	1		non targeted	1	non targeted	1	non targeted	1	non targeted	1	non targeted
1093	5	0	1		non targeted	1	non targeted	0.396	targeted	1	non targeted	1	non targeted
1094	4	0	1		non targeted	1	non targeted	1	non targeted	1	non targeted	1	non targeted
1095	6	0	1		non targeted	1	non targeted	1	non targeted	1	non targeted	1	non targeted
1096	4	0	1		non targeted	1	non targeted	0.332	targeted	1	non targeted	1	non targeted
1097	4	0	1		non targeted	1	non targeted	0.332	targeted	1	non targeted	1	non targeted
1098	4	0	1		non targeted	1	non targeted	1	non targeted	1	non targeted	1	non targeted
1099	7	0	1		non targeted	1	non targeted	1	non targeted	1	non targeted	1	non targeted
1100	4	0	1		non targeted	1	non targeted	1	non targeted	1	non targeted	1	non targeted
1101	5	0	1		non targeted	1	non targeted	1	non targeted	1	non targeted	1	non targeted
1102	4	0	1		non targeted	1	non targeted	1	non targeted	1	non targeted	1	non targeted
1103	4	0	1		non targeted	0.0112	significant targeted	1	non targeted	1	non targeted	1	non targeted
1104	11	0	1		non targeted	1	non targeted	0.285	targeted	1	non targeted	1	non targeted
1105	6	0	1		non targeted	1	non targeted	1	non targeted	1	non targeted	1	non targeted
1106	4	0	1		non targeted	0.166	targeted	1	non targeted	1	non targeted	1	non targeted
1107	8	0	1		non targeted	1	non targeted	0.553	targeted	1	non targeted	1	non targeted
1108	4	0	1		non targeted	1	non targeted	1	non targeted	1	non targeted	1	non targeted
1109	7	0	1		non targeted	0.273	targeted	1	non targeted	1	non targeted	0.206	targeted
1110	14	0	1		non targeted	0.471	targeted	0.638	targeted	1	non targeted	1	non targeted
1111	4	0	1		non targeted	1	non targeted	1	non targeted	1	non targeted	1	non targeted
1112	4	0	1		non targeted	0.166	targeted	1	non targeted	1	non targeted	1	non targeted
1113	4	0	1		non targeted	1	non targeted	1	non targeted	1	non targeted	1	non targeted
1114	4	0	1		non targeted	1	non targeted	1	non targeted	1	non targeted	1	non targeted
1115	4	0	1		non targeted	1	non targeted	1	non targeted	1	non targeted	1	non targeted
1116	5	0	1		non targeted	1	non targeted	1	non targeted	1	non targeted	1	non targeted
1117	4	0	1		non targeted	0.166	targeted	1	non targeted	1	non targeted	1	non targeted
1118	12	0	1		non targeted	1	non targeted	0.62	non targeted	1	non targeted	1	non targeted
1119	4	0	1		non targeted	1	non targeted	1	non targeted	1	non targeted	1	non targeted
1120	7	0	1		non targeted	0.0358	significant targeted	1	non targeted	1	non targeted	1	non targeted
1121	4	0	1		non targeted	1	non targeted	1	non targeted	1	non targeted	1	non targeted
1122	6	0	1		non targeted	1	non targeted	1	non targeted	1	non targeted	1	non targeted
1123	4	0	1		non targeted	1	non targeted	0.332	targeted	1	non targeted	1	non targeted
1124	8	0	1		non targeted	1	non targeted	1	non targeted	1	non targeted	1	non targeted
1125	4	0	1		non targeted	1	non targeted	1	non targeted	1	non targeted	1	non targeted
1126	4	0	1		non targeted	1	non targeted	0.332	targeted	1	non targeted	1	non targeted
1127	6	0	1		non targeted	1	non targeted	1	non targeted	1	non targeted	1	non targeted
1128	4	0	1		non targeted	1	non targeted	1	non targeted	1	non targeted	1	non targeted
1129	4	0	1		non targeted	1	non targeted	1	non targeted	1	non targeted	1	non targeted
1130	4	0	1		non targeted	1	non targeted	1	non targeted	0.127	targeted	1	non targeted
1131	4	0	1		non targeted	1	non targeted	1	non targeted	1	non targeted	1	non targeted
1132	5	0	1		non targeted	1	non targeted	1	non targeted	1	non targeted	1	non targeted
1133	4	0	1		non targeted	1	non targeted	1	non targeted	0.127	targeted	1	non targeted
1134	5	0	1		non targeted	1	non targeted	1	non targeted	1	non targeted	1	non targeted
1135	6	0	1		non targeted	1	non targeted	1	non targeted	1	non targeted	1	non targeted
1136	4	0	1		non targeted	1	non targeted	0.332	targeted	1	non targeted	1	non targeted
1137	9	0	1		non targeted	1	non targeted	1	non targeted	1	non targeted	1	non targeted
1138	11	0	1		non targeted	0.393	targeted	0.081	targeted	1	non targeted	1	non targeted
1139	5	0	1		non targeted	1	non targeted	1	non targeted	1	non targeted	1	non targeted
1140	5	0	1		non targeted	0.203	targeted	0.396	targeted	1	non targeted	1	non targeted
1141	10	0	1		non targeted	1	non targeted	0.613	non targeted	1	non targeted	1	non targeted
1142	4	0	1		non targeted	1	non targeted	1	non targeted	1	non targeted	1	non targeted
1143	5	0	1		non targeted	1	non targeted	1	non targeted	1	non targeted	0.152	targeted
1144	5	0	1		non targeted	1	non targeted	1	non targeted	1	non targeted	1	non targeted
1145	5	0	1		non targeted	1	non targeted	0.396	targeted	1	non targeted	1	non targeted
1146	8	0	1		non targeted	1	non targeted	1	non targeted	1	non targeted	1	non targeted
1147	4	0	1		non targeted	1	non targeted	1	non targeted	1	non targeted	1	non targeted
1148	4	0	1		non targeted	1	non targeted	1	non targeted	1	non targeted	1	non targeted
1149	4	0	1		non targeted	1	non targeted	1	non targeted	1	non targeted	1	non targeted
1150	6	0	1		non targeted	0.239	targeted	1	non targeted	1	non targeted	1	non targeted
1151	4	0	1		non targeted	1	non targeted	1	non targeted	1	non targeted	1	non targeted
1152	4	0	1		non targeted	1	non targeted	1	non targeted	1	non targeted	1	non targeted
1153	4	0	1		non targeted	1	non targeted	1	non targeted	1	non targeted	1	non targeted
1154	4	0	1		non targeted	1	non targeted	1	non targeted	1	non targeted	1	non targeted
1155	8	0	1		non targeted	1	non targeted	1	non targeted	1	non targeted	1	non targeted
1156	10	0	1		non targeted	1	non targeted	0.613	non targeted	1	non targeted	1	non targeted
1157	9	0	1		non targeted	1	non targeted	1	non targeted	0.0345	significant targeted	1	non targeted
1158	4	0	1		non targeted	1	non targeted	1	non targeted	1	non targeted	1	non targeted
1159	6	0	1		non targeted	1	non targeted	0.454	targeted	1	non targeted	1	non targeted
1160	5	0	1		non targeted	1	non targeted	1	non targeted	1	non targeted	1	non targeted
1161	6	0	1		non targeted	1	non targeted	0.454	targeted	1	non targeted	1	non targeted
1162	4	0	1		non targeted	0.166	targeted	1	non targeted	1	non targeted	1	non targeted
1163	7	0	1		non targeted	1	non targeted	1	non targeted	1	non targeted	1	non targeted
1164	4	0	1		non targeted	1	non targeted	1	non targeted	1	non targeted	1	non targeted
1165	6	0	1		non targeted	1	non targeted	1	non targeted	1	non targeted	1	non targeted
1166	5	0	1		non targeted	1	non targeted	1	non targeted	1	non targeted	1	non targeted
1167	4	0	1		non targeted	1	non targeted	1	non targeted	1	non targeted	1	non targeted
1168	4	0	1		non targeted	0.166	targeted	1	non targeted	1	non targeted	1	non targeted
1169	4	0	1		non targeted	1	non targeted	1	non targeted	1	non targeted	1	non targeted
1170	7	0	1		non targeted	1	non targeted	0.506	targeted	1	non targeted	1	non targeted
1171	4	0	1		non targeted	1	non targeted	1	non targeted	1	non targeted	1	non targeted
1172	13	0	1		non targeted	1	non targeted	0.628	non targeted	1	non targeted	1	non targeted
1173	8	0	1		non targeted	1	non targeted	1	non targeted	1	non targeted	1	non targeted
1174	5	0	1		non targeted	1	non targeted	0.396	targeted	1	non targeted	1	non targeted
1175	4	0	1		non targeted	1	non targeted	1	non targeted	1	non targeted	1	non targeted
1176	5	0	1		non targeted	1	non targeted	0.0755	targeted	1	non targeted	1	non targeted
1177	6	0	1		non targeted	0.239	targeted	1	non targeted	1	non targeted	1	non targeted
1178	10	0	1		non targeted	1	non targeted	1	targeted	1	non targeted	1	non targeted
1179	4	0	1		non targeted	1	non targeted	1	non targeted	1	non targeted	1	non targeted
1180	5	0	1		non targeted	1	non targeted	1	non targeted	1	non targeted	1	non targeted
1181	4	0	1		non targeted	1	non targeted	1	non targeted	0.127	targeted	1	non targeted
1182	4	0	1		non targeted	1	non targeted	0.332	targeted	1	non targeted	0.124	targeted
1183	11	0	1		non targeted	1	non targeted	0.615	non targeted	1	non targeted	1	non targeted
1184	5	0	1		non targeted	1	non targeted	1	non targeted	1	non targeted	1	non targeted
1185	10	0	1		non targeted	1	non targeted	0.248	targeted	1	non targeted	1	non targeted
1186	5	0	1		non targeted	1	non targeted	1	non targeted	1	non targeted	1	non targeted
1187	4	0	1		non targeted	1	non targeted	1	non targeted	1	non targeted	1	non targeted
1188	4	0	1		non targeted	1	non targeted	1	non targeted	1	non targeted	1	non targeted
1189	4	0	1		non targeted	1	non targeted	1	non targeted	1	non targeted	1	non targeted
1190	5	0	1		non targeted	1	non targeted	1	non targeted	1	non targeted	1	non targeted
1191	5	0	1		non targeted	0.203	targeted	1	non targeted	1	non targeted	1	non targeted
1192	9	0	1		non targeted	1	non targeted	0.596	targeted	1	non targeted	1	non targeted
1193	5	0	1		non targeted	1	non targeted	0.396	targeted	1	non targeted	1	non targeted
1194	4	0	1		non targeted	1	non targeted	1	non targeted	1	non targeted	1	non targeted
1195	4	0	1		non targeted	1	non targeted	0.332	targeted	1	non targeted	0.124	targeted
1196	4	0	1		non targeted	1	non targeted	1	non targeted	1	non targeted	1	non targeted
1197	5	0	1		non targeted	1	non targeted	1	non targeted	1	non targeted	1	non targeted
1198	6	0	1		non targeted	1	non targeted	1	non targeted	1	non targeted	1	non targeted
1199	4	0	1		non targeted	1	non targeted	1	non targeted	1	non targeted	1	non targeted
1200	4	0	1		non targeted	1	non targeted	1	non targeted	1	non targeted	1	non targeted
1201	5	0	1		non targeted	1	non targeted	1	non targeted	1	non targeted	1	non targeted
1202	4	0	1		non targeted	1	non targeted	1	non targeted	1	non targeted	1	non targeted
1203	6	0	1		non targeted	1	non targeted	1	non targeted	1	non targeted	1	non targeted
1204	6	0	1		non targeted	1	non targeted	1	non targeted	1	non targeted	1	non targeted
1205	8	0	1		non targeted	1	non targeted	1	non targeted	1	non targeted	1	non targeted
1206	5	0	1		non targeted	0.203	targeted	1	non targeted	1	non targeted	1	non targeted
1207	6	0	1		non targeted	1	non targeted	1	non targeted	1	non targeted	1	non targeted
1208	10	0	1		non targeted	1	non targeted	0.0111	significant targeted	1	non targeted	1	non targeted
1209	10	0	1		non targeted	1	non targeted	0.248	targeted	1	non targeted	1	non targeted
1210	13	0	1		non targeted	1	non targeted	0.358	targeted	1	non targeted	1	non targeted
1211	4	0	1		non targeted	1	non targeted	1	non targeted	1	non targeted	1	non targeted
1212	5	0	1		non targeted	1	non targeted	1	non targeted	1	non targeted	1	non targeted
1213	4	0	1		non targeted	1	non targeted	1	non targeted	1	non targeted	1	non targeted
1214	5	0	1		non targeted	1	non targeted	1	non targeted	1	non targeted	1	non targeted
1215	4	0	1		non targeted	1	non targeted	1	non targeted	1	non targeted	1	non targeted
1216	8	0	1		non targeted	1	non targeted	1	non targeted	1	non targeted	1	non targeted
1217	7	0	1		non targeted	1	non targeted	1	non targeted	1	non targeted	1	non targeted
1218	6	0	1		non targeted	1	non targeted	0.454	targeted	1	non targeted	1	non targeted
1219	6	0	1		non targeted	0.239	targeted	1	non targeted	1	non targeted	1	non targeted
1220	10	0	1		non targeted	1	non targeted	0.248	targeted	1	non targeted	1	non targeted
1221	6	0	1		non targeted	1	non targeted	1	non targeted	1	non targeted	1	non targeted
1222	5	0	1		non targeted	1	non targeted	0.396	targeted	1	non targeted	1	non targeted
1223	4	0	1		non targeted	1	non targeted	1	non targeted	1	non targeted	1	non targeted
1224	10	0	1		non targeted	1	non targeted	1	targeted	1	non targeted	1	non targeted
1225	4	0	1		non targeted	1	non targeted	1	non targeted	1	non targeted	1	non targeted
1226	4	0	1		non targeted	1	non targeted	0.332	targeted	1	non targeted	1	non targeted
1227	4	0	1		non targeted	1	non targeted	1	non targeted	0.127	targeted	1	non targeted
1228	7	0	1		non targeted	1	non targeted	1	non targeted	1	non targeted	0.206	targeted
1229	4	0	1		non targeted	1	non targeted	1	non targeted	1	non targeted	1	non targeted
1230	4	0	1		non targeted	1	non targeted	1	non targeted	1	non targeted	1	non targeted
1231	5	0	1		non targeted	0.203	targeted	0.396	targeted	1	non targeted	1	non targeted
1232	5	0	1		non targeted	1	non targeted	0.00761	significant targeted	1	non targeted	1	non targeted
1233	4	0	1		non targeted	0.166	targeted	0.332	targeted	0.127	targeted	1	non targeted
1234	8	0	1		non targeted	1	non targeted	1	non targeted	1	non targeted	1	non targeted
1235	5	0	1		non targeted	1	non targeted	1	non targeted	1	non targeted	1	non targeted
1236	4	0	1		non targeted	1	non targeted	1	non targeted	1	non targeted	1	non targeted
1237	4	0	1		non targeted	1	non targeted	0.332	targeted	1	non targeted	1	non targeted
1238	6	0	1		non targeted	1	non targeted	1	non targeted	1	non targeted	1	non targeted
1239	4	0	1		non targeted	1	non targeted	1	non targeted	1	non targeted	1	non targeted
1240	4	0	1		non targeted	1	non targeted	1	non targeted	1	non targeted	1	non targeted
1241	5	0	1		non targeted	1	non targeted	1	non targeted	1	non targeted	1	non targeted
1242	4	0	1		non targeted	1	non targeted	1	non targeted	1	non targeted	1	non targeted
1243	9	0	1		non targeted	1	non targeted	1	non targeted	1	non targeted	1	non targeted
1244	5	0	1		non targeted	1	non targeted	1	non targeted	1	non targeted	0.152	targeted
1245	5	0	1		non targeted	1	non targeted	1	non targeted	1	non targeted	1	non targeted
1246	6	0	1		non targeted	1	non targeted	1	non targeted	1	non targeted	1	non targeted
1247	4	0	1		non targeted	0.166	targeted	1	non targeted	1	non targeted	1	non targeted
1248	5	0	1		non targeted	1	non targeted	1	non targeted	1	non targeted	1	non targeted
1249	4	0	1		non targeted	1	non targeted	1	non targeted	1	non targeted	1	non targeted
1250	4	0	1		non targeted	1	non targeted	1	non targeted	1	non targeted	1	non targeted
1251	6	0	1		non targeted	1	non targeted	1	non targeted	0.184	targeted	1	non targeted
1252	7	0	1		non targeted	0.273	targeted	1	non targeted	1	non targeted	1	non targeted
1253	4	0	1		non targeted	1	non targeted	1	non targeted	1	non targeted	1	non targeted
1254	13	0	1		non targeted	1	non targeted	0.628	non targeted	1	non targeted	1	non targeted
1255	7	0	1		non targeted	1	non targeted	1	non targeted	1	non targeted	1	non targeted
1256	4	0	1		non targeted	1	non targeted	1	non targeted	1	non targeted	1	non targeted
1257	10	0	1		non targeted	1	non targeted	1	targeted	1	non targeted	1	non targeted
1258	4	0	1		non targeted	1	non targeted	1	non targeted	1	non targeted	1	non targeted
1259	4	0	1		non targeted	0.166	targeted	1	non targeted	1	non targeted	1	non targeted
1260	4	0	1		non targeted	1	non targeted	1	non targeted	1	non targeted	1	non targeted
1261	4	0	1		non targeted	1	non targeted	1	non targeted	1	non targeted	1	non targeted
1262	4	0	1		non targeted	1	non targeted	1	non targeted	1	non targeted	1	non targeted
1263	4	0	1		non targeted	1	non targeted	1	non targeted	1	non targeted	1	non targeted
1264	5	0	1		non targeted	0.203	targeted	1	non targeted	1	non targeted	1	non targeted
1265	9	0	1		non targeted	0.336	targeted	1	non targeted	0.263	targeted	1	non targeted
1266	4	0	1		non targeted	1	non targeted	1	non targeted	1	non targeted	1	non targeted
1267	4	0	1		non targeted	1	non targeted	1	non targeted	1	non targeted	1	non targeted
1268	10	0	1		non targeted	1	non targeted	0.613	non targeted	1	non targeted	1	non targeted
1269	5	0	1		non targeted	1	non targeted	1	non targeted	1	non targeted	1	non targeted
1270	5	0	1		non targeted	1	non targeted	1	non targeted	1	non targeted	1	non targeted
1271	4	0	1		non targeted	1	non targeted	1	non targeted	1	non targeted	1	non targeted
1272	4	0	1		non targeted	0.166	targeted	1	non targeted	1	non targeted	1	non targeted
1273	5	0	1		non targeted	1	non targeted	1	non targeted	1	non targeted	1	non targeted
1274	4	0	1		non targeted	1	non targeted	1	non targeted	0.127	targeted	1	non targeted
1275	4	0	1		non targeted	1	non targeted	1	non targeted	0.127	targeted	1	non targeted
1276	5	0	1		non targeted	1	non targeted	1	non targeted	1	non targeted	1	non targeted
1277	5	0	1		non targeted	1	non targeted	1	non targeted	1	non targeted	1	non targeted
1278	4	0	1		non targeted	1	non targeted	1	non targeted	1	non targeted	1	non targeted
1279	4	0	1		non targeted	0.166	targeted	1	non targeted	1	non targeted	1	non targeted
1280	4	0	1		non targeted	1	non targeted	1	non targeted	1	non targeted	1	non targeted
1281	4	0	1		non targeted	1	non targeted	1	non targeted	1	non targeted	1	non targeted
1282	4	0	1		non targeted	1	non targeted	1	non targeted	1	non targeted	1	non targeted
1283	5	0	1		non targeted	1	non targeted	1	non targeted	1	non targeted	1	non targeted
1284	4	0	1		non targeted	1	non targeted	0.332	targeted	1	non targeted	1	non targeted
1285	8	0	1		non targeted	1	non targeted	1	non targeted	1	non targeted	0.026	significant targeted
1286	6	0	1		non targeted	0.239	targeted	1	non targeted	1	non targeted	1	non targeted
1287	4	0	1		non targeted	0.166	targeted	1	non targeted	1	non targeted	1	non targeted
1288	5	0	1		non targeted	0.203	targeted	1	non targeted	1	non targeted	1	non targeted
1289	6	0	1		non targeted	0.239	targeted	1	non targeted	1	non targeted	1	non targeted
1290	5	0	1		non targeted	1	non targeted	1	non targeted	1	non targeted	1	non targeted
1291	4	0	1		non targeted	1	non targeted	1	non targeted	1	non targeted	1	non targeted
1292	5	0	1		non targeted	1	non targeted	1	non targeted	1	non targeted	1	non targeted
1293	4	0	1		non targeted	1	non targeted	1	non targeted	1	non targeted	1	non targeted
1294	5	0	1		non targeted	1	non targeted	0.396	targeted	1	non targeted	0.152	targeted
1295	4	0	1		non targeted	1	non targeted	1	non targeted	1	non targeted	0.124	targeted
1296	4	0	1		non targeted	1	non targeted	1	non targeted	0.127	targeted	1	non targeted
1297	4	0	1		non targeted	1	non targeted	0.332	targeted	1	non targeted	1	non targeted
1298	4	0	1		non targeted	1	non targeted	1	non targeted	1	non targeted	1	non targeted
1299	9	0	1		non targeted	1	non targeted	1	non targeted	1	non targeted	0.257	targeted
1300	5	0	1		non targeted	1	non targeted	1	non targeted	1	non targeted	1	non targeted
1301	4	0	1		non targeted	1	non targeted	1	non targeted	1	non targeted	1	non targeted
1302	5	0	1		non targeted	1	non targeted	1	non targeted	1	non targeted	1	non targeted
1303	4	0	1		non targeted	1	non targeted	1	non targeted	1	non targeted	1	non targeted
1304	4	0	1		non targeted	0.166	targeted	1	non targeted	1	non targeted	1	non targeted
1305	4	0	1		non targeted	1	non targeted	1	non targeted	1	non targeted	1	non targeted
1306	4	0	1		non targeted	0.166	targeted	1	non targeted	1	non targeted	1	non targeted
1307	4	0	1		non targeted	1	non targeted	1	non targeted	0.127	targeted	1	non targeted
1308	4	0	1		non targeted	1	non targeted	0.332	targeted	1	non targeted	1	non targeted
1309	4	0	1		non targeted	1	non targeted	1	non targeted	1	non targeted	1	non targeted
1310	5	0	1		non targeted	1	non targeted	0.396	targeted	1	non targeted	1	non targeted
1311	6	0	1		non targeted	1	non targeted	0.454	targeted	0.184	targeted	1	non targeted
1312	7	0	1		non targeted	1	non targeted	1	non targeted	1	non targeted	1	non targeted
1313	4	0	1		non targeted	1	non targeted	0.0484	significant targeted	1	non targeted	1	non targeted
1314	5	0	1		non targeted	1	non targeted	1	non targeted	1	non targeted	1	non targeted
1315	5	0	1		non targeted	0.203	targeted	1	non targeted	1	non targeted	1	non targeted
1316	8	0	1		non targeted	1	non targeted	1	non targeted	1	non targeted	1	non targeted
1317	4	0	1		non targeted	1	non targeted	1	non targeted	0.127	targeted	0.124	targeted
1318	4	0	1		non targeted	1	non targeted	0.0484	significant targeted	1	non targeted	1	non targeted
1319	6	0	1		non targeted	1	non targeted	0.454	targeted	0.184	targeted	1	non targeted
1320	6	0	1		non targeted	1	non targeted	1	non targeted	1	non targeted	1	non targeted
1321	4	0	1		non targeted	1	non targeted	1	non targeted	1	non targeted	1	non targeted
1322	6	0	1		non targeted	1	non targeted	1	non targeted	1	non targeted	1	non targeted
1323	9	0	1		non targeted	1	non targeted	0.211	targeted	1	non targeted	1	non targeted
1324	6	0	1		non targeted	1	non targeted	1	non targeted	1	non targeted	1	non targeted
1325	4	0	1		non targeted	1	non targeted	1	non targeted	1	non targeted	1	non targeted
1326	4	0	1		non targeted	1	non targeted	1	non targeted	1	non targeted	1	non targeted
1327	4	0	1		non targeted	1	non targeted	1	non targeted	1	non targeted	1	non targeted
1328	4	0	1		non targeted	1	non targeted	1	non targeted	1	non targeted	1	non targeted
1329	7	0	1		non targeted	1	non targeted	1	non targeted	1	non targeted	1	non targeted
1330	4	0	1		non targeted	1	non targeted	1	non targeted	1	non targeted	1	non targeted
1331	4	0	1		non targeted	0.166	targeted	1	non targeted	1	non targeted	1	non targeted
1332	13	0	1		non targeted	1	non targeted	0.628	non targeted	1	non targeted	1	non targeted
1333	9	0	1		non targeted	1	non targeted	1	non targeted	1	non targeted	1	non targeted
1334	7	0	1		non targeted	1	non targeted	1	non targeted	1	non targeted	1	non targeted
1335	5	0	1		non targeted	1	non targeted	1	non targeted	0.156	targeted	1	non targeted
1336	7	0	1		non targeted	1	non targeted	1	non targeted	1	non targeted	1	non targeted
1337	4	0	1		non targeted	1	non targeted	1	non targeted	1	non targeted	0.124	targeted
1338	5	0	1		non targeted	1	non targeted	1	non targeted	1	non targeted	1	non targeted
1339	4	0	1		non targeted	0.166	targeted	1	non targeted	1	non targeted	1	non targeted
1340	4	0	1		non targeted	1	non targeted	1	non targeted	1	non targeted	1	non targeted
1341	11	0	1		non targeted	1	non targeted	0.285	targeted	1	non targeted	1	non targeted
1342	4	0	1		non targeted	1	non targeted	1	non targeted	1	non targeted	1	non targeted
1343	4	0	1		non targeted	1	non targeted	1	non targeted	1	non targeted	1	non targeted
1344	4	0	1		non targeted	1	non targeted	1	non targeted	1	non targeted	1	non targeted
1345	4	0	1		non targeted	1	non targeted	1	non targeted	1	non targeted	1	non targeted
1346	9	0	1		non targeted	1	non targeted	0.596	targeted	1	non targeted	1	non targeted
1347	4	0	1		non targeted	1	non targeted	1	non targeted	1	non targeted	1	non targeted
1348	4	0	1		non targeted	1	non targeted	1	non targeted	1	non targeted	1	non targeted
1349	4	0	1		non targeted	1	non targeted	1	non targeted	1	non targeted	1	non targeted
1350	4	0	1		non targeted	1	non targeted	0.332	targeted	0.127	targeted	1	non targeted
1351	5	0	1		non targeted	1	non targeted	1	non targeted	1	non targeted	1	non targeted
1352	4	0	1		non targeted	1	non targeted	1	non targeted	1	non targeted	0.00609	significant targeted
1353	5	0	1		non targeted	1	non targeted	1	non targeted	0.156	targeted	0.152	targeted
1354	7	0	1		non targeted	1	non targeted	1	non targeted	1	non targeted	1	non targeted
1355	5	0	1		non targeted	1	non targeted	1	non targeted	1	non targeted	1	non targeted
1356	5	0	1		non targeted	1	non targeted	1	non targeted	1	non targeted	1	non targeted
1357	4	0	1		non targeted	1	non targeted	1	non targeted	1	non targeted	1	non targeted
1358	4	0	1		non targeted	1	non targeted	1	non targeted	1	non targeted	1	non targeted
1359	10	0	1		non targeted	0.365	targeted	0.248	targeted	1	non targeted	1	non targeted
1360	4	0	1		non targeted	1	non targeted	1	non targeted	1	non targeted	0.124	targeted
1361	4	0	1		non targeted	0.166	targeted	1	non targeted	1	non targeted	1	non targeted
1362	6	0	1		non targeted	1	non targeted	1	non targeted	1	non targeted	1	non targeted
1363	4	0	1		non targeted	1	non targeted	1	non targeted	1	non targeted	1	non targeted
1364	7	0	1		non targeted	1	non targeted	1	non targeted	1	non targeted	1	non targeted
1365	4	0	1		non targeted	1	non targeted	1	non targeted	1	non targeted	1	non targeted
1366	5	0	1		non targeted	1	non targeted	1	non targeted	1	non targeted	1	non targeted
1367	4	0	1		non targeted	1	non targeted	1	non targeted	1	non targeted	1	non targeted
1368	7	0	1		non targeted	1	non targeted	0.14	targeted	1	non targeted	1	non targeted
1369	5	0	1		non targeted	1	non targeted	1	non targeted	1	non targeted	1	non targeted
1370	5	0	1		non targeted	1	non targeted	1	non targeted	1	non targeted	1	non targeted
1371	6	0	1		non targeted	1	non targeted	1	non targeted	1	non targeted	1	non targeted
1372	4	0	1		non targeted	0.166	targeted	1	non targeted	1	non targeted	1	non targeted
1373	4	0	1		non targeted	1	non targeted	1	non targeted	1	non targeted	1	non targeted
1374	4	0	1		non targeted	1	non targeted	1	non targeted	1	non targeted	1	non targeted
1375	4	0	1		non targeted	0.166	targeted	1	non targeted	1	non targeted	1	non targeted
1376	5	0	1		non targeted	1	non targeted	1	non targeted	1	non targeted	1	non targeted
1377	5	0	1		non targeted	1	non targeted	1	non targeted	1	non targeted	1	non targeted
1378	4	0	1		non targeted	1	non targeted	1	non targeted	1	non targeted	1	non targeted
1379	8	0	1		non targeted	1	non targeted	1	non targeted	1	non targeted	1	non targeted
1380	10	0	1		non targeted	1	non targeted	1	targeted	1	non targeted	1	non targeted
1381	5	0	1		non targeted	1	non targeted	1	non targeted	1	non targeted	1	non targeted
1382	4	0	1		non targeted	1	non targeted	1	non targeted	1	non targeted	1	non targeted
1383	4	0	1		non targeted	1	non targeted	0.332	targeted	1	non targeted	1	non targeted
1384	5	0	1		non targeted	1	non targeted	1	non targeted	1	non targeted	1	non targeted
1385	4	0	1		non targeted	1	non targeted	1	non targeted	1	non targeted	1	non targeted
1386	4	0	1		non targeted	1	non targeted	1	non targeted	1	non targeted	1	non targeted
1387	9	0	1		non targeted	1	non targeted	1	non targeted	1	non targeted	1	non targeted
1388	9	0	1		non targeted	0.0579	targeted	1	non targeted	1	non targeted	1	non targeted
1389	5	0	1		non targeted	1	non targeted	1	non targeted	1	non targeted	1	non targeted
1390	10	0	1		non targeted	1	non targeted	0.248	targeted	1	non targeted	1	non targeted
1391	4	0	1		non targeted	1	non targeted	1	non targeted	1	non targeted	1	non targeted
1392	9	0	1		non targeted	1	non targeted	1	non targeted	1	non targeted	1	non targeted
1393	5	0	1		non targeted	1	non targeted	1	non targeted	0.156	targeted	1	non targeted
1394	8	0	1		non targeted	1	non targeted	1	non targeted	0.238	targeted	1	non targeted
1395	11	0	1		non targeted	1	non targeted	0.615	non targeted	1	non targeted	1	non targeted
1396	5	0	1		non targeted	1	non targeted	1	non targeted	1	non targeted	1	non targeted
1397	6	0	1		non targeted	1	non targeted	1	non targeted	1	non targeted	1	non targeted
1398	9	0	1		non targeted	1	non targeted	1	non targeted	1	non targeted	1	non targeted
1399	4	0	1		non targeted	1	non targeted	0.332	targeted	1	non targeted	1	non targeted
1400	4	0	1		non targeted	1	non targeted	1	non targeted	1	non targeted	1	non targeted
1401	4	0	1		non targeted	1	non targeted	1	non targeted	0.127	targeted	1	non targeted
1402	4	0	1		non targeted	1	non targeted	0.332	targeted	1	non targeted	1	non targeted
1403	5	0	1		non targeted	1	non targeted	1	non targeted	1	non targeted	1	non targeted
1404	7	0	1		non targeted	1	non targeted	1	non targeted	1	non targeted	1	non targeted
1405	4	0	1		non targeted	1	non targeted	1	non targeted	1	non targeted	1	non targeted
1406	6	0	1		non targeted	1	non targeted	1	non targeted	1	non targeted	1	non targeted
1407	4	0	1		non targeted	1	non targeted	0.332	targeted	1	non targeted	1	non targeted
1408	6	0	1		non targeted	1	non targeted	1	non targeted	1	non targeted	1	non targeted
1409	4	0	1		non targeted	1	non targeted	1	non targeted	1	non targeted	1	non targeted
1410	4	0	1		non targeted	0.166	targeted	1	non targeted	1	non targeted	1	non targeted
1411	5	0	1		non targeted	1	non targeted	0.396	targeted	1	non targeted	1	non targeted
1412	9	0	1		non targeted	0.336	targeted	0.0476	significant targeted	1	non targeted	1	non targeted
1413	7	0	1		non targeted	1	non targeted	0.14	targeted	1	non targeted	1	non targeted
1414	4	0	1		non targeted	1	non targeted	1	non targeted	1	non targeted	1	non targeted
1415	4	0	1		non targeted	0.166	targeted	1	non targeted	1	non targeted	1	non targeted
1416	4	0	1		non targeted	1	non targeted	1	non targeted	1	non targeted	1	non targeted
1417	4	0	1		non targeted	1	non targeted	1	non targeted	1	non targeted	1	non targeted
1418	4	0	1		non targeted	1	non targeted	1	non targeted	1	non targeted	1	non targeted
1419	4	0	1		non targeted	1	non targeted	1	non targeted	1	non targeted	1	non targeted
1420	4	0	1		non targeted	1	non targeted	1	non targeted	1	non targeted	1	non targeted
1421	4	0	1		non targeted	1	non targeted	0.332	targeted	1	non targeted	1	non targeted
1422	5	0	1		non targeted	1	non targeted	1	non targeted	1	non targeted	1	non targeted
1423	5	0	1		non targeted	1	non targeted	1	non targeted	1	non targeted	1	non targeted
1424	4	0	1		non targeted	1	non targeted	1	non targeted	1	non targeted	1	non targeted
1425	4	0	1		non targeted	0.166	targeted	1	non targeted	1	non targeted	1	non targeted
1426	4	0	1		non targeted	1	non targeted	1	non targeted	1	non targeted	1	non targeted
1427	4	0	1		non targeted	1	non targeted	1	non targeted	1	non targeted	1	non targeted
1428	4	0	1		non targeted	1	non targeted	1	non targeted	1	non targeted	1	non targeted
1429	4	0	1		non targeted	1	non targeted	1	non targeted	0.127	targeted	1	non targeted
1430	5	0	1		non targeted	1	non targeted	1	non targeted	1	non targeted	1	non targeted
1431	6	0	1		non targeted	1	non targeted	1	non targeted	0.184	targeted	1	non targeted
1432	5	0	1		non targeted	1	non targeted	1	non targeted	1	non targeted	1	non targeted
1433	4	0	1		non targeted	1	non targeted	0.332	targeted	1	non targeted	1	non targeted
1434	4	0	1		non targeted	1	non targeted	0.332	targeted	1	non targeted	1	non targeted
1435	4	0	1		non targeted	1	non targeted	0.332	targeted	1	non targeted	1	non targeted
1436	8	0	1		non targeted	1	non targeted	0.553	targeted	1	non targeted	1	non targeted
1437	5	0	1		non targeted	1	non targeted	0.0755	targeted	1	non targeted	1	non targeted
1438	4	0	1		non targeted	1	non targeted	1	non targeted	1	non targeted	1	non targeted
1439	5	0	1		non targeted	1	non targeted	1	non targeted	0.156	targeted	1	non targeted
1440	12	0	1		non targeted	1	non targeted	0.62	non targeted	1	non targeted	1	non targeted
1441	4	0	1		non targeted	1	non targeted	1	non targeted	0.127	targeted	1	non targeted
1442	11	0	1		non targeted	1	non targeted	1	targeted	1	non targeted	1	non targeted
1443	4	0	1		non targeted	1	non targeted	1	non targeted	1	non targeted	1	non targeted
1444	5	0	1		non targeted	1	non targeted	1	non targeted	1	non targeted	1	non targeted
1445	10	0	1		non targeted	1	non targeted	0.248	targeted	1	non targeted	1	non targeted
1446	6	0	1		non targeted	1	non targeted	1	non targeted	1	non targeted	1	non targeted
1447	4	0	1		non targeted	1	non targeted	1	non targeted	1	non targeted	1	non targeted
1448	4	0	1		non targeted	1	non targeted	1	non targeted	1	non targeted	1	non targeted
1449	4	0	1		non targeted	1	non targeted	1	non targeted	1	non targeted	1	non targeted
1450	5	0	1		non targeted	1	non targeted	1	non targeted	1	non targeted	1	non targeted
1451	4	0	1		non targeted	1	non targeted	1	non targeted	1	non targeted	1	non targeted
1452	10	0	1		non targeted	1	non targeted	0.613	non targeted	1	non targeted	1	non targeted
1453	10	0	1		non targeted	1	non targeted	0.613	non targeted	1	non targeted	1	non targeted
1454	5	0	1		non targeted	1	non targeted	1	non targeted	1	non targeted	1	non targeted
1455	5	0	1		non targeted	0.203	targeted	1	non targeted	1	non targeted	1	non targeted
1456	5	0	1		non targeted	1	non targeted	1	non targeted	1	non targeted	1	non targeted
1457	4	0	1		non targeted	0.166	targeted	1	non targeted	1	non targeted	1	non targeted
1458	4	0	1		non targeted	1	non targeted	1	non targeted	1	non targeted	0.124	targeted
1459	5	0	1		non targeted	1	non targeted	1	non targeted	1	non targeted	1	non targeted
1460	4	0	1		non targeted	1	non targeted	1	non targeted	1	non targeted	1	non targeted
1461	4	0	1		non targeted	1	non targeted	1	non targeted	1	non targeted	1	non targeted
1462	5	0	1		non targeted	0.203	targeted	1	non targeted	1	non targeted	1	non targeted
1463	5	0	1		non targeted	1	non targeted	1	non targeted	1	non targeted	0.152	targeted
1464	6	0	1		non targeted	1	non targeted	1	non targeted	1	non targeted	1	non targeted
1465	5	0	1		non targeted	1	non targeted	1	non targeted	1	non targeted	1	non targeted
1466	5	0	1		non targeted	0.203	targeted	0.396	targeted	1	non targeted	1	non targeted
1467	6	0	1		non targeted	1	non targeted	1	non targeted	1	non targeted	1	non targeted
1468	10	0	1		non targeted	1	non targeted	0.613	non targeted	1	non targeted	1	non targeted
1469	5	0	1		non targeted	1	non targeted	1	non targeted	1	non targeted	0.152	targeted
1470	4	0	1		non targeted	1	non targeted	1	non targeted	1	non targeted	1	non targeted
1471	9	0	1		non targeted	0.336	targeted	1	non targeted	1	non targeted	1	non targeted
1472	5	0	1		non targeted	1	non targeted	1	non targeted	1	non targeted	1	non targeted
1473	5	0	1		non targeted	0.203	targeted	1	non targeted	1	non targeted	1	non targeted
1474	8	0	1		non targeted	1	non targeted	0.553	targeted	1	non targeted	1	non targeted
1475	4	0	1		non targeted	1	non targeted	1	non targeted	1	non targeted	0.124	targeted
1476	6	0	1		non targeted	1	non targeted	1	non targeted	1	non targeted	1	non targeted
1477	4	0	1		non targeted	1	non targeted	1	non targeted	1	non targeted	1	non targeted
1478	7	0	1		non targeted	0.273	targeted	1	non targeted	0.212	targeted	1	non targeted
1479	5	0	1		non targeted	1	non targeted	1	non targeted	1	non targeted	1	non targeted
1480	6	0	1		non targeted	1	non targeted	1	non targeted	1	non targeted	1	non targeted
1481	5	0	1		non targeted	1	non targeted	1	non targeted	1	non targeted	1	non targeted
1482	4	0	1		non targeted	1	non targeted	0.332	targeted	1	non targeted	1	non targeted
1483	5	0	1		non targeted	1	non targeted	1	non targeted	1	non targeted	1	non targeted
1484	4	0	1		non targeted	1	non targeted	1	non targeted	1	non targeted	1	non targeted
1485	9	0	1		non targeted	1	non targeted	1	non targeted	1	non targeted	1	non targeted
1486	5	0	1		non targeted	1	non targeted	1	non targeted	1	non targeted	1	non targeted
1487	4	0	1		non targeted	0.166	targeted	1	non targeted	1	non targeted	1	non targeted
1488	5	0	1		non targeted	0.203	targeted	1	non targeted	1	non targeted	1	non targeted
1489	6	0	1		non targeted	1	non targeted	1	non targeted	1	non targeted	1	non targeted
1490	8	0	1		non targeted	1	non targeted	1	non targeted	0.238	targeted	1	non targeted
1491	5	0	1		non targeted	0.203	targeted	1	non targeted	1	non targeted	1	non targeted
1492	4	0	1		non targeted	1	non targeted	1	non targeted	1	non targeted	1	non targeted
1493	6	0	1		non targeted	1	non targeted	1	non targeted	1	non targeted	1	non targeted
1494	6	0	1		non targeted	1	non targeted	0.454	targeted	1	non targeted	1	non targeted
1495	6	0	1		non targeted	1	non targeted	1	non targeted	1	non targeted	1	non targeted
1496	5	0	1		non targeted	1	non targeted	1	non targeted	1	non targeted	1	non targeted
1497	10	0	1		non targeted	1	non targeted	1	targeted	1	non targeted	1	non targeted
1498	4	0	1		non targeted	1	non targeted	1	non targeted	1	non targeted	1	non targeted
1499	4	0	1		non targeted	1	non targeted	1	non targeted	1	non targeted	1	non targeted
1500	5	0	1		non targeted	0.0181	significant targeted	1	non targeted	1	non targeted	1	non targeted
1501	5	0	1		non targeted	1	non targeted	1	non targeted	1	non targeted	1	non targeted
1502	5	0	1		non targeted	0.203	targeted	1	non targeted	1	non targeted	1	non targeted
1503	5	0	1		non targeted	1	non targeted	1	non targeted	1	non targeted	1	non targeted
1504	9	0	1		non targeted	1	non targeted	1	non targeted	1	non targeted	1	non targeted
1505	4	0	1		non targeted	1	non targeted	1	non targeted	1	non targeted	1	non targeted
1506	4	0	1		non targeted	1	non targeted	1	non targeted	1	non targeted	0.124	targeted
1507	7	0	1		non targeted	1	non targeted	1	non targeted	1	non targeted	1	non targeted
1508	11	0	1		non targeted	1	non targeted	1	targeted	1	non targeted	1	non targeted
1509	8	0	1		non targeted	1	non targeted	0.00432	significant targeted	1	non targeted	1	non targeted
1510	4	0	1		non targeted	1	non targeted	1	non targeted	1	non targeted	1	non targeted
1511	5	0	1		non targeted	1	non targeted	1	non targeted	1	non targeted	1	non targeted
1512	4	0	1		non targeted	1	non targeted	1	non targeted	1	non targeted	1	non targeted
1513	4	0	1		non targeted	0.166	targeted	1	non targeted	1	non targeted	1	non targeted
1514	5	0	1		non targeted	0.0181	significant targeted	1	non targeted	1	non targeted	0.152	targeted
1515	5	0	1		non targeted	0.203	targeted	1	non targeted	1	non targeted	1	non targeted
1516	4	0	1		non targeted	1	non targeted	0.0484	significant targeted	1	non targeted	1	non targeted
1517	11	0	1		non targeted	1	non targeted	1	targeted	1	non targeted	1	non targeted
1518	11	0	1		non targeted	1	non targeted	0.615	non targeted	0.312	targeted	0.305	targeted
1519	9	0	1		non targeted	1	non targeted	1	non targeted	1	non targeted	1	non targeted
1520	5	0	1		non targeted	0.203	targeted	1	non targeted	1	non targeted	1	non targeted
1521	4	0	1		non targeted	1	non targeted	1	non targeted	1	non targeted	1	non targeted
1522	4	0	1		non targeted	1	non targeted	1	non targeted	1	non targeted	1	non targeted
1523	7	0	1		non targeted	1	non targeted	1	non targeted	1	non targeted	1	non targeted
1524	4	0	1		non targeted	1	non targeted	1	non targeted	1	non targeted	1	non targeted
1525	4	0	1		non targeted	1	non targeted	1	non targeted	1	non targeted	1	non targeted
1526	5	0	1		non targeted	1	non targeted	1	non targeted	1	non targeted	1	non targeted
1527	4	0	1		non targeted	1	non targeted	0.332	targeted	1	non targeted	1	non targeted
1528	4	0	1		non targeted	1	non targeted	1	non targeted	1	non targeted	1	non targeted
1529	4	0	1		non targeted	0.166	targeted	1	non targeted	1	non targeted	1	non targeted
1530	5	0	1		non targeted	1	non targeted	1	non targeted	1	non targeted	1	non targeted
1531	4	0	1		non targeted	1	non targeted	1	non targeted	1	non targeted	1	non targeted
1532	4	0	1		non targeted	1	non targeted	1	non targeted	1	non targeted	1	non targeted
1533	11	0	1		non targeted	0.393	targeted	0.615	non targeted	1	non targeted	1	non targeted
1534	7	0	1		non targeted	1	non targeted	1	non targeted	1	non targeted	1	non targeted
1535	4	0	1		non targeted	1	non targeted	1	non targeted	1	non targeted	1	non targeted
1536	4	0	1		non targeted	1	non targeted	1	non targeted	1	non targeted	1	non targeted
1537	6	0	1		non targeted	1	non targeted	1	non targeted	1	non targeted	1	non targeted
1538	6	0	1		non targeted	1	non targeted	1	non targeted	1	non targeted	1	non targeted
1539	4	0	1		non targeted	1	non targeted	1	non targeted	1	non targeted	1	non targeted
1540	5	0	1		non targeted	1	non targeted	0.396	targeted	1	non targeted	1	non targeted
1541	5	0	1		non targeted	1	non targeted	1	non targeted	1	non targeted	1	non targeted
1542	5	0	1		non targeted	1	non targeted	0.396	targeted	1	non targeted	1	non targeted
1543	7	0	1		non targeted	1	non targeted	1	non targeted	1	non targeted	1	non targeted
1544	5	0	1		non targeted	1	non targeted	1	non targeted	1	non targeted	0.152	targeted
1545	5	0	1		non targeted	1	non targeted	1	non targeted	1	non targeted	1	non targeted
1546	6	0	1		non targeted	1	non targeted	1	non targeted	1	non targeted	1	non targeted
1547	5	0	1		non targeted	1	non targeted	1	non targeted	1	non targeted	1	non targeted
1548	5	0	1		non targeted	1	non targeted	1	non targeted	1	non targeted	1	non targeted
1549	8	0	1		non targeted	1	non targeted	1	non targeted	1	non targeted	1	non targeted
1550	7	0	1		non targeted	1	non targeted	1	non targeted	1	non targeted	1	non targeted
1551	7	0	1		non targeted	1	non targeted	1	non targeted	0.212	targeted	0.206	targeted
1552	4	0	1		non targeted	1	non targeted	1	non targeted	1	non targeted	1	non targeted
1553	5	0	1		non targeted	1	non targeted	0.396	targeted	1	non targeted	1	non targeted
1554	4	0	1		non targeted	1	non targeted	0.332	targeted	1	non targeted	1	non targeted
1555	7	0	1		non targeted	1	non targeted	1	non targeted	1	non targeted	1	non targeted
1556	4	0	1		non targeted	1	non targeted	1	non targeted	0.127	targeted	1	non targeted
1557	4	0	1		non targeted	1	non targeted	0.332	targeted	1	non targeted	1	non targeted
1558	5	0	1		non targeted	1	non targeted	1	non targeted	1	non targeted	1	non targeted
1559	4	0	1		non targeted	1	non targeted	0.332	targeted	1	non targeted	1	non targeted
1560	4	0	1		non targeted	1	non targeted	1	non targeted	1	non targeted	1	non targeted
1561	6	0	1		non targeted	1	non targeted	1	non targeted	1	non targeted	1	non targeted
1562	4	0	1		non targeted	1	non targeted	1	non targeted	1	non targeted	1	non targeted
1563	4	0	1		non targeted	1	non targeted	1	non targeted	1	non targeted	1	non targeted
1564	12	0	1		non targeted	1	non targeted	0.62	non targeted	1	non targeted	1	non targeted
1565	5	0	1		non targeted	1	non targeted	1	non targeted	1	non targeted	1	non targeted
1566	4	0	1		non targeted	1	non targeted	0.332	targeted	1	non targeted	1	non targeted
1567	5	0	1		non targeted	1	non targeted	1	non targeted	1	non targeted	1	non targeted
1568	5	0	1		non targeted	1	non targeted	1	non targeted	1	non targeted	1	non targeted
1569	6	0	1		non targeted	1	non targeted	1	non targeted	1	non targeted	1	non targeted
1570	5	0	1		non targeted	1	non targeted	1	non targeted	1	non targeted	1	non targeted
1571	5	0	1		non targeted	1	non targeted	1	non targeted	1	non targeted	1	non targeted
1572	6	0	1		non targeted	1	non targeted	0.454	targeted	1	non targeted	1	non targeted
1573	4	0	1		non targeted	1	non targeted	1	non targeted	1	non targeted	0.124	targeted
1574	4	0	1		non targeted	1	non targeted	1	non targeted	1	non targeted	1	non targeted
1575	14	0	1		non targeted	1	non targeted	0.388	non targeted	1	non targeted	1	non targeted
1576	5	0	1		non targeted	1	non targeted	1	non targeted	1	non targeted	1	non targeted
1577	5	0	1		non targeted	1	non targeted	0.396	targeted	1	non targeted	0.152	targeted
1578	10	0	1		non targeted	1	non targeted	1	targeted	0.288	targeted	1	non targeted
1579	4	0	1		non targeted	1	non targeted	0.332	targeted	1	non targeted	1	non targeted
1580	5	0	1		non targeted	1	non targeted	1	non targeted	1	non targeted	1	non targeted
1581	8	0	1		non targeted	1	non targeted	0.553	targeted	1	non targeted	1	non targeted
1582	5	0	1		non targeted	1	non targeted	1	non targeted	1	non targeted	1	non targeted
1583	4	0	1		non targeted	1	non targeted	1	non targeted	1	non targeted	1	non targeted
1584	7	0	1		non targeted	1	non targeted	1	non targeted	1	non targeted	1	non targeted
1585	4	0	1		non targeted	1	non targeted	1	non targeted	1	non targeted	1	non targeted
1586	5	0	1		non targeted	1	non targeted	1	non targeted	1	non targeted	1	non targeted
1587	5	0	1		non targeted	1	non targeted	1	non targeted	1	non targeted	1	non targeted
1588	4	0	1		non targeted	1	non targeted	1	non targeted	1	non targeted	1	non targeted
1589	4	0	1		non targeted	1	non targeted	1	non targeted	1	non targeted	1	non targeted
1590	4	0	1		non targeted	1	non targeted	1	non targeted	1	non targeted	1	non targeted
1591	5	0	1		non targeted	1	non targeted	1	non targeted	1	non targeted	1	non targeted
1592	5	0	1		non targeted	1	non targeted	1	non targeted	1	non targeted	1	non targeted
1593	5	0	1		non targeted	1	non targeted	1	non targeted	1	non targeted	1	non targeted
1594	4	0	1		non targeted	1	non targeted	1	non targeted	1	non targeted	1	non targeted
1595	5	0	1		non targeted	1	non targeted	1	non targeted	1	non targeted	1	non targeted
1596	4	0	1		non targeted	1	non targeted	1	non targeted	1	non targeted	1	non targeted
1597	4	0	1		non targeted	1	non targeted	1	non targeted	1	non targeted	1	non targeted
1598	6	0	1		non targeted	1	non targeted	1	non targeted	1	non targeted	1	non targeted
1599	4	0	1		non targeted	1	non targeted	0.332	targeted	1	non targeted	1	non targeted
1600	5	0	1		non targeted	1	non targeted	1	non targeted	0.156	targeted	1	non targeted
1601	4	0	1		non targeted	1	non targeted	1	non targeted	1	non targeted	1	non targeted
1602	4	0	1		non targeted	1	non targeted	1	non targeted	1	non targeted	1	non targeted
1603	7	0	1		non targeted	0.273	targeted	1	non targeted	1	non targeted	1	non targeted
1604	4	0	1		non targeted	1	non targeted	1	non targeted	1	non targeted	0.124	targeted
1605	6	0	1		non targeted	0.239	targeted	1	non targeted	1	non targeted	1	non targeted
1606	4	0	1		non targeted	1	non targeted	1	non targeted	1	non targeted	1	non targeted
1607	5	0	1		non targeted	1	non targeted	0.396	targeted	1	non targeted	1	non targeted
1608	4	0	1		non targeted	1	non targeted	1	non targeted	1	non targeted	1	non targeted
1609	8	0	1		non targeted	1	non targeted	0.175	targeted	0.238	targeted	1	non targeted
1610	4	0	1		non targeted	1	non targeted	1	non targeted	1	non targeted	1	non targeted
1611	4	0	1		non targeted	1	non targeted	1	non targeted	1	non targeted	0.124	targeted
1612	4	0	1		non targeted	1	non targeted	0.332	targeted	1	non targeted	1	non targeted
1613	4	0	1		non targeted	1	non targeted	1	non targeted	1	non targeted	1	non targeted
1614	6	0	1		non targeted	1	non targeted	1	non targeted	1	non targeted	1	non targeted
1615	6	0	1		non targeted	1	non targeted	1	non targeted	1	non targeted	1	non targeted
1616	6	0	1		non targeted	0.239	targeted	1	non targeted	1	non targeted	1	non targeted
1617	4	0	1		non targeted	0.166	targeted	1	non targeted	1	non targeted	1	non targeted
1618	4	0	1		non targeted	1	non targeted	1	non targeted	0.127	targeted	0.124	targeted
1619	5	0	1		non targeted	1	non targeted	1	non targeted	1	non targeted	1	non targeted
1620	6	0	1		non targeted	1	non targeted	1	non targeted	1	non targeted	1	non targeted
1621	4	0	1		non targeted	1	non targeted	1	non targeted	1	non targeted	1	non targeted
1622	8	0	1		non targeted	1	non targeted	1	non targeted	0.238	targeted	1	non targeted
1623	5	0	1		non targeted	1	non targeted	1	non targeted	1	non targeted	1	non targeted
1624	4	0	1		non targeted	1	non targeted	1	non targeted	1	non targeted	1	non targeted
1625	5	0	1		non targeted	1	non targeted	1	non targeted	1	non targeted	1	non targeted
1626	4	0	1		non targeted	1	non targeted	1	non targeted	1	non targeted	1	non targeted
1627	7	0	1		non targeted	1	non targeted	0.506	targeted	1	non targeted	1	non targeted
1628	5	0	1		non targeted	1	non targeted	1	non targeted	0.156	targeted	1	non targeted
1629	4	0	1		non targeted	1	non targeted	1	non targeted	0.127	targeted	1	non targeted
1630	6	0	1		non targeted	1	non targeted	1	non targeted	1	non targeted	1	non targeted
1631	4	0	1		non targeted	1	non targeted	1	non targeted	1	non targeted	1	non targeted
1632	4	0	1		non targeted	1	non targeted	1	non targeted	1	non targeted	1	non targeted
1633	6	0	1		non targeted	1	non targeted	1	non targeted	0.184	targeted	1	non targeted
1634	4	0	1		non targeted	1	non targeted	1	non targeted	1	non targeted	1	non targeted
1635	4	0	1		non targeted	1	non targeted	1	non targeted	1	non targeted	1	non targeted
1636	5	0	1		non targeted	1	non targeted	1	non targeted	1	non targeted	1	non targeted
1637	4	0	1		non targeted	0.166	targeted	1	non targeted	1	non targeted	1	non targeted
1638	5	0	1		non targeted	1	non targeted	1	non targeted	1	non targeted	1	non targeted
1639	4	0	1		non targeted	1	non targeted	1	non targeted	1	non targeted	1	non targeted
1640	9	0	1		non targeted	1	non targeted	1	non targeted	1	non targeted	1	non targeted
1641	4	0	1		non targeted	1	non targeted	1	non targeted	1	non targeted	1	non targeted
1642	5	0	1		non targeted	1	non targeted	1	non targeted	1	non targeted	1	non targeted
1643	7	0	1		non targeted	1	non targeted	1	non targeted	1	non targeted	1	non targeted
1644	5	0	1		non targeted	1	non targeted	0.396	targeted	1	non targeted	1	non targeted
1645	4	0	1		non targeted	1	non targeted	1	non targeted	1	non targeted	1	non targeted
1646	6	0	1		non targeted	1	non targeted	0.454	targeted	1	non targeted	1	non targeted
1647	9	0	1		non targeted	1	non targeted	1	non targeted	1	non targeted	1	non targeted
1648	4	0	1		non targeted	1	non targeted	1	non targeted	1	non targeted	1	non targeted
1649	5	0	1		non targeted	1	non targeted	1	non targeted	0.156	targeted	1	non targeted
1650	6	0	1		non targeted	1	non targeted	1	non targeted	1	non targeted	1	non targeted
1651	5	0	1		non targeted	1	non targeted	1	non targeted	1	non targeted	1	non targeted
1652	5	0	1		non targeted	1	non targeted	0.396	targeted	1	non targeted	1	non targeted
1653	4	0	1		non targeted	1	non targeted	1	non targeted	1	non targeted	0.124	targeted
1654	5	0	1		non targeted	0.203	targeted	1	non targeted	1	non targeted	1	non targeted
1655	5	0	1		non targeted	1	non targeted	1	non targeted	1	non targeted	1	non targeted
1656	4	0	1		non targeted	0.166	targeted	1	non targeted	1	non targeted	1	non targeted
1657	4	0	1		non targeted	1	non targeted	1	non targeted	1	non targeted	1	non targeted
1658	4	0	1		non targeted	1	non targeted	0.332	targeted	1	non targeted	1	non targeted
1659	6	0	1		non targeted	1	non targeted	1	non targeted	1	non targeted	1	non targeted
1660	5	0	1		non targeted	1	non targeted	1	non targeted	1	non targeted	1	non targeted
1661	4	0	1		non targeted	1	non targeted	1	non targeted	1	non targeted	0.124	targeted
1662	6	0	1		non targeted	1	non targeted	1	non targeted	1	non targeted	0.18	targeted
1663	4	0	1		non targeted	1	non targeted	1	non targeted	1	non targeted	0.124	targeted
1664	4	0	1		non targeted	1	non targeted	1	non targeted	1	non targeted	0.124	targeted
1665	9	0	1		non targeted	1	non targeted	1	non targeted	1	non targeted	1	non targeted
1666	7	0	1		non targeted	1	non targeted	1	non targeted	1	non targeted	1	non targeted
1667	6	0	1		non targeted	1	non targeted	1	non targeted	1	non targeted	1	non targeted
1668	9	0	1		non targeted	1	non targeted	0.596	targeted	1	non targeted	1	non targeted
1669	7	0	1		non targeted	1	non targeted	1	non targeted	1	non targeted	1	non targeted
1670	10	0	1		non targeted	1	non targeted	1	targeted	1	non targeted	1	non targeted
1671	4	0	1		non targeted	1	non targeted	1	non targeted	1	non targeted	1	non targeted
1672	6	0	1		non targeted	1	non targeted	1	non targeted	1	non targeted	1	non targeted
1673	5	0	1		non targeted	1	non targeted	0.0755	targeted	1	non targeted	1	non targeted
1674	6	0	1		non targeted	1	non targeted	0.454	targeted	1	non targeted	1	non targeted
1675	7	0	1		non targeted	1	non targeted	1	non targeted	1	non targeted	0.206	targeted
1676	4	0	1		non targeted	1	non targeted	1	non targeted	1	non targeted	1	non targeted
1677	5	0	1		non targeted	1	non targeted	0.0755	targeted	1	non targeted	1	non targeted
1678	5	0	1		non targeted	1	non targeted	1	non targeted	1	non targeted	1	non targeted
1679	7	0	1		non targeted	1	non targeted	1	non targeted	1	non targeted	1	non targeted
1680	4	0	1		non targeted	1	non targeted	1	non targeted	1	non targeted	1	non targeted
1681	5	0	1		non targeted	1	non targeted	1	non targeted	0.156	targeted	0.152	targeted
1682	5	0	1		non targeted	1	non targeted	1	non targeted	1	non targeted	1	non targeted
1683	8	0	1		non targeted	1	non targeted	0.553	targeted	1	non targeted	1	non targeted
1684	6	0	1		non targeted	1	non targeted	1	non targeted	1	non targeted	1	non targeted
1685	10	0	1		non targeted	0.365	targeted	0.0111	significant targeted	1	non targeted	1	non targeted
1686	5	0	1		non targeted	1	non targeted	1	non targeted	1	non targeted	1	non targeted
1687	7	0	1		non targeted	1	non targeted	0.14	targeted	1	non targeted	1	non targeted
1688	4	0	1		non targeted	1	non targeted	1	non targeted	1	non targeted	1	non targeted
1689	5	0	1		non targeted	1	non targeted	1	non targeted	0.156	targeted	1	non targeted
1690	5	0	1		non targeted	1	non targeted	1	non targeted	1	non targeted	1	non targeted
1691	4	0	1		non targeted	1	non targeted	1	non targeted	1	non targeted	1	non targeted
1692	6	0	1		non targeted	1	non targeted	1	non targeted	1	non targeted	1	non targeted
1693	5	0	1		non targeted	1	non targeted	1	non targeted	1	non targeted	1	non targeted
1694	5	0	1		non targeted	1	non targeted	1	non targeted	1	non targeted	1	non targeted
1695	4	0	1		non targeted	1	non targeted	1	non targeted	1	non targeted	1	non targeted
1696	6	0	1		non targeted	0.239	targeted	1	non targeted	0.184	targeted	1	non targeted
1697	5	0	1		non targeted	1	non targeted	1	non targeted	1	non targeted	1	non targeted
1698	6	0	1		non targeted	1	non targeted	1	non targeted	1	non targeted	1	non targeted
1699	7	0	1		non targeted	0.273	targeted	1	non targeted	1	non targeted	1	non targeted
1700	4	0	1		non targeted	1	non targeted	1	non targeted	1	non targeted	1	non targeted
1701	5	0	1		non targeted	1	non targeted	1	non targeted	1	non targeted	1	non targeted
1702	7	0	1		non targeted	1	non targeted	1	non targeted	1	non targeted	1	non targeted
1703	4	0	1		non targeted	1	non targeted	0.332	targeted	1	non targeted	1	non targeted
1704	4	0	1		non targeted	1	non targeted	0.332	targeted	1	non targeted	1	non targeted
1705	7	0	1		non targeted	1	non targeted	1	non targeted	1	non targeted	1	non targeted
1706	4	0	1		non targeted	1	non targeted	1	non targeted	1	non targeted	1	non targeted
1707	4	0	1		non targeted	1	non targeted	0.332	targeted	1	non targeted	1	non targeted
1708	5	0	1		non targeted	1	non targeted	1	non targeted	1	non targeted	1	non targeted
1709	5	0	1		non targeted	1	non targeted	1	non targeted	1	non targeted	1	non targeted
1710	7	0	1		non targeted	1	non targeted	1	non targeted	1	non targeted	1	non targeted
1711	10	0	1		non targeted	1	non targeted	0.613	non targeted	1	non targeted	1	non targeted
1712	6	0	1		non targeted	1	non targeted	1	non targeted	1	non targeted	1	non targeted
1713	4	0	1		non targeted	1	non targeted	1	non targeted	1	non targeted	1	non targeted
1714	9	0	1		non targeted	1	non targeted	0.596	targeted	1	non targeted	1	non targeted
1715	4	0	1		non targeted	1	non targeted	0.332	targeted	1	non targeted	1	non targeted
1716	5	0	1		non targeted	1	non targeted	0.396	targeted	0.156	targeted	1	non targeted
1717	4	0	1		non targeted	1	non targeted	0.332	targeted	1	non targeted	1	non targeted
1718	6	0	1		non targeted	0.239	targeted	0.454	targeted	1	non targeted	1	non targeted
1719	10	0	1		non targeted	1	non targeted	0.613	non targeted	1	non targeted	1	non targeted
1720	11	0	1		non targeted	1	non targeted	0.615	non targeted	1	non targeted	1	non targeted
1721	5	0	1		non targeted	1	non targeted	1	non targeted	1	non targeted	1	non targeted
1722	5	0	1		non targeted	1	non targeted	1	non targeted	0.156	targeted	1	non targeted
1723	5	0	1		non targeted	1	non targeted	1	non targeted	1	non targeted	1	non targeted
1724	4	0	1		non targeted	1	non targeted	1	non targeted	1	non targeted	1	non targeted
1725	5	0	1		non targeted	1	non targeted	1	non targeted	1	non targeted	1	non targeted
1726	5	0	1		non targeted	1	non targeted	0.396	targeted	1	non targeted	1	non targeted
1727	7	0	1		non targeted	1	non targeted	1	non targeted	1	non targeted	1	non targeted
1728	6	0	1		non targeted	1	non targeted	1	non targeted	0.184	targeted	1	non targeted
1729	5	0	1		non targeted	1	non targeted	0.396	targeted	1	non targeted	0.152	targeted
1730	6	0	1		non targeted	1	non targeted	1	non targeted	1	non targeted	1	non targeted
1731	5	0	1		non targeted	1	non targeted	1	non targeted	1	non targeted	1	non targeted
1732	4	0	1		non targeted	1	non targeted	0.332	targeted	1	non targeted	1	non targeted
1733	10	0	1		non targeted	0.365	targeted	0.613	non targeted	0.288	targeted	1	non targeted
1734	7	0	1		non targeted	1	non targeted	1	non targeted	1	non targeted	1	non targeted
1735	5	0	1		non targeted	1	non targeted	1	non targeted	1	non targeted	1	non targeted
1736	5	0	1		non targeted	1	non targeted	0.396	targeted	1	non targeted	1	non targeted
1737	5	0	1		non targeted	1	non targeted	1	non targeted	1	non targeted	1	non targeted
1738	5	0	1		non targeted	0.203	targeted	1	non targeted	1	non targeted	1	non targeted
1739	4	0	1		non targeted	1	non targeted	1	non targeted	1	non targeted	1	non targeted
1740	4	0	1		non targeted	0.0112	significant targeted	0.332	targeted	1	non targeted	1	non targeted
1741	4	0	1		non targeted	1	non targeted	1	non targeted	1	non targeted	1	non targeted
1742	5	0	1		non targeted	1	non targeted	1	non targeted	1	non targeted	1	non targeted
1743	4	0	1		non targeted	1	non targeted	1	non targeted	1	non targeted	1	non targeted
1744	4	0	1		non targeted	1	non targeted	1	non targeted	1	non targeted	1	non targeted
1745	4	0	1		non targeted	0.166	targeted	1	non targeted	1	non targeted	1	non targeted
1746	5	0	1		non targeted	1	non targeted	1	non targeted	1	non targeted	1	non targeted
1747	5	0	1		non targeted	1	non targeted	1	non targeted	1	non targeted	1	non targeted
1748	4	0	1		non targeted	1	non targeted	1	non targeted	1	non targeted	1	non targeted
1749	7	0	1		non targeted	1	non targeted	1	non targeted	0.212	targeted	1	non targeted
1750	5	0	1		non targeted	1	non targeted	1	non targeted	1	non targeted	1	non targeted
1751	4	0	1		non targeted	1	non targeted	1	non targeted	1	non targeted	1	non targeted
1752	6	0	1		non targeted	1	non targeted	1	non targeted	1	non targeted	1	non targeted
1753	4	0	1		non targeted	1	non targeted	1	non targeted	1	non targeted	1	non targeted
1754	4	0	1		non targeted	1	non targeted	1	non targeted	1	non targeted	1	non targeted
1755	6	0	1		non targeted	1	non targeted	1	non targeted	1	non targeted	1	non targeted
1756	4	0	1		non targeted	1	non targeted	1	non targeted	1	non targeted	1	non targeted
1757	7	0	1		non targeted	1	non targeted	1	non targeted	1	non targeted	1	non targeted
1758	6	0	1		non targeted	1	non targeted	1	non targeted	1	non targeted	1	non targeted
1759	11	0	1		non targeted	0.393	targeted	1	targeted	1	non targeted	1	non targeted
1760	6	0	1		non targeted	1	non targeted	1	non targeted	1	non targeted	1	non targeted
1761	7	0	1		non targeted	1	non targeted	0.506	targeted	1	non targeted	1	non targeted
1762	4	0	1		non targeted	1	non targeted	1	non targeted	1	non targeted	1	non targeted
1763	11	0	1		non targeted	1	non targeted	0.615	non targeted	1	non targeted	1	non targeted
1764	4	0	1		non targeted	1	non targeted	1	non targeted	1	non targeted	1	non targeted
1765	4	0	1		non targeted	0.166	targeted	1	non targeted	1	non targeted	1	non targeted
1766	6	0	1		non targeted	1	non targeted	1	non targeted	1	non targeted	1	non targeted
1767	4	0	1		non targeted	1	non targeted	1	non targeted	1	non targeted	1	non targeted
1768	11	0	1		non targeted	1	non targeted	0.615	non targeted	1	non targeted	1	non targeted
1769	4	0	1		non targeted	1	non targeted	1	non targeted	1	non targeted	1	non targeted
1770	13	0	1		non targeted	1	non targeted	0.000741	significant targeted	1	non targeted	1	non targeted
1771	5	0	1		non targeted	1	non targeted	0.0755	targeted	1	non targeted	1	non targeted
1772	4	0	1		non targeted	1	non targeted	1	non targeted	1	non targeted	1	non targeted
1773	5	0	1		non targeted	1	non targeted	1	non targeted	1	non targeted	1	non targeted
1774	7	0	1		non targeted	0.273	targeted	1	non targeted	1	non targeted	1	non targeted
1775	4	0	1		non targeted	1	non targeted	1	non targeted	1	non targeted	1	non targeted
1776	7	0	1		non targeted	1	non targeted	1	non targeted	1	non targeted	1	non targeted
1777	5	0	1		non targeted	0.203	targeted	1	non targeted	1	non targeted	1	non targeted
1778	4	0	1		non targeted	1	non targeted	1	non targeted	1	non targeted	1	non targeted
1779	4	0	1		non targeted	1	non targeted	1	non targeted	1	non targeted	1	non targeted
1780	7	0	1		non targeted	1	non targeted	1	non targeted	1	non targeted	1	non targeted
1781	4	0	1		non targeted	1	non targeted	1	non targeted	1	non targeted	1	non targeted
1782	4	0	1		non targeted	1	non targeted	1	non targeted	1	non targeted	0.124	targeted
1783	5	0	1		non targeted	1	non targeted	1	non targeted	1	non targeted	1	non targeted
1784	4	0	1		non targeted	1	non targeted	1	non targeted	1	non targeted	1	non targeted
1785	5	0	1		non targeted	1	non targeted	1	non targeted	1	non targeted	1	non targeted
1786	4	0	1		non targeted	0.166	targeted	1	non targeted	1	non targeted	1	non targeted
1787	4	0	1		non targeted	1	non targeted	1	non targeted	1	non targeted	1	non targeted
1788	5	0	1		non targeted	1	non targeted	1	non targeted	1	non targeted	1	non targeted
1789	5	0	1		non targeted	1	non targeted	0.0755	targeted	1	non targeted	1	non targeted
1790	6	0	1		non targeted	0.239	targeted	1	non targeted	1	non targeted	1	non targeted
1791	5	0	1		non targeted	1	non targeted	1	non targeted	1	non targeted	1	non targeted
1792	4	0	1		non targeted	1	non targeted	0.332	targeted	1	non targeted	1	non targeted
1793	6	0	1		non targeted	0.239	targeted	1	non targeted	1	non targeted	1	non targeted
1794	7	0	1		non targeted	1	non targeted	0.506	targeted	1	non targeted	1	non targeted
1795	4	0	1		non targeted	1	non targeted	1	non targeted	1	non targeted	1	non targeted
1796	4	0	1		non targeted	1	non targeted	1	non targeted	1	non targeted	1	non targeted
1797	5	0	1		non targeted	1	non targeted	1	non targeted	0.156	targeted	1	non targeted
1798	7	0	1		non targeted	1	non targeted	0.023	significant targeted	1	non targeted	1	non targeted
1799	7	0	1		non targeted	1	non targeted	0.506	targeted	1	non targeted	1	non targeted
1800	5	0	1		non targeted	0.203	targeted	0.0755	targeted	1	non targeted	1	non targeted
1801	5	0	1		non targeted	1	non targeted	1	non targeted	1	non targeted	1	non targeted
1802	5	0	1		non targeted	1	non targeted	1	non targeted	1	non targeted	1	non targeted
1803	5	0	1		non targeted	1	non targeted	1	non targeted	1	non targeted	1	non targeted
1804	5	0	1		non targeted	1	non targeted	1	non targeted	1	non targeted	1	non targeted
1805	5	0	1		non targeted	1	non targeted	1	non targeted	1	non targeted	1	non targeted
1806	6	0	1		non targeted	0.239	targeted	1	non targeted	1	non targeted	1	non targeted
1807	5	0	1		non targeted	1	non targeted	1	non targeted	1	non targeted	1	non targeted
1808	7	0	1		non targeted	1	non targeted	0.506	targeted	1	non targeted	1	non targeted
1809	5	0	1		non targeted	1	non targeted	1	non targeted	1	non targeted	1	non targeted
1810	5	0	1		non targeted	1	non targeted	0.396	targeted	1	non targeted	1	non targeted
1811	4	0	1		non targeted	1	non targeted	1	non targeted	1	non targeted	1	non targeted
1812	7	0	1		non targeted	1	non targeted	0.14	targeted	1	non targeted	1	non targeted
1813	5	0	1		non targeted	1	non targeted	0.396	targeted	1	non targeted	1	non targeted
1814	7	0	1		non targeted	1	non targeted	1	non targeted	1	non targeted	1	non targeted
1815	5	0	1		non targeted	1	non targeted	1	non targeted	1	non targeted	1	non targeted
1816	4	0	1		non targeted	1	non targeted	0.332	targeted	1	non targeted	1	non targeted
1817	4	0	1		non targeted	1	non targeted	1	non targeted	1	non targeted	1	non targeted
1818	6	0	1		non targeted	1	non targeted	1	non targeted	1	non targeted	1	non targeted
1819	4	0	1		non targeted	1	non targeted	1	non targeted	1	non targeted	1	non targeted
1820	5	0	1		non targeted	0.203	targeted	1	non targeted	1	non targeted	1	non targeted
1821	4	0	1		non targeted	1	non targeted	1	non targeted	1	non targeted	1	non targeted
1822	4	0	1		non targeted	1	non targeted	1	non targeted	1	non targeted	1	non targeted
1823	8	0	1		non targeted	1	non targeted	1	non targeted	1	non targeted	1	non targeted
1824	6	0	1		non targeted	1	non targeted	1	non targeted	1	non targeted	1	non targeted
1825	6	0	1		non targeted	1	non targeted	1	non targeted	1	non targeted	1	non targeted
1826	4	0	1		non targeted	1	non targeted	1	non targeted	1	non targeted	1	non targeted
1827	6	0	1		non targeted	1	non targeted	1	non targeted	1	non targeted	1	non targeted
1828	6	0	1		non targeted	1	non targeted	1	non targeted	1	non targeted	1	non targeted
1829	11	0	1		non targeted	1	non targeted	0.615	non targeted	1	non targeted	1	non targeted
1830	4	0	1		non targeted	1	non targeted	1	non targeted	1	non targeted	1	non targeted
1831	6	0	1		non targeted	1	non targeted	1	non targeted	1	non targeted	1	non targeted
1832	4	0	1		non targeted	1	non targeted	1	non targeted	1	non targeted	1	non targeted
1833	5	0	1		non targeted	1	non targeted	1	non targeted	1	non targeted	1	non targeted
1834	8	0	1		non targeted	1	non targeted	1	non targeted	1	non targeted	1	non targeted
1835	7	0	1		non targeted	1	non targeted	0.506	targeted	0.212	targeted	1	non targeted
1836	7	0	1		non targeted	0.273	targeted	1	non targeted	1	non targeted	1	non targeted
1837	4	0	1		non targeted	1	non targeted	1	non targeted	1	non targeted	1	non targeted
1838	4	0	1		non targeted	0.166	targeted	1	non targeted	1	non targeted	1	non targeted
1839	4	0	1		non targeted	1	non targeted	0.332	targeted	1	non targeted	1	non targeted
1840	5	0	1		non targeted	1	non targeted	1	non targeted	1	non targeted	1	non targeted
1841	5	0	1		non targeted	1	non targeted	0.396	targeted	1	non targeted	1	non targeted
1842	6	0	1		non targeted	1	non targeted	1	non targeted	1	non targeted	1	non targeted
1843	4	0	1		non targeted	0.166	targeted	1	non targeted	1	non targeted	1	non targeted
1844	11	0	1		non targeted	1	non targeted	0.615	non targeted	1	non targeted	1	non targeted
1845	4	0	1		non targeted	1	non targeted	1	non targeted	1	non targeted	1	non targeted
1846	9	0	1		non targeted	1	non targeted	0.596	targeted	0.263	targeted	1	non targeted
1847	5	0	1		non targeted	1	non targeted	1	non targeted	1	non targeted	1	non targeted
1848	4	0	1		non targeted	1	non targeted	1	non targeted	1	non targeted	1	non targeted
1849	4	0	1		non targeted	1	non targeted	1	non targeted	1	non targeted	1	non targeted
1850	4	0	1		non targeted	1	non targeted	1	non targeted	1	non targeted	1	non targeted
1851	4	0	1		non targeted	1	non targeted	1	non targeted	1	non targeted	1	non targeted
1852	4	0	1		non targeted	1	non targeted	1	non targeted	1	non targeted	1	non targeted
1853	5	0	1		non targeted	1	non targeted	0.396	targeted	1	non targeted	1	non targeted
1854	5	0	1		non targeted	1	non targeted	1	non targeted	1	non targeted	1	non targeted
1855	4	0	1		non targeted	0.0112	significant targeted	1	non targeted	1	non targeted	1	non targeted
1856	4	0	1		non targeted	1	non targeted	1	non targeted	1	non targeted	1	non targeted
1857	4	0	1		non targeted	1	non targeted	1	non targeted	1	non targeted	1	non targeted
1858	4	0	1		non targeted	0.166	targeted	1	non targeted	1	non targeted	1	non targeted
1859	4	0	1		non targeted	1	non targeted	1	non targeted	1	non targeted	1	non targeted
1860	6	0	1		non targeted	0.239	targeted	1	non targeted	1	non targeted	1	non targeted
1861	4	0	1		non targeted	1	non targeted	1	non targeted	1	non targeted	1	non targeted
1862	4	0	1		non targeted	1	non targeted	1	non targeted	1	non targeted	1	non targeted
1863	5	0	1		non targeted	0.203	targeted	1	non targeted	1	non targeted	1	non targeted
1864	4	0	1		non targeted	0.166	targeted	1	non targeted	1	non targeted	1	non targeted
1865	8	0	1		non targeted	1	non targeted	1	non targeted	1	non targeted	1	non targeted
1866	6	0	1		non targeted	0.239	targeted	1	non targeted	1	non targeted	1	non targeted
1867	4	0	1		non targeted	0.166	targeted	1	non targeted	1	non targeted	0.124	targeted
1868	4	0	1		non targeted	0.0112	significant targeted	1	non targeted	1	non targeted	1	non targeted
1869	4	0	1		non targeted	0.166	targeted	1	non targeted	1	non targeted	0.124	targeted
1870	7	0	1		non targeted	1	non targeted	1	non targeted	1	non targeted	1	non targeted
1871	5	0	1		non targeted	1	non targeted	1	non targeted	0.156	targeted	1	non targeted
1872	5	0	1		non targeted	1	non targeted	1	non targeted	1	non targeted	1	non targeted
1873	5	0	1		non targeted	1	non targeted	1	non targeted	1	non targeted	1	non targeted
1874	4	0	1		non targeted	1	non targeted	1	non targeted	1	non targeted	0.124	targeted
1875	4	0	1		non targeted	1	non targeted	1	non targeted	1	non targeted	1	non targeted
1876	5	0	1		non targeted	0.203	targeted	1	non targeted	1	non targeted	1	non targeted
1877	4	0	1		non targeted	1	non targeted	1	non targeted	0.127	targeted	1	non targeted
1878	5	0	1		non targeted	1	non targeted	1	non targeted	1	non targeted	1	non targeted
1879	5	0	1		non targeted	1	non targeted	1	non targeted	1	non targeted	1	non targeted
1880	5	0	1		non targeted	1	non targeted	0.396	targeted	1	non targeted	1	non targeted
1881	5	0	1		non targeted	1	non targeted	1	non targeted	1	non targeted	1	non targeted
1882	5	0	1		non targeted	1	non targeted	1	non targeted	0.156	targeted	1	non targeted
1883	4	0	1		non targeted	1	non targeted	1	non targeted	1	non targeted	1	non targeted
1884	4	0	1		non targeted	1	non targeted	1	non targeted	1	non targeted	0.124	targeted
1885	4	0	1		non targeted	1	non targeted	1	non targeted	1	non targeted	1	non targeted
1886	5	0	1		non targeted	1	non targeted	1	non targeted	0.156	targeted	1	non targeted
1887	5	0	1		non targeted	1	non targeted	1	non targeted	1	non targeted	1	non targeted
1888	4	0	1		non targeted	1	non targeted	1	non targeted	1	non targeted	1	non targeted
1889	7	0	1		non targeted	1	non targeted	1	non targeted	1	non targeted	1	non targeted
1890	7	0	1		non targeted	0.273	targeted	1	non targeted	1	non targeted	1	non targeted
1891	4	0	1		non targeted	1	non targeted	1	non targeted	1	non targeted	1	non targeted
1892	4	0	1		non targeted	0.166	targeted	0.332	targeted	1	non targeted	1	non targeted
1893	4	0	1		non targeted	1	non targeted	1	non targeted	1	non targeted	1	non targeted
1894	8	0	1		non targeted	0.305	targeted	1	non targeted	0.238	targeted	1	non targeted
1895	4	0	1		non targeted	0.166	targeted	1	non targeted	1	non targeted	1	non targeted
1896	11	0	1		non targeted	1	non targeted	0.615	non targeted	1	non targeted	1	non targeted
1897	9	0	1		non targeted	1	non targeted	1	non targeted	1	non targeted	1	non targeted
1898	14	0	1		non targeted	1	non targeted	0.388	non targeted	1	non targeted	1	non targeted
1899	4	0	1		non targeted	1	non targeted	1	non targeted	1	non targeted	1	non targeted
1900	4	0	1		non targeted	1	non targeted	1	non targeted	1	non targeted	1	non targeted
1901	7	0	1		non targeted	0.273	targeted	1	non targeted	1	non targeted	1	non targeted
1902	6	0	1		non targeted	1	non targeted	1	non targeted	1	non targeted	1	non targeted
1903	5	0	1		non targeted	1	non targeted	0.396	targeted	1	non targeted	1	non targeted
1904	4	0	1		non targeted	1	non targeted	1	non targeted	1	non targeted	1	non targeted
1905	4	0	1		non targeted	0.166	targeted	0.332	targeted	1	non targeted	1	non targeted
1906	6	0	1		non targeted	1	non targeted	1	non targeted	0.184	targeted	0.18	targeted
1907	5	0	1		non targeted	1	non targeted	1	non targeted	1	non targeted	1	non targeted
1908	5	0	1		non targeted	1	non targeted	1	non targeted	1	non targeted	1	non targeted
1909	4	0	1		non targeted	1	non targeted	1	non targeted	1	non targeted	1	non targeted
1910	7	0	1		non targeted	0.273	targeted	1	non targeted	1	non targeted	1	non targeted
1911	7	0	1		non targeted	1	non targeted	1	non targeted	1	non targeted	1	non targeted
1912	7	0	1		non targeted	1	non targeted	1	non targeted	1	non targeted	1	non targeted
1913	6	0	1		non targeted	1	non targeted	1	non targeted	1	non targeted	1	non targeted
1914	5	0	1		non targeted	1	non targeted	1	non targeted	1	non targeted	1	non targeted
1915	5	0	1		non targeted	1	non targeted	1	non targeted	1	non targeted	1	non targeted
1916	4	0	1		non targeted	1	non targeted	0.0484	significant targeted	1	non targeted	1	non targeted
1917	5	0	1		non targeted	1	non targeted	1	non targeted	1	non targeted	0.152	targeted
1918	6	0	1		non targeted	1	non targeted	1	non targeted	1	non targeted	1	non targeted
1919	6	0	1		non targeted	1	non targeted	0.454	targeted	1	non targeted	1	non targeted
1920	4	0	1		non targeted	1	non targeted	1	non targeted	1	non targeted	1	non targeted
1921	7	0	1		non targeted	1	non targeted	1	non targeted	1	non targeted	1	non targeted
1922	4	0	1		non targeted	1	non targeted	1	non targeted	1	non targeted	1	non targeted
1923	4	0	1		non targeted	1	non targeted	1	non targeted	1	non targeted	1	non targeted
1924	4	0	1		non targeted	1	non targeted	1	non targeted	1	non targeted	1	non targeted
1925	4	0	1		non targeted	0.166	targeted	1	non targeted	1	non targeted	1	non targeted
1926	6	0	1		non targeted	1	non targeted	1	non targeted	1	non targeted	1	non targeted
1927	6	0	1		non targeted	1	non targeted	1	non targeted	1	non targeted	1	non targeted
1928	8	0	1		non targeted	1	non targeted	1	non targeted	1	non targeted	1	non targeted
1929	4	0	1		non targeted	1	non targeted	1	non targeted	1	non targeted	1	non targeted
1930	6	0	1		non targeted	0.239	targeted	1	non targeted	1	non targeted	1	non targeted
1931	5	0	1		non targeted	1	non targeted	0.396	targeted	1	non targeted	1	non targeted
1932	4	0	1		non targeted	1	non targeted	1	non targeted	1	non targeted	1	non targeted
1933	6	0	1		non targeted	1	non targeted	1	non targeted	1	non targeted	1	non targeted
1934	5	0	1		non targeted	1	non targeted	0.396	targeted	1	non targeted	1	non targeted
1935	6	0	1		non targeted	1	non targeted	1	non targeted	1	non targeted	1	non targeted
1936	6	0	1		non targeted	1	non targeted	1	non targeted	1	non targeted	1	non targeted
1937	5	0	1		non targeted	1	non targeted	1	non targeted	1	non targeted	1	non targeted
1938	5	0	1		non targeted	0.203	targeted	1	non targeted	1	non targeted	1	non targeted
1939	4	0	1		non targeted	0.0112	significant targeted	1	non targeted	1	non targeted	0.124	targeted
1940	5	0	1		non targeted	1	non targeted	1	non targeted	1	non targeted	1	non targeted
1941	4	0	1		non targeted	1	non targeted	1	non targeted	1	non targeted	1	non targeted
1942	5	0	1		non targeted	1	non targeted	1	non targeted	1	non targeted	1	non targeted
1943	6	0	1		non targeted	1	non targeted	0.454	targeted	1	non targeted	1	non targeted
1944	9	0	1		non targeted	0.336	targeted	0.211	targeted	1	non targeted	1	non targeted
1945	5	0	1		non targeted	0.203	targeted	0.396	targeted	1	non targeted	1	non targeted
1946	8	0	1		non targeted	1	non targeted	1	non targeted	1	non targeted	1	non targeted
1947	4	0	1		non targeted	0.166	targeted	1	non targeted	1	non targeted	1	non targeted
1948	4	0	1		non targeted	1	non targeted	1	non targeted	1	non targeted	1	non targeted
1949	5	0	1		non targeted	1	non targeted	0.396	targeted	1	non targeted	1	non targeted
1950	7	0	1		non targeted	1	non targeted	0.14	targeted	1	non targeted	1	non targeted
1951	7	0	1		non targeted	1	non targeted	0.506	targeted	1	non targeted	1	non targeted
1952	5	0	1		non targeted	1	non targeted	1	non targeted	1	non targeted	1	non targeted
1953	4	0	1		non targeted	1	non targeted	1	non targeted	1	non targeted	1	non targeted
1954	4	0	1		non targeted	1	non targeted	1	non targeted	1	non targeted	1	non targeted
1955	6	0	1		non targeted	0.239	targeted	0.454	targeted	1	non targeted	1	non targeted
1956	9	0	1		non targeted	1	non targeted	1	non targeted	1	non targeted	1	non targeted
1957	4	0	1		non targeted	1	non targeted	0.332	targeted	1	non targeted	1	non targeted
1958	4	0	1		non targeted	1	non targeted	1	non targeted	1	non targeted	1	non targeted
1959	6	0	1		non targeted	1	non targeted	0.454	targeted	1	non targeted	1	non targeted
1960	4	0	1		non targeted	1	non targeted	1	non targeted	1	non targeted	1	non targeted
1961	4	0	1		non targeted	1	non targeted	1	non targeted	1	non targeted	1	non targeted
1962	13	0	1		non targeted	1	non targeted	0.628	non targeted	1	non targeted	1	non targeted
1963	4	0	1		non targeted	1	non targeted	1	non targeted	1	non targeted	1	non targeted
1964	4	0	1		non targeted	1	non targeted	1	non targeted	1	non targeted	1	non targeted
1965	4	0	1		non targeted	1	non targeted	1	non targeted	1	non targeted	1	non targeted
1966	5	0	1		non targeted	0.203	targeted	1	non targeted	1	non targeted	1	non targeted
1967	4	0	1		non targeted	1	non targeted	1	non targeted	1	non targeted	1	non targeted
1968	5	0	1		non targeted	1	non targeted	1	non targeted	1	non targeted	1	non targeted
1969	5	0	1		non targeted	1	non targeted	1	non targeted	1	non targeted	1	non targeted
1970	4	0	1		non targeted	1	non targeted	1	non targeted	1	non targeted	1	non targeted
1971	4	0	1		non targeted	1	non targeted	1	non targeted	1	non targeted	1	non targeted
1972	6	0	1		non targeted	1	non targeted	1	non targeted	1	non targeted	1	non targeted
1973	7	0	1		non targeted	1	non targeted	0.14	targeted	1	non targeted	1	non targeted
1974	4	0	1		non targeted	1	non targeted	1	non targeted	1	non targeted	1	non targeted
1975	5	0	1		non targeted	1	non targeted	1	non targeted	1	non targeted	1	non targeted
1976	6	0	1		non targeted	1	non targeted	1	non targeted	1	non targeted	1	non targeted
1977	4	0	1		non targeted	1	non targeted	1	non targeted	1	non targeted	1	non targeted
1978	5	0	1		non targeted	1	non targeted	1	non targeted	1	non targeted	1	non targeted
1979	8	0	1		non targeted	1	non targeted	1	non targeted	1	non targeted	1	non targeted
1980	4	0	1		non targeted	1	non targeted	1	non targeted	1	non targeted	1	non targeted
1981	5	0	1		non targeted	1	non targeted	1	non targeted	1	non targeted	1	non targeted
1982	4	0	1		non targeted	1	non targeted	1	non targeted	1	non targeted	1	non targeted
1983	7	0	1		non targeted	1	non targeted	0.506	targeted	0.212	targeted	1	non targeted
1984	4	0	1		non targeted	1	non targeted	1	non targeted	1	non targeted	1	non targeted
1985	7	0	1		non targeted	1	non targeted	1	non targeted	1	non targeted	1	non targeted
1986	4	0	1		non targeted	1	non targeted	1	non targeted	0.127	targeted	1	non targeted
1987	6	0	1		non targeted	1	non targeted	1	non targeted	1	non targeted	1	non targeted
1988	4	0	1		non targeted	1	non targeted	1	non targeted	1	non targeted	1	non targeted
1989	7	0	1		non targeted	1	non targeted	1	non targeted	1	non targeted	1	non targeted
1990	4	0	1		non targeted	1	non targeted	1	non targeted	0.127	targeted	1	non targeted
1991	4	0	1		non targeted	1	non targeted	1	non targeted	1	non targeted	1	non targeted
1992	5	0	1		non targeted	0.203	targeted	1	non targeted	1	non targeted	1	non targeted
1993	5	0	1		non targeted	1	non targeted	0.396	targeted	1	non targeted	1	non targeted
1994	5	0	1		non targeted	1	non targeted	1	non targeted	0.156	targeted	1	non targeted
1995	4	0	1		non targeted	1	non targeted	1	non targeted	1	non targeted	1	non targeted
1996	6	0	1		non targeted	1	non targeted	1	non targeted	1	non targeted	0.18	targeted
1997	5	0	1		non targeted	1	non targeted	1	non targeted	1	non targeted	1	non targeted
1998	5	0	1		non targeted	1	non targeted	1	non targeted	1	non targeted	0.152	targeted
[truncated: 1,605 more rows]

## Sheet: 8C - Functional enrichment
Supplementary Table 8C. Functional enrichment of significantly targeted HuRI communities.
Community	GO term ID	GO term name	GO domain	P	GO term size	Query size	Intersection size	Precision	Effective domain size	Intersection protein(s)	HuSCI host target
1	GO:0061351	neural precursor cell proliferation	BP	0.00943841	1	4	1	0.25	4238	TMEM14B	CREB3L1,TMEM14B
1	GO:0040037	negative regulation of fibroblast growth factor receptor signaling pathway	BP	0.0188701	2	4	1	0.25	4238	CREB3L1	CREB3L1,TMEM14B
1	GO:0032967	positive regulation of collagen biosynthetic process	BP	0.0282952	3	4	1	0.25	4238	CREB3L1	CREB3L1,TMEM14B
1	GO:1903671	negative regulation of sprouting angiogenesis	BP	0.0377136	4	4	1	0.25	4238	CREB3L1	CREB3L1,TMEM14B
2	GO:0032119	sequestering of zinc ion	BP	0.0122699	1	4	1	0.25	4238	SLC30A8	CREB3L1,TMEM14B
2	GO:0006829	zinc ion transport	BP	0.0122699	1	4	1	0.25	4238	SLC30A8	CREB3L1,TMEM14B
2	GO:0061351	neural precursor cell proliferation	BP	0.0122699	1	4	1	0.25	4238	TMEM14B	CREB3L1,TMEM14B
2	GO:0040037	negative regulation of fibroblast growth factor receptor signaling pathway	BP	0.0245312	2	4	1	0.25	4238	CREB3L1	CREB3L1,TMEM14B
2	GO:0032967	positive regulation of collagen biosynthetic process	BP	0.0367838	3	4	1	0.25	4238	CREB3L1	CREB3L1,TMEM14B
2	GO:0009749	response to glucose	BP	0.0490276	4	4	1	0.25	4238	SLC30A8	CREB3L1,TMEM14B
2	GO:1903671	negative regulation of sprouting angiogenesis	BP	0.0490276	4	4	1	0.25	4238	CREB3L1	CREB3L1,TMEM14B
2	GO:0030073	insulin secretion	BP	0.0490276	4	4	1	0.25	4238	SLC30A8	CREB3L1,TMEM14B
3	GO:0050908	detection of light stimulus involved in visual perception	BP	0.024068	1	6	1	0.166667	4238	REEP6	ARL6IP1,REEP6
3	GO:0003374	dynamin family protein polymerization involved in mitochondrial fission	BP	0.024068	1	6	1	0.166667	4238	MIEF2	ARL6IP1,REEP6
3	GO:0046485	ether lipid metabolic process	BP	0.0481075	2	6	1	0.166667	4238	TMEM86B	ARL6IP1,REEP6
3	GO:1903371	regulation of endoplasmic reticulum tubular network organization	BP	0.0481075	2	6	1	0.166667	4238	ARL6IP1	ARL6IP1,REEP6
3	GO:1990809	endoplasmic reticulum tubular network membrane organization	BP	0.0481075	2	6	1	0.166667	4238	ARL6IP1	ARL6IP1,REEP6
5	GO:1903071	positive regulation of ER-associated ubiquitin-dependent protein catabolic process	BP	1.06926e-05	4	2	2	1	4238	UBQLN1,UBQLN2	UBQLN1,UBQLN2
5	GO:0030433	ubiquitin-dependent ERAD pathway	BP	0.00057918	26	2	2	1	4238	UBQLN1,UBQLN2	UBQLN1,UBQLN2
5	GO:1901340	negative regulation of store-operated calcium channel activity	BP	0.00755073	1	2	1	0.5	4238	UBQLN1	UBQLN1,UBQLN2
5	GO:1900186	negative regulation of clathrin-dependent endocytosis	BP	0.00755073	1	2	1	0.5	4238	UBQLN2	UBQLN1,UBQLN2
5	GO:1904021	negative regulation of G protein-coupled receptor internalization	BP	0.0150997	2	2	1	0.5	4238	UBQLN2	UBQLN1,UBQLN2
5	GO:0016241	regulation of macroautophagy	BP	0.0150997	2	2	1	0.5	4238	UBQLN2	UBQLN1,UBQLN2
5	GO:1902175	regulation of oxidative stress-induced intrinsic apoptotic signaling pathway	BP	0.0150997	2	2	1	0.5	4238	UBQLN1	UBQLN1,UBQLN2
5	GO:2000785	regulation of autophagosome assembly	BP	0.0377358	5	2	1	0.5	4238	UBQLN2	UBQLN1,UBQLN2
5	GO:0035973	aggrephagy	BP	0.0377358	5	2	1	0.5	4238	UBQLN1	UBQLN1,UBQLN2
5	GO:0031396	regulation of protein ubiquitination	BP	0.0452777	6	2	1	0.5	4238	UBQLN1	UBQLN1,UBQLN2
6	GO:1903071	positive regulation of ER-associated ubiquitin-dependent protein catabolic process	BP	2.64995e-08	4	4	3	0.75	4238	SGTA,UBQLN1,UBQLN2	SGTA,UBQLN1,UBQLN2
6	GO:0030433	ubiquitin-dependent ERAD pathway	BP	1.71576e-05	26	4	3	0.75	4238	SGTA,UBQLN1,UBQLN2	SGTA,UBQLN1,UBQLN2
6	GO:0097577	sequestering of iron ion	BP	0.0198207	1	4	1	0.25	4238	LCN2	SGTA,UBQLN1,UBQLN2
6	GO:1901340	negative regulation of store-operated calcium channel activity	BP	0.0198207	1	4	1	0.25	4238	UBQLN1	SGTA,UBQLN1,UBQLN2
6	GO:1900186	negative regulation of clathrin-dependent endocytosis	BP	0.0198207	1	4	1	0.25	4238	UBQLN2	SGTA,UBQLN1,UBQLN2
6	GO:1904021	negative regulation of G protein-coupled receptor internalization	BP	0.0396273	2	4	1	0.25	4238	UBQLN2	SGTA,UBQLN1,UBQLN2
6	GO:0016241	regulation of macroautophagy	BP	0.0396273	2	4	1	0.25	4238	UBQLN2	SGTA,UBQLN1,UBQLN2
6	GO:1902175	regulation of oxidative stress-induced intrinsic apoptotic signaling pathway	BP	0.0396273	2	4	1	0.25	4238	UBQLN1	SGTA,UBQLN1,UBQLN2
6	GO:1903070	negative regulation of ER-associated ubiquitin-dependent protein catabolic process	BP	0.0396273	2	4	1	0.25	4238	SGTA	SGTA,UBQLN1,UBQLN2
7	GO:1903070	negative regulation of ER-associated ubiquitin-dependent protein catabolic process	BP	0.0023596	2	1	1	1	4238	SGTA	C1QTNF6,SGTA
7	GO:1903071	positive regulation of ER-associated ubiquitin-dependent protein catabolic process	BP	0.00471921	4	1	1	1	4238	SGTA	C1QTNF6,SGTA
7	GO:0071816	tail-anchored membrane protein insertion into ER membrane	BP	0.00589901	5	1	1	1	4238	SGTA	C1QTNF6,SGTA
7	GO:2000059	negative regulation of ubiquitin-dependent protein catabolic process	BP	0.00825861	7	1	1	1	4238	SGTA	C1QTNF6,SGTA
7	GO:0030433	ubiquitin-dependent ERAD pathway	BP	0.0306748	26	1	1	1	4238	SGTA	C1QTNF6,SGTA
8	GO:1903071	positive regulation of ER-associated ubiquitin-dependent protein catabolic process	BP	6.01457e-06	4	2	2	1	4238	SGTA,UBQLN2	SGTA,UBQLN2
8	GO:0030433	ubiquitin-dependent ERAD pathway	BP	0.000325789	26	2	2	1	4238	SGTA,UBQLN2	SGTA,UBQLN2
8	GO:1900186	negative regulation of clathrin-dependent endocytosis	BP	0.00424729	1	2	1	0.5	4238	UBQLN2	SGTA,UBQLN2
8	GO:1904021	negative regulation of G protein-coupled receptor internalization	BP	0.00849357	2	2	1	0.5	4238	UBQLN2	SGTA,UBQLN2
8	GO:0016241	regulation of macroautophagy	BP	0.00849357	2	2	1	0.5	4238	UBQLN2	SGTA,UBQLN2
8	GO:1903070	negative regulation of ER-associated ubiquitin-dependent protein catabolic process	BP	0.00849357	2	2	1	0.5	4238	SGTA	SGTA,UBQLN2
8	GO:2000785	regulation of autophagosome assembly	BP	0.0212264	5	2	1	0.5	4238	UBQLN2	SGTA,UBQLN2
8	GO:0071816	tail-anchored membrane protein insertion into ER membrane	BP	0.0212264	5	2	1	0.5	4238	SGTA	SGTA,UBQLN2
8	GO:2000059	negative regulation of ubiquitin-dependent protein catabolic process	BP	0.02971	7	2	1	0.5	4238	SGTA	SGTA,UBQLN2
9	GO:0032815	negative regulation of natural killer cell activation	BP	0.0113261	1	3	1	0.333333	4238	PIBF1	CDC37,MAD1L1
9	GO:0031393	negative regulation of prostaglandin biosynthetic process	BP	0.0113261	1	3	1	0.333333	4238	PIBF1	CDC37,MAD1L1
9	GO:0060334	regulation of interferon-gamma-mediated signaling pathway	BP	0.0226468	2	3	1	0.333333	4238	CDC37	CDC37,MAD1L1
9	GO:0042976	activation of Janus kinase activity	BP	0.0226468	2	3	1	0.333333	4238	PIBF1	CDC37,MAD1L1
9	GO:0060338	regulation of type I interferon-mediated signaling pathway	BP	0.0226468	2	3	1	0.333333	4238	CDC37	CDC37,MAD1L1
9	GO:0090235	regulation of metaphase plate congression	BP	0.0339623	3	3	1	0.333333	4238	MAD1L1	CDC37,MAD1L1
9	GO:0042532	negative regulation of tyrosine phosphorylation of STAT protein	BP	0.0452723	4	3	1	0.333333	4238	PIBF1	CDC37,MAD1L1
9	GO:0032695	negative regulation of interleukin-12 production	BP	0.0452723	4	3	1	0.333333	4238	PIBF1	CDC37,MAD1L1
10	GO:0090307	mitotic spindle assembly	BP	0.00182912	12	5	2	0.4	4238	GOLGA2,PIBF1	CDC37,GOLGA2
10	GO:0032815	negative regulation of natural killer cell activation	BP	0.029495	1	5	1	0.2	4238	PIBF1	CDC37,GOLGA2
10	GO:0031393	negative regulation of prostaglandin biosynthetic process	BP	0.029495	1	5	1	0.2	4238	PIBF1	CDC37,GOLGA2
11	GO:0090307	mitotic spindle assembly	BP	0.00149492	12	4	2	0.5	4238	GOLGA2,PIBF1	GOLGA2,MTUS2
11	GO:0032815	negative regulation of natural killer cell activation	BP	0.0320906	1	4	1	0.25	4238	PIBF1	GOLGA2,MTUS2
11	GO:0086019	cell-cell signaling involved in cardiac conduction	BP	0.0320906	1	4	1	0.25	4238	PKP2	GOLGA2,MTUS2
11	GO:0031393	negative regulation of prostaglandin biosynthetic process	BP	0.0320906	1	4	1	0.25	4238	PIBF1	GOLGA2,MTUS2
12	GO:0007100	mitotic centrosome separation	BP	0.0191128	1	3	1	0.333333	4238	NUP62	ACOT11,MKRN3
12	GO:1903438	positive regulation of mitotic cytokinetic process	BP	0.0191128	1	3	1	0.333333	4238	NUP62	ACOT11,MKRN3
12	GO:0046601	positive regulation of centriole replication	BP	0.0382166	2	3	1	0.333333	4238	NUP62	ACOT11,MKRN3
12	GO:0098534	centriole assembly	BP	0.0382166	2	3	1	0.333333	4238	NUP62	ACOT11,MKRN3
13	GO:0043149	stress fiber assembly	BP	0.00471921	10	1	1	1	4238	FAM171A1	RASSF10,TRIM54
13	GO:0008360	regulation of cell shape	BP	0.0136857	29	1	1	1	4238	FAM171A1	RASSF10,TRIM54
14	GO:0035372	protein localization to microtubule	BP	0.000180323	3	6	2	0.333333	4238	MID1,MID2	CDC37,TRAF2
15	GO:0045218	zonula adherens maintenance	BP	0.00141576	3	1	1	1	4238	KIFC3	KRT27,KRT32
15	GO:0090136	epithelial cell-cell adhesion	BP	0.0023596	5	1	1	1	4238	KIFC3	KRT27,KRT32
16	GO:0006527	arginine catabolic process	BP	0.0247758	1	5	1	0.2	4238	NOS3	GOLGA2,IKZF3
16	GO:0031284	positive regulation of guanylate cyclase activity	BP	0.0247758	1	5	1	0.2	4238	NOS3	GOLGA2,IKZF3
16	GO:0003100	regulation of systemic arterial blood pressure by endothelin	BP	0.0247758	1	5	1	0.2	4238	NOS3	GOLGA2,IKZF3
18	GO:1903071	positive regulation of ER-associated ubiquitin-dependent protein catabolic process	BP	3.40718e-05	4	3	2	0.666667	4238	UBQLN1,UBQLN2	UBQLN1,UBQLN2
18	GO:0030433	ubiquitin-dependent ERAD pathway	BP	0.00183916	26	3	2	0.666667	4238	UBQLN1,UBQLN2	UBQLN1,UBQLN2
18	GO:1901340	negative regulation of store-operated calcium channel activity	BP	0.012034	1	3	1	0.333333	4238	UBQLN1	UBQLN1,UBQLN2
18	GO:1900186	negative regulation of clathrin-dependent endocytosis	BP	0.012034	1	3	1	0.333333	4238	UBQLN2	UBQLN1,UBQLN2
18	GO:1904021	negative regulation of G protein-coupled receptor internalization	BP	0.0240623	2	3	1	0.333333	4238	UBQLN2	UBQLN1,UBQLN2
18	GO:0016241	regulation of macroautophagy	BP	0.0240623	2	3	1	0.333333	4238	UBQLN2	UBQLN1,UBQLN2
18	GO:1902175	regulation of oxidative stress-induced intrinsic apoptotic signaling pathway	BP	0.0240623	2	3	1	0.333333	4238	UBQLN1	UBQLN1,UBQLN2
19	GO:0010890	positive regulation of sequestering of triglyceride	BP	0.00778669	1	3	1	0.333333	4238	APOC4	TMEM14B,UBQLN2
19	GO:0061351	neural precursor cell proliferation	BP	0.00778669	1	3	1	0.333333	4238	TMEM14B	TMEM14B,UBQLN2
19	GO:1900186	negative regulation of clathrin-dependent endocytosis	BP	0.00778669	1	3	1	0.333333	4238	UBQLN2	TMEM14B,UBQLN2
19	GO:1904021	negative regulation of G protein-coupled receptor internalization	BP	0.0155697	2	3	1	0.333333	4238	UBQLN2	TMEM14B,UBQLN2
19	GO:0016241	regulation of macroautophagy	BP	0.0155697	2	3	1	0.333333	4238	UBQLN2	TMEM14B,UBQLN2
19	GO:1903071	positive regulation of ER-associated ubiquitin-dependent protein catabolic process	BP	0.0311247	4	3	1	0.333333	4238	UBQLN2	TMEM14B,UBQLN2
19	GO:2000785	regulation of autophagosome assembly	BP	0.0388967	5	3	1	0.333333	4238	UBQLN2	TMEM14B,UBQLN2
19	GO:2000045	regulation of G1/S transition of mitotic cell cycle	BP	0.046665	6	3	1	0.333333	4238	TMEM14B	TMEM14B,UBQLN2
19	GO:0021987	cerebral cortex development	BP	0.046665	6	3	1	0.333333	4238	TMEM14B	TMEM14B,UBQLN2
19	GO:0070328	triglyceride homeostasis	BP	0.046665	6	3	1	0.333333	4238	APOC4	TMEM14B,UBQLN2
20	GO:0007288	sperm axoneme assembly	BP	0.00707714	3	2	1	0.5	4238	TTC12	GOLGA6L9,TTC23
20	GO:0070286	axonemal dynein complex assembly	BP	0.00707714	3	2	1	0.5	4238	TTC12	GOLGA6L9,TTC23
20	GO:0071559	response to transforming growth factor beta	BP	0.00707714	3	2	1	0.5	4238	ZFHX3	GOLGA6L9,TTC23
21	GO:0043433	negative regulation of DNA-binding transcription factor activity	BP	0.0470584	25	2	1	0.5	4238	ID1	TCF4,TEPSIN
22	GO:0051492	regulation of stress fiber assembly	BP	0.0132044	7	2	1	0.5	4238	ASAP3	TCF4,TEPSIN
23	GO:0000184	nuclear-transcribed mRNA catabolic process, nonsense-mediated decay	BP	0.0113114	12	2	1	0.5	4238	SMG9	TCF4,TRIML2
24	GO:0032688	negative regulation of interferon-beta production	BP	0.00943507	4	2	1	0.5	4238	REL	REL,TCF4
25	GO:0000413	protein peptidyl-prolyl isomerization	BP	0.0226148	8	3	1	0.333333	4238	PPIL1	DDIT4L,TCF4
25	GO:0016311	dephosphorylation	BP	0.0367057	13	3	1	0.333333	4238	DUSP23	DDIT4L,TCF4
26	GO:0090307	mitotic spindle assembly	BP	0.00438298	12	6	2	0.333333	4238	GOLGA2,PIBF1	GOLGA2,TRIM27
27	GO:0002820	negative regulation of adaptive immune response	BP	0.0205286	1	3	1	0.333333	4238	TRIM27	KRT39,TRIM27
27	GO:0090281	negative regulation of calcium ion import	BP	0.0410474	2	3	1	0.333333	4238	TRIM27	KRT39,TRIM27
28	GO:0032897	negative regulation of viral transcription	BP	0.00189099	11	5	2	0.4	4238	MID2,TRIM27	TRIM27,ZRANB1
28	GO:0045087	innate immune response	BP	0.0138405	29	5	2	0.4	4238	MID2,TRIM27	TRIM27,ZRANB1
28	GO:0051091	positive regulation of DNA-binding transcription factor activity	BP	0.0349998	46	5	2	0.4	4238	MID2,TRIM27	TRIM27,ZRANB1
28	GO:0002820	negative regulation of adaptive immune response	BP	0.0365739	1	5	1	0.2	4238	TRIM27	TRIM27,ZRANB1
28	GO:0000963	mitochondrial RNA processing	BP	0.0365739	1	5	1	0.2	4238	FASTKD5	TRIM27,ZRANB1
28	GO:0071947	protein deubiquitination involved in ubiquitin-dependent protein catabolic process	BP	0.0365739	1	5	1	0.2	4238	ZRANB1	TRIM27,ZRANB1
29	GO:0002820	negative regulation of adaptive immune response	BP	0.0155734	1	3	1	0.333333	4238	TRIM27	REL,TRIM27
29	GO:1903912	negative regulation of endoplasmic reticulum stress-induced eIF2 alpha phosphorylation	BP	0.0311394	2	3	1	0.333333	4238	NCK2	REL,TRIM27
29	GO:0090281	negative regulation of calcium ion import	BP	0.0311394	2	3	1	0.333333	4238	TRIM27	REL,TRIM27
30	GO:0070534	protein K63-linked ubiquitination	BP	0.00739118	22	5	2	0.4	4238	TRAF2,TRIM27	TRAF2,TRIM27
30	GO:0051091	positive regulation of DNA-binding transcription factor activity	BP	0.0327417	46	5	2	0.4	4238	TRAF2,TRIM27	TRAF2,TRIM27
30	GO:0002820	negative regulation of adaptive immune response	BP	0.0342143	1	5	1	0.2	4238	TRIM27	TRAF2,TRIM27
30	GO:0032958	inositol phosphate biosynthetic process	BP	0.0342143	1	5	1	0.2	4238	IP6K3	TRAF2,TRIM27
31	GO:0002820	negative regulation of adaptive immune response	BP	0.0292591	1	4	1	0.25	4238	TRIM27	GOLGA2,TRIM27
32	GO:0006382	adenosine to inosine editing	BP	0.0283152	1	5	1	0.2	4238	ADARB1	ADARB1,EHHADH,EIF2AK2,PRKRA
32	GO:0016553	base conversion or substitution editing	BP	0.0283152	1	5	1	0.2	4238	ADARB1	ADARB1,EHHADH,EIF2AK2,PRKRA
32	GO:0070143	mitochondrial alanyl-tRNA aminoacylation	BP	0.0283152	1	5	1	0.2	4238	AARS2	ADARB1,EHHADH,EIF2AK2,PRKRA
34	GO:1903071	positive regulation of ER-associated ubiquitin-dependent protein catabolic process	BP	4.20887e-05	4	3	2	0.666667	4238	UBQLN1,UBQLN2	UBQLN1,UBQLN2
34	GO:0030433	ubiquitin-dependent ERAD pathway	BP	0.00227191	26	3	2	0.666667	4238	UBQLN1,UBQLN2	UBQLN1,UBQLN2
34	GO:0051792	medium-chain fatty acid biosynthetic process	BP	0.0148655	1	3	1	0.333333	4238	ACOT7	UBQLN1,UBQLN2
34	GO:0036116	long-chain fatty-acyl-CoA catabolic process	BP	0.0148655	1	3	1	0.333333	4238	ACOT7	UBQLN1,UBQLN2
34	GO:1900535	palmitic acid biosynthetic process	BP	0.0148655	1	3	1	0.333333	4238	ACOT7	UBQLN1,UBQLN2
34	GO:0036114	medium-chain fatty-acyl-CoA catabolic process	BP	0.0148655	1	3	1	0.333333	4238	ACOT7	UBQLN1,UBQLN2
34	GO:1901340	negative regulation of store-operated calcium channel activity	BP	0.0148655	1	3	1	0.333333	4238	UBQLN1	UBQLN1,UBQLN2
34	GO:1900186	negative regulation of clathrin-dependent endocytosis	BP	0.0148655	1	3	1	0.333333	4238	UBQLN2	UBQLN1,UBQLN2
34	GO:1904021	negative regulation of G protein-coupled receptor internalization	BP	0.029724	2	3	1	0.333333	4238	UBQLN2	UBQLN1,UBQLN2
34	GO:0016241	regulation of macroautophagy	BP	0.029724	2	3	1	0.333333	4238	UBQLN2	UBQLN1,UBQLN2
34	GO:1902175	regulation of oxidative stress-induced intrinsic apoptotic signaling pathway	BP	0.029724	2	3	1	0.333333	4238	UBQLN1	UBQLN1,UBQLN2
34	GO:0015937	coenzyme A biosynthetic process	BP	0.0445755	3	3	1	0.333333	4238	ACOT7	UBQLN1,UBQLN2
35	GO:0030422	production of siRNA involved in RNA interference	BP	5.68042e-06	2	3	2	0.666667	4238	PRKRA,TARBP2	ADARB1,PRKRA,TARBP2
35	GO:0031054	pre-miRNA processing	BP	1.70386e-05	3	3	2	0.666667	4238	PRKRA,TARBP2	ADARB1,PRKRA,TARBP2
35	GO:0035196	production of miRNAs involved in gene silencing by miRNA	BP	3.40718e-05	4	3	2	0.666667	4238	PRKRA,TARBP2	ADARB1,PRKRA,TARBP2
35	GO:0045070	positive regulation of viral genome replication	BP	0.000374318	12	3	2	0.666667	4238	ADARB1,TARBP2	ADARB1,PRKRA,TARBP2
35	GO:0006382	adenosine to inosine editing	BP	0.012034	1	3	1	0.333333	4238	ADARB1	ADARB1,PRKRA,TARBP2
35	GO:0035280	miRNA loading onto RISC involved in gene silencing by miRNA	BP	0.012034	1	3	1	0.333333	4238	TARBP2	ADARB1,PRKRA,TARBP2
35	GO:0016553	base conversion or substitution editing	BP	0.012034	1	3	1	0.333333	4238	ADARB1	ADARB1,PRKRA,TARBP2
35	GO:0046782	regulation of viral transcription	BP	0.012034	1	3	1	0.333333	4238	TARBP2	ADARB1,PRKRA,TARBP2
35	GO:0035087	siRNA loading onto RISC involved in RNA interference	BP	0.0240623	2	3	1	0.333333	4238	TARBP2	ADARB1,PRKRA,TARBP2
35	GO:0050689	negative regulation of defense response to virus by host	BP	0.0240623	2	3	1	0.333333	4238	TARBP2	ADARB1,PRKRA,TARBP2
35	GO:0030423	targeting of mRNA for destruction involved in RNA interference	BP	0.0240623	2	3	1	0.333333	4238	TARBP2	ADARB1,PRKRA,TARBP2
35	GO:0006396	RNA processing	BP	0.0360849	3	3	1	0.333333	4238	ADARB1	ADARB1,PRKRA,TARBP2
36	GO:0050908	detection of light stimulus involved in visual perception	BP	0.0259556	1	5	1	0.2	4238	REEP6	ARL6IP1,NTAQ1,REEP6
36	GO:0003332	negative regulation of extracellular matrix constituent secretion	BP	0.0259556	1	5	1	0.2	4238	ADTRP	ARL6IP1,NTAQ1,REEP6
36	GO:0019673	GDP-mannose metabolic process	BP	0.0259556	1	5	1	0.2	4238	GMDS	ARL6IP1,NTAQ1,REEP6
36	GO:0042351	'de novo' GDP-L-fucose biosynthetic process	BP	0.0259556	1	5	1	0.2	4238	GMDS	ARL6IP1,NTAQ1,REEP6
37	GO:0046427	positive regulation of receptor signaling pathway via JAK-STAT	BP	0.019809	6	2	1	0.5	4238	CRLF3	DDIT4L,MEI4
37	GO:0071158	positive regulation of cell cycle arrest	BP	0.0264057	8	2	1	0.5	4238	CRLF3	DDIT4L,MEI4
37	GO:2000134	negative regulation of G1/S transition of mitotic cell cycle	BP	0.036295	11	2	1	0.5	4238	ZNF655	DDIT4L,MEI4
37	GO:0000082	G1/S transition of mitotic cell cycle	BP	0.042884	13	2	1	0.5	4238	CRLF3	DDIT4L,MEI4
38	GO:0061351	neural precursor cell proliferation	BP	0.0346862	1	7	1	0.142857	4238	TMEM14B	MFF,TMEM14B
38	GO:0030223	neutrophil differentiation	BP	0.0346862	1	7	1	0.142857	4238	JAGN1	MFF,TMEM14B
38	GO:0038158	granulocyte colony-stimulating factor signaling pathway	BP	0.0346862	1	7	1	0.142857	4238	JAGN1	MFF,TMEM14B
39	GO:1903071	positive regulation of ER-associated ubiquitin-dependent protein catabolic process	BP	2.40507e-05	4	3	2	0.666667	4238	SGTA,UBQLN2	SGTA,TMEM14B,UBQLN2
39	GO:0030433	ubiquitin-dependent ERAD pathway	BP	0.00129823	26	3	2	0.666667	4238	SGTA,UBQLN2	SGTA,TMEM14B,UBQLN2
39	GO:0061351	neural precursor cell proliferation	BP	0.00849457	1	3	1	0.333333	4238	TMEM14B	SGTA,TMEM14B,UBQLN2
39	GO:1900186	negative regulation of clathrin-dependent endocytosis	BP	0.00849457	1	3	1	0.333333	4238	UBQLN2	SGTA,TMEM14B,UBQLN2
39	GO:1904021	negative regulation of G protein-coupled receptor internalization	BP	0.0169851	2	3	1	0.333333	4238	UBQLN2	SGTA,TMEM14B,UBQLN2
39	GO:0016241	regulation of macroautophagy	BP	0.0169851	2	3	1	0.333333	4238	UBQLN2	SGTA,TMEM14B,UBQLN2
39	GO:1903070	negative regulation of ER-associated ubiquitin-dependent protein catabolic process	BP	0.0169851	2	3	1	0.333333	4238	SGTA	SGTA,TMEM14B,UBQLN2
39	GO:2000785	regulation of autophagosome assembly	BP	0.0424328	5	3	1	0.333333	4238	UBQLN2	SGTA,TMEM14B,UBQLN2
39	GO:0071816	tail-anchored membrane protein insertion into ER membrane	BP	0.0424328	5	3	1	0.333333	4238	SGTA	SGTA,TMEM14B,UBQLN2
40	GO:0002726	positive regulation of T cell cytokine production	BP	0.0113261	4	1	1	1	4238	TRAF2	TRAF2,TTC23
40	GO:0007250	activation of NF-kappaB-inducing kinase activity	BP	0.0169891	6	1	1	1	4238	TRAF2	TRAF2,TTC23
40	GO:0043254	regulation of protein-containing complex assembly	BP	0.0198207	7	1	1	1	4238	TRAF2	TRAF2,TTC23
40	GO:0043507	positive regulation of JUN kinase activity	BP	0.0254837	9	1	1	1	4238	TRAF2	TRAF2,TTC23
40	GO:0032743	positive regulation of interleukin-2 production	BP	0.0283152	10	1	1	1	4238	TRAF2	TRAF2,TTC23
40	GO:2001238	positive regulation of extrinsic apoptotic signaling pathway	BP	0.0311468	11	1	1	1	4238	TRAF2	TRAF2,TTC23
40	GO:0033209	tumor necrosis factor-mediated signaling pathway	BP	0.0424729	15	1	1	1	4238	TRAF2	TRAF2,TTC23
41	GO:0001867	complement activation, lectin pathway	BP	0.00471865	2	2	1	0.5	4238	KRT1	KRT13,TRIM54
41	GO:0018149	peptide cross-linking	BP	0.0141493	6	2	1	0.5	4238	KRT1	KRT13,TRIM54
41	GO:0051290	protein heterotetramerization	BP	0.0188612	8	2	1	0.5	4238	KRT1	KRT13,TRIM54
41	GO:0001895	retina homeostasis	BP	0.023571	10	2	1	0.5	4238	KRT1	KRT13,TRIM54
42	GO:0035511	oxidative DNA demethylation	BP	0.0132138	1	4	1	0.25	4238	ALKBH2	GOLGA2,SF3B4
42	GO:0006307	DNA dealkylation involved in DNA repair	BP	0.0264182	2	4	1	0.25	4238	ALKBH2	GOLGA2,SF3B4
42	GO:0060050	positive regulation of protein glycosylation	BP	0.0396133	3	4	1	0.25	4238	GOLGA2	GOLGA2,SF3B4
43	GO:0032060	bleb assembly	BP	0.000435377	5	8	2	0.25	4238	EMP1,PMP22	FFAR2,TMEM14B
43	GO:0008219	cell death	BP	0.00337036	13	8	2	0.25	4238	EMP1,PMP22	FFAR2,TMEM14B
43	GO:0007186	G protein-coupled receptor signaling pathway	BP	0.0128167	25	8	2	0.25	4238	FFAR2,GPR42	FFAR2,TMEM14B
43	GO:0061351	neural precursor cell proliferation	BP	0.0264276	1	8	1	0.125	4238	TMEM14B	FFAR2,TMEM14B
43	GO:0002752	cell surface pattern recognition receptor signaling pathway	BP	0.0264276	1	8	1	0.125	4238	FFAR2	FFAR2,TMEM14B
44	GO:0050908	detection of light stimulus involved in visual perception	BP	0.0141576	1	5	1	0.2	4238	REEP6	ARL6IP1,REEP6,TMEM14B
44	GO:0061351	neural precursor cell proliferation	BP	0.0141576	1	5	1	0.2	4238	TMEM14B	ARL6IP1,REEP6,TMEM14B
44	GO:1903371	regulation of endoplasmic reticulum tubular network organization	BP	0.0283019	2	5	1	0.2	4238	ARL6IP1	ARL6IP1,REEP6,TMEM14B
44	GO:1990809	endoplasmic reticulum tubular network membrane organization	BP	0.0283019	2	5	1	0.2	4238	ARL6IP1	ARL6IP1,REEP6,TMEM14B
45	GO:0035329	hippo signaling	BP	0.0103823	11	1	1	1	4238	AMOT	AMOT,KRT31
45	GO:0034613	cellular protein localization	BP	0.0113261	12	1	1	1	4238	AMOT	AMOT,KRT31
45	GO:0030334	regulation of cell migration	BP	0.017933	19	1	1	1	4238	AMOT	AMOT,KRT31
45	GO:0016525	negative regulation of angiogenesis	BP	0.0226522	24	1	1	1	4238	AMOT	AMOT,KRT31
46	GO:0000389	mRNA 3'-splice site recognition	BP	0.0151015	1	4	1	0.25	4238	SLU7	GOLGA2,TEPSIN
46	GO:0000375	RNA splicing, via transesterification reactions	BP	0.0452723	3	4	1	0.25	4238	SLU7	GOLGA2,TEPSIN
46	GO:0060050	positive regulation of protein glycosylation	BP	0.0452723	3	4	1	0.25	4238	GOLGA2	GOLGA2,TEPSIN
47	GO:0060628	regulation of ER to Golgi vesicle-mediated transport	BP	0.0132138	1	4	1	0.25	4238	RINT1	GOLGA6L9,NTAQ1,RINT1
47	GO:1902504	regulation of signal transduction involved in mitotic G2 DNA damage checkpoint	BP	0.0132138	1	4	1	0.25	4238	RINT1	GOLGA6L9,NTAQ1,RINT1
47	GO:2000210	positive regulation of anoikis	BP	0.0264182	2	4	1	0.25	4238	TLE5	GOLGA6L9,NTAQ1,RINT1
47	GO:0048705	skeletal system morphogenesis	BP	0.0264182	2	4	1	0.25	4238	ANKRD11	GOLGA6L9,NTAQ1,RINT1
47	GO:0016480	negative regulation of transcription by RNA polymerase III	BP	0.0264182	2	4	1	0.25	4238	NAB2	GOLGA6L9,NTAQ1,RINT1
48	GO:0071947	protein deubiquitination involved in ubiquitin-dependent protein catabolic process	BP	0.0132138	1	4	1	0.25	4238	ZRANB1	CARD9,ZRANB1
48	GO:1990168	protein K33-linked deubiquitination	BP	0.0396133	3	4	1	0.25	4238	ZRANB1	CARD9,ZRANB1
49	GO:1903071	positive regulation of ER-associated ubiquitin-dependent protein catabolic process	BP	3.91184e-08	4	4	3	0.75	4238	SGTA,UBQLN1,UBQLN2	SGTA,UBQLN1,UBQLN2
49	GO:0030433	ubiquitin-dependent ERAD pathway	BP	2.53279e-05	26	4	3	0.75	4238	SGTA,UBQLN1,UBQLN2	SGTA,UBQLN1,UBQLN2
49	GO:1901340	negative regulation of store-operated calcium channel activity	BP	0.0292591	1	4	1	0.25	4238	UBQLN1	SGTA,UBQLN1,UBQLN2
49	GO:1900186	negative regulation of clathrin-dependent endocytosis	BP	0.0292591	1	4	1	0.25	4238	UBQLN2	SGTA,UBQLN1,UBQLN2
49	GO:0042666	negative regulation of ectodermal cell fate specification	BP	0.0292591	1	4	1	0.25	4238	FZD7	SGTA,UBQLN1,UBQLN2
50	GO:0098656	anion transmembrane transport	BP	0.00471921	1	2	1	0.5	4238	LRRC8E	TRIM2,TRIM3
50	GO:0031291	Ran protein signal transduction	BP	0.00471921	1	2	1	0.5	4238	GPSM2	TRIM2,TRIM3
50	GO:0015810	aspartate transmembrane transport	BP	0.00471921	1	2	1	0.5	4238	LRRC8E	TRIM2,TRIM3
50	GO:0071470	cellular response to osmotic stress	BP	0.0094373	2	2	1	0.5	4238	LRRC8E	TRIM2,TRIM3
50	GO:1904778	positive regulation of protein localization to cell cortex	BP	0.0094373	2	2	1	0.5	4238	GPSM2	TRIM2,TRIM3
50	GO:0051661	maintenance of centrosome location	BP	0.0141543	3	2	1	0.5	4238	GPSM2	TRIM2,TRIM3
50	GO:1905832	positive regulation of spindle assembly	BP	0.0141543	3	2	1	0.5	4238	GPSM2	TRIM2,TRIM3
50	GO:0000132	establishment of mitotic spindle orientation	BP	0.0330111	7	2	1	0.5	4238	GPSM2	TRIM2,TRIM3
50	GO:0060236	regulation of mitotic spindle organization	BP	0.0377225	8	2	1	0.5	4238	GPSM2	TRIM2,TRIM3
50	GO:0007052	mitotic spindle organization	BP	0.0424328	9	2	1	0.5	4238	GPSM2	TRIM2,TRIM3
51	GO:0050908	detection of light stimulus involved in visual perception	BP	0.00283152	1	2	1	0.5	4238	REEP6	ARL6IP1,REEP6
51	GO:1903371	regulation of endoplasmic reticulum tubular network organization	BP	0.00566238	2	2	1	0.5	4238	ARL6IP1	ARL6IP1,REEP6
51	GO:1990809	endoplasmic reticulum tubular network membrane organization	BP	0.00566238	2	2	1	0.5	4238	ARL6IP1	ARL6IP1,REEP6
51	GO:0071787	endoplasmic reticulum tubular network formation	BP	0.0113221	4	2	1	0.5	4238	ARL6IP1	ARL6IP1,REEP6
51	GO:0043154	negative regulation of cysteine-type endopeptidase activity involved in apoptotic process	BP	0.0452242	16	2	1	0.5	4238	ARL6IP1	ARL6IP1,REEP6
52	GO:0034314	Arp2/3 complex-mediated actin nucleation	BP	0.000266936	5	5	2	0.4	4238	ARPC3,ARPC4	ARPC3,UBQLN2
52	GO:0000819	sister chromatid segregation	BP	0.0283152	1	5	1	0.2	4238	LATS1	ARPC3,UBQLN2
52	GO:0060644	mammary gland epithelial cell differentiation	BP	0.0283152	1	5	1	0.2	4238	LATS1	ARPC3,UBQLN2
52	GO:1900186	negative regulation of clathrin-dependent endocytosis	BP	0.0283152	1	5	1	0.2	4238	UBQLN2	ARPC3,UBQLN2
53	GO:0031334	positive regulation of protein-containing complex assembly	BP	0.0378338	27	7	2	0.285714	4238	BIK,CLEC7A	ASZ1,TMEM14B
54	GO:0071947	protein deubiquitination involved in ubiquitin-dependent protein catabolic process	BP	0.00707881	1	2	1	0.5	4238	ZRANB1	BYSL,GOLGA6L9,ZRANB1
54	GO:1902600	proton transmembrane transport	BP	0.014156	2	2	1	0.5	4238	ATP5F1B	BYSL,GOLGA6L9,ZRANB1
54	GO:0051453	regulation of intracellular pH	BP	0.0212314	3	2	1	0.5	4238	ATP5F1B	BYSL,GOLGA6L9,ZRANB1
54	GO:1990168	protein K33-linked deubiquitination	BP	0.0212314	3	2	1	0.5	4238	ZRANB1	BYSL,GOLGA6L9,ZRANB1
54	GO:0006754	ATP biosynthetic process	BP	0.0212314	3	2	1	0.5	4238	ATP5F1B	BYSL,GOLGA6L9,ZRANB1
54	GO:0035523	protein K29-linked deubiquitination	BP	0.0283052	4	2	1	0.5	4238	ZRANB1	BYSL,GOLGA6L9,ZRANB1
55	GO:1903071	positive regulation of ER-associated ubiquitin-dependent protein catabolic process	BP	0.000116245	4	3	2	0.666667	4238	UBQLN1,UBQLN2	UBQLN1,UBQLN2
55	GO:0030433	ubiquitin-dependent ERAD pathway	BP	0.0062748	26	3	2	0.666667	4238	UBQLN1,UBQLN2	UBQLN1,UBQLN2
55	GO:1901340	negative regulation of store-operated calcium channel activity	BP	0.0410571	1	3	1	0.333333	4238	UBQLN1	UBQLN1,UBQLN2
55	GO:1900186	negative regulation of clathrin-dependent endocytosis	BP	0.0410571	1	3	1	0.333333	4238	UBQLN2	UBQLN1,UBQLN2
56	GO:0021626	central nervous system maturation	BP	0.0311468	1	6	1	0.166667	4238	ATP6AP2	CREB3L1,TMEM14B
56	GO:0021903	rostrocaudal neural tube patterning	BP	0.0311468	1	6	1	0.166667	4238	ATP6AP2	CREB3L1,TMEM14B
56	GO:0048069	eye pigmentation	BP	0.0311468	1	6	1	0.166667	4238	ATP6AP2	CREB3L1,TMEM14B
56	GO:0002003	angiotensin maturation	BP	0.0311468	1	6	1	0.166667	4238	ATP6AP2	CREB3L1,TMEM14B
56	GO:0061351	neural precursor cell proliferation	BP	0.0311468	1	6	1	0.166667	4238	TMEM14B	CREB3L1,TMEM14B
56	GO:0032914	positive regulation of transforming growth factor beta1 production	BP	0.0311468	1	6	1	0.166667	4238	ATP6AP2	CREB3L1,TMEM14B
57	GO:0036295	cellular response to increased oxygen levels	BP	0.00188768	4	1	1	1	4238	ATP6V1G1	GOLGA6L9,NTAQ1
57	GO:0006879	cellular iron ion homeostasis	BP	0.00377537	8	1	1	1	4238	ATP6V1G1	GOLGA6L9,NTAQ1
58	GO:0042981	regulation of apoptotic process	BP	0.0184024	20	7	2	0.285714	4238	IKZF3,TRAF2	IKZF3,TRAF2,VBP1
59	GO:0071316	cellular response to nicotine	BP	0.0212314	3	2	1	0.5	4238	BAD	KRT31,TRIML2
59	GO:0097193	intrinsic apoptotic signaling pathway	BP	0.0283052	4	2	1	0.5	4238	BAD	KRT31,TRIML2
59	GO:0006388	tRNA splicing, via endonucleolytic cleavage and ligation	BP	0.0353773	5	2	1	0.5	4238	TSEN54	KRT31,TRIML2
59	GO:0046931	pore complex assembly	BP	0.0353773	5	2	1	0.5	4238	BAD	KRT31,TRIML2
59	GO:0046902	regulation of mitochondrial membrane permeability	BP	0.0495166	7	2	1	0.5	4238	BAD	KRT31,TRIML2
60	GO:1903071	positive regulation of ER-associated ubiquitin-dependent protein catabolic process	BP	1.00933e-07	4	5	3	0.6	4238	SGTA,UBQLN1,UBQLN2	SGTA,UBQLN1,UBQLN2
60	GO:0030433	ubiquitin-dependent ERAD pathway	BP	1.77474e-07	26	5	4	0.8	4238	BAG6,SGTA,UBQLN1,UBQLN2	SGTA,UBQLN1,UBQLN2
60	GO:0071816	tail-anchored membrane protein insertion into ER membrane	BP	0.000355914	5	5	2	0.4	4238	BAG6,SGTA	SGTA,UBQLN1,UBQLN2
60	GO:1901340	negative regulation of store-operated calcium channel activity	BP	0.0377537	1	5	1	0.2	4238	UBQLN1	SGTA,UBQLN1,UBQLN2
60	GO:1900186	negative regulation of clathrin-dependent endocytosis	BP	0.0377537	1	5	1	0.2	4238	UBQLN2	SGTA,UBQLN1,UBQLN2
61	GO:0060050	positive regulation of protein glycosylation	BP	0.029717	3	3	1	0.333333	4238	GOLGA2	GOLGA2,GOLGA6L9,TTC23
61	GO:2001224	positive regulation of neuron migration	BP	0.029717	3	3	1	0.333333	4238	NSMF	GOLGA2,GOLGA6L9,TTC23
62	GO:0055129	L-proline biosynthetic process	BP	0.00613497	1	2	1	0.5	4238	PYCR3	ANKRD36B,NTAQ1
62	GO:1903553	positive regulation of extracellular exosome assembly	BP	0.0122685	2	2	1	0.5	4238	SDCBP	ANKRD36B,NTAQ1
62	GO:0030511	positive regulation of transforming growth factor beta receptor signaling pathway	BP	0.0306604	5	2	1	0.5	4238	SDCBP	ANKRD36B,NTAQ1
62	GO:0002091	negative regulation of receptor internalization	BP	0.0306604	5	2	1	0.5	4238	SDCBP	ANKRD36B,NTAQ1
63	GO:1903070	negative regulation of ER-associated ubiquitin-dependent protein catabolic process	BP	0.0127389	2	3	1	0.333333	4238	SGTA	FKBP7,SGTA
63	GO:0033280	response to vitamin D	BP	0.0191038	3	3	1	0.333333	4238	BGLAP	FKBP7,SGTA
63	GO:1903071	positive regulation of ER-associated ubiquitin-dependent protein catabolic process	BP	0.0254657	4	3	1	0.333333	4238	SGTA	FKBP7,SGTA
63	GO:0071816	tail-anchored membrane protein insertion into ER membrane	BP	0.0318246	5	3	1	0.333333	4238	SGTA	FKBP7,SGTA
63	GO:2000059	negative regulation of ubiquitin-dependent protein catabolic process	BP	0.0445334	7	3	1	0.333333	4238	SGTA	FKBP7,SGTA
64	GO:0046777	protein autophosphorylation	BP	0.00873053	37	1	1	1	4238	STK16	KLC4,KRT31
65	GO:0090200	positive regulation of release of cytochrome c from mitochondria	BP	0.000586426	11	4	2	0.5	4238	BIK,MFF	MFF,TMEM14B
65	GO:0061351	neural precursor cell proliferation	BP	0.0151015	1	4	1	0.25	4238	TMEM14B	MFF,TMEM14B
65	GO:1900063	regulation of peroxisome organization	BP	0.0301922	2	4	1	0.25	4238	MFF	MFF,TMEM14B
66	GO:0042981	regulation of apoptotic process	BP	0.0075539	20	5	2	0.4	4238	BIRC2,TRAF2	TRAF2,TRIM54
66	GO:0070534	protein K63-linked ubiquitination	BP	0.00917526	22	5	2	0.4	4238	TRAF2,UBE2D4	TRAF2,TRIM54
66	GO:0051091	positive regulation of DNA-binding transcription factor activity	BP	0.0406449	46	5	2	0.4	4238	MID2,TRAF2	TRAF2,TRIM54
66	GO:0044314	protein K27-linked ubiquitination	BP	0.0424729	1	5	1	0.2	4238	UBE2D4	TRAF2,TRIM54
66	GO:1902524	positive regulation of protein K48-linked ubiquitination	BP	0.0424729	1	5	1	0.2	4238	BIRC2	TRAF2,TRIM54
66	GO:1902523	positive regulation of protein K63-linked ubiquitination	BP	0.0424729	1	5	1	0.2	4238	BIRC2	TRAF2,TRIM54
66	GO:1901529	positive regulation of anion channel activity	BP	0.0424729	1	5	1	0.2	4238	TCAF1	TRAF2,TRIM54
67	GO:0032730	positive regulation of interleukin-1 alpha production	BP	0.00283152	1	2	1	0.5	4238	IL16	NTAQ1,ZNF572
67	GO:0051924	regulation of calcium ion transport	BP	0.0141509	5	2	1	0.5	4238	IL16	NTAQ1,ZNF572
67	GO:0050729	positive regulation of inflammatory response	BP	0.0282852	10	2	1	0.5	4238	IL16	NTAQ1,ZNF572
67	GO:0032735	positive regulation of interleukin-12 production	BP	0.0282852	10	2	1	0.5	4238	IL16	NTAQ1,ZNF572
68	GO:0120012	intermembrane sphingolipid transfer	BP	0.00849457	1	4	1	0.25	4238	CERT1	ARL6IP1,NTAQ1,REEP6
68	GO:0050908	detection of light stimulus involved in visual perception	BP	0.00849457	1	4	1	0.25	4238	REEP6	ARL6IP1,NTAQ1,REEP6
68	GO:0035621	ER to Golgi ceramide transport	BP	0.00849457	1	4	1	0.25	4238	CERT1	ARL6IP1,NTAQ1,REEP6
68	GO:1903371	regulation of endoplasmic reticulum tubular network organization	BP	0.0169831	2	4	1	0.25	4238	ARL6IP1	ARL6IP1,NTAQ1,REEP6
68	GO:1990809	endoplasmic reticulum tubular network membrane organization	BP	0.0169831	2	4	1	0.25	4238	ARL6IP1	ARL6IP1,NTAQ1,REEP6
68	GO:0071787	endoplasmic reticulum tubular network formation	BP	0.0339422	4	4	1	0.25	4238	ARL6IP1	ARL6IP1,NTAQ1,REEP6
68	GO:0006412	translation	BP	0.0424127	5	4	1	0.25	4238	MRPL41	ARL6IP1,NTAQ1,REEP6
69	GO:0032091	negative regulation of protein binding	BP	0.00243154	29	3	2	0.666667	4238	GOLGA2,TLE5	BYSL,GOLGA2
69	GO:2000210	positive regulation of anoikis	BP	0.0254777	2	3	1	0.333333	4238	TLE5	BYSL,GOLGA2
69	GO:0060050	positive regulation of protein glycosylation	BP	0.0382075	3	3	1	0.333333	4238	GOLGA2	BYSL,GOLGA2
69	GO:0045218	zonula adherens maintenance	BP	0.0382075	3	3	1	0.333333	4238	KIFC3	BYSL,GOLGA2
70	GO:1903071	positive regulation of ER-associated ubiquitin-dependent protein catabolic process	BP	2.80591e-05	4	3	2	0.666667	4238	SGTA,UBQLN2	SGTA,UBQLN2
70	GO:0030433	ubiquitin-dependent ERAD pathway	BP	0.00151461	26	3	2	0.666667	4238	SGTA,UBQLN2	SGTA,UBQLN2
70	GO:1900186	negative regulation of clathrin-dependent endocytosis	BP	0.00991034	1	3	1	0.333333	4238	UBQLN2	SGTA,UBQLN2
70	GO:1904021	negative regulation of G protein-coupled receptor internalization	BP	0.019816	2	3	1	0.333333	4238	UBQLN2	SGTA,UBQLN2
70	GO:0016241	regulation of macroautophagy	BP	0.019816	2	3	1	0.333333	4238	UBQLN2	SGTA,UBQLN2
70	GO:1903070	negative regulation of ER-associated ubiquitin-dependent protein catabolic process	BP	0.019816	2	3	1	0.333333	4238	SGTA	SGTA,UBQLN2
70	GO:2000785	regulation of autophagosome assembly	BP	0.0495049	5	3	1	0.333333	4238	UBQLN2	SGTA,UBQLN2
70	GO:0071816	tail-anchored membrane protein insertion into ER membrane	BP	0.0495049	5	3	1	0.333333	4238	SGTA	SGTA,UBQLN2
71	GO:0060628	regulation of ER to Golgi vesicle-mediated transport	BP	0.0200566	1	5	1	0.2	4238	RINT1	CCDC57,KRT27,RINT1
71	GO:1902504	regulation of signal transduction involved in mitotic G2 DNA damage checkpoint	BP	0.0200566	1	5	1	0.2	4238	RINT1	CCDC57,KRT27,RINT1
72	GO:1903070	negative regulation of ER-associated ubiquitin-dependent protein catabolic process	BP	0.0023596	2	1	1	1	4238	SGTA	POLM,SGTA
72	GO:1903071	positive regulation of ER-associated ubiquitin-dependent protein catabolic process	BP	0.00471921	4	1	1	1	4238	SGTA	POLM,SGTA
72	GO:0071816	tail-anchored membrane protein insertion into ER membrane	BP	0.00589901	5	1	1	1	4238	SGTA	POLM,SGTA
72	GO:2000059	negative regulation of ubiquitin-dependent protein catabolic process	BP	0.00825861	7	1	1	1	4238	SGTA	POLM,SGTA
72	GO:0030433	ubiquitin-dependent ERAD pathway	BP	0.0306748	26	1	1	1	4238	SGTA	POLM,SGTA
73	GO:1904776	regulation of protein localization to cell cortex	BP	0.0452777	2	6	1	0.166667	4238	MISP	IKZF3,VBP1
73	GO:0051640	organelle localization	BP	0.0452777	2	6	1	0.166667	4238	MISP	IKZF3,VBP1
74	GO:0090521	glomerular visceral epithelial cell migration	BP	0.0268995	1	6	1	0.166667	4238	KANK2	CCDC57,ELOA
74	GO:0072073	kidney epithelium development	BP	0.0268995	1	6	1	0.166667	4238	KANK2	CCDC57,ELOA
75	GO:0015844	monoamine transport	BP	0.00920245	1	3	1	0.333333	4238	PICK1	TRIM54,TTC23
75	GO:0007205	protein kinase C-activating G protein-coupled receptor signaling pathway	BP	0.00920245	1	3	1	0.333333	4238	PICK1	TRIM54,TTC23
75	GO:0035372	protein localization to microtubule	BP	0.0275943	3	3	1	0.333333	4238	MID2	TRIM54,TTC23
75	GO:0050796	regulation of insulin secretion	BP	0.0459688	5	3	1	0.333333	4238	PICK1	TRIM54,TTC23
76	GO:0006684	sphingomyelin metabolic process	BP	0.00991034	1	3	1	0.333333	4238	ENPP7	GOLGA2,MTUS2
76	GO:0060050	positive regulation of protein glycosylation	BP	0.029717	3	3	1	0.333333	4238	GOLGA2	GOLGA2,MTUS2
77	GO:0061351	neural precursor cell proliferation	BP	0.0445965	1	7	1	0.142857	4238	TMEM14B	ABHD16A,TMEM14B
77	GO:1902202	regulation of hepatocyte growth factor receptor signaling pathway	BP	0.0445965	1	7	1	0.142857	4238	PTPN1	ABHD16A,TMEM14B
77	GO:0052651	monoacylglycerol catabolic process	BP	0.0445965	1	7	1	0.142857	4238	ABHD16A	ABHD16A,TMEM14B
78	GO:0090307	mitotic spindle assembly	BP	0.00856363	12	8	2	0.25	4238	GOLGA2,PIBF1	GOLGA2,MAD1L1
79	GO:1903071	positive regulation of ER-associated ubiquitin-dependent protein catabolic process	BP	1.06926e-05	4	2	2	1	4238	UBQLN1,UBQLN2	UBQLN1,UBQLN2
79	GO:0030433	ubiquitin-dependent ERAD pathway	BP	0.00057918	26	2	2	1	4238	UBQLN1,UBQLN2	UBQLN1,UBQLN2
79	GO:1901340	negative regulation of store-operated calcium channel activity	BP	0.00755073	1	2	1	0.5	4238	UBQLN1	UBQLN1,UBQLN2
79	GO:1900186	negative regulation of clathrin-dependent endocytosis	BP	0.00755073	1	2	1	0.5	4238	UBQLN2	UBQLN1,UBQLN2
79	GO:1904021	negative regulation of G protein-coupled receptor internalization	BP	0.0150997	2	2	1	0.5	4238	UBQLN2	UBQLN1,UBQLN2
79	GO:0016241	regulation of macroautophagy	BP	0.0150997	2	2	1	0.5	4238	UBQLN2	UBQLN1,UBQLN2
79	GO:1902175	regulation of oxidative stress-induced intrinsic apoptotic signaling pathway	BP	0.0150997	2	2	1	0.5	4238	UBQLN1	UBQLN1,UBQLN2
79	GO:2000785	regulation of autophagosome assembly	BP	0.0377358	5	2	1	0.5	4238	UBQLN2	UBQLN1,UBQLN2
79	GO:0035973	aggrephagy	BP	0.0377358	5	2	1	0.5	4238	UBQLN1	UBQLN1,UBQLN2
79	GO:0031396	regulation of protein ubiquitination	BP	0.0452777	6	2	1	0.5	4238	UBQLN1	UBQLN1,UBQLN2
80	GO:0006695	cholesterol biosynthetic process	BP	0.000839259	9	5	2	0.4	4238	EBP,INSIG2	CD40,TMEM14B
80	GO:0023035	CD40 signaling pathway	BP	0.0247758	1	5	1	0.2	4238	CD40	CD40,TMEM14B
80	GO:0061351	neural precursor cell proliferation	BP	0.0247758	1	5	1	0.2	4238	TMEM14B	CD40,TMEM14B
80	GO:0036316	SREBP-SCAP complex retention in endoplasmic reticulum	BP	0.0495283	2	5	1	0.2	4238	INSIG2	CD40,TMEM14B
81	GO:0071947	protein deubiquitination involved in ubiquitin-dependent protein catabolic process	BP	0.0200566	1	5	1	0.2	4238	ZRANB1	VPS52,ZRANB1
81	GO:0046323	glucose import	BP	0.0400943	2	5	1	0.2	4238	RAB4B	VPS52,ZRANB1
82	GO:1903071	positive regulation of ER-associated ubiquitin-dependent protein catabolic process	BP	2.60549e-05	4	3	2	0.666667	4238	SGTA,UBQLN2	SGTA,UBQLN2
82	GO:0030433	ubiquitin-dependent ERAD pathway	BP	0.00140642	26	3	2	0.666667	4238	SGTA,UBQLN2	SGTA,UBQLN2
82	GO:1900186	negative regulation of clathrin-dependent endocytosis	BP	0.00920245	1	3	1	0.333333	4238	UBQLN2	SGTA,UBQLN2
82	GO:1904021	negative regulation of G protein-coupled receptor internalization	BP	0.0184006	2	3	1	0.333333	4238	UBQLN2	SGTA,UBQLN2
82	GO:0016241	regulation of macroautophagy	BP	0.0184006	2	3	1	0.333333	4238	UBQLN2	SGTA,UBQLN2
82	GO:1903070	negative regulation of ER-associated ubiquitin-dependent protein catabolic process	BP	0.0184006	2	3	1	0.333333	4238	SGTA	SGTA,UBQLN2
82	GO:2000785	regulation of autophagosome assembly	BP	0.0459688	5	3	1	0.333333	4238	UBQLN2	SGTA,UBQLN2
82	GO:0071816	tail-anchored membrane protein insertion into ER membrane	BP	0.0459688	5	3	1	0.333333	4238	SGTA	SGTA,UBQLN2
83	GO:0035407	histone H3-T11 phosphorylation	BP	0.0113261	1	3	1	0.333333	4238	PKN1	KRT31,MKRN3,TTC23
83	GO:2000145	regulation of cell motility	BP	0.0113261	1	3	1	0.333333	4238	PKN1	KRT31,MKRN3,TTC23
83	GO:0010631	epithelial cell migration	BP	0.0226468	2	3	1	0.333333	4238	PKN1	KRT31,MKRN3,TTC23
83	GO:0035372	protein localization to microtubule	BP	0.0339623	3	3	1	0.333333	4238	MID2	KRT31,MKRN3,TTC23
84	GO:0032874	positive regulation of stress-activated MAPK cascade	BP	0.0254537	6	3	1	0.333333	4238	CARD9	CARD9,NTAQ1
85	GO:1903071	positive regulation of ER-associated ubiquitin-dependent protein catabolic process	BP	0.000250291	4	6	2	0.333333	4238	UBQLN1,UBQLN2	UBQLN1,UBQLN2
85	GO:0030433	ubiquitin-dependent ERAD pathway	BP	0.0133707	26	6	2	0.333333	4238	UBQLN1,UBQLN2	UBQLN1,UBQLN2
85	GO:0097577	sequestering of iron ion	BP	0.0353941	1	6	1	0.166667	4238	LCN2	UBQLN1,UBQLN2
85	GO:0003336	corneocyte desquamation	BP	0.0353941	1	6	1	0.166667	4238	CDSN	UBQLN1,UBQLN2
85	GO:1901340	negative regulation of store-operated calcium channel activity	BP	0.0353941	1	6	1	0.166667	4238	UBQLN1	UBQLN1,UBQLN2
85	GO:1905716	negative regulation of cornification	BP	0.0353941	1	6	1	0.166667	4238	CDSN	UBQLN1,UBQLN2
85	GO:1900186	negative regulation of clathrin-dependent endocytosis	BP	0.0353941	1	6	1	0.166667	4238	UBQLN2	UBQLN1,UBQLN2
86	GO:0030307	positive regulation of cell growth	BP	0.0097745	27	4	2	0.5	4238	EXOSC4,SDCBP	HOMEZ,PPARA
86	GO:0071028	nuclear mRNA surveillance	BP	0.0396413	1	4	1	0.25	4238	EXOSC4	HOMEZ,PPARA
86	GO:0019217	regulation of fatty acid metabolic process	BP	0.0396413	1	4	1	0.25	4238	PPARA	HOMEZ,PPARA
86	GO:1903944	negative regulation of hepatocyte apoptotic process	BP	0.0396413	1	4	1	0.25	4238	PPARA	HOMEZ,PPARA
86	GO:0000956	nuclear-transcribed mRNA catabolic process	BP	0.0396413	1	4	1	0.25	4238	EXOSC4	HOMEZ,PPARA
86	GO:0010565	regulation of cellular ketone metabolic process	BP	0.0396413	1	4	1	0.25	4238	PPARA	HOMEZ,PPARA
87	GO:0015844	monoamine transport	BP	0.00637093	1	3	1	0.333333	4238	PICK1	CARD9,CEP57L1,VPS52
87	GO:0007205	protein kinase C-activating G protein-coupled receptor signaling pathway	BP	0.00637093	1	3	1	0.333333	4238	PICK1	CARD9,CEP57L1,VPS52
87	GO:0007041	lysosomal transport	BP	0.0254657	4	3	1	0.333333	4238	VPS52	CARD9,CEP57L1,VPS52
87	GO:0050796	regulation of insulin secretion	BP	0.0318246	5	3	1	0.333333	4238	PICK1	CARD9,CEP57L1,VPS52
87	GO:0032874	positive regulation of stress-activated MAPK cascade	BP	0.0381805	6	3	1	0.333333	4238	CARD9	CARD9,CEP57L1,VPS52
88	GO:0032730	positive regulation of interleukin-1 alpha production	BP	0.00778669	1	3	1	0.333333	4238	IL16	GOLGA6L9,MTUS2
88	GO:1904779	regulation of protein localization to centrosome	BP	0.00778669	1	3	1	0.333333	4238	CEP72	GOLGA6L9,MTUS2
88	GO:0033566	gamma-tubulin complex localization	BP	0.0155697	2	3	1	0.333333	4238	CEP72	GOLGA6L9,MTUS2
88	GO:0051924	regulation of calcium ion transport	BP	0.0388967	5	3	1	0.333333	4238	IL16	GOLGA6L9,MTUS2
88	GO:1901985	positive regulation of protein acetylation	BP	0.0388967	5	3	1	0.333333	4238	FAM161A	GOLGA6L9,MTUS2
90	GO:0050908	detection of light stimulus involved in visual perception	BP	0.0141576	1	5	1	0.2	4238	REEP6	ARL6IP1,REEP6
90	GO:1903371	regulation of endoplasmic reticulum tubular network organization	BP	0.0283019	2	5	1	0.2	4238	ARL6IP1	ARL6IP1,REEP6
90	GO:1990809	endoplasmic reticulum tubular network membrane organization	BP	0.0283019	2	5	1	0.2	4238	ARL6IP1	ARL6IP1,REEP6
90	GO:0046889	positive regulation of lipid biosynthetic process	BP	0.0424328	3	5	1	0.2	4238	HSD17B13	ARL6IP1,REEP6
91	GO:0061351	neural precursor cell proliferation	BP	0.00943841	1	4	1	0.25	4238	TMEM14B	CREB3L1,TMEM14B
91	GO:0040037	negative regulation of fibroblast growth factor receptor signaling pathway	BP	0.0188701	2	4	1	0.25	4238	CREB3L1	CREB3L1,TMEM14B
91	GO:0032967	positive regulation of collagen biosynthetic process	BP	0.0282952	3	4	1	0.25	4238	CREB3L1	CREB3L1,TMEM14B
91	GO:2000311	regulation of AMPA receptor activity	BP	0.0282952	3	4	1	0.25	4238	CNIH2	CREB3L1,TMEM14B
91	GO:1903671	negative regulation of sprouting angiogenesis	BP	0.0377136	4	4	1	0.25	4238	CREB3L1	CREB3L1,TMEM14B
91	GO:0016486	peptide hormone processing	BP	0.0471253	5	4	1	0.25	4238	ECE2	CREB3L1,TMEM14B
92	GO:0070120	ciliary neurotrophic factor-mediated signaling pathway	BP	0.00283152	3	1	1	1	4238	CNTF	KRT31,TEPSIN
92	GO:0043524	negative regulation of neuron apoptotic process	BP	0.0122699	13	1	1	1	4238	CNTF	KRT31,TEPSIN
92	GO:0042531	positive regulation of tyrosine phosphorylation of STAT protein	BP	0.0151015	16	1	1	1	4238	CNTF	KRT31,TEPSIN
93	GO:1903071	positive regulation of ER-associated ubiquitin-dependent protein catabolic process	BP	8.83161e-08	4	5	3	0.6	4238	SGTA,UBQLN1,UBQLN2	SGTA,UBQLN1,UBQLN2
93	GO:0030433	ubiquitin-dependent ERAD pathway	BP	5.6959e-05	26	5	3	0.6	4238	SGTA,UBQLN1,UBQLN2	SGTA,UBQLN1,UBQLN2
93	GO:1901340	negative regulation of store-operated calcium channel activity	BP	0.0330345	1	5	1	0.2	4238	UBQLN1	SGTA,UBQLN1,UBQLN2
93	GO:1900186	negative regulation of clathrin-dependent endocytosis	BP	0.0330345	1	5	1	0.2	4238	UBQLN2	SGTA,UBQLN1,UBQLN2
94	GO:1903071	positive regulation of ER-associated ubiquitin-dependent protein catabolic process	BP	1.82908e-07	4	6	3	0.5	4238	SGTA,UBQLN1,UBQLN2	SGTA,UBQLN1,UBQLN2
94	GO:0030433	ubiquitin-dependent ERAD pathway	BP	0.000117506	26	6	3	0.5	4238	SGTA,UBQLN1,UBQLN2	SGTA,UBQLN1,UBQLN2
94	GO:1901340	negative regulation of store-operated calcium channel activity	BP	0.0410571	1	6	1	0.166667	4238	UBQLN1	SGTA,UBQLN1,UBQLN2
94	GO:1900186	negative regulation of clathrin-dependent endocytosis	BP	0.0410571	1	6	1	0.166667	4238	UBQLN2	SGTA,UBQLN1,UBQLN2
95	GO:0010642	negative regulation of platelet-derived growth factor receptor signaling pathway	BP	0.0207572	4	2	1	0.5	4238	HGS	MIF4GD,MKRN3
95	GO:0010324	membrane invagination	BP	0.0207572	4	2	1	0.5	4238	HGS	MIF4GD,MKRN3
95	GO:0072657	protein localization to membrane	BP	0.0207572	4	2	1	0.5	4238	HGS	MIF4GD,MKRN3
95	GO:0043405	regulation of MAP kinase activity	BP	0.0259434	5	2	1	0.5	4238	HGS	MIF4GD,MKRN3
95	GO:0030948	negative regulation of vascular endothelial growth factor receptor signaling pathway	BP	0.0259434	5	2	1	0.5	4238	HGS	MIF4GD,MKRN3
95	GO:0006622	protein targeting to lysosome	BP	0.0311284	6	2	1	0.5	4238	HGS	MIF4GD,MKRN3
95	GO:0046426	negative regulation of receptor signaling pathway via JAK-STAT	BP	0.0363122	7	2	1	0.5	4238	HGS	MIF4GD,MKRN3
95	GO:1903543	positive regulation of exosomal secretion	BP	0.046676	9	2	1	0.5	4238	HGS	MIF4GD,MKRN3
97	GO:0032927	positive regulation of activin receptor signaling pathway	BP	0.0141543	2	3	1	0.333333	4238	CSNK2B	NTAQ1,TRIM54
97	GO:0061154	endothelial tube morphogenesis	BP	0.0141543	2	3	1	0.333333	4238	CSNK2B	NTAQ1,TRIM54
97	GO:0033211	adiponectin-activated signaling pathway	BP	0.0282952	4	3	1	0.333333	4238	CSNK2B	NTAQ1,TRIM54
97	GO:0048024	regulation of mRNA splicing, via spliceosome	BP	0.0494815	7	3	1	0.333333	4238	RBM39	NTAQ1,TRIM54
98	GO:1903071	positive regulation of ER-associated ubiquitin-dependent protein catabolic process	BP	2.52377e-08	4	4	3	0.75	4238	SGTA,UBQLN1,UBQLN2	SGTA,UBQLN1,UBQLN2
98	GO:0030433	ubiquitin-dependent ERAD pathway	BP	1.63405e-05	26	4	3	0.75	4238	SGTA,UBQLN1,UBQLN2	SGTA,UBQLN1,UBQLN2
98	GO:1901340	negative regulation of store-operated calcium channel activity	BP	0.0188768	1	4	1	0.25	4238	UBQLN1	SGTA,UBQLN1,UBQLN2
98	GO:1900186	negative regulation of clathrin-dependent endocytosis	BP	0.0188768	1	4	1	0.25	4238	UBQLN2	SGTA,UBQLN1,UBQLN2
98	GO:1904021	negative regulation of G protein-coupled receptor internalization	BP	0.0377403	2	4	1	0.25	4238	UBQLN2	SGTA,UBQLN1,UBQLN2
98	GO:0016241	regulation of macroautophagy	BP	0.0377403	2	4	1	0.25	4238	UBQLN2	SGTA,UBQLN1,UBQLN2
98	GO:1902175	regulation of oxidative stress-induced intrinsic apoptotic signaling pathway	BP	0.0377403	2	4	1	0.25	4238	UBQLN1	SGTA,UBQLN1,UBQLN2
98	GO:1903070	negative regulation of ER-associated ubiquitin-dependent protein catabolic process	BP	0.0377403	2	4	1	0.25	4238	SGTA	SGTA,UBQLN1,UBQLN2
99	GO:0051341	regulation of oxidoreductase activity	BP	0.00943841	1	4	1	0.25	4238	ECSIT	MKRN3,NDUFB7
99	GO:0086073	bundle of His cell-Purkinje myocyte adhesion involved in cell communication	BP	0.0282952	3	4	1	0.25	4238	CTNNA3	MKRN3,NDUFB7
99	GO:0051276	chromosome organization	BP	0.0282952	3	4	1	0.25	4238	GEM	MKRN3,NDUFB7
99	GO:0098911	regulation of ventricular cardiac muscle cell action potential	BP	0.0282952	3	4	1	0.25	4238	CTNNA3	MKRN3,NDUFB7
99	GO:0061635	regulation of protein complex stability	BP	0.0377136	4	4	1	0.25	4238	ECSIT	MKRN3,NDUFB7
99	GO:0051310	metaphase plate congression	BP	0.0471253	5	4	1	0.25	4238	GEM	MKRN3,NDUFB7
100	GO:0072711	cellular response to hydroxyurea	BP	0.0259556	1	5	1	0.2	4238	DDI1	TEPSIN,TRAF2
100	GO:0097752	regulation of DNA stability	BP	0.0259556	1	5	1	0.2	4238	DDI1	TEPSIN,TRAF2
101	GO:1903071	positive regulation of ER-associated ubiquitin-dependent protein catabolic process	BP	1.06926e-05	4	2	2	1	4238	UBQLN1,UBQLN2	UBQLN1,UBQLN2
101	GO:0030433	ubiquitin-dependent ERAD pathway	BP	0.00057918	26	2	2	1	4238	UBQLN1,UBQLN2	UBQLN1,UBQLN2
101	GO:1901340	negative regulation of store-operated calcium channel activity	BP	0.00755073	1	2	1	0.5	4238	UBQLN1	UBQLN1,UBQLN2
101	GO:1900186	negative regulation of clathrin-dependent endocytosis	BP	0.00755073	1	2	1	0.5	4238	UBQLN2	UBQLN1,UBQLN2
101	GO:1904021	negative regulation of G protein-coupled receptor internalization	BP	0.0150997	2	2	1	0.5	4238	UBQLN2	UBQLN1,UBQLN2
101	GO:0016241	regulation of macroautophagy	BP	0.0150997	2	2	1	0.5	4238	UBQLN2	UBQLN1,UBQLN2
101	GO:1902175	regulation of oxidative stress-induced intrinsic apoptotic signaling pathway	BP	0.0150997	2	2	1	0.5	4238	UBQLN1	UBQLN1,UBQLN2
101	GO:2000785	regulation of autophagosome assembly	BP	0.0377358	5	2	1	0.5	4238	UBQLN2	UBQLN1,UBQLN2
101	GO:0035973	aggrephagy	BP	0.0377358	5	2	1	0.5	4238	UBQLN1	UBQLN1,UBQLN2
101	GO:0031396	regulation of protein ubiquitination	BP	0.0452777	6	2	1	0.5	4238	UBQLN1	UBQLN1,UBQLN2
102	GO:1903071	positive regulation of ER-associated ubiquitin-dependent protein catabolic process	BP	1.06926e-05	4	2	2	1	4238	UBQLN1,UBQLN2	UBQLN1,UBQLN2
102	GO:0030433	ubiquitin-dependent ERAD pathway	BP	0.00057918	26	2	2	1	4238	UBQLN1,UBQLN2	UBQLN1,UBQLN2
102	GO:1901340	negative regulation of store-operated calcium channel activity	BP	0.00755073	1	2	1	0.5	4238	UBQLN1	UBQLN1,UBQLN2
102	GO:1900186	negative regulation of clathrin-dependent endocytosis	BP	0.00755073	1	2	1	0.5	4238	UBQLN2	UBQLN1,UBQLN2
102	GO:1904021	negative regulation of G protein-coupled receptor internalization	BP	0.0150997	2	2	1	0.5	4238	UBQLN2	UBQLN1,UBQLN2
102	GO:0016241	regulation of macroautophagy	BP	0.0150997	2	2	1	0.5	4238	UBQLN2	UBQLN1,UBQLN2
102	GO:1902175	regulation of oxidative stress-induced intrinsic apoptotic signaling pathway	BP	0.0150997	2	2	1	0.5	4238	UBQLN1	UBQLN1,UBQLN2
102	GO:2000785	regulation of autophagosome assembly	BP	0.0377358	5	2	1	0.5	4238	UBQLN2	UBQLN1,UBQLN2
102	GO:0035973	aggrephagy	BP	0.0377358	5	2	1	0.5	4238	UBQLN1	UBQLN1,UBQLN2
102	GO:0031396	regulation of protein ubiquitination	BP	0.0452777	6	2	1	0.5	4238	UBQLN1	UBQLN1,UBQLN2
103	GO:0050908	detection of light stimulus involved in visual perception	BP	0.00283152	1	2	1	0.5	4238	REEP6	ARL6IP1,NTAQ1,REEP6
103	GO:1903371	regulation of endoplasmic reticulum tubular network organization	BP	0.00566238	2	2	1	0.5	4238	ARL6IP1	ARL6IP1,NTAQ1,REEP6
103	GO:1990809	endoplasmic reticulum tubular network membrane organization	BP	0.00566238	2	2	1	0.5	4238	ARL6IP1	ARL6IP1,NTAQ1,REEP6
103	GO:0071787	endoplasmic reticulum tubular network formation	BP	0.0113221	4	2	1	0.5	4238	ARL6IP1	ARL6IP1,NTAQ1,REEP6
103	GO:0043154	negative regulation of cysteine-type endopeptidase activity involved in apoptotic process	BP	0.0452242	16	2	1	0.5	4238	ARL6IP1	ARL6IP1,NTAQ1,REEP6
104	GO:0045109	intermediate filament organization	BP	3.15024e-07	6	6	3	0.5	4238	DES,GFAP,KRT20	KRT27,KRT31,VIM
104	GO:0000390	spliceosomal complex disassembly	BP	0.0141576	1	6	1	0.166667	4238	TFIP11	KRT27,KRT31,VIM
104	GO:0042780	tRNA 3'-end processing	BP	0.0141576	1	6	1	0.166667	4238	PTCD1	KRT27,KRT31,VIM
104	GO:0043488	regulation of mRNA stability	BP	0.0424228	3	6	1	0.166667	4238	VIM	KRT27,KRT31,VIM
104	GO:0032967	positive regulation of collagen biosynthetic process	BP	0.0424228	3	6	1	0.166667	4238	VIM	KRT27,KRT31,VIM
105	GO:1903071	positive regulation of ER-associated ubiquitin-dependent protein catabolic process	BP	3.6076e-05	4	3	2	0.666667	4238	UBQLN1,UBQLN2	UBQLN1,UBQLN2
105	GO:0030433	ubiquitin-dependent ERAD pathway	BP	0.00194735	26	3	2	0.666667	4238	UBQLN1,UBQLN2	UBQLN1,UBQLN2
105	GO:1901340	negative regulation of store-operated calcium channel activity	BP	0.0127419	1	3	1	0.333333	4238	UBQLN1	UBQLN1,UBQLN2
105	GO:1900186	negative regulation of clathrin-dependent endocytosis	BP	0.0127419	1	3	1	0.333333	4238	UBQLN2	UBQLN1,UBQLN2
105	GO:1904021	negative regulation of G protein-coupled receptor internalization	BP	0.0254777	2	3	1	0.333333	4238	UBQLN2	UBQLN1,UBQLN2
105	GO:0016241	regulation of macroautophagy	BP	0.0254777	2	3	1	0.333333	4238	UBQLN2	UBQLN1,UBQLN2
105	GO:1902175	regulation of oxidative stress-induced intrinsic apoptotic signaling pathway	BP	0.0254777	2	3	1	0.333333	4238	UBQLN1	UBQLN1,UBQLN2
106	GO:0030433	ubiquitin-dependent ERAD pathway	BP	3.89675e-06	26	3	3	1	4238	BAG6,SGTA,UBQLN2	SGTA,UBQLN2
106	GO:1903071	positive regulation of ER-associated ubiquitin-dependent protein catabolic process	BP	3.80803e-05	4	3	2	0.666667	4238	SGTA,UBQLN2	SGTA,UBQLN2
106	GO:0071816	tail-anchored membrane protein insertion into ER membrane	BP	6.34571e-05	5	3	2	0.666667	4238	BAG6,SGTA	SGTA,UBQLN2
106	GO:1900186	negative regulation of clathrin-dependent endocytosis	BP	0.0134497	1	3	1	0.333333	4238	UBQLN2	SGTA,UBQLN2
106	GO:0002429	immune response-activating cell surface receptor signaling pathway	BP	0.0268931	2	3	1	0.333333	4238	BAG6	SGTA,UBQLN2
106	GO:1904021	negative regulation of G protein-coupled receptor internalization	BP	0.0268931	2	3	1	0.333333	4238	UBQLN2	SGTA,UBQLN2
106	GO:0018393	internal peptidyl-lysine acetylation	BP	0.0268931	2	3	1	0.333333	4238	BAG6	SGTA,UBQLN2
106	GO:0016241	regulation of macroautophagy	BP	0.0268931	2	3	1	0.333333	4238	UBQLN2	SGTA,UBQLN2
106	GO:1903070	negative regulation of ER-associated ubiquitin-dependent protein catabolic process	BP	0.0268931	2	3	1	0.333333	4238	SGTA	SGTA,UBQLN2
106	GO:0061857	endoplasmic reticulum stress-induced pre-emptive quality control	BP	0.0268931	2	3	1	0.333333	4238	BAG6	SGTA,UBQLN2
106	GO:1904378	maintenance of unfolded protein involved in ERAD pathway	BP	0.0403302	3	3	1	0.333333	4238	BAG6	SGTA,UBQLN2
106	GO:0030101	natural killer cell activation	BP	0.0403302	3	3	1	0.333333	4238	BAG6	SGTA,UBQLN2
107	GO:0009159	deoxyribonucleoside monophosphate catabolic process	BP	0.00141576	1	2	1	0.5	4238	DNPH1	DDIT4L,VBP1
107	GO:0030855	epithelial cell differentiation	BP	0.0296608	21	2	1	0.5	4238	DNPH1	DDIT4L,VBP1
108	GO:0090521	glomerular visceral epithelial cell migration	BP	0.0122699	1	4	1	0.25	4238	KANK2	IKZF3,MKRN3
108	GO:0072073	kidney epithelium development	BP	0.0122699	1	4	1	0.25	4238	KANK2	IKZF3,MKRN3
108	GO:0070563	negative regulation of vitamin D receptor signaling pathway	BP	0.0245312	2	4	1	0.25	4238	KANK2	IKZF3,MKRN3
108	GO:0035023	regulation of Rho protein signal transduction	BP	0.0367838	3	4	1	0.25	4238	KANK2	IKZF3,MKRN3
110	GO:0075525	viral translational termination-reinitiation	BP	0.00188768	4	1	1	1	4238	EIF3G	MIF4GD,NTAQ1
110	GO:0006413	translational initiation	BP	0.00660689	14	1	1	1	4238	EIF3G	MIF4GD,NTAQ1
111	GO:1903071	positive regulation of ER-associated ubiquitin-dependent protein catabolic process	BP	2.00422e-05	4	3	2	0.666667	4238	SGTA,UBQLN2	SGTA,UBQLN2
111	GO:0030433	ubiquitin-dependent ERAD pathway	BP	0.00108186	26	3	2	0.666667	4238	SGTA,UBQLN2	SGTA,UBQLN2
111	GO:1900186	negative regulation of clathrin-dependent endocytosis	BP	0.00707881	1	3	1	0.333333	4238	UBQLN2	SGTA,UBQLN2
111	GO:1904021	negative regulation of G protein-coupled receptor internalization	BP	0.0141543	2	3	1	0.333333	4238	UBQLN2	SGTA,UBQLN2
111	GO:0016241	regulation of macroautophagy	BP	0.0141543	2	3	1	0.333333	4238	UBQLN2	SGTA,UBQLN2
111	GO:1903070	negative regulation of ER-associated ubiquitin-dependent protein catabolic process	BP	0.0141543	2	3	1	0.333333	4238	SGTA	SGTA,UBQLN2
111	GO:0006646	phosphatidylethanolamine biosynthetic process	BP	0.0212264	3	3	1	0.333333	4238	ETNK1	SGTA,UBQLN2
111	GO:2000785	regulation of autophagosome assembly	BP	0.0353606	5	3	1	0.333333	4238	UBQLN2	SGTA,UBQLN2
111	GO:0071816	tail-anchored membrane protein insertion into ER membrane	BP	0.0353606	5	3	1	0.333333	4238	SGTA	SGTA,UBQLN2
111	GO:2000059	negative regulation of ubiquitin-dependent protein catabolic process	BP	0.0494815	7	3	1	0.333333	4238	SGTA	SGTA,UBQLN2
113	GO:0048096	chromatin-mediated maintenance of transcription	BP	0.00495517	1	3	1	0.333333	4238	SMARCD1	GOLGA6L9,MKRN3
113	GO:0048496	maintenance of animal organ identity	BP	0.009908	2	3	1	0.333333	4238	IQCB1	GOLGA6L9,MKRN3
113	GO:0045494	photoreceptor cell maintenance	BP	0.0198066	4	3	1	0.333333	4238	IQCB1	GOLGA6L9,MKRN3
113	GO:0071225	cellular response to muramyl dipeptide	BP	0.0296959	6	3	1	0.333333	4238	LDOC1	GOLGA6L9,MKRN3
113	GO:0006337	nucleosome disassembly	BP	0.0346371	7	3	1	0.333333	4238	SMARCD1	GOLGA6L9,MKRN3
114	GO:1903071	positive regulation of ER-associated ubiquitin-dependent protein catabolic process	BP	0.000108194	4	4	2	0.5	4238	UBQLN1,UBQLN2	UBQLN1,UBQLN2
114	GO:0030433	ubiquitin-dependent ERAD pathway	BP	0.00581999	26	4	2	0.5	4238	UBQLN1,UBQLN2	UBQLN1,UBQLN2
114	GO:0050828	regulation of liquid surface tension	BP	0.0254837	1	4	1	0.25	4238	BPIFA1	UBQLN1,UBQLN2
114	GO:0002395	immune response in nasopharyngeal-associated lymphoid tissue	BP	0.0254837	1	4	1	0.25	4238	BPIFA1	UBQLN1,UBQLN2
114	GO:1901340	negative regulation of store-operated calcium channel activity	BP	0.0254837	1	4	1	0.25	4238	UBQLN1	UBQLN1,UBQLN2
114	GO:1900229	negative regulation of single-species biofilm formation in or on host organism	BP	0.0254837	1	4	1	0.25	4238	BPIFA1	UBQLN1,UBQLN2
114	GO:1900186	negative regulation of clathrin-dependent endocytosis	BP	0.0254837	1	4	1	0.25	4238	UBQLN2	UBQLN1,UBQLN2
115	GO:0009249	protein lipoylation	BP	0.00377492	2	2	1	0.5	4238	NDUFAB1	NTAQ1,ZNF19
115	GO:0097067	cellular response to thyroid hormone stimulus	BP	0.00754806	4	2	1	0.5	4238	LMO2	NTAQ1,ZNF19
115	GO:0032981	mitochondrial respiratory chain complex I assembly	BP	0.0339101	18	2	1	0.5	4238	NDUFAB1	NTAQ1,ZNF19
116	GO:0070085	glycosylation	BP	0.00283119	2	2	1	0.5	4238	COG6	COG6,RAB3IL1
116	GO:0046854	phosphatidylinositol phosphorylation	BP	0.00707547	5	2	1	0.5	4238	TTC7B	COG6,RAB3IL1
117	GO:0015844	monoamine transport	BP	0.0153374	1	5	1	0.2	4238	PICK1	BYSL,FXR1
117	GO:0060538	skeletal muscle organ development	BP	0.0153374	1	5	1	0.2	4238	FXR1	BYSL,FXR1
117	GO:0007205	protein kinase C-activating G protein-coupled receptor signaling pathway	BP	0.0153374	1	5	1	0.2	4238	PICK1	BYSL,FXR1
117	GO:0051972	regulation of telomerase activity	BP	0.0306604	2	5	1	0.2	4238	HMBOX1	BYSL,FXR1
117	GO:0007517	muscle organ development	BP	0.0306604	2	5	1	0.2	4238	FXR1	BYSL,FXR1
118	GO:0007216	G protein-coupled glutamate receptor signaling pathway	BP	0.0471921	1	8	1	0.125	4238	TRPM1	FXR1,FXR2
118	GO:0060538	skeletal muscle organ development	BP	0.0471921	1	8	1	0.125	4238	FXR1	FXR1,FXR2
118	GO:0060402	calcium ion transport into cytosol	BP	0.0471921	1	8	1	0.125	4238	TRPM1	FXR1,FXR2
118	GO:0071482	cellular response to light stimulus	BP	0.0471921	1	8	1	0.125	4238	TRPM1	FXR1,FXR2
118	GO:0090521	glomerular visceral epithelial cell migration	BP	0.0471921	1	8	1	0.125	4238	KANK2	FXR1,FXR2
118	GO:0072073	kidney epithelium development	BP	0.0471921	1	8	1	0.125	4238	KANK2	FXR1,FXR2
119	GO:0062029	positive regulation of stress granule assembly	BP	8.01942e-06	2	4	2	0.5	4238	G3BP1,G3BP2	G3BP1,G3BP2
119	GO:0032606	type I interferon production	BP	0.0113261	1	4	1	0.25	4238	G3BP1	G3BP1,G3BP2
119	GO:0030330	DNA damage response, signal transduction by p53 class mediator	BP	0.0452563	4	4	1	0.25	4238	USP10	G3BP1,G3BP2
120	GO:1903071	positive regulation of ER-associated ubiquitin-dependent protein catabolic process	BP	3.15471e-08	4	4	3	0.75	4238	SGTA,UBQLN1,UBQLN2	SGTA,UBQLN1,UBQLN2
120	GO:0030433	ubiquitin-dependent ERAD pathway	BP	2.04257e-05	26	4	3	0.75	4238	SGTA,UBQLN1,UBQLN2	SGTA,UBQLN1,UBQLN2
120	GO:0051795	positive regulation of timing of catagen	BP	0.023596	1	4	1	0.25	4238	GAL	SGTA,UBQLN1,UBQLN2
120	GO:1902608	positive regulation of large conductance calcium-activated potassium channel activity	BP	0.023596	1	4	1	0.25	4238	GAL	SGTA,UBQLN1,UBQLN2
120	GO:1901340	negative regulation of store-operated calcium channel activity	BP	0.023596	1	4	1	0.25	4238	UBQLN1	SGTA,UBQLN1,UBQLN2
120	GO:1900186	negative regulation of clathrin-dependent endocytosis	BP	0.023596	1	4	1	0.25	4238	UBQLN2	SGTA,UBQLN1,UBQLN2
120	GO:1904021	negative regulation of G protein-coupled receptor internalization	BP	0.0471754	2	4	1	0.25	4238	UBQLN2	SGTA,UBQLN1,UBQLN2
120	GO:0016241	regulation of macroautophagy	BP	0.0471754	2	4	1	0.25	4238	UBQLN2	SGTA,UBQLN1,UBQLN2
120	GO:1902175	regulation of oxidative stress-induced intrinsic apoptotic signaling pathway	BP	0.0471754	2	4	1	0.25	4238	UBQLN1	SGTA,UBQLN1,UBQLN2
120	GO:1903070	negative regulation of ER-associated ubiquitin-dependent protein catabolic process	BP	0.0471754	2	4	1	0.25	4238	SGTA	SGTA,UBQLN1,UBQLN2
121	GO:1903071	positive regulation of ER-associated ubiquitin-dependent protein catabolic process	BP	6.01457e-06	4	2	2	1	4238	SGTA,UBQLN2	SGTA,UBQLN2
121	GO:0030433	ubiquitin-dependent ERAD pathway	BP	0.000325789	26	2	2	1	4238	SGTA,UBQLN2	SGTA,UBQLN2
121	GO:1900186	negative regulation of clathrin-dependent endocytosis	BP	0.00424729	1	2	1	0.5	4238	UBQLN2	SGTA,UBQLN2
121	GO:1904021	negative regulation of G protein-coupled receptor internalization	BP	0.00849357	2	2	1	0.5	4238	UBQLN2	SGTA,UBQLN2
121	GO:0016241	regulation of macroautophagy	BP	0.00849357	2	2	1	0.5	4238	UBQLN2	SGTA,UBQLN2
121	GO:1903070	negative regulation of ER-associated ubiquitin-dependent protein catabolic process	BP	0.00849357	2	2	1	0.5	4238	SGTA	SGTA,UBQLN2
121	GO:2000785	regulation of autophagosome assembly	BP	0.0212264	5	2	1	0.5	4238	UBQLN2	SGTA,UBQLN2
121	GO:0071816	tail-anchored membrane protein insertion into ER membrane	BP	0.0212264	5	2	1	0.5	4238	SGTA	SGTA,UBQLN2
121	GO:2000059	negative regulation of ubiquitin-dependent protein catabolic process	BP	0.02971	7	2	1	0.5	4238	SGTA	SGTA,UBQLN2
122	GO:0061351	neural precursor cell proliferation	BP	0.00283152	1	2	1	0.5	4238	TMEM14B	TMEM14B,TSPAN8
122	GO:0000266	mitochondrial fission	BP	0.0113221	4	2	1	0.5	4238	GDAP1	TMEM14B,TSPAN8
122	GO:0006626	protein targeting to mitochondrion	BP	0.0113221	4	2	1	0.5	4238	GDAP1	TMEM14B,TSPAN8
122	GO:2000045	regulation of G1/S transition of mitotic cell cycle	BP	0.0169791	6	2	1	0.5	4238	TMEM14B	TMEM14B,TSPAN8
122	GO:0021987	cerebral cortex development	BP	0.0169791	6	2	1	0.5	4238	TMEM14B	TMEM14B,TSPAN8
122	GO:0008053	mitochondrial fusion	BP	0.0226335	8	2	1	0.5	4238	GDAP1	TMEM14B,TSPAN8
123	GO:2000210	positive regulation of anoikis	BP	0.0264182	2	4	1	0.25	4238	TLE5	IKZF3,MKRN3
123	GO:0051276	chromosome organization	BP	0.0396133	3	4	1	0.25	4238	GEM	IKZF3,MKRN3
123	GO:0045218	zonula adherens maintenance	BP	0.0396133	3	4	1	0.25	4238	KIFC3	IKZF3,MKRN3
124	GO:1903071	positive regulation of ER-associated ubiquitin-dependent protein catabolic process	BP	7.61366e-05	4	4	2	0.5	4238	UBQLN1,UBQLN2	UBQLN1,UBQLN2
124	GO:0030433	ubiquitin-dependent ERAD pathway	BP	0.00409555	26	4	2	0.5	4238	UBQLN1,UBQLN2	UBQLN1,UBQLN2
124	GO:1901340	negative regulation of store-operated calcium channel activity	BP	0.017933	1	4	1	0.25	4238	UBQLN1	UBQLN1,UBQLN2
124	GO:1900186	negative regulation of clathrin-dependent endocytosis	BP	0.017933	1	4	1	0.25	4238	UBQLN2	UBQLN1,UBQLN2
124	GO:1904021	negative regulation of G protein-coupled receptor internalization	BP	0.0358533	2	4	1	0.25	4238	UBQLN2	UBQLN1,UBQLN2
124	GO:0016241	regulation of macroautophagy	BP	0.0358533	2	4	1	0.25	4238	UBQLN2	UBQLN1,UBQLN2
124	GO:1902175	regulation of oxidative stress-induced intrinsic apoptotic signaling pathway	BP	0.0358533	2	4	1	0.25	4238	UBQLN1	UBQLN1,UBQLN2
125	GO:1903071	positive regulation of ER-associated ubiquitin-dependent protein catabolic process	BP	1.06926e-05	4	2	2	1	4238	UBQLN1,UBQLN2	UBQLN1,UBQLN2
125	GO:0030433	ubiquitin-dependent ERAD pathway	BP	0.00057918	26	2	2	1	4238	UBQLN1,UBQLN2	UBQLN1,UBQLN2
125	GO:1901340	negative regulation of store-operated calcium channel activity	BP	0.00755073	1	2	1	0.5	4238	UBQLN1	UBQLN1,UBQLN2
125	GO:1900186	negative regulation of clathrin-dependent endocytosis	BP	0.00755073	1	2	1	0.5	4238	UBQLN2	UBQLN1,UBQLN2
125	GO:1904021	negative regulation of G protein-coupled receptor internalization	BP	0.0150997	2	2	1	0.5	4238	UBQLN2	UBQLN1,UBQLN2
125	GO:0016241	regulation of macroautophagy	BP	0.0150997	2	2	1	0.5	4238	UBQLN2	UBQLN1,UBQLN2
125	GO:1902175	regulation of oxidative stress-induced intrinsic apoptotic signaling pathway	BP	0.0150997	2	2	1	0.5	4238	UBQLN1	UBQLN1,UBQLN2
125	GO:2000785	regulation of autophagosome assembly	BP	0.0377358	5	2	1	0.5	4238	UBQLN2	UBQLN1,UBQLN2
125	GO:0035973	aggrephagy	BP	0.0377358	5	2	1	0.5	4238	UBQLN1	UBQLN1,UBQLN2
125	GO:0031396	regulation of protein ubiquitination	BP	0.0452777	6	2	1	0.5	4238	UBQLN1	UBQLN1,UBQLN2
126	GO:0002820	negative regulation of adaptive immune response	BP	0.0103823	1	2	1	0.5	4238	TRIM27	NTAQ1,TRIM27
126	GO:1900365	positive regulation of mRNA polyadenylation	BP	0.0103823	1	2	1	0.5	4238	NUDT21	NTAQ1,TRIM27
126	GO:0031439	positive regulation of mRNA cleavage	BP	0.0103823	1	2	1	0.5	4238	NUDT21	NTAQ1,TRIM27
126	GO:0090281	negative regulation of calcium ion import	BP	0.0207621	2	2	1	0.5	4238	TRIM27	NTAQ1,TRIM27
126	GO:1990120	messenger ribonucleoprotein complex assembly	BP	0.0311394	3	2	1	0.5	4238	NUDT21	NTAQ1,TRIM27
126	GO:0032609	interferon-gamma production	BP	0.0415143	4	2	1	0.5	4238	TRIM27	NTAQ1,TRIM27
126	GO:0110104	mRNA alternative polyadenylation	BP	0.0415143	4	2	1	0.5	4238	NUDT21	NTAQ1,TRIM27
127	GO:1903551	regulation of extracellular exosome assembly	BP	0.0160434	2	2	1	0.5	4238	TSG101	KRT31,TRIM54,TRIML2
127	GO:0006858	extracellular transport	BP	0.0240623	3	2	1	0.5	4238	TSG101	KRT31,TRIM54,TRIML2
127	GO:1902186	regulation of viral release from host cell	BP	0.0240623	3	2	1	0.5	4238	TSG101	KRT31,TRIM54,TRIML2
127	GO:1903774	positive regulation of viral budding via host ESCRT complex	BP	0.0240623	3	2	1	0.5	4238	TSG101	KRT31,TRIM54,TRIML2
127	GO:0030071	regulation of mitotic metaphase/anaphase transition	BP	0.0320792	4	2	1	0.5	4238	NEK6	KRT31,TRIM54,TRIML2
127	GO:0042059	negative regulation of epidermal growth factor receptor signaling pathway	BP	0.0400943	5	2	1	0.5	4238	TSG101	KRT31,TRIM54,TRIML2
127	GO:0043405	regulation of MAP kinase activity	BP	0.0400943	5	2	1	0.5	4238	TSG101	KRT31,TRIM54,TRIML2
128	GO:0030855	epithelial cell differentiation	BP	0.00495517	21	1	1	1	4238	GSTK1	KRT27,TRIML2
129	GO:0071816	tail-anchored membrane protein insertion into ER membrane	BP	2.33789e-05	5	3	2	0.666667	4238	SGTA,UBL4A	SGTA,TEPSIN,TRIM54
129	GO:0100026	positive regulation of DNA repair by transcription from RNA polymerase II promoter	BP	0.009908	2	3	1	0.333333	4238	GTF2I	SGTA,TEPSIN,TRIM54
129	GO:1903070	negative regulation of ER-associated ubiquitin-dependent protein catabolic process	BP	0.009908	2	3	1	0.333333	4238	SGTA	SGTA,TEPSIN,TRIM54
129	GO:1903071	positive regulation of ER-associated ubiquitin-dependent protein catabolic process	BP	0.0198066	4	3	1	0.333333	4238	SGTA	SGTA,TEPSIN,TRIM54
129	GO:2000059	negative regulation of ubiquitin-dependent protein catabolic process	BP	0.0346371	7	3	1	0.333333	4238	SGTA	SGTA,TEPSIN,TRIM54
130	GO:1903071	positive regulation of ER-associated ubiquitin-dependent protein catabolic process	BP	0.000240356	4	5	2	0.4	4238	SGTA,UBQLN2	SGTA,UBQLN2
130	GO:0030433	ubiquitin-dependent ERAD pathway	BP	0.0128845	26	5	2	0.4	4238	SGTA,UBQLN2	SGTA,UBQLN2
130	GO:0035491	positive regulation of leukotriene production involved in inflammatory response	BP	0.0424729	1	5	1	0.2	4238	SERPINE1	SGTA,UBQLN2
130	GO:1901331	positive regulation of odontoblast differentiation	BP	0.0424729	1	5	1	0.2	4238	SERPINE1	SGTA,UBQLN2
130	GO:0051918	negative regulation of fibrinolysis	BP	0.0424729	1	5	1	0.2	4238	SERPINE1	SGTA,UBQLN2
130	GO:1900186	negative regulation of clathrin-dependent endocytosis	BP	0.0424729	1	5	1	0.2	4238	UBQLN2	SGTA,UBQLN2
130	GO:0097187	dentinogenesis	BP	0.0424729	1	5	1	0.2	4238	SERPINE1	SGTA,UBQLN2
131	GO:0061351	neural precursor cell proliferation	BP	0.00424729	1	3	1	0.333333	4238	TMEM14B	ABHD16A,TMEM14B
131	GO:0052651	monoacylglycerol catabolic process	BP	0.00424729	1	3	1	0.333333	4238	ABHD16A	ABHD16A,TMEM14B
131	GO:1905344	prostaglandin catabolic process	BP	0.00849257	2	3	1	0.333333	4238	ABHD16A	ABHD16A,TMEM14B
131	GO:2000045	regulation of G1/S transition of mitotic cell cycle	BP	0.0254537	6	3	1	0.333333	4238	TMEM14B	ABHD16A,TMEM14B
131	GO:0021987	cerebral cortex development	BP	0.0254537	6	3	1	0.333333	4238	TMEM14B	ABHD16A,TMEM14B
131	GO:0006821	chloride transport	BP	0.0381534	9	3	1	0.333333	4238	PACC1	ABHD16A,TMEM14B
132	GO:0061351	neural precursor cell proliferation	BP	0.0113261	1	4	1	0.25	4238	TMEM14B	CREB3L1,TMEM14B
132	GO:0030213	hyaluronan biosynthetic process	BP	0.0113261	1	4	1	0.25	4238	HAS3	CREB3L1,TMEM14B
132	GO:0040037	negative regulation of fibroblast growth factor receptor signaling pathway	BP	0.0226442	2	4	1	0.25	4238	CREB3L1	CREB3L1,TMEM14B
132	GO:1900106	positive regulation of hyaluranon cable assembly	BP	0.0226442	2	4	1	0.25	4238	HAS3	CREB3L1,TMEM14B
132	GO:0032967	positive regulation of collagen biosynthetic process	BP	0.0339542	3	4	1	0.25	4238	CREB3L1	CREB3L1,TMEM14B
132	GO:1903671	negative regulation of sprouting angiogenesis	BP	0.0452563	4	4	1	0.25	4238	CREB3L1	CREB3L1,TMEM14B
133	GO:1903071	positive regulation of ER-associated ubiquitin-dependent protein catabolic process	BP	3.6076e-05	4	3	2	0.666667	4238	UBQLN1,UBQLN2	UBQLN1,UBQLN2
133	GO:0030433	ubiquitin-dependent ERAD pathway	BP	0.00194735	26	3	2	0.666667	4238	UBQLN1,UBQLN2	UBQLN1,UBQLN2
133	GO:1901340	negative regulation of store-operated calcium channel activity	BP	0.0127419	1	3	1	0.333333	4238	UBQLN1	UBQLN1,UBQLN2
133	GO:1900186	negative regulation of clathrin-dependent endocytosis	BP	0.0127419	1	3	1	0.333333	4238	UBQLN2	UBQLN1,UBQLN2
133	GO:1904021	negative regulation of G protein-coupled receptor internalization	BP	0.0254777	2	3	1	0.333333	4238	UBQLN2	UBQLN1,UBQLN2
133	GO:0016241	regulation of macroautophagy	BP	0.0254777	2	3	1	0.333333	4238	UBQLN2	UBQLN1,UBQLN2
133	GO:1902175	regulation of oxidative stress-induced intrinsic apoptotic signaling pathway	BP	0.0254777	2	3	1	0.333333	4238	UBQLN1	UBQLN1,UBQLN2
133	GO:1901385	regulation of voltage-gated calcium channel activity	BP	0.0382075	3	3	1	0.333333	4238	HPCA	UBQLN1,UBQLN2
134	GO:1903071	positive regulation of ER-associated ubiquitin-dependent protein catabolic process	BP	2.20465e-05	4	3	2	0.666667	4238	SGTA,UBQLN2	SGTA,UBQLN2
134	GO:0030433	ubiquitin-dependent ERAD pathway	BP	0.00119005	26	3	2	0.666667	4238	SGTA,UBQLN2	SGTA,UBQLN2
134	GO:1900186	negative regulation of clathrin-dependent endocytosis	BP	0.00778669	1	3	1	0.333333	4238	UBQLN2	SGTA,UBQLN2
134	GO:1904021	negative regulation of G protein-coupled receptor internalization	BP	0.0155697	2	3	1	0.333333	4238	UBQLN2	SGTA,UBQLN2
134	GO:0016241	regulation of macroautophagy	BP	0.0155697	2	3	1	0.333333	4238	UBQLN2	SGTA,UBQLN2
134	GO:1903070	negative regulation of ER-associated ubiquitin-dependent protein catabolic process	BP	0.0155697	2	3	1	0.333333	4238	SGTA	SGTA,UBQLN2
134	GO:0006892	post-Golgi vesicle-mediated transport	BP	0.0311247	4	3	1	0.333333	4238	MYO1B	SGTA,UBQLN2
134	GO:2000785	regulation of autophagosome assembly	BP	0.0388967	5	3	1	0.333333	4238	UBQLN2	SGTA,UBQLN2
134	GO:0071816	tail-anchored membrane protein insertion into ER membrane	BP	0.0388967	5	3	1	0.333333	4238	SGTA	SGTA,UBQLN2
136	GO:0061351	neural precursor cell proliferation	BP	0.0132138	1	4	1	0.25	4238	TMEM14B	ABHD16A,TMEM14B
136	GO:0052651	monoacylglycerol catabolic process	BP	0.0132138	1	4	1	0.25	4238	ABHD16A	ABHD16A,TMEM14B
136	GO:1905344	prostaglandin catabolic process	BP	0.0264182	2	4	1	0.25	4238	ABHD16A	ABHD16A,TMEM14B
137	GO:1903071	positive regulation of ER-associated ubiquitin-dependent protein catabolic process	BP	3.6076e-05	4	3	2	0.666667	4238	UBQLN1,UBQLN2	UBQLN1,UBQLN2
137	GO:0030433	ubiquitin-dependent ERAD pathway	BP	0.00194735	26	3	2	0.666667	4238	UBQLN1,UBQLN2	UBQLN1,UBQLN2
137	GO:0030282	bone mineralization	BP	0.0127419	1	3	1	0.333333	4238	IFITM5	UBQLN1,UBQLN2
137	GO:1901340	negative regulation of store-operated calcium channel activity	BP	0.0127419	1	3	1	0.333333	4238	UBQLN1	UBQLN1,UBQLN2
137	GO:1900186	negative regulation of clathrin-dependent endocytosis	BP	0.0127419	1	3	1	0.333333	4238	UBQLN2	UBQLN1,UBQLN2
137	GO:1904021	negative regulation of G protein-coupled receptor internalization	BP	0.0254777	2	3	1	0.333333	4238	UBQLN2	UBQLN1,UBQLN2
137	GO:0016241	regulation of macroautophagy	BP	0.0254777	2	3	1	0.333333	4238	UBQLN2	UBQLN1,UBQLN2
137	GO:1902175	regulation of oxidative stress-induced intrinsic apoptotic signaling pathway	BP	0.0254777	2	3	1	0.333333	4238	UBQLN1	UBQLN1,UBQLN2
137	GO:0060349	bone morphogenesis	BP	0.0254777	2	3	1	0.333333	4238	IFITM5	UBQLN1,UBQLN2
138	GO:0060628	regulation of ER to Golgi vesicle-mediated transport	BP	0.0148655	1	3	1	0.333333	4238	RINT1	IKBKG,MTUS2,RINT1
138	GO:0070564	positive regulation of vitamin D receptor signaling pathway	BP	0.0148655	1	3	1	0.333333	4238	SNW1	IKBKG,MTUS2,RINT1
138	GO:0070562	regulation of vitamin D receptor signaling pathway	BP	0.0148655	1	3	1	0.333333	4238	SNW1	IKBKG,MTUS2,RINT1
138	GO:1902504	regulation of signal transduction involved in mitotic G2 DNA damage checkpoint	BP	0.0148655	1	3	1	0.333333	4238	RINT1	IKBKG,MTUS2,RINT1
138	GO:0048385	regulation of retinoic acid receptor signaling pathway	BP	0.0148655	1	3	1	0.333333	4238	SNW1	IKBKG,MTUS2,RINT1
138	GO:0051650	establishment of vesicle localization	BP	0.029724	2	3	1	0.333333	4238	IKBKG	IKBKG,MTUS2,RINT1
139	GO:0045070	positive regulation of viral genome replication	BP	0.000117618	12	2	2	1	4238	ADARB1,TARBP2	ADARB1,TARBP2
139	GO:0006382	adenosine to inosine editing	BP	0.00755073	1	2	1	0.5	4238	ADARB1	ADARB1,TARBP2
139	GO:0035280	miRNA loading onto RISC involved in gene silencing by miRNA	BP	0.00755073	1	2	1	0.5	4238	TARBP2	ADARB1,TARBP2
139	GO:0016553	base conversion or substitution editing	BP	0.00755073	1	2	1	0.5	4238	ADARB1	ADARB1,TARBP2
139	GO:0046782	regulation of viral transcription	BP	0.00755073	1	2	1	0.5	4238	TARBP2	ADARB1,TARBP2
139	GO:0030422	production of siRNA involved in RNA interference	BP	0.0150997	2	2	1	0.5	4238	TARBP2	ADARB1,TARBP2
139	GO:0035087	siRNA loading onto RISC involved in RNA interference	BP	0.0150997	2	2	1	0.5	4238	TARBP2	ADARB1,TARBP2
139	GO:0050689	negative regulation of defense response to virus by host	BP	0.0150997	2	2	1	0.5	4238	TARBP2	ADARB1,TARBP2
139	GO:0030423	targeting of mRNA for destruction involved in RNA interference	BP	0.0150997	2	2	1	0.5	4238	TARBP2	ADARB1,TARBP2
139	GO:0006396	RNA processing	BP	0.0226468	3	2	1	0.5	4238	ADARB1	ADARB1,TARBP2
139	GO:0031054	pre-miRNA processing	BP	0.0226468	3	2	1	0.5	4238	TARBP2	ADARB1,TARBP2
139	GO:0035196	production of miRNAs involved in gene silencing by miRNA	BP	0.0301922	4	2	1	0.5	4238	TARBP2	ADARB1,TARBP2
139	GO:0044387	negative regulation of protein kinase activity by regulation of protein phosphorylation	BP	0.0377358	5	2	1	0.5	4238	ADARB1	ADARB1,TARBP2
140	GO:0090521	glomerular visceral epithelial cell migration	BP	0.017933	1	4	1	0.25	4238	KANK2	IKZF3,MKRN3
140	GO:0072073	kidney epithelium development	BP	0.017933	1	4	1	0.25	4238	KANK2	IKZF3,MKRN3
140	GO:2000210	positive regulation of anoikis	BP	0.0358533	2	4	1	0.25	4238	TLE5	IKZF3,MKRN3
140	GO:0070563	negative regulation of vitamin D receptor signaling pathway	BP	0.0358533	2	4	1	0.25	4238	KANK2	IKZF3,MKRN3
141	GO:0051092	positive regulation of NF-kappaB transcription factor activity	BP	0.0220662	60	4	2	0.5	4238	TRAF1,TRAF2	TRAF2,TTC23
141	GO:2001236	regulation of extrinsic apoptotic signaling pathway	BP	0.0358533	2	4	1	0.25	4238	TRAF1	TRAF2,TTC23
142	GO:0061351	neural precursor cell proliferation	BP	0.0198207	1	6	1	0.166667	4238	TMEM14B	CREB3L1,TMEM14B
142	GO:2000269	regulation of fibroblast apoptotic process	BP	0.0198207	1	6	1	0.166667	4238	IER3IP1	CREB3L1,TMEM14B
142	GO:0010668	ectodermal cell differentiation	BP	0.0198207	1	6	1	0.166667	4238	ITGAM	CREB3L1,TMEM14B
142	GO:0040037	negative regulation of fibroblast growth factor receptor signaling pathway	BP	0.039618	2	6	1	0.166667	4238	CREB3L1	CREB3L1,TMEM14B
143	GO:1903071	positive regulation of ER-associated ubiquitin-dependent protein catabolic process	BP	2.60549e-05	4	3	2	0.666667	4238	SGTA,UBQLN2	SGTA,UBQLN2
143	GO:0030433	ubiquitin-dependent ERAD pathway	BP	0.00140642	26	3	2	0.666667	4238	SGTA,UBQLN2	SGTA,UBQLN2
143	GO:0003336	corneocyte desquamation	BP	0.00920245	1	3	1	0.333333	4238	CDSN	SGTA,UBQLN2
143	GO:1905716	negative regulation of cornification	BP	0.00920245	1	3	1	0.333333	4238	CDSN	SGTA,UBQLN2
143	GO:1900186	negative regulation of clathrin-dependent endocytosis	BP	0.00920245	1	3	1	0.333333	4238	UBQLN2	SGTA,UBQLN2
143	GO:1904021	negative regulation of G protein-coupled receptor internalization	BP	0.0184006	2	3	1	0.333333	4238	UBQLN2	SGTA,UBQLN2
143	GO:0016241	regulation of macroautophagy	BP	0.0184006	2	3	1	0.333333	4238	UBQLN2	SGTA,UBQLN2
143	GO:1903070	negative regulation of ER-associated ubiquitin-dependent protein catabolic process	BP	0.0184006	2	3	1	0.333333	4238	SGTA	SGTA,UBQLN2
143	GO:0043589	skin morphogenesis	BP	0.0367838	4	3	1	0.333333	4238	CDSN	SGTA,UBQLN2
143	GO:2000785	regulation of autophagosome assembly	BP	0.0459688	5	3	1	0.333333	4238	UBQLN2	SGTA,UBQLN2
143	GO:0071816	tail-anchored membrane protein insertion into ER membrane	BP	0.0459688	5	3	1	0.333333	4238	SGTA	SGTA,UBQLN2
144	GO:1903071	positive regulation of ER-associated ubiquitin-dependent protein catabolic process	BP	0.000160237	4	5	2	0.4	4238	SGTA,UBQLN2	SGTA,UBQLN2
144	GO:0030433	ubiquitin-dependent ERAD pathway	BP	0.00858966	26	5	2	0.4	4238	SGTA,UBQLN2	SGTA,UBQLN2
144	GO:2001257	regulation of cation channel activity	BP	0.0283152	1	5	1	0.2	4238	KCNE5	SGTA,UBQLN2
144	GO:1900186	negative regulation of clathrin-dependent endocytosis	BP	0.0283152	1	5	1	0.2	4238	UBQLN2	SGTA,UBQLN2
145	GO:0060766	negative regulation of androgen receptor signaling pathway	BP	0.0254537	6	3	1	0.333333	4238	PIAS2	MEI4,TEPSIN
145	GO:0016925	protein sumoylation	BP	0.04661	11	3	1	0.333333	4238	PIAS2	MEI4,TEPSIN
146	GO:1990390	protein K33-linked ubiquitination	BP	0.00424729	1	2	1	0.5	4238	KLHL20	KLHL20,NTAQ1
146	GO:0006895	Golgi to endosome transport	BP	0.0169831	4	2	1	0.5	4238	KLHL20	KLHL20,NTAQ1
146	GO:0008277	regulation of G protein-coupled receptor signaling pathway	BP	0.0212264	5	2	1	0.5	4238	USP20	KLHL20,NTAQ1
146	GO:0071108	protein K48-linked deubiquitination	BP	0.046665	11	2	1	0.5	4238	USP20	KLHL20,NTAQ1
147	GO:1903071	positive regulation of ER-associated ubiquitin-dependent protein catabolic process	BP	3.80803e-05	4	3	2	0.666667	4238	UBQLN1,UBQLN2	UBQLN1,UBQLN2
147	GO:0030433	ubiquitin-dependent ERAD pathway	BP	0.00205554	26	3	2	0.666667	4238	UBQLN1,UBQLN2	UBQLN1,UBQLN2
147	GO:1901340	negative regulation of store-operated calcium channel activity	BP	0.0134497	1	3	1	0.333333	4238	UBQLN1	UBQLN1,UBQLN2
147	GO:1900186	negative regulation of clathrin-dependent endocytosis	BP	0.0134497	1	3	1	0.333333	4238	UBQLN2	UBQLN1,UBQLN2
147	GO:1904021	negative regulation of G protein-coupled receptor internalization	BP	0.0268931	2	3	1	0.333333	4238	UBQLN2	UBQLN1,UBQLN2
147	GO:0016241	regulation of macroautophagy	BP	0.0268931	2	3	1	0.333333	4238	UBQLN2	UBQLN1,UBQLN2
147	GO:1902175	regulation of oxidative stress-induced intrinsic apoptotic signaling pathway	BP	0.0268931	2	3	1	0.333333	4238	UBQLN1	UBQLN1,UBQLN2
147	GO:0032886	regulation of microtubule-based process	BP	0.0268931	2	3	1	0.333333	4238	KLHL42	UBQLN1,UBQLN2
148	GO:0060840	artery development	BP	0.00802265	1	2	1	0.5	4238	HOXA1	KRT31,KRTAP4-12
148	GO:0060876	semicircular canal formation	BP	0.00802265	1	2	1	0.5	4238	HOXA1	KRT31,KRTAP4-12
148	GO:0048702	embryonic neurocranium morphogenesis	BP	0.00802265	1	2	1	0.5	4238	HOXA1	KRT31,KRTAP4-12
148	GO:0042473	outer ear morphogenesis	BP	0.00802265	1	2	1	0.5	4238	HOXA1	KRT31,KRTAP4-12
148	GO:0007634	optokinetic behavior	BP	0.00802265	1	2	1	0.5	4238	HOXA1	KRT31,KRTAP4-12
148	GO:0021599	abducens nerve formation	BP	0.00802265	1	2	1	0.5	4238	HOXA1	KRT31,KRTAP4-12
148	GO:0009653	anatomical structure morphogenesis	BP	0.0160434	2	2	1	0.5	4238	HOXA1	KRT31,KRTAP4-12
148	GO:0048844	artery morphogenesis	BP	0.0160434	2	2	1	0.5	4238	HOXA1	KRT31,KRTAP4-12
148	GO:0050795	regulation of behavior	BP	0.0240623	3	2	1	0.5	4238	HOXA1	KRT31,KRTAP4-12
148	GO:0090103	cochlea morphogenesis	BP	0.0240623	3	2	1	0.5	4238	HOXA1	KRT31,KRTAP4-12
148	GO:0090102	cochlea development	BP	0.0320792	4	2	1	0.5	4238	HOXA1	KRT31,KRTAP4-12
148	GO:0048839	inner ear development	BP	0.0400943	5	2	1	0.5	4238	HOXA1	KRT31,KRTAP4-12
148	GO:0050905	neuromuscular process	BP	0.0400943	5	2	1	0.5	4238	HOXA1	KRT31,KRTAP4-12
149	GO:2000134	negative regulation of G1/S transition of mitotic cell cycle	BP	0.00259556	11	1	1	1	4238	ZNF655	KRT27,KRT31
150	GO:2000324	positive regulation of glucocorticoid receptor signaling pathway	BP	0.00424729	1	2	1	0.5	4238	LMO3	NTAQ1,TEPSIN
150	GO:0032730	positive regulation of interleukin-1 alpha production	BP	0.00424729	1	2	1	0.5	4238	IL16	NTAQ1,TEPSIN
150	GO:0035360	positive regulation of peroxisome proliferator activated receptor signaling pathway	BP	0.00849357	2	2	1	0.5	4238	LMO3	NTAQ1,TEPSIN
150	GO:0051924	regulation of calcium ion transport	BP	0.0212264	5	2	1	0.5	4238	IL16	NTAQ1,TEPSIN
150	GO:0050729	positive regulation of inflammatory response	BP	0.0424278	10	2	1	0.5	4238	IL16	NTAQ1,TEPSIN
150	GO:0032735	positive regulation of interleukin-12 production	BP	0.0424278	10	2	1	0.5	4238	IL16	NTAQ1,TEPSIN
150	GO:0045600	positive regulation of fat cell differentiation	BP	0.046665	11	2	1	0.5	4238	LMO3	NTAQ1,TEPSIN
151	GO:0061351	neural precursor cell proliferation	BP	0.00778669	1	3	1	0.333333	4238	TMEM14B	CREB3L1,LYPD5,TMEM14B
151	GO:0040037	negative regulation of fibroblast growth factor receptor signaling pathway	BP	0.0155697	2	3	1	0.333333	4238	CREB3L1	CREB3L1,LYPD5,TMEM14B
151	GO:0016126	sterol biosynthetic process	BP	0.0155697	2	3	1	0.333333	4238	SQLE	CREB3L1,LYPD5,TMEM14B
151	GO:0032967	positive regulation of collagen biosynthetic process	BP	0.023349	3	3	1	0.333333	4238	CREB3L1	CREB3L1,LYPD5,TMEM14B
151	GO:1903671	negative regulation of sprouting angiogenesis	BP	0.0311247	4	3	1	0.333333	4238	CREB3L1	CREB3L1,LYPD5,TMEM14B
151	GO:2000045	regulation of G1/S transition of mitotic cell cycle	BP	0.046665	6	3	1	0.333333	4238	TMEM14B	CREB3L1,LYPD5,TMEM14B
151	GO:0021987	cerebral cortex development	BP	0.046665	6	3	1	0.333333	4238	TMEM14B	CREB3L1,LYPD5,TMEM14B
152	GO:0006357	regulation of transcription by RNA polymerase II	BP	0.0116628	36	4	2	0.5	4238	PKN1,SOD2	MKRN3,ZRANB1
152	GO:0001315	age-dependent response to reactive oxygen species	BP	0.0264276	1	4	1	0.25	4238	SOD2	MKRN3,ZRANB1
152	GO:1905932	positive regulation of vascular associated smooth muscle cell differentiation involved in phenotypic switching	BP	0.0264276	1	4	1	0.25	4238	SOD2	MKRN3,ZRANB1
152	GO:0035407	histone H3-T11 phosphorylation	BP	0.0264276	1	4	1	0.25	4238	PKN1	MKRN3,ZRANB1
152	GO:2000145	regulation of cell motility	BP	0.0264276	1	4	1	0.25	4238	PKN1	MKRN3,ZRANB1
152	GO:0032364	oxygen homeostasis	BP	0.0264276	1	4	1	0.25	4238	SOD2	MKRN3,ZRANB1
152	GO:0000303	response to superoxide	BP	0.0264276	1	4	1	0.25	4238	SOD2	MKRN3,ZRANB1
152	GO:0071947	protein deubiquitination involved in ubiquitin-dependent protein catabolic process	BP	0.0264276	1	4	1	0.25	4238	ZRANB1	MKRN3,ZRANB1
153	GO:1903071	positive regulation of ER-associated ubiquitin-dependent protein catabolic process	BP	4.00845e-05	4	3	2	0.666667	4238	UBQLN1,UBQLN2	UBQLN1,UBQLN2
153	GO:0030433	ubiquitin-dependent ERAD pathway	BP	0.00216372	26	3	2	0.666667	4238	UBQLN1,UBQLN2	UBQLN1,UBQLN2
153	GO:1901340	negative regulation of store-operated calcium channel activity	BP	0.0141576	1	3	1	0.333333	4238	UBQLN1	UBQLN1,UBQLN2
153	GO:1900186	negative regulation of clathrin-dependent endocytosis	BP	0.0141576	1	3	1	0.333333	4238	UBQLN2	UBQLN1,UBQLN2
153	GO:1904021	negative regulation of G protein-coupled receptor internalization	BP	0.0283086	2	3	1	0.333333	4238	UBQLN2	UBQLN1,UBQLN2
153	GO:0035821	modulation of process of other organism	BP	0.0283086	2	3	1	0.333333	4238	SLPI	UBQLN1,UBQLN2
153	GO:0016241	regulation of macroautophagy	BP	0.0283086	2	3	1	0.333333	4238	UBQLN2	UBQLN1,UBQLN2
153	GO:1902175	regulation of oxidative stress-induced intrinsic apoptotic signaling pathway	BP	0.0283086	2	3	1	0.333333	4238	UBQLN1	UBQLN1,UBQLN2
154	GO:0071947	protein deubiquitination involved in ubiquitin-dependent protein catabolic process	BP	0.0467202	1	6	1	0.166667	4238	ZRANB1	CARD9,ZRANB1
154	GO:0090521	glomerular visceral epithelial cell migration	BP	0.0467202	1	6	1	0.166667	4238	KANK2	CARD9,ZRANB1
154	GO:0072073	kidney epithelium development	BP	0.0467202	1	6	1	0.166667	4238	KANK2	CARD9,ZRANB1
155	GO:0030433	ubiquitin-dependent ERAD pathway	BP	0.00409555	26	4	2	0.5	4238	UBQLN2,YOD1	RAD23B,UBQLN2
155	GO:0000715	nucleotide-excision repair, DNA damage recognition	BP	0.017933	1	4	1	0.25	4238	RAD23B	RAD23B,UBQLN2
155	GO:1900186	negative regulation of clathrin-dependent endocytosis	BP	0.017933	1	4	1	0.25	4238	UBQLN2	RAD23B,UBQLN2
155	GO:1904021	negative regulation of G protein-coupled receptor internalization	BP	0.0358533	2	4	1	0.25	4238	UBQLN2	RAD23B,UBQLN2
155	GO:0016241	regulation of macroautophagy	BP	0.0358533	2	4	1	0.25	4238	UBQLN2	RAD23B,UBQLN2
156	GO:0000390	spliceosomal complex disassembly	BP	0.00920245	1	3	1	0.333333	4238	TFIP11	CARD9,ZNF572
156	GO:2000035	regulation of stem cell division	BP	0.00920245	1	3	1	0.333333	4238	MLLT3	CARD9,ZNF572
156	GO:1902275	regulation of chromatin organization	BP	0.0184006	2	3	1	0.333333	4238	MLLT3	CARD9,ZNF572
156	GO:2000096	positive regulation of Wnt signaling pathway, planar cell polarity pathway	BP	0.0184006	2	3	1	0.333333	4238	MLLT3	CARD9,ZNF572
156	GO:0060218	hematopoietic stem cell differentiation	BP	0.0275943	3	3	1	0.333333	4238	MLLT3	CARD9,ZNF572
157	GO:1904702	regulation of protein localization to adherens junction	BP	0.0292591	1	4	1	0.25	4238	VCL	MKRN3,TRAF2
157	GO:0090521	glomerular visceral epithelial cell migration	BP	0.0292591	1	4	1	0.25	4238	KANK2	MKRN3,TRAF2
157	GO:0072073	kidney epithelium development	BP	0.0292591	1	4	1	0.25	4238	KANK2	MKRN3,TRAF2
158	GO:0051091	positive regulation of DNA-binding transcription factor activity	BP	0.0237095	46	5	2	0.4	4238	TRAF2,TRAF5	CDC37,TRAF2
158	GO:0015844	monoamine transport	BP	0.0247758	1	5	1	0.2	4238	PICK1	CDC37,TRAF2
158	GO:0007205	protein kinase C-activating G protein-coupled receptor signaling pathway	BP	0.0247758	1	5	1	0.2	4238	PICK1	CDC37,TRAF2
158	GO:0051092	positive regulation of NF-kappaB transcription factor activity	BP	0.040278	60	5	2	0.4	4238	TRAF2,TRAF5	CDC37,TRAF2
158	GO:0060334	regulation of interferon-gamma-mediated signaling pathway	BP	0.0495283	2	5	1	0.2	4238	CDC37	CDC37,TRAF2
158	GO:0035067	negative regulation of histone acetylation	BP	0.0495283	2	5	1	0.2	4238	THAP7	CDC37,TRAF2
158	GO:0060338	regulation of type I interferon-mediated signaling pathway	BP	0.0495283	2	5	1	0.2	4238	CDC37	CDC37,TRAF2
159	GO:1903071	positive regulation of ER-associated ubiquitin-dependent protein catabolic process	BP	5.20934e-05	4	4	2	0.5	4238	SGTA,UBQLN2	SGTA,UBQLN2
159	GO:0030433	ubiquitin-dependent ERAD pathway	BP	0.00280222	26	4	2	0.5	4238	SGTA,UBQLN2	SGTA,UBQLN2
159	GO:0097577	sequestering of iron ion	BP	0.0122699	1	4	1	0.25	4238	LCN2	SGTA,UBQLN2
159	GO:1900186	negative regulation of clathrin-dependent endocytosis	BP	0.0122699	1	4	1	0.25	4238	UBQLN2	SGTA,UBQLN2
159	GO:1904021	negative regulation of G protein-coupled receptor internalization	BP	0.0245312	2	4	1	0.25	4238	UBQLN2	SGTA,UBQLN2
159	GO:0016241	regulation of macroautophagy	BP	0.0245312	2	4	1	0.25	4238	UBQLN2	SGTA,UBQLN2
159	GO:1903070	negative regulation of ER-associated ubiquitin-dependent protein catabolic process	BP	0.0245312	2	4	1	0.25	4238	SGTA	SGTA,UBQLN2
160	GO:1903071	positive regulation of ER-associated ubiquitin-dependent protein catabolic process	BP	0.00017359	4	5	2	0.4	4238	SGTA,UBQLN2	SGTA,UBQLN2
160	GO:0045046	protein import into peroxisome membrane	BP	0.00017359	4	5	2	0.4	4238	PEX19,PEX3	SGTA,UBQLN2
160	GO:0007031	peroxisome organization	BP	0.000433565	6	5	2	0.4	4238	PEX19,PEX3	SGTA,UBQLN2
160	GO:0030433	ubiquitin-dependent ERAD pathway	BP	0.00930547	26	5	2	0.4	4238	SGTA,UBQLN2	SGTA,UBQLN2
160	GO:0072663	establishment of protein localization to peroxisome	BP	0.0306748	1	5	1	0.2	4238	PEX19	SGTA,UBQLN2
160	GO:1900131	negative regulation of lipid binding	BP	0.0306748	1	5	1	0.2	4238	PEX19	SGTA,UBQLN2
160	GO:1900186	negative regulation of clathrin-dependent endocytosis	BP	0.0306748	1	5	1	0.2	4238	UBQLN2	SGTA,UBQLN2
161	GO:1903071	positive regulation of ER-associated ubiquitin-dependent protein catabolic process	BP	8.81581e-05	4	4	2	0.5	4238	UBQLN1,UBQLN2	UBQLN1,UBQLN2
161	GO:0030433	ubiquitin-dependent ERAD pathway	BP	0.00474222	26	4	2	0.5	4238	UBQLN1,UBQLN2	UBQLN1,UBQLN2
161	GO:0038098	sequestering of BMP from receptor via BMP binding	BP	0.0207645	1	4	1	0.25	4238	NBL1	UBQLN1,UBQLN2
161	GO:1901340	negative regulation of store-operated calcium channel activity	BP	0.0207645	1	4	1	0.25	4238	UBQLN1	UBQLN1,UBQLN2
161	GO:1900186	negative regulation of clathrin-dependent endocytosis	BP	0.0207645	1	4	1	0.25	4238	UBQLN2	UBQLN1,UBQLN2
161	GO:1904021	negative regulation of G protein-coupled receptor internalization	BP	0.0415143	2	4	1	0.25	4238	UBQLN2	UBQLN1,UBQLN2
161	GO:0035821	modulation of process of other organism	BP	0.0415143	2	4	1	0.25	4238	SLPI	UBQLN1,UBQLN2
161	GO:0016241	regulation of macroautophagy	BP	0.0415143	2	4	1	0.25	4238	UBQLN2	UBQLN1,UBQLN2
161	GO:1902175	regulation of oxidative stress-induced intrinsic apoptotic signaling pathway	BP	0.0415143	2	4	1	0.25	4238	UBQLN1	UBQLN1,UBQLN2
162	GO:1903071	positive regulation of ER-associated ubiquitin-dependent protein catabolic process	BP	3.40718e-05	4	3	2	0.666667	4238	UBQLN1,UBQLN2	UBQLN1,UBQLN2
162	GO:0030433	ubiquitin-dependent ERAD pathway	BP	0.00183916	26	3	2	0.666667	4238	UBQLN1,UBQLN2	UBQLN1,UBQLN2
162	GO:1901340	negative regulation of store-operated calcium channel activity	BP	0.012034	1	3	1	0.333333	4238	UBQLN1	UBQLN1,UBQLN2
162	GO:1900186	negative regulation of clathrin-dependent endocytosis	BP	0.012034	1	3	1	0.333333	4238	UBQLN2	UBQLN1,UBQLN2
162	GO:1904021	negative regulation of G protein-coupled receptor internalization	BP	0.0240623	2	3	1	0.333333	4238	UBQLN2	UBQLN1,UBQLN2
162	GO:0016241	regulation of macroautophagy	BP	0.0240623	2	3	1	0.333333	4238	UBQLN2	UBQLN1,UBQLN2
162	GO:1902175	regulation of oxidative stress-induced intrinsic apoptotic signaling pathway	BP	0.0240623	2	3	1	0.333333	4238	UBQLN1	UBQLN1,UBQLN2
163	GO:2000210	positive regulation of anoikis	BP	0.010381	2	2	1	0.5	4238	TLE5	MTUS2,TEPSIN
163	GO:0036245	cellular response to menadione	BP	0.010381	2	2	1	0.5	4238	NDOR1	MTUS2,TEPSIN
163	GO:0060761	negative regulation of response to cytokine stimulus	BP	0.0207572	4	2	1	0.5	4238	TLE5	MTUS2,TEPSIN
163	GO:0070555	response to interleukin-1	BP	0.046676	9	2	1	0.5	4238	TLE5	MTUS2,TEPSIN
164	GO:0045070	positive regulation of viral genome replication	BP	0.000659522	12	4	2	0.5	4238	ADARB1,STAU1	ADARB1,NKRF,PRKRA
164	GO:0006382	adenosine to inosine editing	BP	0.0141576	1	4	1	0.25	4238	ADARB1	ADARB1,NKRF,PRKRA
164	GO:0016553	base conversion or substitution editing	BP	0.0141576	1	4	1	0.25	4238	ADARB1	ADARB1,NKRF,PRKRA
164	GO:0030422	production of siRNA involved in RNA interference	BP	0.0283052	2	4	1	0.25	4238	PRKRA	ADARB1,NKRF,PRKRA
164	GO:0046726	positive regulation by virus of viral protein levels in host cell	BP	0.0283052	2	4	1	0.25	4238	STAU1	ADARB1,NKRF,PRKRA
164	GO:0006396	RNA processing	BP	0.0424428	3	4	1	0.25	4238	ADARB1	ADARB1,NKRF,PRKRA
164	GO:0031054	pre-miRNA processing	BP	0.0424428	3	4	1	0.25	4238	PRKRA	ADARB1,NKRF,PRKRA
165	GO:1903071	positive regulation of ER-associated ubiquitin-dependent protein catabolic process	BP	0.00019362	4	5	2	0.4	4238	UBQLN1,UBQLN2	UBQLN1,UBQLN2
165	GO:0030433	ubiquitin-dependent ERAD pathway	BP	0.0103792	26	5	2	0.4	4238	UBQLN1,UBQLN2	UBQLN1,UBQLN2
165	GO:0090169	regulation of spindle assembly	BP	0.0342143	1	5	1	0.2	4238	RNF4	UBQLN1,UBQLN2
165	GO:1904749	regulation of protein localization to nucleolus	BP	0.0342143	1	5	1	0.2	4238	NVL	UBQLN1,UBQLN2
165	GO:1901340	negative regulation of store-operated calcium channel activity	BP	0.0342143	1	5	1	0.2	4238	UBQLN1	UBQLN1,UBQLN2
165	GO:0046685	response to arsenic-containing substance	BP	0.0342143	1	5	1	0.2	4238	RNF4	UBQLN1,UBQLN2
165	GO:1900186	negative regulation of clathrin-dependent endocytosis	BP	0.0342143	1	5	1	0.2	4238	UBQLN2	UBQLN1,UBQLN2
166	GO:1903071	positive regulation of ER-associated ubiquitin-dependent protein catabolic process	BP	2.00422e-05	4	3	2	0.666667	4238	SGTA,UBQLN2	SGTA,UBQLN2
166	GO:0030433	ubiquitin-dependent ERAD pathway	BP	0.00108186	26	3	2	0.666667	4238	SGTA,UBQLN2	SGTA,UBQLN2
166	GO:1900186	negative regulation of clathrin-dependent endocytosis	BP	0.00707881	1	3	1	0.333333	4238	UBQLN2	SGTA,UBQLN2
166	GO:1904021	negative regulation of G protein-coupled receptor internalization	BP	0.0141543	2	3	1	0.333333	4238	UBQLN2	SGTA,UBQLN2
166	GO:0032277	negative regulation of gonadotropin secretion	BP	0.0141543	2	3	1	0.333333	4238	NPVF	SGTA,UBQLN2
166	GO:0016241	regulation of macroautophagy	BP	0.0141543	2	3	1	0.333333	4238	UBQLN2	SGTA,UBQLN2
166	GO:1903070	negative regulation of ER-associated ubiquitin-dependent protein catabolic process	BP	0.0141543	2	3	1	0.333333	4238	SGTA	SGTA,UBQLN2
166	GO:2000785	regulation of autophagosome assembly	BP	0.0353606	5	3	1	0.333333	4238	UBQLN2	SGTA,UBQLN2
166	GO:0071816	tail-anchored membrane protein insertion into ER membrane	BP	0.0353606	5	3	1	0.333333	4238	SGTA	SGTA,UBQLN2
166	GO:2000059	negative regulation of ubiquitin-dependent protein catabolic process	BP	0.0494815	7	3	1	0.333333	4238	SGTA	SGTA,UBQLN2
167	GO:2000020	positive regulation of male gonad development	BP	0.00377537	1	2	1	0.5	4238	NR5A1	DDIT4L,TEKT4
167	GO:0030238	male sex determination	BP	0.00377537	1	2	1	0.5	4238	NR5A1	DDIT4L,TEKT4
167	GO:0008585	female gonad development	BP	0.00754984	2	2	1	0.5	4238	NR5A1	DDIT4L,TEKT4
167	GO:0007530	sex determination	BP	0.0113234	3	2	1	0.5	4238	NR5A1	DDIT4L,TEKT4
167	GO:1900264	positive regulation of DNA-directed DNA polymerase activity	BP	0.0188679	5	2	1	0.5	4238	RFC5	DDIT4L,TEKT4
167	GO:0008584	male gonad development	BP	0.0264088	7	2	1	0.5	4238	NR5A1	DDIT4L,TEKT4
168	GO:2000691	negative regulation of cardiac muscle cell myoblast differentiation	BP	0.0132138	1	4	1	0.25	4238	PRICKLE1	BYSL,GOLGA6L9,RASSF10
168	GO:0001843	neural tube closure	BP	0.0264182	2	4	1	0.25	4238	PRICKLE1	BYSL,GOLGA6L9,RASSF10
169	GO:0032119	sequestering of zinc ion	BP	0.017697	1	5	1	0.2	4238	SLC30A8	CREB3L1,EHHADH,TMEM14B
169	GO:0006829	zinc ion transport	BP	0.017697	1	5	1	0.2	4238	SLC30A8	CREB3L1,EHHADH,TMEM14B
169	GO:0061351	neural precursor cell proliferation	BP	0.017697	1	5	1	0.2	4238	TMEM14B	CREB3L1,EHHADH,TMEM14B
169	GO:0040037	negative regulation of fibroblast growth factor receptor signaling pathway	BP	0.0353773	2	5	1	0.2	4238	CREB3L1	CREB3L1,EHHADH,TMEM14B
170	GO:0048096	chromatin-mediated maintenance of transcription	BP	0.00519113	1	2	1	0.5	4238	SMARCD1	HOMEZ,PARVG
170	GO:2000210	positive regulation of anoikis	BP	0.010381	2	2	1	0.5	4238	TLE5	HOMEZ,PARVG
170	GO:0060761	negative regulation of response to cytokine stimulus	BP	0.0207572	4	2	1	0.5	4238	TLE5	HOMEZ,PARVG
170	GO:0006337	nucleosome disassembly	BP	0.0363122	7	2	1	0.5	4238	SMARCD1	HOMEZ,PARVG
170	GO:0070555	response to interleukin-1	BP	0.046676	9	2	1	0.5	4238	TLE5	HOMEZ,PARVG
171	GO:1903071	positive regulation of ER-associated ubiquitin-dependent protein catabolic process	BP	8.41509e-05	4	4	2	0.5	4238	UBQLN1,UBQLN2	UBQLN1,UBQLN2
171	GO:0030433	ubiquitin-dependent ERAD pathway	BP	0.00452666	26	4	2	0.5	4238	UBQLN1,UBQLN2	UBQLN1,UBQLN2
171	GO:1901340	negative regulation of store-operated calcium channel activity	BP	0.0198207	1	4	1	0.25	4238	UBQLN1	UBQLN1,UBQLN2
171	GO:1900186	negative regulation of clathrin-dependent endocytosis	BP	0.0198207	1	4	1	0.25	4238	UBQLN2	UBQLN1,UBQLN2
171	GO:0110095	cellular detoxification of aldehyde	BP	0.0396273	2	4	1	0.25	4238	RDH11	UBQLN1,UBQLN2
171	GO:1904021	negative regulation of G protein-coupled receptor internalization	BP	0.0396273	2	4	1	0.25	4238	UBQLN2	UBQLN1,UBQLN2
171	GO:0001523	retinoid metabolic process	BP	0.0396273	2	4	1	0.25	4238	RDH11	UBQLN1,UBQLN2
171	GO:0016241	regulation of macroautophagy	BP	0.0396273	2	4	1	0.25	4238	UBQLN2	UBQLN1,UBQLN2
171	GO:1902175	regulation of oxidative stress-induced intrinsic apoptotic signaling pathway	BP	0.0396273	2	4	1	0.25	4238	UBQLN1	UBQLN1,UBQLN2
173	GO:0061351	neural precursor cell proliferation	BP	0.0283152	1	5	1	0.2	4238	TMEM14B	CREB3L1,TMEM14B
174	GO:1903071	positive regulation of ER-associated ubiquitin-dependent protein catabolic process	BP	5.61006e-05	4	4	2	0.5	4238	SGTA,UBQLN2	SGTA,UBQLN2
174	GO:0030433	ubiquitin-dependent ERAD pathway	BP	0.00301777	26	4	2	0.5	4238	SGTA,UBQLN2	SGTA,UBQLN2
174	GO:0071233	cellular response to leucine	BP	0.0132138	1	4	1	0.25	4238	UBR2	SGTA,UBQLN2
174	GO:1900186	negative regulation of clathrin-dependent endocytosis	BP	0.0132138	1	4	1	0.25	4238	UBQLN2	SGTA,UBQLN2
174	GO:1904021	negative regulation of G protein-coupled receptor internalization	BP	0.0264182	2	4	1	0.25	4238	UBQLN2	SGTA,UBQLN2
174	GO:0010991	negative regulation of SMAD protein complex assembly	BP	0.0264182	2	4	1	0.25	4238	PMEPA1	SGTA,UBQLN2
174	GO:0016241	regulation of macroautophagy	BP	0.0264182	2	4	1	0.25	4238	UBQLN2	SGTA,UBQLN2
174	GO:1903070	negative regulation of ER-associated ubiquitin-dependent protein catabolic process	BP	0.0264182	2	4	1	0.25	4238	SGTA	SGTA,UBQLN2
175	GO:0045089	positive regulation of innate immune response	BP	0.00566104	4	2	1	0.5	4238	POLR3F	IKZF3,TEKT4
175	GO:0032728	positive regulation of interferon-beta production	BP	0.00990332	7	2	1	0.5	4238	POLR3F	IKZF3,TEKT4
175	GO:0042981	regulation of apoptotic process	BP	0.0282518	20	2	1	0.5	4238	IKZF3	IKZF3,TEKT4
176	GO:0061351	neural precursor cell proliferation	BP	0.0023596	1	2	1	0.5	4238	TMEM14B	ABHD16A,TMEM14B
176	GO:0052651	monoacylglycerol catabolic process	BP	0.0023596	1	2	1	0.5	4238	ABHD16A	ABHD16A,TMEM14B
176	GO:1905344	prostaglandin catabolic process	BP	0.00471865	2	2	1	0.5	4238	ABHD16A	ABHD16A,TMEM14B
176	GO:2000045	regulation of G1/S transition of mitotic cell cycle	BP	0.0141493	6	2	1	0.5	4238	TMEM14B	ABHD16A,TMEM14B
176	GO:0021987	cerebral cortex development	BP	0.0141493	6	2	1	0.5	4238	TMEM14B	ABHD16A,TMEM14B
177	GO:0045070	positive regulation of viral genome replication	BP	0.000286243	12	3	2	0.666667	4238	ADARB1,STAU1	ADARB1,PRKRA
177	GO:0006382	adenosine to inosine editing	BP	0.00920245	1	3	1	0.333333	4238	ADARB1	ADARB1,PRKRA
177	GO:0016553	base conversion or substitution editing	BP	0.00920245	1	3	1	0.333333	4238	ADARB1	ADARB1,PRKRA
177	GO:0030422	production of siRNA involved in RNA interference	BP	0.0184006	2	3	1	0.333333	4238	PRKRA	ADARB1,PRKRA
177	GO:0046726	positive regulation by virus of viral protein levels in host cell	BP	0.0184006	2	3	1	0.333333	4238	STAU1	ADARB1,PRKRA
177	GO:0006396	RNA processing	BP	0.0275943	3	3	1	0.333333	4238	ADARB1	ADARB1,PRKRA
177	GO:0031054	pre-miRNA processing	BP	0.0275943	3	3	1	0.333333	4238	PRKRA	ADARB1,PRKRA
177	GO:0035196	production of miRNAs involved in gene silencing by miRNA	BP	0.0367838	4	3	1	0.333333	4238	PRKRA	ADARB1,PRKRA
177	GO:0044387	negative regulation of protein kinase activity by regulation of protein phosphorylation	BP	0.0459688	5	3	1	0.333333	4238	ADARB1	ADARB1,PRKRA
178	GO:0043488	regulation of mRNA stability	BP	0.009908	3	2	1	0.5	4238	VIM	PRPH,VIM
178	GO:0032967	positive regulation of collagen biosynthetic process	BP	0.009908	3	2	1	0.5	4238	VIM	PRPH,VIM
178	GO:0045218	zonula adherens maintenance	BP	0.009908	3	2	1	0.5	4238	KIFC3	PRPH,VIM
178	GO:0090136	epithelial cell-cell adhesion	BP	0.0165094	5	2	1	0.5	4238	KIFC3	PRPH,VIM
178	GO:0071225	cellular response to muramyl dipeptide	BP	0.019809	6	2	1	0.5	4238	VIM	PRPH,VIM
179	GO:0000715	nucleotide-excision repair, DNA damage recognition	BP	0.0122699	1	4	1	0.25	4238	RAD23B	RAD23B,USP25
179	GO:0032243	negative regulation of nucleoside transport	BP	0.0122699	1	4	1	0.25	4238	RSC1A1	RAD23B,USP25
179	GO:0031119	tRNA pseudouridine synthesis	BP	0.0122699	1	4	1	0.25	4238	PUS10	RAD23B,USP25
179	GO:0031053	primary miRNA processing	BP	0.0245312	2	4	1	0.25	4238	PUS10	RAD23B,USP25
179	GO:1904293	negative regulation of ERAD pathway	BP	0.0245312	2	4	1	0.25	4238	USP25	RAD23B,USP25
179	GO:0010829	negative regulation of glucose transmembrane transport	BP	0.0245312	2	4	1	0.25	4238	RSC1A1	RAD23B,USP25
179	GO:0042997	negative regulation of Golgi to plasma membrane protein transport	BP	0.0245312	2	4	1	0.25	4238	RSC1A1	RAD23B,USP25
179	GO:0051051	negative regulation of transport	BP	0.0245312	2	4	1	0.25	4238	RSC1A1	RAD23B,USP25
181	GO:0035329	hippo signaling	BP	0.00259556	11	1	1	1	4238	TEAD4	GOLGA6L9,RASSF10,TRIM54
182	GO:1903071	positive regulation of ER-associated ubiquitin-dependent protein catabolic process	BP	2.77614e-08	4	4	3	0.75	4238	SGTA,UBQLN1,UBQLN2	SGTA,UBQLN1,UBQLN2
182	GO:0030433	ubiquitin-dependent ERAD pathway	BP	1.79746e-05	26	4	3	0.75	4238	SGTA,UBQLN1,UBQLN2	SGTA,UBQLN1,UBQLN2
182	GO:1901340	negative regulation of store-operated calcium channel activity	BP	0.0207645	1	4	1	0.25	4238	UBQLN1	SGTA,UBQLN1,UBQLN2
182	GO:1900186	negative regulation of clathrin-dependent endocytosis	BP	0.0207645	1	4	1	0.25	4238	UBQLN2	SGTA,UBQLN1,UBQLN2
182	GO:1904021	negative regulation of G protein-coupled receptor internalization	BP	0.0415143	2	4	1	0.25	4238	UBQLN2	SGTA,UBQLN1,UBQLN2
182	GO:0016241	regulation of macroautophagy	BP	0.0415143	2	4	1	0.25	4238	UBQLN2	SGTA,UBQLN1,UBQLN2
182	GO:1902175	regulation of oxidative stress-induced intrinsic apoptotic signaling pathway	BP	0.0415143	2	4	1	0.25	4238	UBQLN1	SGTA,UBQLN1,UBQLN2
182	GO:1903070	negative regulation of ER-associated ubiquitin-dependent protein catabolic process	BP	0.0415143	2	4	1	0.25	4238	SGTA	SGTA,UBQLN1,UBQLN2
183	GO:0060628	regulation of ER to Golgi vesicle-mediated transport	BP	0.0113261	1	3	1	0.333333	4238	RINT1	GOLGA6L9,RINT1,ZRANB1
183	GO:0071947	protein deubiquitination involved in ubiquitin-dependent protein catabolic process	BP	0.0113261	1	3	1	0.333333	4238	ZRANB1	GOLGA6L9,RINT1,ZRANB1
183	GO:1902504	regulation of signal transduction involved in mitotic G2 DNA damage checkpoint	BP	0.0113261	1	3	1	0.333333	4238	RINT1	GOLGA6L9,RINT1,ZRANB1
183	GO:1990168	protein K33-linked deubiquitination	BP	0.0339623	3	3	1	0.333333	4238	ZRANB1	GOLGA6L9,RINT1,ZRANB1
183	GO:0035523	protein K29-linked deubiquitination	BP	0.0452723	4	3	1	0.333333	4238	ZRANB1	GOLGA6L9,RINT1,ZRANB1
184	GO:0085032	modulation by symbiont of host I-kappaB kinase/NF-kappaB cascade	BP	0.0379896	1	7	1	0.142857	4238	TNIP1	BYSL,VPS52
184	GO:0009101	glycoprotein biosynthetic process	BP	0.0379896	1	7	1	0.142857	4238	TNIP1	BYSL,VPS52
185	GO:1900210	positive regulation of cardiolipin metabolic process	BP	0.0169891	1	3	1	0.333333	4238	STOML2	NTAQ1,TRIM32
185	GO:0090297	positive regulation of mitochondrial DNA replication	BP	0.0169891	1	3	1	0.333333	4238	STOML2	NTAQ1,TRIM32
185	GO:0006851	mitochondrial calcium ion transmembrane transport	BP	0.0339703	2	3	1	0.333333	4238	STOML2	NTAQ1,TRIM32
186	GO:0017157	regulation of exocytosis	BP	0.000471921	2	1	1	1	4238	SEPTIN5	DDIT4L,TEKT4
187	GO:0061351	neural precursor cell proliferation	BP	0.0023596	1	2	1	0.5	4238	TMEM14B	ABHD16A,TMEM14B
187	GO:0052651	monoacylglycerol catabolic process	BP	0.0023596	1	2	1	0.5	4238	ABHD16A	ABHD16A,TMEM14B
187	GO:1905344	prostaglandin catabolic process	BP	0.00471865	2	2	1	0.5	4238	ABHD16A	ABHD16A,TMEM14B
187	GO:2000045	regulation of G1/S transition of mitotic cell cycle	BP	0.0141493	6	2	1	0.5	4238	TMEM14B	ABHD16A,TMEM14B
187	GO:0021987	cerebral cortex development	BP	0.0141493	6	2	1	0.5	4238	TMEM14B	ABHD16A,TMEM14B
188	GO:1903071	positive regulation of ER-associated ubiquitin-dependent protein catabolic process	BP	6.01457e-06	4	2	2	1	4238	SGTA,UBQLN2	SGTA,UBQLN2
188	GO:0030433	ubiquitin-dependent ERAD pathway	BP	0.000325789	26	2	2	1	4238	SGTA,UBQLN2	SGTA,UBQLN2
188	GO:1900186	negative regulation of clathrin-dependent endocytosis	BP	0.00424729	1	2	1	0.5	4238	UBQLN2	SGTA,UBQLN2
188	GO:1904021	negative regulation of G protein-coupled receptor internalization	BP	0.00849357	2	2	1	0.5	4238	UBQLN2	SGTA,UBQLN2
188	GO:0016241	regulation of macroautophagy	BP	0.00849357	2	2	1	0.5	4238	UBQLN2	SGTA,UBQLN2
188	GO:1903070	negative regulation of ER-associated ubiquitin-dependent protein catabolic process	BP	0.00849357	2	2	1	0.5	4238	SGTA	SGTA,UBQLN2
188	GO:2000785	regulation of autophagosome assembly	BP	0.0212264	5	2	1	0.5	4238	UBQLN2	SGTA,UBQLN2
188	GO:0071816	tail-anchored membrane protein insertion into ER membrane	BP	0.0212264	5	2	1	0.5	4238	SGTA	SGTA,UBQLN2
188	GO:2000059	negative regulation of ubiquitin-dependent protein catabolic process	BP	0.02971	7	2	1	0.5	4238	SGTA	SGTA,UBQLN2
189	GO:0061351	neural precursor cell proliferation	BP	0.00778669	1	3	1	0.333333	4238	TMEM14B	SLC51B,TMEM14B
189	GO:0050863	regulation of T cell activation	BP	0.0155697	2	3	1	0.333333	4238	LAT	SLC51B,TMEM14B
189	GO:0032782	bile acid secretion	BP	0.0155697	2	3	1	0.333333	4238	SLC51B	SLC51B,TMEM14B
189	GO:0019722	calcium-mediated signaling	BP	0.0311247	4	3	1	0.333333	4238	LAT	SLC51B,TMEM14B
189	GO:2000045	regulation of G1/S transition of mitotic cell cycle	BP	0.046665	6	3	1	0.333333	4238	TMEM14B	SLC51B,TMEM14B
189	GO:0021987	cerebral cortex development	BP	0.046665	6	3	1	0.333333	4238	TMEM14B	SLC51B,TMEM14B
190	GO:0080121	AMP transport	BP	0.00330345	1	2	1	0.5	4238	SLC25A42	KRT31,MTUS2
190	GO:0048096	chromatin-mediated maintenance of transcription	BP	0.00330345	1	2	1	0.5	4238	SMARCD1	KRT31,MTUS2
190	GO:0035349	coenzyme A transmembrane transport	BP	0.00330345	1	2	1	0.5	4238	SLC25A42	KRT31,MTUS2
190	GO:0015866	ADP transport	BP	0.00660611	2	2	1	0.5	4238	SLC25A42	KRT31,MTUS2
190	GO:0015867	ATP transport	BP	0.009908	3	2	1	0.5	4238	SLC25A42	KRT31,MTUS2
190	GO:0006337	nucleosome disassembly	BP	0.0231077	7	2	1	0.5	4238	SMARCD1	KRT31,MTUS2
191	GO:0051091	positive regulation of DNA-binding transcription factor activity	BP	0.00652541	46	3	2	0.666667	4238	TRAF2,TRIM14	TRAF2,TRIM50
191	GO:0051092	positive regulation of NF-kappaB transcription factor activity	BP	0.0111346	60	3	2	0.666667	4238	TRAF2,TRIM14	TRAF2,TRIM50
191	GO:1990166	protein localization to site of double-strand break	BP	0.0268931	2	3	1	0.333333	4238	SLF2	TRAF2,TRIM50
192	GO:0035329	hippo signaling	BP	0.0103823	11	1	1	1	4238	AMOT	AMOT,KRT27
192	GO:0034613	cellular protein localization	BP	0.0113261	12	1	1	1	4238	AMOT	AMOT,KRT27
192	GO:0030334	regulation of cell migration	BP	0.017933	19	1	1	1	4238	AMOT	AMOT,KRT27
192	GO:0016525	negative regulation of angiogenesis	BP	0.0226522	24	1	1	1	4238	AMOT	AMOT,KRT27
193	GO:1903071	positive regulation of ER-associated ubiquitin-dependent protein catabolic process	BP	8.01437e-05	4	4	2	0.5	4238	SGTA,UBQLN2	SGTA,UBQLN2
193	GO:0030433	ubiquitin-dependent ERAD pathway	BP	0.00431111	26	4	2	0.5	4238	SGTA,UBQLN2	SGTA,UBQLN2
193	GO:1900186	negative regulation of clathrin-dependent endocytosis	BP	0.0188768	1	4	1	0.25	4238	UBQLN2	SGTA,UBQLN2
193	GO:1904021	negative regulation of G protein-coupled receptor internalization	BP	0.0377403	2	4	1	0.25	4238	UBQLN2	SGTA,UBQLN2
193	GO:0035821	modulation of process of other organism	BP	0.0377403	2	4	1	0.25	4238	SLPI	SGTA,UBQLN2
193	GO:0016241	regulation of macroautophagy	BP	0.0377403	2	4	1	0.25	4238	UBQLN2	SGTA,UBQLN2
193	GO:1903070	negative regulation of ER-associated ubiquitin-dependent protein catabolic process	BP	0.0377403	2	4	1	0.25	4238	SGTA	SGTA,UBQLN2
194	GO:2000324	positive regulation of glucocorticoid receptor signaling pathway	BP	0.00920245	1	3	1	0.333333	4238	LMO3	NTAQ1,SGTA
194	GO:0035360	positive regulation of peroxisome proliferator activated receptor signaling pathway	BP	0.0184006	2	3	1	0.333333	4238	LMO3	NTAQ1,SGTA
194	GO:0035821	modulation of process of other organism	BP	0.0184006	2	3	1	0.333333	4238	SLPI	NTAQ1,SGTA
194	GO:1903070	negative regulation of ER-associated ubiquitin-dependent protein catabolic process	BP	0.0184006	2	3	1	0.333333	4238	SGTA	NTAQ1,SGTA
194	GO:1903071	positive regulation of ER-associated ubiquitin-dependent protein catabolic process	BP	0.0367838	4	3	1	0.333333	4238	SGTA	NTAQ1,SGTA
194	GO:0071816	tail-anchored membrane protein insertion into ER membrane	BP	0.0459688	5	3	1	0.333333	4238	SGTA	NTAQ1,SGTA
195	GO:2000269	regulation of fibroblast apoptotic process	BP	0.0151015	1	4	1	0.25	4238	IER3IP1	TMEM258,UBQLN1
195	GO:1901340	negative regulation of store-operated calcium channel activity	BP	0.0151015	1	4	1	0.25	4238	UBQLN1	TMEM258,UBQLN1
195	GO:1902175	regulation of oxidative stress-induced intrinsic apoptotic signaling pathway	BP	0.0301922	2	4	1	0.25	4238	UBQLN1	TMEM258,UBQLN1
196	GO:0000390	spliceosomal complex disassembly	BP	0.017697	1	5	1	0.2	4238	TFIP11	CARD9,SSX2IP
196	GO:0015844	monoamine transport	BP	0.017697	1	5	1	0.2	4238	PICK1	CARD9,SSX2IP
196	GO:0007205	protein kinase C-activating G protein-coupled receptor signaling pathway	BP	0.017697	1	5	1	0.2	4238	PICK1	CARD9,SSX2IP
198	GO:0090235	regulation of metaphase plate congression	BP	0.0169811	3	3	1	0.333333	4238	MAD1L1	CCDC57,MAD1L1
198	GO:0007094	mitotic spindle assembly checkpoint	BP	0.0339382	6	3	1	0.333333	4238	MAD1L1	CCDC57,MAD1L1
198	GO:0007020	microtubule nucleation	BP	0.0339382	6	3	1	0.333333	4238	CCDC57	CCDC57,MAD1L1
199	GO:0061351	neural precursor cell proliferation	BP	0.0122699	1	4	1	0.25	4238	TMEM14B	CREB3L1,TMEM14B
199	GO:0097035	regulation of membrane lipid distribution	BP	0.0245312	2	4	1	0.25	4238	TLCD1	CREB3L1,TMEM14B
199	GO:0040037	negative regulation of fibroblast growth factor receptor signaling pathway	BP	0.0245312	2	4	1	0.25	4238	CREB3L1	CREB3L1,TMEM14B
199	GO:0071709	membrane assembly	BP	0.0245312	2	4	1	0.25	4238	TLCD1	CREB3L1,TMEM14B
199	GO:0007009	plasma membrane organization	BP	0.0367838	3	4	1	0.25	4238	TLCD1	CREB3L1,TMEM14B
199	GO:0032967	positive regulation of collagen biosynthetic process	BP	0.0367838	3	4	1	0.25	4238	CREB3L1	CREB3L1,TMEM14B
199	GO:0055091	phospholipid homeostasis	BP	0.0367838	3	4	1	0.25	4238	TLCD1	CREB3L1,TMEM14B
199	GO:1903671	negative regulation of sprouting angiogenesis	BP	0.0490276	4	4	1	0.25	4238	CREB3L1	CREB3L1,TMEM14B
200	GO:0071947	protein deubiquitination involved in ubiquitin-dependent protein catabolic process	BP	0.00920245	1	3	1	0.333333	4238	ZRANB1	CARD9,ZRANB1
200	GO:1990168	protein K33-linked deubiquitination	BP	0.0275943	3	3	1	0.333333	4238	ZRANB1	CARD9,ZRANB1
200	GO:0035523	protein K29-linked deubiquitination	BP	0.0367838	4	3	1	0.333333	4238	ZRANB1	CARD9,ZRANB1
201	GO:0032693	negative regulation of interleukin-10 production	BP	0.00141576	6	1	1	1	4238	TRIB2	PARVG,TRIM54
202	GO:1903071	positive regulation of ER-associated ubiquitin-dependent protein catabolic process	BP	0.00012823	4	4	2	0.5	4238	UBQLN1,UBQLN2	TRIM32,UBQLN1,UBQLN2
202	GO:0030433	ubiquitin-dependent ERAD pathway	BP	0.00689777	26	4	2	0.5	4238	UBQLN1,UBQLN2	TRIM32,UBQLN1,UBQLN2
202	GO:0097577	sequestering of iron ion	BP	0.0302029	1	4	1	0.25	4238	LCN2	TRIM32,UBQLN1,UBQLN2
202	GO:1901340	negative regulation of store-operated calcium channel activity	BP	0.0302029	1	4	1	0.25	4238	UBQLN1	TRIM32,UBQLN1,UBQLN2
202	GO:1900186	negative regulation of clathrin-dependent endocytosis	BP	0.0302029	1	4	1	0.25	4238	UBQLN2	TRIM32,UBQLN1,UBQLN2
203	GO:1903071	positive regulation of ER-associated ubiquitin-dependent protein catabolic process	BP	4.00845e-05	4	3	2	0.666667	4238	UBQLN1,UBQLN2	UBQLN1,UBQLN2
203	GO:0030433	ubiquitin-dependent ERAD pathway	BP	0.00216372	26	3	2	0.666667	4238	UBQLN1,UBQLN2	UBQLN1,UBQLN2
203	GO:1903755	positive regulation of SUMO transferase activity	BP	0.0141576	1	3	1	0.333333	4238	UBE2I	UBQLN1,UBQLN2
203	GO:1901340	negative regulation of store-operated calcium channel activity	BP	0.0141576	1	3	1	0.333333	4238	UBQLN1	UBQLN1,UBQLN2
203	GO:1900186	negative regulation of clathrin-dependent endocytosis	BP	0.0141576	1	3	1	0.333333	4238	UBQLN2	UBQLN1,UBQLN2
203	GO:1904021	negative regulation of G protein-coupled receptor internalization	BP	0.0283086	2	3	1	0.333333	4238	UBQLN2	UBQLN1,UBQLN2
203	GO:0016241	regulation of macroautophagy	BP	0.0283086	2	3	1	0.333333	4238	UBQLN2	UBQLN1,UBQLN2
203	GO:1902175	regulation of oxidative stress-induced intrinsic apoptotic signaling pathway	BP	0.0283086	2	3	1	0.333333	4238	UBQLN1	UBQLN1,UBQLN2
204	GO:0045218	zonula adherens maintenance	BP	0.019816	3	2	1	0.5	4238	KIFC3	TRAF2,ZNF572
204	GO:0002726	positive regulation of T cell cytokine production	BP	0.0264182	4	2	1	0.5	4238	TRAF2	TRAF2,ZNF572
204	GO:0090136	epithelial cell-cell adhesion	BP	0.0330189	5	2	1	0.5	4238	KIFC3	TRAF2,ZNF572
204	GO:0007250	activation of NF-kappaB-inducing kinase activity	BP	0.039618	6	2	1	0.5	4238	TRAF2	TRAF2,ZNF572
204	GO:0043254	regulation of protein-containing complex assembly	BP	0.0462155	7	2	1	0.5	4238	TRAF2	TRAF2,ZNF572
1	GO:0005783	endoplasmic reticulum	CC	0.0060336	280	4	3	0.75	5171	CREB3L1,EBP,YIPF6	CREB3L1,TMEM14B
1	GO:0005797	Golgi medial cisterna	CC	0.0309149	4	4	1	0.25	5171	YIPF6	CREB3L1,TMEM14B
1	GO:0000138	Golgi trans cisterna	CC	0.0386324	5	4	1	0.25	5171	YIPF6	CREB3L1,TMEM14B
3	GO:0044306	neuron projection terminus	CC	0.0162444	1	7	1	0.142857	5171	PTPN9	ARL6IP1,REEP6
4	GO:0000813	ESCRT I complex	CC	0.00541167	7	2	1	0.5	5171	VPS37C	KRT27,NTAQ1
9	GO:1990565	HSP90-CDC37 chaperone complex	CC	0.0231996	2	4	1	0.25	5171	CDC37	CDC37,MAD1L1
10	GO:1990565	HSP90-CDC37 chaperone complex	CC	0.0432934	2	7	1	0.142857	5171	CDC37	CDC37,GOLGA2
10	GO:0000137	Golgi cis cisterna	CC	0.0432934	2	7	1	0.142857	5171	GOLGA2	CDC37,GOLGA2
11	GO:0000137	Golgi cis cisterna	CC	0.0417512	2	6	1	0.166667	5171	GOLGA2	GOLGA2,MTUS2
14	GO:0005874	microtubule	CC	0.0146765	34	7	2	0.285714	5171	MID1,MID2	CDC37,TRAF2
14	GO:1990604	IRE1-TRAF2-ASK1 complex	CC	0.023013	1	7	1	0.142857	5171	TRAF2	CDC37,TRAF2
14	GO:1990565	HSP90-CDC37 chaperone complex	CC	0.0459992	2	7	1	0.142857	5171	CDC37	CDC37,TRAF2
14	GO:0002947	tumor necrosis factor receptor superfamily complex	CC	0.0459992	2	7	1	0.142857	5171	TRAF2	CDC37,TRAF2
14	GO:0097057	TRAF2-GSTP1 complex	CC	0.0459992	2	7	1	0.142857	5171	TRAF2	CDC37,TRAF2
15	GO:0005915	zonula adherens	CC	0.0115964	3	4	1	0.25	5171	KIFC3	KRT27,KRT32
16	GO:0000137	Golgi cis cisterna	CC	0.0459992	2	7	1	0.142857	5171	GOLGA2	GOLGA2,IKZF3
17	GO:0005882	intermediate filament	CC	0.0108233	7	2	1	0.5	5171	KRT75	TRIM54,TRIML2
18	GO:0005886	plasma membrane	CC	0.0136349	668	5	4	0.8	5171	EVA1A,GYPA,UBQLN1,UBQLN2	UBQLN1,UBQLN2
21	GO:0030662	coated vesicle membrane	CC	0.00754206	1	3	1	0.333333	5171	TEPSIN	TCF4,TEPSIN
21	GO:0031312	extrinsic component of organelle membrane	CC	0.00754206	1	3	1	0.333333	5171	TEPSIN	TCF4,TEPSIN
21	GO:0070369	beta-catenin-TCF7L2 complex	CC	0.0150812	2	3	1	0.333333	5171	TCF4	TCF4,TEPSIN
21	GO:0030124	AP-4 adaptor complex	CC	0.0226174	3	3	1	0.333333	5171	TEPSIN	TCF4,TEPSIN
21	GO:1990907	beta-catenin-TCF complex	CC	0.0301507	4	3	1	0.333333	5171	TCF4	TCF4,TEPSIN
22	GO:0030662	coated vesicle membrane	CC	0.0154709	1	4	1	0.25	5171	TEPSIN	TCF4,TEPSIN
22	GO:0031312	extrinsic component of organelle membrane	CC	0.0154709	1	4	1	0.25	5171	TEPSIN	TCF4,TEPSIN
22	GO:0070369	beta-catenin-TCF7L2 complex	CC	0.0309328	2	4	1	0.25	5171	TCF4	TCF4,TEPSIN
22	GO:0030124	AP-4 adaptor complex	CC	0.0463858	3	4	1	0.25	5171	TEPSIN	TCF4,TEPSIN
23	GO:0070369	beta-catenin-TCF7L2 complex	CC	0.00464082	2	2	1	0.5	5171	TCF4	TCF4,TRIML2
23	GO:1990907	beta-catenin-TCF complex	CC	0.00927984	4	2	1	0.5	5171	TCF4	TCF4,TRIML2
24	GO:0030008	TRAPP complex	CC	3.58815e-05	5	4	2	0.5	5171	TRAPPC2L,TRAPPC3	REL,TCF4
24	GO:0070369	beta-catenin-TCF7L2 complex	CC	0.0123731	2	4	1	0.25	5171	TCF4	REL,TCF4
24	GO:1990907	beta-catenin-TCF complex	CC	0.0247319	4	4	1	0.25	5171	TCF4	REL,TCF4
25	GO:0070369	beta-catenin-TCF7L2 complex	CC	0.0108265	2	4	1	0.25	5171	TCF4	DDIT4L,TCF4
25	GO:1990907	beta-catenin-TCF complex	CC	0.0216404	4	4	1	0.25	5171	TCF4	DDIT4L,TCF4
26	GO:0000137	Golgi cis cisterna	CC	0.0463902	2	6	1	0.166667	5171	GOLGA2	GOLGA2,TRIM27
27	GO:0005768	endosome	CC	0.0236306	80	4	2	0.5	5171	HGS,TRIM27	KRT39,TRIM27
27	GO:0033565	ESCRT-0 complex	CC	0.0262929	2	4	1	0.25	5171	HGS	KRT39,TRIM27
28	GO:0035770	ribonucleoprotein granule	CC	0.0222394	1	5	1	0.2	5171	FASTKD5	TRIM27,ZRANB1
28	GO:0000235	astral microtubule	CC	0.0222394	1	5	1	0.2	5171	FAM161A	TRIM27,ZRANB1
30	GO:1990604	IRE1-TRAF2-ASK1 complex	CC	0.0208857	1	6	1	0.166667	5171	TRAF2	TRAF2,TRIM27
30	GO:0002947	tumor necrosis factor receptor superfamily complex	CC	0.0417512	2	6	1	0.166667	5171	TRAF2	TRAF2,TRIM27
30	GO:0097057	TRAF2-GSTP1 complex	CC	0.0417512	2	6	1	0.166667	5171	TRAF2	TRAF2,TRIM27
31	GO:0000137	Golgi cis cisterna	CC	0.0487098	2	6	1	0.166667	5171	GOLGA2	GOLGA2,TRIM27
32	GO:0070578	RISC-loading complex	CC	0.0289855	3	5	1	0.2	5171	PRKRA	ADARB1,EHHADH,EIF2AK2,PRKRA
35	GO:0070578	RISC-loading complex	CC	6.0589e-06	3	3	2	0.666667	5171	PRKRA,TARBP2	ADARB1,PRKRA,TARBP2
35	GO:0016442	RISC complex	CC	0.0156582	3	3	1	0.333333	5171	TARBP2	ADARB1,PRKRA,TARBP2
38	GO:0032592	integral component of mitochondrial membrane	CC	0.0212643	2	5	1	0.2	5171	MFF	MFF,TMEM14B
40	GO:1990604	IRE1-TRAF2-ASK1 complex	CC	0.00232063	1	2	1	0.5	5171	TRAF2	TRAF2,TTC23
40	GO:0002947	tumor necrosis factor receptor superfamily complex	CC	0.00464082	2	2	1	0.5	5171	TRAF2	TRAF2,TTC23
40	GO:0097057	TRAF2-GSTP1 complex	CC	0.00464082	2	2	1	0.5	5171	TRAF2	TRAF2,TTC23
40	GO:0031588	nucleotide-activated protein kinase complex	CC	0.00696056	3	2	1	0.5	5171	PRKAB2	TRAF2,TTC23
42	GO:0000137	Golgi cis cisterna	CC	0.017013	2	4	1	0.25	5171	GOLGA2	GOLGA2,SF3B4
42	GO:0030134	COPII-coated ER to Golgi transport vesicle	CC	0.0340064	4	4	1	0.25	5171	GOLGA2	GOLGA2,SF3B4
43	GO:0005886	plasma membrane	CC	0.0489693	668	7	4	0.571429	5171	EMP1,FFAR2,PLP1,PMP22	FFAR2,TMEM14B
45	GO:0070062	extracellular exosome	CC	0.0487914	908	5	4	0.8	5171	KRT31,KRT36,KRT73,KRT75	AMOT,KRT31
46	GO:0030662	coated vesicle membrane	CC	0.0222394	1	5	1	0.2	5171	TEPSIN	GOLGA2,TEPSIN
46	GO:1990393	3M complex	CC	0.0222394	1	5	1	0.2	5171	ANKRA2	GOLGA2,TEPSIN
46	GO:0031312	extrinsic component of organelle membrane	CC	0.0222394	1	5	1	0.2	5171	TEPSIN	GOLGA2,TEPSIN
46	GO:0030532	small nuclear ribonucleoprotein complex	CC	0.0444616	2	5	1	0.2	5171	SLU7	GOLGA2,TEPSIN
46	GO:0000137	Golgi cis cisterna	CC	0.0444616	2	5	1	0.2	5171	GOLGA2	GOLGA2,TEPSIN
47	GO:0070939	Dsl1/NZR complex	CC	0.00773545	1	5	1	0.2	5171	RINT1	GOLGA6L9,NTAQ1,RINT1
50	GO:0097575	lateral cell cortex	CC	0.00928254	1	4	1	0.25	5171	GPSM2	TRIM2,TRIM3
50	GO:0034702	ion channel complex	CC	0.00928254	1	4	1	0.25	5171	LRRC8E	TRIM2,TRIM3
50	GO:0099738	cell cortex region	CC	0.0370978	4	4	1	0.25	5171	GPSM2	TRIM2,TRIM3
51	GO:0001917	photoreceptor inner segment	CC	0.0312983	6	3	1	0.333333	5171	REEP6	ARL6IP1,REEP6
52	GO:0005885	Arp2/3 protein complex	CC	7.48109e-06	2	5	2	0.4	5171	ARPC3,ARPC4	ARPC3,UBQLN2
53	GO:0034707	chloride channel complex	CC	0.00773545	1	5	1	0.2	5171	BEST1	ASZ1,TMEM14B
53	GO:0031090	organelle membrane	CC	0.0154649	2	5	1	0.2	5171	TSPO2	ASZ1,TMEM14B
54	GO:0045259	proton-transporting ATP synthase complex	CC	0.0116032	1	4	1	0.25	5171	ATP5F1B	BYSL,GOLGA6L9,ZRANB1
56	GO:0005783	endoplasmic reticulum	CC	0.0361407	280	6	3	0.5	5171	CREB3L1,EBP,TMEM203	CREB3L1,TMEM14B
58	GO:1990604	IRE1-TRAF2-ASK1 complex	CC	0.0324889	1	8	1	0.125	5171	TRAF2	IKZF3,TRAF2,VBP1
60	GO:0005737	cytoplasm	CC	0.0176769	986	6	5	0.833333	5171	BAG6,CTAG1A,SGTA,UBQLN1,UBQLN2	SGTA,UBQLN1,UBQLN2
60	GO:0071818	BAT3 complex	CC	0.0486862	3	6	1	0.166667	5171	BAG6	SGTA,UBQLN1,UBQLN2
61	GO:0000137	Golgi cis cisterna	CC	0.0231974	2	5	1	0.2	5171	GOLGA2	GOLGA2,GOLGA6L9,TTC23
61	GO:0031588	nucleotide-activated protein kinase complex	CC	0.0347826	3	5	1	0.2	5171	PRKAB2	GOLGA2,GOLGA6L9,TTC23
61	GO:0030134	COPII-coated ER to Golgi transport vesicle	CC	0.0463588	4	5	1	0.2	5171	GOLGA2	GOLGA2,GOLGA6L9,TTC23
61	GO:0099738	cell cortex region	CC	0.0463588	4	5	1	0.2	5171	MYL12B	GOLGA2,GOLGA6L9,TTC23
63	GO:0032541	cortical endoplasmic reticulum	CC	0.0216404	4	4	1	0.25	5171	ASPH	FKBP7,SGTA
65	GO:0032592	integral component of mitochondrial membrane	CC	0.00928074	2	3	1	0.333333	5171	MFF	MFF,TMEM14B
66	GO:1990604	IRE1-TRAF2-ASK1 complex	CC	0.00773545	1	4	1	0.25	5171	TRAF2	TRAF2,TRIM54
66	GO:0002947	tumor necrosis factor receptor superfamily complex	CC	0.0154664	2	4	1	0.25	5171	TRAF2	TRAF2,TRIM54
66	GO:0097057	TRAF2-GSTP1 complex	CC	0.0154664	2	4	1	0.25	5171	TRAF2	TRAF2,TRIM54
67	GO:0090543	Flemming body	CC	0.0154604	8	2	1	0.5	5171	IL16	NTAQ1,ZNF572
69	GO:0000137	Golgi cis cisterna	CC	0.0201063	2	4	1	0.25	5171	GOLGA2	BYSL,GOLGA2
69	GO:0005915	zonula adherens	CC	0.0301507	3	4	1	0.25	5171	KIFC3	BYSL,GOLGA2
69	GO:0030134	COPII-coated ER to Golgi transport vesicle	CC	0.0401893	4	4	1	0.25	5171	GOLGA2	BYSL,GOLGA2
71	GO:0070939	Dsl1/NZR complex	CC	0.0125701	1	5	1	0.2	5171	RINT1	CCDC57,KRT27,RINT1
74	GO:0005915	zonula adherens	CC	0.0382534	3	6	1	0.166667	5171	KIFC3	CCDC57,ELOA
75	GO:0042734	presynaptic membrane	CC	0.00754206	1	3	1	0.333333	5171	PICK1	TRIM54,TTC23
76	GO:0000137	Golgi cis cisterna	CC	0.0201063	2	4	1	0.25	5171	GOLGA2	GOLGA2,MTUS2
76	GO:0030134	COPII-coated ER to Golgi transport vesicle	CC	0.0401893	4	4	1	0.25	5171	GOLGA2	GOLGA2,MTUS2
77	GO:0098554	cytoplasmic side of endoplasmic reticulum membrane	CC	0.0106362	1	5	1	0.2	5171	PTPN1	ABHD16A,TMEM14B
78	GO:0072686	mitotic spindle	CC	0.0225043	37	7	2	0.285714	5171	GOLGA2,MAD1L1	GOLGA2,MAD1L1
79	GO:0042101	T cell receptor complex	CC	0.0424956	5	4	1	0.25	5171	CD3D	UBQLN1,UBQLN2
80	GO:0032937	SREBP-SCAP-Insig complex	CC	0.0289855	3	5	1	0.2	5171	INSIG2	CD40,TMEM14B
81	GO:0055037	recycling endosome	CC	0.00515065	30	5	2	0.4	5171	RAB4B,VPS52	VPS52,ZRANB1
81	GO:0032593	insulin-responsive compartment	CC	0.0154709	1	5	1	0.2	5171	RAB4B	VPS52,ZRANB1
81	GO:0000938	GARP complex	CC	0.0309298	2	5	1	0.2	5171	VPS52	VPS52,ZRANB1
81	GO:1990745	EARP complex	CC	0.0309298	2	5	1	0.2	5171	VPS52	VPS52,ZRANB1
81	GO:0005915	zonula adherens	CC	0.0463768	3	5	1	0.2	5171	KIFC3	VPS52,ZRANB1
86	GO:0005916	fascia adherens	CC	0.0154709	1	5	1	0.2	5171	CTNNA3	HOMEZ,PPARA
87	GO:0042734	presynaptic membrane	CC	0.0243667	1	7	1	0.142857	5171	PICK1	CARD9,CEP57L1,VPS52
87	GO:0000938	GARP complex	CC	0.048705	2	7	1	0.142857	5171	VPS52	CARD9,CEP57L1,VPS52
87	GO:1990745	EARP complex	CC	0.048705	2	7	1	0.142857	5171	VPS52	CARD9,CEP57L1,VPS52
88	GO:0005813	centrosome	CC	0.00994512	210	5	3	0.6	5171	CEP72,FAM161A,MTUS2	GOLGA6L9,MTUS2
88	GO:0000235	astral microtubule	CC	0.0154709	1	5	1	0.2	5171	FAM161A	GOLGA6L9,MTUS2
89	GO:0030662	coated vesicle membrane	CC	0.00580159	1	3	1	0.333333	5171	TEPSIN	KRT31,TEPSIN
89	GO:0031312	extrinsic component of organelle membrane	CC	0.00580159	1	3	1	0.333333	5171	TEPSIN	KRT31,TEPSIN
89	GO:0030124	AP-4 adaptor complex	CC	0.017398	3	3	1	0.333333	5171	TEPSIN	KRT31,TEPSIN
91	GO:0030659	cytoplasmic vesicle membrane	CC	0.0202898	5	3	1	0.333333	5171	ECE2	CREB3L1,TMEM14B
92	GO:0030662	coated vesicle membrane	CC	0.00580159	1	3	1	0.333333	5171	TEPSIN	KRT31,TEPSIN
92	GO:0031312	extrinsic component of organelle membrane	CC	0.00580159	1	3	1	0.333333	5171	TEPSIN	KRT31,TEPSIN
92	GO:0030124	AP-4 adaptor complex	CC	0.017398	3	3	1	0.333333	5171	TEPSIN	KRT31,TEPSIN
93	GO:0005584	collagen type I trimer	CC	0.0328629	2	5	1	0.2	5171	COL1A2	SGTA,UBQLN1,UBQLN2
94	GO:0005584	collagen type I trimer	CC	0.0394317	2	6	1	0.166667	5171	COL1A2	SGTA,UBQLN1,UBQLN2
94	GO:0005783	endoplasmic reticulum	CC	0.0472609	280	6	3	0.5	5171	COL1A2,MESD,UBQLN1	SGTA,UBQLN1,UBQLN2
95	GO:0033565	ESCRT-0 complex	CC	0.0154664	2	4	1	0.25	5171	HGS	MIF4GD,MKRN3
96	GO:0005721	pericentric heterochromatin	CC	0.0424956	5	4	1	0.25	5171	ZNF618	CARD9,NTAQ1
97	GO:0061574	ASAP complex	CC	0.0174014	2	3	1	0.333333	5171	SAP18	NTAQ1,TRIM54
97	GO:0005956	protein kinase CK2 complex	CC	0.0174014	2	3	1	0.333333	5171	CSNK2B	NTAQ1,TRIM54
97	GO:0016607	nuclear speck	CC	0.0414302	159	3	2	0.666667	5171	RBM39,SAP18	NTAQ1,TRIM54
99	GO:0005916	fascia adherens	CC	0.0208857	1	6	1	0.166667	5171	CTNNA3	MKRN3,NDUFB7
100	GO:0030662	coated vesicle membrane	CC	0.0123767	1	4	1	0.25	5171	TEPSIN	TEPSIN,TRAF2
100	GO:0031312	extrinsic component of organelle membrane	CC	0.0123767	1	4	1	0.25	5171	TEPSIN	TEPSIN,TRAF2
100	GO:1990604	IRE1-TRAF2-ASK1 complex	CC	0.0123767	1	4	1	0.25	5171	TRAF2	TEPSIN,TRAF2
100	GO:0002947	tumor necrosis factor receptor superfamily complex	CC	0.0247463	2	4	1	0.25	5171	TRAF2	TEPSIN,TRAF2
100	GO:0097057	TRAF2-GSTP1 complex	CC	0.0247463	2	4	1	0.25	5171	TRAF2	TEPSIN,TRAF2
100	GO:0030124	AP-4 adaptor complex	CC	0.0371086	3	4	1	0.25	5171	TEPSIN	TEPSIN,TRAF2
103	GO:0001917	photoreceptor inner segment	CC	0.0139171	6	2	1	0.5	5171	REEP6	ARL6IP1,NTAQ1,REEP6
104	GO:0045111	intermediate filament cytoskeleton	CC	0.000325461	24	11	3	0.272727	5171	DES,GFAP,VIM	KRT27,KRT31,VIM
105	GO:0032991	protein-containing complex	CC	0.0165117	255	5	3	0.6	5171	DAZAP2,DESI1,UBQLN1	UBQLN1,UBQLN2
106	GO:0071818	BAT3 complex	CC	0.0156582	3	3	1	0.333333	5171	BAG6	SGTA,UBQLN2
107	GO:0031588	nucleotide-activated protein kinase complex	CC	0.00869901	3	3	1	0.333333	5171	PRKAB2	DDIT4L,VBP1
108	GO:0005737	cytoplasm	CC	0.0414942	986	3	3	1	5171	IKZF3,KANK2,TRAF4	IKZF3,MKRN3
110	GO:0005852	eukaryotic translation initiation factor 3 complex	CC	0.0255023	11	2	1	0.5	5171	EIF3G	MIF4GD,NTAQ1
113	GO:0032391	photoreceptor connecting cilium	CC	0.0289855	5	3	1	0.333333	5171	IQCB1	GOLGA6L9,MKRN3
113	GO:0016514	SWI/SNF complex	CC	0.040564	7	3	1	0.333333	5171	SMARCD1	GOLGA6L9,MKRN3
114	GO:0071001	U4/U6 snRNP	CC	0.021653	2	4	1	0.25	5171	PPIH	UBQLN1,UBQLN2
116	GO:0017119	Golgi transport complex	CC	0.0162256	7	3	1	0.333333	5171	COG6	COG6,RAB3IL1
117	GO:0042734	presynaptic membrane	CC	0.013537	1	5	1	0.2	5171	PICK1	BYSL,FXR1
119	GO:0010494	cytoplasmic stress granule	CC	0.00061554	18	4	2	0.5	5171	G3BP1,G3BP2	G3BP1,G3BP2
119	GO:0005721	pericentric heterochromatin	CC	0.0347691	5	4	1	0.25	5171	ZNF618	G3BP1,G3BP2
122	GO:0005744	TIM23 mitochondrial import inner membrane translocase complex	CC	0.0255122	3	4	1	0.25	5171	TIMM23	TMEM14B,TSPAN8
123	GO:0005915	zonula adherens	CC	0.0278315	3	4	1	0.25	5171	KIFC3	IKZF3,MKRN3
124	GO:0005783	endoplasmic reticulum	CC	0.0389207	280	6	3	0.5	5171	ASPH,TRAM1,UBQLN1	UBQLN1,UBQLN2
126	GO:0005849	mRNA cleavage factor complex	CC	0.0417472	3	4	1	0.25	5171	NUDT21	NTAQ1,TRIM27
129	GO:0030662	coated vesicle membrane	CC	0.0125701	1	5	1	0.2	5171	TEPSIN	SGTA,TEPSIN,TRIM54
129	GO:0031312	extrinsic component of organelle membrane	CC	0.0125701	1	5	1	0.2	5171	TEPSIN	SGTA,TEPSIN,TRIM54
129	GO:0030124	AP-4 adaptor complex	CC	0.0376811	3	5	1	0.2	5171	TEPSIN	SGTA,TEPSIN,TRIM54
129	GO:0071818	BAT3 complex	CC	0.0376811	3	5	1	0.2	5171	UBL4A	SGTA,TEPSIN,TRIM54
131	GO:0030863	cortical cytoskeleton	CC	0.0121786	3	3	1	0.333333	5171	GYPC	ABHD16A,TMEM14B
132	GO:0036117	hyaluranon cable	CC	0.00966931	1	5	1	0.2	5171	HAS3	CREB3L1,TMEM14B
133	GO:0016328	lateral plasma membrane	CC	0.0301507	3	4	1	0.25	5171	SLC16A3	UBQLN1,UBQLN2
135	GO:0005654	nucleoplasm	CC	0.0437956	1398	7	6	0.857143	5171	ARHGEF5,POLR1C,PSPC1,TRIM27,XPA,ZRANB1	TRIM27,ZRANB1
138	GO:0008385	IkappaB kinase complex	CC	0.0266873	1	6	1	0.166667	5171	IKBKG	IKBKG,MTUS2,RINT1
138	GO:0070939	Dsl1/NZR complex	CC	0.0266873	1	6	1	0.166667	5171	RINT1	IKBKG,MTUS2,RINT1
139	GO:0016442	RISC complex	CC	0.0139184	3	3	1	0.333333	5171	TARBP2	ADARB1,TARBP2
139	GO:0070578	RISC-loading complex	CC	0.0139184	3	3	1	0.333333	5171	TARBP2	ADARB1,TARBP2
140	GO:0005915	zonula adherens	CC	0.0208736	3	4	1	0.25	5171	KIFC3	IKZF3,MKRN3
141	GO:1990604	IRE1-TRAF2-ASK1 complex	CC	0.00638174	1	3	1	0.333333	5171	TRAF2	TRAF2,TTC23
141	GO:0002947	tumor necrosis factor receptor superfamily complex	CC	0.012761	2	3	1	0.333333	5171	TRAF2	TRAF2,TTC23
141	GO:0097057	TRAF2-GSTP1 complex	CC	0.012761	2	3	1	0.333333	5171	TRAF2	TRAF2,TTC23
141	GO:0070695	FHF complex	CC	0.0255122	4	3	1	0.333333	5171	HOOK2	TRAF2,TTC23
142	GO:0000506	glycosylphosphatidylinositol-N-acetylglucosaminyltransferase (GPI-GnT) complex	CC	0.0212643	2	5	1	0.2	5171	PIGP	CREB3L1,TMEM14B
143	GO:0030057	desmosome	CC	0.0378378	7	4	1	0.25	5171	CDSN	SGTA,UBQLN2
143	GO:0001533	cornified envelope	CC	0.0432306	8	4	1	0.25	5171	CDSN	SGTA,UBQLN2
145	GO:0030662	coated vesicle membrane	CC	0.0108296	1	4	1	0.25	5171	TEPSIN	MEI4,TEPSIN
145	GO:0031312	extrinsic component of organelle membrane	CC	0.0108296	1	4	1	0.25	5171	TEPSIN	MEI4,TEPSIN
145	GO:0031965	nuclear membrane	CC	0.0204414	82	4	2	0.5	5171	MX1,TEPSIN	MEI4,TEPSIN
145	GO:0030124	AP-4 adaptor complex	CC	0.03247	3	4	1	0.25	5171	TEPSIN	MEI4,TEPSIN
148	GO:0070062	extracellular exosome	CC	0.0107989	908	3	3	1	5171	CREB5,CYSRT1,KRT31	KRT31,KRTAP4-12
150	GO:0030662	coated vesicle membrane	CC	0.00928254	1	4	1	0.25	5171	TEPSIN	NTAQ1,TEPSIN
150	GO:0031312	extrinsic component of organelle membrane	CC	0.00928254	1	4	1	0.25	5171	TEPSIN	NTAQ1,TEPSIN
150	GO:0030124	AP-4 adaptor complex	CC	0.0278315	3	4	1	0.25	5171	TEPSIN	NTAQ1,TEPSIN
154	GO:0000235	astral microtubule	CC	0.0208857	1	6	1	0.166667	5171	FAM161A	CARD9,ZRANB1
155	GO:0071942	XPC complex	CC	0.0139198	2	4	1	0.25	5171	RAD23B	RAD23B,UBQLN2
156	GO:0071008	U2-type post-mRNA release spliceosomal complex	CC	0.0463768	3	5	1	0.2	5171	TFIP11	CARD9,ZNF572
156	GO:0019773	proteasome core complex, alpha-subunit complex	CC	0.0463768	3	5	1	0.2	5171	PSMA4	CARD9,ZNF572
157	GO:1990604	IRE1-TRAF2-ASK1 complex	CC	0.0154709	1	5	1	0.2	5171	TRAF2	MKRN3,TRAF2
157	GO:0002947	tumor necrosis factor receptor superfamily complex	CC	0.0309298	2	5	1	0.2	5171	TRAF2	MKRN3,TRAF2
157	GO:0097057	TRAF2-GSTP1 complex	CC	0.0309298	2	5	1	0.2	5171	TRAF2	MKRN3,TRAF2
157	GO:0043034	costamere	CC	0.0463768	3	5	1	0.2	5171	VCL	MKRN3,TRAF2
158	GO:0042734	presynaptic membrane	CC	0.0174048	1	5	1	0.2	5171	PICK1	CDC37,TRAF2
158	GO:1990604	IRE1-TRAF2-ASK1 complex	CC	0.0174048	1	5	1	0.2	5171	TRAF2	CDC37,TRAF2
158	GO:1990565	HSP90-CDC37 chaperone complex	CC	0.034796	2	5	1	0.2	5171	CDC37	CDC37,TRAF2
158	GO:0002947	tumor necrosis factor receptor superfamily complex	CC	0.034796	2	5	1	0.2	5171	TRAF2	CDC37,TRAF2
158	GO:0097057	TRAF2-GSTP1 complex	CC	0.034796	2	5	1	0.2	5171	TRAF2	CDC37,TRAF2
160	GO:0005778	peroxisomal membrane	CC	0.00121846	13	6	2	0.333333	5171	PEX19,PEX3	SGTA,UBQLN2
160	GO:0005777	peroxisome	CC	0.00866895	34	6	2	0.333333	5171	PEX19,PEX3	SGTA,UBQLN2
160	GO:0031672	A band	CC	0.0162444	1	6	1	0.166667	5171	MYL7	SGTA,UBQLN2
160	GO:0032994	protein-lipid complex	CC	0.0324732	2	6	1	0.166667	5171	PEX3	SGTA,UBQLN2
163	GO:0030662	coated vesicle membrane	CC	0.0108296	1	4	1	0.25	5171	TEPSIN	MTUS2,TEPSIN
163	GO:0031312	extrinsic component of organelle membrane	CC	0.0108296	1	4	1	0.25	5171	TEPSIN	MTUS2,TEPSIN
163	GO:0030124	AP-4 adaptor complex	CC	0.03247	3	4	1	0.25	5171	TEPSIN	MTUS2,TEPSIN
164	GO:0044297	cell body	CC	0.0301507	3	4	1	0.25	5171	STAU1	ADARB1,NKRF,PRKRA
164	GO:0070578	RISC-loading complex	CC	0.0301507	3	4	1	0.25	5171	PRKRA	ADARB1,NKRF,PRKRA
165	GO:1990752	microtubule end	CC	0.0328629	2	5	1	0.2	5171	RNF4	UBQLN1,UBQLN2
165	GO:0000176	nuclear exosome (RNase complex)	CC	0.0492753	3	5	1	0.2	5171	NVL	UBQLN1,UBQLN2
167	GO:0005663	DNA replication factor C complex	CC	0.0123659	4	4	1	0.25	5171	RFC5	DDIT4L,TEKT4
167	GO:0031390	Ctf18 RFC-like complex	CC	0.0123659	4	4	1	0.25	5171	RFC5	DDIT4L,TEKT4
170	GO:0016514	SWI/SNF complex	CC	0.0324324	7	4	1	0.25	5171	SMARCD1	HOMEZ,PARVG
172	GO:0020003	symbiont-containing vacuole	CC	0.0185651	1	6	1	0.166667	5171	RAB29	KRT27,TRIM32,TTC23
173	GO:0001518	voltage-gated sodium channel complex	CC	0.0208736	3	4	1	0.25	5171	SCN3B	CREB3L1,TMEM14B
175	GO:0030140	trans-Golgi network transport vesicle	CC	0.0260869	3	5	1	0.2	5171	SPG21	IKZF3,TEKT4
177	GO:0044297	cell body	CC	0.0301507	3	4	1	0.25	5171	STAU1	ADARB1,PRKRA
177	GO:0070578	RISC-loading complex	CC	0.0301507	3	4	1	0.25	5171	PRKRA	ADARB1,PRKRA
178	GO:0005882	intermediate filament	CC	0.000122382	7	4	2	0.5	5171	KRT75,VIM	PRPH,VIM
178	GO:0070062	extracellular exosome	CC	0.0122919	908	4	4	1	5171	KIFC3,KRT75,PRPH,VIM	PRPH,VIM
178	GO:0005915	zonula adherens	CC	0.0301507	3	4	1	0.25	5171	KIFC3	PRPH,VIM
179	GO:0071942	XPC complex	CC	0.0108265	2	4	1	0.25	5171	RAD23B	RAD23B,USP25
180	GO:0005881	cytoplasmic microtubule	CC	0.000268057	19	3	2	0.666667	5171	ENKD1,MTUS2	HOMEZ,MTUS2
181	GO:0005882	intermediate filament	CC	0.020282	7	3	1	0.333333	5171	KRT75	GOLGA6L9,RASSF10,TRIM54
182	GO:0005737	cytoplasm	CC	0.00375001	986	5	5	1	5171	CTAG1A,SGTA,UBE2V1,UBQLN1,UBQLN2	SGTA,UBQLN1,UBQLN2
182	GO:0035370	UBC13-UEV1A complex	CC	0.014504	1	5	1	0.2	5171	UBE2V1	SGTA,UBQLN1,UBQLN2
182	GO:0031371	ubiquitin conjugating enzyme complex	CC	0.014504	1	5	1	0.2	5171	UBE2V1	SGTA,UBQLN1,UBQLN2
183	GO:0070939	Dsl1/NZR complex	CC	0.0069619	1	4	1	0.25	5171	RINT1	GOLGA6L9,RINT1,ZRANB1
185	GO:0019897	extrinsic component of plasma membrane	CC	0.0309298	2	5	1	0.2	5171	STOML2	NTAQ1,TRIM32
190	GO:0016514	SWI/SNF complex	CC	0.0486485	7	4	1	0.25	5171	SMARCD1	KRT31,MTUS2
191	GO:1990604	IRE1-TRAF2-ASK1 complex	CC	0.00850899	1	4	1	0.25	5171	TRAF2	TRAF2,TRIM50
191	GO:0002947	tumor necrosis factor receptor superfamily complex	CC	0.017013	2	4	1	0.25	5171	TRAF2	TRAF2,TRIM50
191	GO:0097057	TRAF2-GSTP1 complex	CC	0.017013	2	4	1	0.25	5171	TRAF2	TRAF2,TRIM50
191	GO:0030140	trans-Golgi network transport vesicle	CC	0.0255122	3	4	1	0.25	5171	SPG21	TRAF2,TRIM50
193	GO:0062023	collagen-containing extracellular matrix	CC	0.0229691	103	4	2	0.5	5171	EFEMP1,SLPI	SGTA,UBQLN2
195	GO:0005783	endoplasmic reticulum	CC	0.000109506	280	4	4	1	5171	IER3IP1,SPTSSA,TMEM258,UBQLN1	TMEM258,UBQLN1
195	GO:0017059	serine C-palmitoyltransferase complex	CC	0.0100561	1	4	1	0.25	5171	SPTSSA	TMEM258,UBQLN1
195	GO:0034998	oligosaccharyltransferase I complex	CC	0.0100561	1	4	1	0.25	5171	TMEM258	TMEM258,UBQLN1
196	GO:0042734	presynaptic membrane	CC	0.022046	1	6	1	0.166667	5171	PICK1	CARD9,SSX2IP
197	GO:0030662	coated vesicle membrane	CC	0.00580159	1	3	1	0.333333	5171	TEPSIN	KRT31,TEPSIN
197	GO:0031312	extrinsic component of organelle membrane	CC	0.00580159	1	3	1	0.333333	5171	TEPSIN	KRT31,TEPSIN
197	GO:0030124	AP-4 adaptor complex	CC	0.017398	3	3	1	0.333333	5171	TEPSIN	KRT31,TEPSIN
203	GO:1990356	sumoylated E2 ligase complex	CC	0.0116032	1	4	1	0.25	5171	UBE2I	UBQLN1,UBQLN2
203	GO:1990234	transferase complex	CC	0.0231996	2	4	1	0.25	5171	UBE2I	UBQLN1,UBQLN2
203	GO:0005796	Golgi lumen	CC	0.0231996	2	4	1	0.25	5171	ZG16	UBQLN1,UBQLN2
204	GO:1990604	IRE1-TRAF2-ASK1 complex	CC	0.00522143	1	3	1	0.333333	5171	TRAF2	TRAF2,ZNF572
204	GO:0002947	tumor necrosis factor receptor superfamily complex	CC	0.0104408	2	3	1	0.333333	5171	TRAF2	TRAF2,ZNF572
204	GO:0097057	TRAF2-GSTP1 complex	CC	0.0104408	2	3	1	0.333333	5171	TRAF2	TRAF2,ZNF572
204	GO:0005915	zonula adherens	CC	0.0156582	3	3	1	0.333333	5171	KIFC3	TRAF2,ZNF572
1	GO:0004769	steroid delta-isomerase activity	MF	0.00389509	1	5	1	0.2	7702	EBP	CREB3L1,TMEM14B
1	GO:0046332	SMAD binding	MF	0.0466078	12	5	1	0.2	7702	CREB3L1	CREB3L1,TMEM14B
2	GO:0004769	steroid delta-isomerase activity	MF	0.00727084	1	8	1	0.125	7702	EBP	CREB3L1,TMEM14B
2	GO:0005385	zinc ion transmembrane transporter activity	MF	0.0362882	5	8	1	0.125	7702	SLC30A8	CREB3L1,TMEM14B
3	GO:0047408	alkenylglycerophosphocholine hydrolase activity	MF	0.00454427	1	7	1	0.142857	7702	TMEM86B	ARL6IP1,REEP6
3	GO:0047409	alkenylglycerophosphoethanolamine hydrolase activity	MF	0.00454427	1	7	1	0.142857	7702	TMEM86B	ARL6IP1,REEP6
4	GO:0048306	calcium-dependent protein binding	MF	0.0258461	25	4	1	0.25	7702	VPS37C	KRT27,NTAQ1
5	GO:0031593	polyubiquitin modification-dependent protein binding	MF	0.0336524	13	5	1	0.2	7702	UBQLN1	UBQLN1,UBQLN2
6	GO:1903981	enterobactin binding	MF	0.00623215	1	6	1	0.166667	7702	LCN2	SGTA,UBQLN1,UBQLN2
6	GO:0042802	identical protein binding	MF	0.0102384	773	6	4	0.666667	7702	LCN2,SGTA,UBQLN1,UBQLN2	SGTA,UBQLN1,UBQLN2
6	GO:1904288	BAT3 complex binding	MF	0.0186843	3	6	1	0.166667	7702	SGTA	SGTA,UBQLN1,UBQLN2
7	GO:1904288	BAT3 complex binding	MF	0.00778614	3	5	1	0.2	7702	SGTA	C1QTNF6,SGTA
8	GO:0004096	catalase activity	MF	0.00545313	1	6	1	0.166667	7702	GPX7	SGTA,UBQLN2
8	GO:1904288	BAT3 complex binding	MF	0.0163488	3	6	1	0.166667	7702	SGTA	SGTA,UBQLN2
8	GO:0004601	peroxidase activity	MF	0.0326657	6	6	1	0.166667	7702	GPX7	SGTA,UBQLN2
9	GO:0005136	interleukin-4 receptor binding	MF	0.00545313	1	6	1	0.166667	7702	PIBF1	CDC37,MAD1L1
9	GO:0043515	kinetochore binding	MF	0.0163488	3	6	1	0.166667	7702	MAD1L1	CDC37,MAD1L1
10	GO:0005136	interleukin-4 receptor binding	MF	0.0109063	1	7	1	0.142857	7702	PIBF1	CDC37,GOLGA2
11	GO:0008017	microtubule binding	MF	0.00876462	46	6	2	0.333333	7702	GOLGA2,MTUS2	GOLGA2,MTUS2
11	GO:0019215	intermediate filament binding	MF	0.0132433	1	6	1	0.166667	7702	PKP2	GOLGA2,MTUS2
11	GO:0005136	interleukin-4 receptor binding	MF	0.0132433	1	6	1	0.166667	7702	PIBF1	GOLGA2,MTUS2
13	GO:0031681	G-protein beta-subunit binding	MF	0.00259605	2	5	1	0.2	7702	GNG13	RASSF10,TRIM54
14	GO:0051219	phosphoprotein binding	MF	0.000826789	9	9	2	0.222222	7702	MID1,MID2	CDC37,TRAF2
14	GO:0019899	enzyme binding	MF	0.0123458	158	9	3	0.333333	7702	MID1,MID2,TRAF2	CDC37,TRAF2
14	GO:0046625	sphingolipid binding	MF	0.022202	1	9	1	0.111111	7702	TRAF2	CDC37,TRAF2
14	GO:0005136	interleukin-4 receptor binding	MF	0.022202	1	9	1	0.111111	7702	PIBF1	CDC37,TRAF2
14	GO:0043120	tumor necrosis factor binding	MF	0.022202	1	9	1	0.111111	7702	TRAF2	CDC37,TRAF2
14	GO:0008017	microtubule binding	MF	0.0232427	46	9	2	0.222222	7702	MID1,MID2	CDC37,TRAF2
15	GO:0030165	PDZ domain binding	MF	0.0263494	17	6	1	0.166667	7702	USHBP1	KRT27,KRT32
16	GO:0034617	tetrahydrobiopterin binding	MF	0.0186964	1	8	1	0.125	7702	NOS3	GOLGA2,IKZF3
16	GO:0004517	nitric-oxide synthase activity	MF	0.0186964	1	8	1	0.125	7702	NOS3	GOLGA2,IKZF3
17	GO:0030165	PDZ domain binding	MF	0.032971	17	5	1	0.2	7702	USHBP1	TRIM54,TRIML2
19	GO:0002162	dystroglycan binding	MF	0.00972762	5	5	1	0.2	7702	AGR3	TMEM14B,UBQLN2
21	GO:0140416	transcription regulator inhibitor activity	MF	0.0291829	5	5	1	0.2	7702	ID1	TCF4,TEPSIN
23	GO:0042947	glucoside transmembrane transporter activity	MF	0.00584264	1	5	1	0.2	7702	SLC50A1	TCF4,TRIML2
25	GO:0008138	protein tyrosine/serine/threonine phosphatase activity	MF	0.0269902	4	4	1	0.25	7702	DUSP23	DDIT4L,TCF4
25	GO:0016791	phosphatase activity	MF	0.0472052	7	4	1	0.25	7702	DUSP23	DDIT4L,TCF4
26	GO:0005136	interleukin-4 receptor binding	MF	0.0166191	1	8	1	0.125	7702	PIBF1	GOLGA2,TRIM27
27	GO:0044389	ubiquitin-like protein ligase binding	MF	0.0466047	10	6	1	0.166667	7702	HGS	KRT39,TRIM27
28	GO:0008017	microtubule binding	MF	0.00618679	46	6	2	0.333333	7702	FAM161A,MID2	TRIM27,ZRANB1
28	GO:0019843	rRNA binding	MF	0.0373565	4	6	1	0.166667	7702	FASTKD5	TRIM27,ZRANB1
30	GO:0046625	sphingolipid binding	MF	0.0145417	1	7	1	0.142857	7702	TRAF2	TRAF2,TRIM27
30	GO:0043120	tumor necrosis factor binding	MF	0.0145417	1	7	1	0.142857	7702	TRAF2	TRAF2,TRIM27
30	GO:0000831	inositol hexakisphosphate 6-kinase activity	MF	0.0145417	1	7	1	0.142857	7702	IP6K3	TRAF2,TRIM27
30	GO:0004842	ubiquitin-protein transferase activity	MF	0.0465923	93	7	2	0.285714	7702	TRAF2,TRIM27	TRAF2,TRIM27
31	GO:0001730	2'-5'-oligoadenylate synthetase activity	MF	0.0228408	2	8	1	0.125	7702	OAS1	GOLGA2,TRIM27
32	GO:0003725	double-stranded RNA binding	MF	0.000986465	21	5	2	0.4	7702	EIF2AK2,PRKRA	ADARB1,EHHADH,EIF2AK2,PRKRA
32	GO:0003726	double-stranded RNA adenosine deaminase activity	MF	0.00908855	1	5	1	0.2	7702	ADARB1	ADARB1,EHHADH,EIF2AK2,PRKRA
32	GO:0003857	3-hydroxyacyl-CoA dehydrogenase activity	MF	0.00908855	1	5	1	0.2	7702	EHHADH	ADARB1,EHHADH,EIF2AK2,PRKRA
32	GO:0016509	long-chain-3-hydroxyacyl-CoA dehydrogenase activity	MF	0.00908855	1	5	1	0.2	7702	EHHADH	ADARB1,EHHADH,EIF2AK2,PRKRA
32	GO:0004694	eukaryotic translation initiation factor 2alpha kinase activity	MF	0.00908855	1	5	1	0.2	7702	EIF2AK2	ADARB1,EHHADH,EIF2AK2,PRKRA
32	GO:0004300	enoyl-CoA hydratase activity	MF	0.00908855	1	5	1	0.2	7702	EHHADH	ADARB1,EHHADH,EIF2AK2,PRKRA
32	GO:0004813	alanine-tRNA ligase activity	MF	0.00908855	1	5	1	0.2	7702	AARS2	ADARB1,EHHADH,EIF2AK2,PRKRA
32	GO:0070883	pre-miRNA binding	MF	0.0272515	3	5	1	0.2	7702	PRKRA	ADARB1,EHHADH,EIF2AK2,PRKRA
32	GO:0003723	RNA binding	MF	0.0406239	529	5	3	0.6	7702	ADARB1,EIF2AK2,PRKRA	ADARB1,EHHADH,EIF2AK2,PRKRA
33	GO:0097602	cullin family protein binding	MF	0.0362316	14	5	1	0.2	7702	KCTD9	DDIT4L,TEKT4
34	GO:0036042	long-chain fatty acyl-CoA binding	MF	0.0186904	2	6	1	0.166667	7702	ACOT7	UBQLN1,UBQLN2
34	GO:0000062	fatty-acyl-CoA binding	MF	0.0186904	2	6	1	0.166667	7702	ACOT7	UBQLN1,UBQLN2
34	GO:0016290	palmitoyl-CoA hydrolase activity	MF	0.0373565	4	6	1	0.166667	7702	ACOT7	UBQLN1,UBQLN2
35	GO:0070883	pre-miRNA binding	MF	6.06843e-06	3	4	2	0.5	7702	PRKRA,TARBP2	ADARB1,PRKRA,TARBP2
35	GO:0003725	double-stranded RNA binding	MF	0.000423467	21	4	2	0.5	7702	PRKRA,TARBP2	ADARB1,PRKRA,TARBP2
35	GO:0003726	double-stranded RNA adenosine deaminase activity	MF	0.00519346	1	4	1	0.25	7702	ADARB1	ADARB1,PRKRA,TARBP2
35	GO:0035197	siRNA binding	MF	0.0103849	2	4	1	0.25	7702	TARBP2	ADARB1,PRKRA,TARBP2
35	GO:0019899	enzyme binding	MF	0.0244205	158	4	2	0.5	7702	PRKRA,TARBP2	ADARB1,PRKRA,TARBP2
36	GO:0008446	GDP-mannose 4,6-dehydratase activity	MF	0.00545313	1	7	1	0.142857	7702	GMDS	ARL6IP1,NTAQ1,REEP6
36	GO:0070401	NADP+ binding	MF	0.010902	2	7	1	0.142857	7702	GMDS	ARL6IP1,NTAQ1,REEP6
36	GO:1901981	phosphatidylinositol phosphate binding	MF	0.010902	2	7	1	0.142857	7702	SNX11	ARL6IP1,NTAQ1,REEP6
36	GO:0016787	hydrolase activity	MF	0.021787	4	7	1	0.142857	7702	ADTRP	ARL6IP1,NTAQ1,REEP6
38	GO:0003881	CDP-diacylglycerol-inositol 3-phosphatidyltransferase activity	MF	0.00584264	1	9	1	0.111111	7702	CDIPT	MFF,TMEM14B
38	GO:0015036	disulfide oxidoreductase activity	MF	0.0116792	2	9	1	0.111111	7702	TMX2	MFF,TMEM14B
38	GO:0042802	identical protein binding	MF	0.0419848	773	9	4	0.444444	7702	LEPROTL1,MFF,TMEM14B,TMX2	MFF,TMEM14B
39	GO:1904288	BAT3 complex binding	MF	0.00973267	3	5	1	0.2	7702	SGTA	SGTA,TMEM14B,UBQLN2
39	GO:0002162	dystroglycan binding	MF	0.0162127	5	5	1	0.2	7702	AGR3	SGTA,TMEM14B,UBQLN2
39	GO:0042802	identical protein binding	MF	0.0431162	773	5	3	0.6	7702	SGTA,TMEM14B,UBQLN2	SGTA,TMEM14B,UBQLN2
40	GO:0046625	sphingolipid binding	MF	0.00675149	1	4	1	0.25	7702	TRAF2	TRAF2,TTC23
40	GO:0043120	tumor necrosis factor binding	MF	0.00675149	1	4	1	0.25	7702	TRAF2	TRAF2,TTC23
40	GO:0004679	AMP-activated protein kinase activity	MF	0.0135004	2	4	1	0.25	7702	PRKAB2	TRAF2,TTC23
40	GO:0005164	tumor necrosis factor receptor binding	MF	0.0472052	7	4	1	0.25	7702	TRAF2	TRAF2,TTC23
41	GO:0030280	structural constituent of skin epidermis	MF	0.0140078	3	9	1	0.111111	7702	KRT1	KRT13,TRIM54
41	GO:0030246	carbohydrate binding	MF	0.032617	7	9	1	0.111111	7702	KRT1	KRT13,TRIM54
42	GO:0051747	cytosine C-5 DNA demethylase activity	MF	0.00973773	1	5	1	0.2	7702	ALKBH2	GOLGA2,SF3B4
42	GO:0043734	DNA-N1-methyladenine dioxygenase activity	MF	0.0194704	2	5	1	0.2	7702	ALKBH2	GOLGA2,SF3B4
42	GO:1990935	splicing factor binding	MF	0.0194704	2	5	1	0.2	7702	SF3B4	GOLGA2,SF3B4
43	GO:0004930	G protein-coupled receptor activity	MF	0.000497275	10	12	2	0.166667	7702	FFAR2,GPR42	FFAR2,TMEM14B
43	GO:0050544	arachidonic acid binding	MF	0.00779018	1	12	1	0.0833333	7702	ALOX5AP	FFAR2,TMEM14B
44	GO:0061676	importin-alpha family protein binding	MF	0.00830575	2	8	1	0.125	7702	EI24	ARL6IP1,REEP6,TMEM14B
44	GO:0042802	identical protein binding	MF	0.0202552	773	8	4	0.5	7702	ARL6IP1,RABAC1,SNX8,TMEM14B	ARL6IP1,REEP6,TMEM14B
45	GO:0043532	angiostatin binding	MF	0.0058396	3	5	1	0.2	7702	AMOT	AMOT,KRT31
45	GO:0038023	signaling receptor activity	MF	0.01943	10	5	1	0.2	7702	AMOT	AMOT,KRT31
46	GO:0000386	second spliceosomal transesterification activity	MF	0.00843937	1	5	1	0.2	7702	SLU7	GOLGA2,TEPSIN
46	GO:0030628	pre-mRNA 3'-splice site binding	MF	0.025305	3	5	1	0.2	7702	SLU7	GOLGA2,TEPSIN
48	GO:0050700	CARD domain binding	MF	0.0272303	6	5	1	0.2	7702	CARD9	CARD9,ZRANB1
48	GO:0016791	phosphatase activity	MF	0.0317604	7	5	1	0.2	7702	DUSP13	CARD9,ZRANB1
48	GO:0070530	K63-linked polyubiquitin modification-dependent protein binding	MF	0.0362882	8	5	1	0.2	7702	ZRANB1	CARD9,ZRANB1
49	GO:1904288	BAT3 complex binding	MF	0.0326975	3	6	1	0.166667	7702	SGTA	SGTA,UBQLN1,UBQLN2
49	GO:0042813	Wnt-activated receptor activity	MF	0.0326975	3	6	1	0.166667	7702	FZD7	SGTA,UBQLN1,UBQLN2
50	GO:0005225	volume-sensitive anion channel activity	MF	0.00363542	1	4	1	0.25	7702	LRRC8E	TRIM2,TRIM3
50	GO:0070840	dynein complex binding	MF	0.00726942	2	4	1	0.25	7702	GPSM2	TRIM2,TRIM3
52	GO:0005200	structural constituent of cytoskeleton	MF	3.70624e-05	5	5	2	0.4	7702	ARPC3,ARPC4	ARPC3,UBQLN2
52	GO:0051015	actin filament binding	MF	0.00110611	25	5	2	0.4	7702	ARPC3,ARPC4	ARPC3,UBQLN2
53	GO:0001872	(1->3)-beta-D-glucan binding	MF	0.0103869	1	10	1	0.1	7702	CLEC7A	ASZ1,TMEM14B
53	GO:0038187	pattern recognition receptor activity	MF	0.0311243	3	10	1	0.1	7702	CLEC7A	ASZ1,TMEM14B
53	GO:0061133	endopeptidase activator activity	MF	0.0311243	3	10	1	0.1	7702	VSIR	ASZ1,TMEM14B
53	GO:0005254	chloride channel activity	MF	0.0311243	3	10	1	0.1	7702	BEST1	ASZ1,TMEM14B
54	GO:0042288	MHC class I protein binding	MF	0.014536	2	7	1	0.142857	7702	ATP5F1B	BYSL,GOLGA6L9,ZRANB1
54	GO:0046961	proton-transporting ATPase activity, rotational mechanism	MF	0.014536	2	7	1	0.142857	7702	ATP5F1B	BYSL,GOLGA6L9,ZRANB1
54	GO:0043532	angiostatin binding	MF	0.0217955	3	7	1	0.142857	7702	ATP5F1B	BYSL,GOLGA6L9,ZRANB1
55	GO:0004698	calcium-dependent protein kinase C activity	MF	0.00623215	1	4	1	0.25	7702	CCL3	UBQLN1,UBQLN2
55	GO:0016004	phospholipase activator activity	MF	0.0124619	2	4	1	0.25	7702	CCL3	UBQLN1,UBQLN2
55	GO:0031726	CCR1 chemokine receptor binding	MF	0.0186892	3	4	1	0.25	7702	CCL3	UBQLN1,UBQLN2
55	GO:0031730	CCR5 chemokine receptor binding	MF	0.0186892	3	4	1	0.25	7702	CCL3	UBQLN1,UBQLN2
55	GO:0042802	identical protein binding	MF	0.0447289	773	4	3	0.75	7702	CCL3,UBQLN1,UBQLN2	UBQLN1,UBQLN2
56	GO:0004769	steroid delta-isomerase activity	MF	0.00701117	1	9	1	0.111111	7702	EBP	CREB3L1,TMEM14B
58	GO:0046625	sphingolipid binding	MF	0.0315502	1	9	1	0.111111	7702	TRAF2	IKZF3,TRAF2,VBP1
58	GO:0031894	V1A vasopressin receptor binding	MF	0.0315502	1	9	1	0.111111	7702	AVP	IKZF3,TRAF2,VBP1
58	GO:0043120	tumor necrosis factor binding	MF	0.0315502	1	9	1	0.111111	7702	TRAF2	IKZF3,TRAF2,VBP1
59	GO:0008656	cysteine-type endopeptidase activator activity involved in apoptotic process	MF	0.0116792	3	5	1	0.2	7702	BAD	KRT31,TRIML2
60	GO:0042802	identical protein binding	MF	0.0021326	773	7	5	0.714286	7702	CTAG1A,SDC4,SGTA,UBQLN1,UBQLN2	SGTA,UBQLN1,UBQLN2
60	GO:0070053	thrombospondin receptor activity	MF	0.021804	2	7	1	0.142857	7702	SDC4	SGTA,UBQLN1,UBQLN2
60	GO:1904288	BAT3 complex binding	MF	0.0326933	3	7	1	0.142857	7702	SGTA	SGTA,UBQLN1,UBQLN2
60	GO:0051787	misfolded protein binding	MF	0.0326933	3	7	1	0.142857	7702	BAG6	SGTA,UBQLN1,UBQLN2
61	GO:0004679	AMP-activated protein kinase activity	MF	0.0145351	2	8	1	0.125	7702	PRKAB2	GOLGA2,GOLGA6L9,TTC23
62	GO:0045545	syndecan binding	MF	0.00727084	1	7	1	0.142857	7702	SDCBP	ANKRD36B,NTAQ1
62	GO:0004735	pyrroline-5-carboxylate reductase activity	MF	0.014536	2	7	1	0.142857	7702	PYCR3	ANKRD36B,NTAQ1
63	GO:1904288	BAT3 complex binding	MF	0.0108978	3	7	1	0.142857	7702	SGTA	FKBP7,SGTA
66	GO:0004842	ubiquitin-protein transferase activity	MF	0.0013825	93	7	3	0.428571	7702	BIRC2,TRAF2,UBE2D4	TRAF2,TRIM54
66	GO:0046625	sphingolipid binding	MF	0.0218125	1	7	1	0.142857	7702	TRAF2	TRAF2,TRIM54
66	GO:0043120	tumor necrosis factor binding	MF	0.0218125	1	7	1	0.142857	7702	TRAF2	TRAF2,TRIM54
66	GO:0098770	FBXO family protein binding	MF	0.043608	2	7	1	0.142857	7702	BIRC2	TRAF2,TRIM54
66	GO:0016740	transferase activity	MF	0.043608	2	7	1	0.142857	7702	BIRC2	TRAF2,TRIM54
67	GO:0042609	CD4 receptor binding	MF	0.0116701	5	6	1	0.166667	7702	IL16	NTAQ1,ZNF572
68	GO:0120017	ceramide transfer activity	MF	0.00545313	1	7	1	0.142857	7702	CERT1	ARL6IP1,NTAQ1,REEP6
68	GO:0097001	ceramide binding	MF	0.0163466	3	7	1	0.142857	7702	CERT1	ARL6IP1,NTAQ1,REEP6
68	GO:0003735	structural constituent of ribosome	MF	0.0435062	8	7	1	0.142857	7702	MRPL41	ARL6IP1,NTAQ1,REEP6
70	GO:1904288	BAT3 complex binding	MF	0.0046729	3	3	1	0.333333	7702	SGTA	SGTA,UBQLN2
70	GO:0043621	protein self-association	MF	0.0357326	23	3	1	0.333333	7702	SGTA	SGTA,UBQLN2
72	GO:1904288	BAT3 complex binding	MF	0.00778614	3	5	1	0.2	7702	SGTA	POLM,SGTA
73	GO:0001221	transcription cofactor binding	MF	0.0441186	2	10	1	0.1	7702	LMO2	IKZF3,VBP1
74	GO:0017166	vinculin binding	MF	0.0181488	5	7	1	0.142857	7702	SORBS3	CCDC57,ELOA
75	GO:0140090	membrane curvature sensor activity	MF	0.0116822	2	5	1	0.2	7702	PICK1	TRIM54,TTC23
75	GO:0019899	enzyme binding	MF	0.0361377	158	5	2	0.4	7702	MID2,PICK1	TRIM54,TTC23
76	GO:0008017	microtubule binding	MF	0.00719047	46	7	2	0.285714	7702	GOLGA2,MTUS2	GOLGA2,MTUS2
76	GO:0004767	sphingomyelin phosphodiesterase activity	MF	0.00908855	1	7	1	0.142857	7702	ENPP7	GOLGA2,MTUS2
76	GO:0008081	phosphoric diester hydrolase activity	MF	0.01817	2	7	1	0.142857	7702	ENPP7	GOLGA2,MTUS2
77	GO:0047408	alkenylglycerophosphocholine hydrolase activity	MF	0.0186964	1	9	1	0.111111	7702	TMEM86B	ABHD16A,TMEM14B
77	GO:0047409	alkenylglycerophosphoethanolamine hydrolase activity	MF	0.0186964	1	9	1	0.111111	7702	TMEM86B	ABHD16A,TMEM14B
78	GO:0005136	interleukin-4 receptor binding	MF	0.0257076	1	9	1	0.111111	7702	PIBF1	GOLGA2,MAD1L1
79	GO:0030020	extracellular matrix structural constituent conferring tensile strength	MF	0.0435062	8	7	1	0.142857	7702	COL10A1	UBQLN1,UBQLN2
80	GO:0004769	steroid delta-isomerase activity	MF	0.00545313	1	6	1	0.166667	7702	EBP	CD40,TMEM14B
80	GO:0015349	thyroid hormone transmembrane transporter activity	MF	0.0163488	3	6	1	0.166667	7702	SLC16A10	CD40,TMEM14B
80	GO:0008142	oxysterol binding	MF	0.0163488	3	6	1	0.166667	7702	INSIG2	CD40,TMEM14B
81	GO:0004843	thiol-dependent ubiquitin-specific protease activity	MF	0.00361453	39	7	2	0.285714	7702	USP2,ZRANB1	VPS52,ZRANB1
82	GO:1904288	BAT3 complex binding	MF	0.00778614	3	5	1	0.2	7702	SGTA	SGTA,UBQLN2
83	GO:0035402	histone kinase activity (H3-T11 specific)	MF	0.0176578	1	8	1	0.125	7702	PKN1	KRT31,MKRN3,TTC23
84	GO:0050700	CARD domain binding	MF	0.0272303	6	5	1	0.2	7702	CARD9	CARD9,NTAQ1
84	GO:0070182	DNA polymerase binding	MF	0.0272303	6	5	1	0.2	7702	CDK2AP1	CARD9,NTAQ1
85	GO:1903981	enterobactin binding	MF	0.00817969	1	7	1	0.142857	7702	LCN2	UBQLN1,UBQLN2
86	GO:0003707	steroid hormone receptor activity	MF	0.0109063	1	4	1	0.25	7702	PPARA	HOMEZ,PPARA
86	GO:0045545	syndecan binding	MF	0.0109063	1	4	1	0.25	7702	SDCBP	HOMEZ,PPARA
87	GO:0140090	membrane curvature sensor activity	MF	0.0186867	2	9	1	0.111111	7702	PICK1	CARD9,CEP57L1,VPS52
88	GO:0008017	microtubule binding	MF	0.00359523	46	7	2	0.285714	7702	FAM161A,MTUS2	GOLGA6L9,MTUS2
88	GO:0042609	CD4 receptor binding	MF	0.022686	5	7	1	0.142857	7702	IL16	GOLGA6L9,MTUS2
90	GO:0042609	CD4 receptor binding	MF	0.0136116	5	7	1	0.142857	7702	SPG21	ARL6IP1,REEP6
91	GO:0004222	metalloendopeptidase activity	MF	0.0194552	5	5	1	0.2	7702	ECE2	CREB3L1,TMEM14B
91	GO:0046332	SMAD binding	MF	0.0466078	12	5	1	0.2	7702	CREB3L1	CREB3L1,TMEM14B
92	GO:0005138	interleukin-6 receptor binding	MF	0.00778715	3	4	1	0.25	7702	CNTF	KRT31,TEPSIN
92	GO:0008083	growth factor activity	MF	0.0414264	16	4	1	0.25	7702	CNTF	KRT31,TEPSIN
93	GO:0042802	identical protein binding	MF	0.00463514	773	5	4	0.8	7702	COL1A2,SGTA,UBQLN1,UBQLN2	SGTA,UBQLN1,UBQLN2
93	GO:1904288	BAT3 complex binding	MF	0.0194653	3	5	1	0.2	7702	SGTA	SGTA,UBQLN1,UBQLN2
94	GO:1904288	BAT3 complex binding	MF	0.0311324	3	8	1	0.125	7702	SGTA	SGTA,UBQLN1,UBQLN2
95	GO:0017166	vinculin binding	MF	0.0194552	5	5	1	0.2	7702	SORBS3	MIF4GD,MKRN3
95	GO:0044389	ubiquitin-like protein ligase binding	MF	0.03886	10	5	1	0.2	7702	HGS	MIF4GD,MKRN3
96	GO:0050700	CARD domain binding	MF	0.0311203	6	5	1	0.2	7702	CARD9	CARD9,NTAQ1
98	GO:1904288	BAT3 complex binding	MF	0.0190711	3	7	1	0.142857	7702	SGTA	SGTA,UBQLN1,UBQLN2
98	GO:0042802	identical protein binding	MF	0.0192448	773	7	4	0.571429	7702	CTAG1A,SGTA,UBQLN1,UBQLN2	SGTA,UBQLN1,UBQLN2
100	GO:0046625	sphingolipid binding	MF	0.0163594	1	7	1	0.142857	7702	TRAF2	TEPSIN,TRAF2
100	GO:0043120	tumor necrosis factor binding	MF	0.0163594	1	7	1	0.142857	7702	TRAF2	TEPSIN,TRAF2
101	GO:0031593	polyubiquitin modification-dependent protein binding	MF	0.0269429	13	4	1	0.25	7702	UBQLN1	UBQLN1,UBQLN2
102	GO:0031593	polyubiquitin modification-dependent protein binding	MF	0.0269429	13	4	1	0.25	7702	UBQLN1	UBQLN1,UBQLN2
105	GO:0061676	importin-alpha family protein binding	MF	0.00778816	2	5	1	0.2	7702	DESI1	UBQLN1,UBQLN2
105	GO:0050699	WW domain binding	MF	0.03886	10	5	1	0.2	7702	DAZAP2	UBQLN1,UBQLN2
106	GO:1904288	BAT3 complex binding	MF	0.0140169	3	4	1	0.25	7702	SGTA	SGTA,UBQLN2
106	GO:0051787	misfolded protein binding	MF	0.0140169	3	4	1	0.25	7702	BAG6	SGTA,UBQLN2
107	GO:0070694	deoxyribonucleoside 5'-monophosphate N-glycosidase activity	MF	0.00311607	1	6	1	0.166667	7702	DNPH1	DDIT4L,VBP1
107	GO:0004679	AMP-activated protein kinase activity	MF	0.00623012	2	6	1	0.166667	7702	PRKAB2	DDIT4L,VBP1
108	GO:0005104	fibroblast growth factor receptor binding	MF	0.041491	4	8	1	0.125	7702	FRS3	IKZF3,MKRN3
110	GO:0003743	translation initiation factor activity	MF	0.0311001	16	3	1	0.333333	7702	EIF3G	MIF4GD,NTAQ1
111	GO:0004305	ethanolamine kinase activity	MF	0.00324591	1	5	1	0.2	7702	ETNK1	SGTA,UBQLN2
111	GO:1904288	BAT3 complex binding	MF	0.00973267	3	5	1	0.2	7702	SGTA	SGTA,UBQLN2
114	GO:0016018	cyclosporin A binding	MF	0.0453366	10	5	1	0.2	7702	PPIH	UBQLN1,UBQLN2
115	GO:0001221	transcription cofactor binding	MF	0.00649013	2	5	1	0.2	7702	LMO2	NTAQ1,ZNF19
115	GO:0043425	bHLH transcription factor binding	MF	0.0388398	12	5	1	0.2	7702	LMO2	NTAQ1,ZNF19
117	GO:0033592	RNA strand annealing activity	MF	0.0352995	2	8	1	0.125	7702	FXR1	BYSL,FXR1
117	GO:0140090	membrane curvature sensor activity	MF	0.0352995	2	8	1	0.125	7702	PICK1	BYSL,FXR1
118	GO:0002151	G-quadruplex RNA binding	MF	0.0373735	2	9	1	0.111111	7702	MCRS1	FXR1,FXR2
118	GO:0033592	RNA strand annealing activity	MF	0.0373735	2	9	1	0.111111	7702	FXR1	FXR1,FXR2
119	GO:0033677	DNA/RNA helicase activity	MF	0.0057128	1	4	1	0.25	7702	G3BP1	G3BP1,G3BP2
119	GO:0003723	RNA binding	MF	0.0134545	529	4	3	0.75	7702	G3BP1,G3BP2,USP10	G3BP1,G3BP2
119	GO:0003724	RNA helicase activity	MF	0.0342434	6	4	1	0.25	7702	G3BP1	G3BP1,G3BP2
119	GO:0003678	DNA helicase activity	MF	0.0399429	7	4	1	0.25	7702	G3BP1	G3BP1,G3BP2
120	GO:0031766	type 3 galanin receptor binding	MF	0.00934822	1	6	1	0.166667	7702	GAL	SGTA,UBQLN1,UBQLN2
120	GO:0031765	type 2 galanin receptor binding	MF	0.00934822	1	6	1	0.166667	7702	GAL	SGTA,UBQLN1,UBQLN2
120	GO:0031764	type 1 galanin receptor binding	MF	0.00934822	1	6	1	0.166667	7702	GAL	SGTA,UBQLN1,UBQLN2
120	GO:0004966	galanin receptor activity	MF	0.0186904	2	6	1	0.166667	7702	GAL	SGTA,UBQLN1,UBQLN2
120	GO:1904288	BAT3 complex binding	MF	0.0280265	3	6	1	0.166667	7702	SGTA	SGTA,UBQLN1,UBQLN2
120	GO:0005184	neuropeptide hormone activity	MF	0.0466804	5	6	1	0.166667	7702	GAL	SGTA,UBQLN1,UBQLN2
121	GO:1904288	BAT3 complex binding	MF	0.00778614	3	5	1	0.2	7702	SGTA	SGTA,UBQLN2
122	GO:0016298	lipase activity	MF	0.0058396	3	5	1	0.2	7702	PNLIPRP1	TMEM14B,TSPAN8
125	GO:0031593	polyubiquitin modification-dependent protein binding	MF	0.0269429	13	4	1	0.25	7702	UBQLN1	UBQLN1,UBQLN2
126	GO:0008307	structural constituent of muscle	MF	0.0324254	5	5	1	0.2	7702	MYL6	NTAQ1,TRIM27
126	GO:0035925	mRNA 3'-UTR AU-rich region binding	MF	0.045372	7	5	1	0.2	7702	NUDT21	NTAQ1,TRIM27
127	GO:0001222	transcription corepressor binding	MF	0.027255	2	7	1	0.142857	7702	NEK6	KRT31,TRIM54,TRIML2
127	GO:0046790	virion binding	MF	0.027255	2	7	1	0.142857	7702	TSG101	KRT31,TRIM54,TRIML2
128	GO:0004602	glutathione peroxidase activity	MF	0.023322	9	5	1	0.2	7702	GSTK1	KRT27,TRIML2
128	GO:0004364	glutathione transferase activity	MF	0.0336524	13	5	1	0.2	7702	GSTK1	KRT27,TRIML2
129	GO:1904288	BAT3 complex binding	MF	0.0217927	3	8	1	0.125	7702	SGTA	SGTA,TEPSIN,TRIM54
130	GO:0047408	alkenylglycerophosphocholine hydrolase activity	MF	0.00701117	1	6	1	0.166667	7702	TMEM86B	SGTA,UBQLN2
130	GO:0047409	alkenylglycerophosphoethanolamine hydrolase activity	MF	0.00701117	1	6	1	0.166667	7702	TMEM86B	SGTA,UBQLN2
130	GO:1904288	BAT3 complex binding	MF	0.0210198	3	6	1	0.166667	7702	SGTA	SGTA,UBQLN2
130	GO:0004867	serine-type endopeptidase inhibitor activity	MF	0.0489826	7	6	1	0.166667	7702	SERPINE1	SGTA,UBQLN2
131	GO:0061797	pH-gated chloride channel activity	MF	0.00324591	1	5	1	0.2	7702	PACC1	ABHD16A,TMEM14B
131	GO:0047372	acylglycerol lipase activity	MF	0.00973267	3	5	1	0.2	7702	ABHD16A	ABHD16A,TMEM14B
131	GO:0004622	lysophospholipase activity	MF	0.0162127	5	5	1	0.2	7702	ABHD16A	ABHD16A,TMEM14B
132	GO:0050501	hyaluronan synthase activity	MF	0.00545313	1	7	1	0.142857	7702	HAS3	CREB3L1,TMEM14B
134	GO:0000146	microfilament motor activity	MF	0.0103842	2	5	1	0.2	7702	MYO1B	SGTA,UBQLN2
134	GO:1904288	BAT3 complex binding	MF	0.0155723	3	5	1	0.2	7702	SGTA	SGTA,UBQLN2
136	GO:0047372	acylglycerol lipase activity	MF	0.00934215	3	6	1	0.166667	7702	ABHD16A	ABHD16A,TMEM14B
136	GO:0004622	lysophospholipase activity	MF	0.0155601	5	6	1	0.166667	7702	ABHD16A	ABHD16A,TMEM14B
137	GO:0031593	polyubiquitin modification-dependent protein binding	MF	0.0269429	13	4	1	0.25	7702	UBQLN1	UBQLN1,UBQLN2
138	GO:1990450	linear polyubiquitin binding	MF	0.019086	1	7	1	0.142857	7702	IKBKG	IKBKG,MTUS2,RINT1
138	GO:0042809	vitamin D receptor binding	MF	0.038157	2	7	1	0.142857	7702	SNW1	IKBKG,MTUS2,RINT1
139	GO:0003725	double-stranded RNA binding	MF	0.00077508	21	5	2	0.4	7702	TARBP2,ZNF346	ADARB1,TARBP2
139	GO:0003726	double-stranded RNA adenosine deaminase activity	MF	0.007141	1	5	1	0.2	7702	ADARB1	ADARB1,TARBP2
139	GO:0035197	siRNA binding	MF	0.0142783	2	5	1	0.2	7702	TARBP2	ADARB1,TARBP2
139	GO:0070883	pre-miRNA binding	MF	0.0214119	3	5	1	0.2	7702	TARBP2	ADARB1,TARBP2
139	GO:0019899	enzyme binding	MF	0.0441683	158	5	2	0.4	7702	TARBP2,ZNF346	ADARB1,TARBP2
140	GO:1990841	promoter-specific chromatin binding	MF	0.0466047	10	6	1	0.166667	7702	IKZF3	IKZF3,MKRN3
141	GO:0005164	tumor necrosis factor receptor binding	MF	0.000276858	7	8	2	0.25	7702	TRAF1,TRAF2	TRAF2,TTC23
141	GO:0031996	thioesterase binding	MF	0.000592342	10	8	2	0.25	7702	TRAF1,TRAF2	TRAF2,TTC23
141	GO:0046625	sphingolipid binding	MF	0.0145417	1	8	1	0.125	7702	TRAF2	TRAF2,TTC23
141	GO:0043120	tumor necrosis factor binding	MF	0.0145417	1	8	1	0.125	7702	TRAF2	TRAF2,TTC23
142	GO:0017176	phosphatidylinositol N-acetylglucosaminyltransferase activity	MF	0.012719	2	7	1	0.142857	7702	PIGP	CREB3L1,TMEM14B
143	GO:1904288	BAT3 complex binding	MF	0.00778715	3	4	1	0.25	7702	SGTA	SGTA,UBQLN2
144	GO:0086008	voltage-gated potassium channel activity involved in cardiac muscle cell action potential repolarization	MF	0.0155753	2	6	1	0.166667	7702	KCNE5	SGTA,UBQLN2
144	GO:1904288	BAT3 complex binding	MF	0.0233554	3	6	1	0.166667	7702	SGTA	SGTA,UBQLN2
145	GO:0061665	SUMO ligase activity	MF	0.022686	5	7	1	0.142857	7702	PIAS2	MEI4,TEPSIN
145	GO:0019789	SUMO transferase activity	MF	0.0407712	9	7	1	0.142857	7702	PIAS2	MEI4,TEPSIN
146	GO:0019964	interferon-gamma binding	MF	0.00467411	1	6	1	0.166667	7702	KLHL20	KLHL20,NTAQ1
147	GO:0050699	WW domain binding	MF	0.03886	10	5	1	0.2	7702	DAZAP2	UBQLN1,UBQLN2
148	GO:0042802	identical protein binding	MF	0.0303829	773	8	4	0.5	7702	CYSRT1,HOXA1,KRTAP9-2,KRTAP9-3	KRT31,KRTAP4-12
150	GO:0042609	CD4 receptor binding	MF	0.00972762	5	5	1	0.2	7702	IL16	NTAQ1,TEPSIN
151	GO:0004506	squalene monooxygenase activity	MF	0.00727084	1	8	1	0.125	7702	SQLE	CREB3L1,LYPD5,TMEM14B
151	GO:0071949	FAD binding	MF	0.0145351	2	8	1	0.125	7702	SQLE	CREB3L1,LYPD5,TMEM14B
152	GO:0035402	histone kinase activity (H3-T11 specific)	MF	0.019865	1	9	1	0.111111	7702	PKN1	MKRN3,ZRANB1
152	GO:0004784	superoxide dismutase activity	MF	0.019865	1	9	1	0.111111	7702	SOD2	MKRN3,ZRANB1
153	GO:0004866	endopeptidase inhibitor activity	MF	0.010514	3	3	1	0.333333	7702	SLPI	UBQLN1,UBQLN2
153	GO:0004867	serine-type endopeptidase inhibitor activity	MF	0.02452	7	3	1	0.333333	7702	SLPI	UBQLN1,UBQLN2
153	GO:0031593	polyubiquitin modification-dependent protein binding	MF	0.0455016	13	3	1	0.333333	7702	UBQLN1	UBQLN1,UBQLN2
154	GO:0008017	microtubule binding	MF	0.00464009	46	6	2	0.333333	7702	FAM161A,MID2	CARD9,ZRANB1
154	GO:0050700	CARD domain binding	MF	0.0419988	6	6	1	0.166667	7702	CARD9	CARD9,ZRANB1
156	GO:0140030	modification-dependent protein binding	MF	0.0103842	2	5	1	0.2	7702	MLLT3	CARD9,ZNF572
156	GO:0050700	CARD domain binding	MF	0.0311203	6	5	1	0.2	7702	CARD9	CARD9,ZNF572
156	GO:0070577	lysine-acetylated histone binding	MF	0.0414722	8	5	1	0.2	7702	MLLT3	CARD9,ZNF572
157	GO:0046625	sphingolipid binding	MF	0.0154505	1	7	1	0.142857	7702	TRAF2	MKRN3,TRAF2
157	GO:0043120	tumor necrosis factor binding	MF	0.0154505	1	7	1	0.142857	7702	TRAF2	MKRN3,TRAF2
158	GO:0031996	thioesterase binding	MF	0.000857374	10	7	2	0.285714	7702	TRAF2,TRAF5	CDC37,TRAF2
158	GO:0046625	sphingolipid binding	MF	0.0245391	1	7	1	0.142857	7702	TRAF2	CDC37,TRAF2
158	GO:0140296	general transcription initiation factor binding	MF	0.0245391	1	7	1	0.142857	7702	THAP7	CDC37,TRAF2
158	GO:0043120	tumor necrosis factor binding	MF	0.0245391	1	7	1	0.142857	7702	TRAF2	CDC37,TRAF2
158	GO:0031493	nucleosomal histone binding	MF	0.0245391	1	7	1	0.142857	7702	THAP7	CDC37,TRAF2
158	GO:0106153	phosphorylated histone binding	MF	0.0245391	1	7	1	0.142857	7702	THAP7	CDC37,TRAF2
158	GO:0140090	membrane curvature sensor activity	MF	0.049059	2	7	1	0.142857	7702	PICK1	CDC37,TRAF2
159	GO:1903981	enterobactin binding	MF	0.00311607	1	4	1	0.25	7702	LCN2	SGTA,UBQLN2
159	GO:1904288	BAT3 complex binding	MF	0.00934458	3	4	1	0.25	7702	SGTA	SGTA,UBQLN2
159	GO:0042802	identical protein binding	MF	0.0223644	773	4	3	0.75	7702	LCN2,SGTA,UBQLN2	SGTA,UBQLN2
159	GO:0005506	iron ion binding	MF	0.0342101	11	4	1	0.25	7702	LCN2	SGTA,UBQLN2
160	GO:0036105	peroxisome membrane class-1 targeting sequence binding	MF	0.0103869	1	8	1	0.125	7702	PEX19	SGTA,UBQLN2
160	GO:1904288	BAT3 complex binding	MF	0.0311324	3	8	1	0.125	7702	SGTA	SGTA,UBQLN2
161	GO:0004866	endopeptidase inhibitor activity	MF	0.0140169	3	4	1	0.25	7702	SLPI	UBQLN1,UBQLN2
161	GO:0004867	serine-type endopeptidase inhibitor activity	MF	0.0326806	7	4	1	0.25	7702	SLPI	UBQLN1,UBQLN2
161	GO:0042802	identical protein binding	MF	0.0335467	773	4	3	0.75	7702	NBL1,UBQLN1,UBQLN2	UBQLN1,UBQLN2
162	GO:0016410	N-acyltransferase activity	MF	0.0324254	5	5	1	0.2	7702	PLAAT2	UBQLN1,UBQLN2
162	GO:0008970	phospholipase A1 activity	MF	0.0324254	5	5	1	0.2	7702	PLAAT2	UBQLN1,UBQLN2
162	GO:0004623	phospholipase A2 activity	MF	0.0389004	6	5	1	0.2	7702	PLAAT2	UBQLN1,UBQLN2
163	GO:0050661	NADP binding	MF	0.0103842	2	5	1	0.2	7702	NDOR1	MTUS2,TEPSIN
163	GO:0010181	FMN binding	MF	0.0103842	2	5	1	0.2	7702	NDOR1	MTUS2,TEPSIN
163	GO:0050660	flavin adenine dinucleotide binding	MF	0.0311203	6	5	1	0.2	7702	NDOR1	MTUS2,TEPSIN
164	GO:0003723	RNA binding	MF	0.000220196	529	4	4	1	7702	ADARB1,NKRF,PRKRA,STAU1	ADARB1,NKRF,PRKRA
164	GO:0003726	double-stranded RNA adenosine deaminase activity	MF	0.00519346	1	4	1	0.25	7702	ADARB1	ADARB1,NKRF,PRKRA
164	GO:0070883	pre-miRNA binding	MF	0.0155743	3	4	1	0.25	7702	PRKRA	ADARB1,NKRF,PRKRA
165	GO:1990275	preribosome binding	MF	0.00623215	1	6	1	0.166667	7702	NVL	UBQLN1,UBQLN2
165	GO:0061676	importin-alpha family protein binding	MF	0.0124602	2	6	1	0.166667	7702	DESI1	UBQLN1,UBQLN2
166	GO:1904288	BAT3 complex binding	MF	0.00973267	3	5	1	0.2	7702	SGTA	SGTA,UBQLN2
166	GO:0003735	structural constituent of ribosome	MF	0.0259201	8	5	1	0.2	7702	RPLP1	SGTA,UBQLN2
167	GO:0003689	DNA clamp loader activity	MF	0.0285418	4	5	1	0.2	7702	RFC5	DDIT4L,TEKT4
167	GO:0017116	single-stranded DNA helicase activity	MF	0.0285418	4	5	1	0.2	7702	RFC5	DDIT4L,TEKT4
168	GO:0004407	histone deacetylase activity	MF	0.024872	6	8	1	0.125	7702	SUDS3	BYSL,GOLGA6L9,RASSF10
169	GO:0003857	3-hydroxyacyl-CoA dehydrogenase activity	MF	0.00908855	1	7	1	0.142857	7702	EHHADH	CREB3L1,EHHADH,TMEM14B
169	GO:0016509	long-chain-3-hydroxyacyl-CoA dehydrogenase activity	MF	0.00908855	1	7	1	0.142857	7702	EHHADH	CREB3L1,EHHADH,TMEM14B
169	GO:0004300	enoyl-CoA hydratase activity	MF	0.00908855	1	7	1	0.142857	7702	EHHADH	CREB3L1,EHHADH,TMEM14B
169	GO:0005385	zinc ion transmembrane transporter activity	MF	0.045372	5	7	1	0.142857	7702	SLC30A8	CREB3L1,EHHADH,TMEM14B
171	GO:0052650	NADP-retinol dehydrogenase activity	MF	0.0103842	2	5	1	0.2	7702	RDH11	UBQLN1,UBQLN2
171	GO:0016410	N-acyltransferase activity	MF	0.0259403	5	5	1	0.2	7702	PLAAT3	UBQLN1,UBQLN2
171	GO:0008970	phospholipase A1 activity	MF	0.0259403	5	5	1	0.2	7702	PLAAT3	UBQLN1,UBQLN2
171	GO:0004623	phospholipase A2 activity	MF	0.0311203	6	5	1	0.2	7702	PLAAT3	UBQLN1,UBQLN2
172	GO:0070840	dynein complex binding	MF	0.0303659	2	9	1	0.111111	7702	RAB29	KRT27,TRIM32,TTC23
173	GO:0015265	urea channel activity	MF	0.0155753	2	6	1	0.166667	7702	SLC14A1	CREB3L1,TMEM14B
173	GO:0086006	voltage-gated sodium channel activity involved in cardiac muscle cell action potential	MF	0.0233554	3	6	1	0.166667	7702	SCN3B	CREB3L1,TMEM14B
174	GO:0070728	leucine binding	MF	0.00454427	1	5	1	0.2	7702	UBR2	SGTA,UBQLN2
174	GO:1904288	BAT3 complex binding	MF	0.0136257	3	5	1	0.2	7702	SGTA	SGTA,UBQLN2
174	GO:0050699	WW domain binding	MF	0.0453366	10	5	1	0.2	7702	PMEPA1	SGTA,UBQLN2
174	GO:0070412	R-SMAD binding	MF	0.0498573	11	5	1	0.2	7702	PMEPA1	SGTA,UBQLN2
175	GO:0042609	CD4 receptor binding	MF	0.0272303	5	6	1	0.166667	7702	SPG21	IKZF3,TEKT4
176	GO:0047372	acylglycerol lipase activity	MF	0.00622972	3	4	1	0.25	7702	ABHD16A	ABHD16A,TMEM14B
176	GO:0004622	lysophospholipase activity	MF	0.0103788	5	4	1	0.25	7702	ABHD16A	ABHD16A,TMEM14B
177	GO:0003723	RNA binding	MF	0.000176157	529	4	4	1	7702	ADARB1,PRKRA,STAU1,STRBP	ADARB1,PRKRA
177	GO:0003726	double-stranded RNA adenosine deaminase activity	MF	0.00415476	1	4	1	0.25	7702	ADARB1	ADARB1,PRKRA
177	GO:0070883	pre-miRNA binding	MF	0.0124594	3	4	1	0.25	7702	PRKRA	ADARB1,PRKRA
178	GO:1990254	keratin filament binding	MF	0.010902	3	4	1	0.25	7702	VIM	PRPH,VIM
178	GO:0005200	structural constituent of cytoskeleton	MF	0.0181629	5	4	1	0.25	7702	VIM	PRPH,VIM
179	GO:0106029	tRNA pseudouridine synthase activity	MF	0.00467411	1	4	1	0.25	7702	PUS10	RAD23B,USP25
179	GO:0070878	primary miRNA binding	MF	0.0093464	2	4	1	0.25	7702	PUS10	RAD23B,USP25
179	GO:0032183	SUMO binding	MF	0.0233523	5	4	1	0.25	7702	USP25	RAD23B,USP25
179	GO:0019871	sodium channel inhibitor activity	MF	0.0233523	5	4	1	0.25	7702	RSC1A1	RAD23B,USP25
182	GO:1904288	BAT3 complex binding	MF	0.0163466	3	7	1	0.142857	7702	SGTA	SGTA,UBQLN1,UBQLN2
182	GO:0042802	identical protein binding	MF	0.0164955	773	7	4	0.571429	7702	CTAG1A,SGTA,UBQLN1,UBQLN2	SGTA,UBQLN1,UBQLN2
183	GO:0070530	K63-linked polyubiquitin modification-dependent protein binding	MF	0.0290041	8	7	1	0.142857	7702	ZRANB1	GOLGA6L9,RINT1,ZRANB1
185	GO:1901612	cardiolipin binding	MF	0.0373565	4	6	1	0.166667	7702	STOML2	NTAQ1,TRIM32
187	GO:0047372	acylglycerol lipase activity	MF	0.0046729	3	3	1	0.333333	7702	ABHD16A	ABHD16A,TMEM14B
187	GO:0004622	lysophospholipase activity	MF	0.00778614	5	3	1	0.333333	7702	ABHD16A	ABHD16A,TMEM14B
188	GO:1904288	BAT3 complex binding	MF	0.00973267	3	5	1	0.2	7702	SGTA	SGTA,UBQLN2
189	GO:0030159	signaling receptor complex adaptor activity	MF	0.0253885	7	7	1	0.142857	7702	LAT	SLC51B,TMEM14B
190	GO:0015228	coenzyme A transmembrane transporter activity	MF	0.0140178	2	6	1	0.166667	7702	SLC25A42	KRT31,MTUS2
190	GO:0080122	AMP transmembrane transporter activity	MF	0.0140178	2	6	1	0.166667	7702	SLC25A42	KRT31,MTUS2
190	GO:0043262	adenosine-diphosphatase activity	MF	0.0140178	2	6	1	0.166667	7702	SLC25A42	KRT31,MTUS2
190	GO:0015217	ADP transmembrane transporter activity	MF	0.0210198	3	6	1	0.166667	7702	SLC25A42	KRT31,MTUS2
190	GO:0005347	ATP transmembrane transporter activity	MF	0.0210198	3	6	1	0.166667	7702	SLC25A42	KRT31,MTUS2
191	GO:0046625	sphingolipid binding	MF	0.0109063	1	6	1	0.166667	7702	TRAF2	TRAF2,TRIM50
191	GO:0043120	tumor necrosis factor binding	MF	0.0109063	1	6	1	0.166667	7702	TRAF2	TRAF2,TRIM50
192	GO:0043532	angiostatin binding	MF	0.00973267	3	5	1	0.2	7702	AMOT	AMOT,KRT27
192	GO:0038023	signaling receptor activity	MF	0.0323833	10	5	1	0.2	7702	AMOT	AMOT,KRT27
193	GO:0005006	epidermal growth factor-activated receptor activity	MF	0.0057128	1	4	1	0.25	7702	EFEMP1	SGTA,UBQLN2
193	GO:1904288	BAT3 complex binding	MF	0.0171317	3	4	1	0.25	7702	SGTA	SGTA,UBQLN2
193	GO:0004866	endopeptidase inhibitor activity	MF	0.0171317	3	4	1	0.25	7702	SLPI	SGTA,UBQLN2
193	GO:0004867	serine-type endopeptidase inhibitor activity	MF	0.0399429	7	4	1	0.25	7702	SLPI	SGTA,UBQLN2
194	GO:1904288	BAT3 complex binding	MF	0.0210198	3	6	1	0.166667	7702	SGTA	NTAQ1,SGTA
194	GO:0004866	endopeptidase inhibitor activity	MF	0.0210198	3	6	1	0.166667	7702	SLPI	NTAQ1,SGTA
194	GO:0004867	serine-type endopeptidase inhibitor activity	MF	0.0489826	7	6	1	0.166667	7702	SLPI	NTAQ1,SGTA
195	GO:0004758	serine C-palmitoyltransferase activity	MF	0.00389509	1	6	1	0.166667	7702	SPTSSA	TMEM258,UBQLN1
196	GO:0140090	membrane curvature sensor activity	MF	0.0166115	2	8	1	0.125	7702	PICK1	CARD9,SSX2IP
196	GO:0050700	CARD domain binding	MF	0.049744	6	8	1	0.125	7702	CARD9	CARD9,SSX2IP
198	GO:0043515	kinetochore binding	MF	0.00778614	3	5	1	0.2	7702	MAD1L1	CCDC57,MAD1L1
198	GO:0098641	cadherin binding involved in cell-cell adhesion	MF	0.0259066	10	5	1	0.2	7702	TRIM29	CCDC57,MAD1L1
199	GO:0004769	steroid delta-isomerase activity	MF	0.00545313	1	7	1	0.142857	7702	EBP	CREB3L1,TMEM14B
200	GO:0050700	CARD domain binding	MF	0.0233402	6	5	1	0.2	7702	CARD9	CARD9,ZRANB1
200	GO:0070530	K63-linked polyubiquitin modification-dependent protein binding	MF	0.0311041	8	5	1	0.2	7702	ZRANB1	CARD9,ZRANB1
201	GO:0030165	PDZ domain binding	MF	0.0219807	17	5	1	0.2	7702	USHBP1	PARVG,TRIM54
202	GO:0042802	identical protein binding	MF	0.00100755	773	4	4	1	7702	LCN2,TRIM32,UBQLN1,UBQLN2	TRIM32,UBQLN1,UBQLN2
202	GO:1903981	enterobactin binding	MF	0.00519346	1	4	1	0.25	7702	LCN2	TRIM32,UBQLN1,UBQLN2
203	GO:0061656	SUMO conjugating enzyme activity	MF	0.00623215	1	4	1	0.25	7702	UBE2I	UBQLN1,UBQLN2
203	GO:0001221	transcription cofactor binding	MF	0.0124619	2	4	1	0.25	7702	UBE2I	UBQLN1,UBQLN2
203	GO:0071535	RING-like zinc finger domain binding	MF	0.0186892	3	4	1	0.25	7702	UBE2I	UBQLN1,UBQLN2
203	GO:0044388	small protein activating enzyme binding	MF	0.024914	4	4	1	0.25	7702	UBE2I	UBQLN1,UBQLN2
204	GO:0046625	sphingolipid binding	MF	0.00779018	1	5	1	0.2	7702	TRAF2	TRAF2,ZNF572
204	GO:0043120	tumor necrosis factor binding	MF	0.00779018	1	5	1	0.2	7702	TRAF2	TRAF2,ZNF572

## Sheet: 8D - Community functions (30%)
Supplementary Table 8D. Gene ontology terms of significantly targeted HuRI communities by majority rule of protein members (>=30%).
Community	GO annotation	Type
1	organic cyclic compound biosynthetic process<>GO:1901362	homogeneous
1	tube development<>GO:003529	homogeneous
2	organic cyclic compound biosynthetic process<>GO:190136	homogeneous
3	intracellular transport<>GO:0046907	homogeneous
3	cellular protein metabolic process<>GO:0044267	homogeneous
3	regulation of transport<>GO:005104	homogeneous
3	phosphate-containing compound metabolic process<>GO:0006796	homogeneous
3	regulation of cellular component organization<>GO:0051128	homogeneous
3	regulation of cellular localization<>GO:0060341	homogeneous
3	protein localization to membrane<>GO:0072657	homogeneous
4	cellular protein metabolic process<>GO:004426	homogeneous
5	ion transport<>GO:0006811	homogeneous
5	positive regulation of ER-associated ubiquitin-dependent protein catabolic process<>GO:1903071	homogeneous
5	vesicle-mediated transport<>GO:001619	homogeneous
5	regulation of macroautophagy<>GO:0016241	homogeneous
5	positive regulation of protein ubiquitination<>GO:0031398	homogeneous
5	intracellular signal transduction<>GO:0035556	homogeneous
5	regulation of apoptotic process<>GO:0042981	homogeneous
5	autophagosome assembly<>GO:0000045	homogeneous
5	negative regulation of signal transduction<>GO:0009968	homogeneous
5	negative regulation of transport<>GO:0051051	homogeneous
6	defense response to bacterium<>GO:0042742	homogeneous
6	positive regulation of ER-associated ubiquitin-dependent protein catabolic process<>GO:1903071	homogeneous
6	vesicle-mediated transport<>GO:001619	homogeneous
6	regulation of macroautophagy<>GO:0016241	homogeneous
6	antimicrobial humoral response<>GO:0019730	homogeneous
6	negative regulation of molecular function<>GO:0044092	homogeneous
6	apoptotic signaling pathway<>GO:0097190	homogeneous
6	negative regulation of transport<>GO:0051051	homogeneous
6	regulation of cellular component organization<>GO:0051128	homogeneous
6	cellular response to oxidative stress<>GO:0034599	homogeneous
6	autophagosome assembly<>GO:0000045	homogeneous
6	establishment of localization in cell<>GO:0051649	homogeneous
6	metal ion transport<>GO:0030001	homogeneous
6	negative regulation of proteolysis<>GO:0045861	homogeneous
6	negative regulation of signal transduction<>GO:0009968	homogeneous
6	innate immune response<>GO:0045087	homogeneous
7	positive regulation of chaperone-mediated protein folding<>GO:1903646	homogeneous
7	posttranslational protein targeting to endoplasmic reticulum membrane<>GO:0006620	homogeneous
7	tRNA threonylcarbamoyladenosine metabolic process<>GO:0070525	homogeneous
7	ubiquitin-dependent ERAD pathway<>GO:003043	homogeneous
7	positive regulation of transcription by RNA polymerase II<>GO:0045944	homogeneous
8	positive regulation of macromolecule metabolic process<>GO:0010604	homogeneous
8	ubiquitin-dependent ERAD pathway<>GO:003043	homogeneous
8	positive regulation of cellular metabolic process<>GO:0031325	homogeneous
8	positive regulation of nitrogen compound metabolic process<>GO:0051173	homogeneous
9	regulation of transcription by RNA polymerase II<>GO:000635	homogeneous
9	negative regulation of gene expression<>GO:0010629	homogeneous
9	negative regulation of nitrogen compound metabolic process<>GO:0051172	homogeneous
9	regulation of cell cycle<>GO:0051726	homogeneous
9	positive regulation of cellular metabolic process<>GO:0031325	homogeneous
9	positive regulation of nitrogen compound metabolic process<>GO:0051173	homogeneous
9	positive regulation of gene expression<>GO:0010628	homogeneous
9	intracellular protein transport<>GO:0006886	homogeneous
9	regulation of protein kinase activity<>GO:0045859	homogeneous
9	negative regulation of lymphocyte activation<>GO:0051250	homogeneous
9	cell surface receptor signaling pathway<>GO:0007166	homogeneous
9	regulation of signal transduction<>GO:0009966	homogeneous
9	mitotic metaphase plate congression<>GO:0007080	homogeneous
9	regulation of organelle organization<>GO:0033043	homogeneous
9	negative regulation of cellular biosynthetic process<>GO:0031327	homogeneous
9	nervous system development<>GO:0007399	homogeneous
10	intracellular transport<>GO:0046907	homogeneous
10	microtubule-based process<>GO:0007017	homogeneous
10	regulation of protein modification process<>GO:0031399	homogeneous
10	regulation of cellular macromolecule biosynthetic process<>GO:2000112	homogeneous
10	positive regulation of cellular metabolic process<>GO:0031325	homogeneous
10	positive regulation of nitrogen compound metabolic process<>GO:0051173	homogeneous
10	negative regulation of cellular metabolic process<>GO:0031324	homogeneous
10	cellular protein localization<>GO:0034613	homogeneous
10	protein transport<>GO:0015031	homogeneous
10	cell cycle process<>GO:0022402	homogeneous
10	positive regulation of macromolecule metabolic process<>GO:0010604	homogeneous
10	regulation of gene expression<>GO:0010468	homogeneous
10	regulation of transferase activity<>GO:005133	homogeneous
11	intracellular transport<>GO:0046907	homogeneous
11	mitotic spindle assembly<>GO:0090307	homogeneous
11	regulation of gene expression<>GO:0010468	homogeneous
11	positive regulation of protein modification process<>GO:0031401	homogeneous
11	negative regulation of nitrogen compound metabolic process<>GO:0051172	homogeneous
11	positive regulation of cellular biosynthetic process<>GO:0031328	homogeneous
11	negative regulation of cellular biosynthetic process<>GO:0031327	homogeneous
11	regulation of cellular component movement<>GO:0051270	homogeneous
11	programmed cell death<>GO:0012501	homogeneous
11	negative regulation of macromolecule metabolic process<>GO:0010605	homogeneous
11	positive regulation of transferase activity<>GO:0051347	homogeneous
11	cellular protein localization<>GO:0034613	homogeneous
11	regulation of cellular macromolecule biosynthetic process<>GO:2000112	homogeneous
11	protein transport<>GO:0015031	homogeneous
11	positive regulation of macromolecule biosynthetic process<>GO:0010557	homogeneous
11	supramolecular fiber organization<>GO:009743	homogeneous
11	establishment of organelle localization<>GO:0051656	homogeneous
12	regulation of phosphorylation<>GO:0042325	homogeneous
12	cellular component assembly<>GO:0022607	homogeneous
12	protein modification by small protein conjugation<>GO:0032446	homogeneous
12	negative regulation of gene expression<>GO:0010629	homogeneous
12	signal transduction<>GO:000716	homogeneous
12	regulation of cell population proliferation<>GO:0042127	homogeneous
12	regulation of catabolic process<>GO:0009894	homogeneous
12	establishment of protein localization to organelle<>GO:0072594	homogeneous
12	positive regulation of gene expression<>GO:0010628	homogeneous
12	purine ribonucleotide metabolic process<>GO:0009150	homogeneous
12	chromosome organization<>GO:0051276	homogeneous
12	response to temperature stimulus<>GO:0009266	homogeneous
12	regulation of nucleobase-containing compound metabolic process<>GO:0019219	homogeneous
12	regulation of transport<>GO:0051049	homogeneous
12	protein export from nucleus<>GO:0006611	homogeneous
12	monocarboxylic acid metabolic process<>GO:0032787	homogeneous
13	cytoskeleton organization<>GO:0007010	homogeneous
13	supramolecular fiber organization<>GO:009743	homogeneous
13	signal transduction<>GO:0007165	homogeneous
14	microtubule-based process<>GO:0007017	homogeneous
14	regulation of gene expression<>GO:0010468	homogeneous
14	cytokine-mediated signaling pathway<>GO:0019221	homogeneous
14	positive regulation of molecular function<>GO:0044093	homogeneous
14	regulation of immune system process<>GO:0002682	homogeneous
14	regulation of response to stress<>GO:008013	homogeneous
14	regulation of cellular biosynthetic process<>GO:0031326	homogeneous
14	positive regulation of intracellular signal transduction<>GO:1902533	homogeneous
14	regulation of cellular component organization<>GO:0051128	homogeneous
14	regulation of protein kinase activity<>GO:0045859	homogeneous
14	protein transport<>GO:0015031	homogeneous
14	protein localization to microtubule cytoskeleton<>GO:0072698	homogeneous
14	establishment of localization in cell<>GO:0051649	homogeneous
14	cellular response to stress<>GO:0033554	homogeneous
14	positive regulation of protein phosphorylation<>GO:0001934	homogeneous
14	innate immune response<>GO:0045087	homogeneous
15	epithelial cell differentiation<>GO:003085	homogeneous
16	intracellular transport<>GO:0046907	homogeneous
16	purine nucleotide biosynthetic process<>GO:0006164	homogeneous
16	positive regulation of cellular biosynthetic process<>GO:0031328	homogeneous
16	positive regulation of macromolecule biosynthetic process<>GO:0010557	homogeneous
16	programmed cell death<>GO:0012501	homogeneous
16	carbohydrate derivative biosynthetic process<>GO:1901137	homogeneous
16	positive regulation of gene expression<>GO:0010628	homogeneous
16	positive regulation of nucleobase-containing compound metabolic process<>GO:0045935	homogeneous
16	regulation of cellular macromolecule biosynthetic process<>GO:200011	homogeneous
17	protein ubiquitination<>GO:0016567	homogeneous
17	signal transduction<>GO:000716	homogeneous
17	protein localization<>GO:0008104	homogeneous
18	autophagy<>GO:0006914	homogeneous
18	ubiquitin-dependent ERAD pathway<>GO:003043	homogeneous
19	regulation of cellular protein metabolic process<>GO:0032268	homogeneous
19	negative regulation of macromolecule metabolic process<>GO:0010605	homogeneous
19	negative regulation of cellular metabolic process<>GO:0031324	homogeneous
19	neural precursor cell proliferation<>GO:0061351	homogeneous
19	protein-containing complex assembly<>GO:0065003	homogeneous
19	regulation of proteolysis<>GO:003016	homogeneous
19	nervous system development<>GO:0007399	homogeneous
20	positive regulation of transcription by RNA polymerase II<>GO:004594	homogeneous
20	central nervous system development<>GO:0007417	homogeneous
21	cellular component assembly<>GO:0022607	homogeneous
21	regulation of cell differentiation<>GO:004559	homogeneous
21	neuron differentiation<>GO:0030182	homogeneous
21	regulation of apoptotic process<>GO:0042981	homogeneous
21	epithelium development<>GO:0060429	homogeneous
21	positive regulation of transcription by RNA polymerase II<>GO:0045944	homogeneous
21	anatomical structure formation involved in morphogenesis<>GO:0048646	homogeneous
22	cellular component assembly<>GO:0022607	homogeneous
22	positive regulation of transcription by RNA polymerase II<>GO:004594	homogeneous
23	immune response<>GO:0006955	homogeneous
23	regulation of I-kappaB kinase/NF-kappaB signaling<>GO:0043122	homogeneous
23	positive regulation of cellular metabolic process<>GO:0031325	homogeneous
23	positive regulation of cell differentiation<>GO:0045597	homogeneous
23	defense response<>GO:0006952	homogeneous
23	positive regulation of response to stimulus<>GO:0048584	homogeneous
23	cellular catabolic process<>GO:0044248	homogeneous
23	regulation of DNA-binding transcription factor activity<>GO:0051090	homogeneous
23	regulation of transcription by RNA polymerase II<>GO:000635	homogeneous
23	nervous system development<>GO:0007399	homogeneous
24	COPII vesicle coating<>GO:004820	homogeneous
25	cellular protein modification process<>GO:000646	homogeneous
25	RNA metabolic process<>GO:0016070	homogeneous
26	positive regulation of macromolecule metabolic process<>GO:0010604	homogeneous
26	cellular component assembly<>GO:0022607	homogeneous
26	protein modification by small protein conjugation or removal<>GO:0070647	homogeneous
26	mitotic cell cycle<>GO:0000278	homogeneous
26	regulation of signal transduction<>GO:0009966	homogeneous
26	positive regulation of molecular function<>GO:0044093	homogeneous
26	protein localization<>GO:0008104	homogeneous
26	positive regulation of cellular metabolic process<>GO:0031325	homogeneous
26	positive regulation of nitrogen compound metabolic process<>GO:0051173	homogeneous
26	regulation of transferase activity<>GO:005133	homogeneous
26	negative regulation of transcription by RNA polymerase II<>GO:0000122	homogeneous
26	cellular catabolic process<>GO:0044248	homogeneous
26	establishment of localization in cell<>GO:0051649	homogeneous
26	cell cycle process<>GO:0022402	homogeneous
26	cytoskeleton organization<>GO:0007010	homogeneous
26	regulation of protein modification process<>GO:0031399	homogeneous
26	negative regulation of response to stimulus<>GO:0048585	homogeneous
27	cornification<>GO:0070268	homogeneous
27	positive regulation of gene expression<>GO:0010628	homogeneous
27	autophagy<>GO:0006914	homogeneous
27	positive regulation of response to stimulus<>GO:0048584	homogeneous
27	regulation of signal transduction<>GO:0009966	homogeneous
27	protein localization<>GO:0008104	homogeneous
27	circulatory system development<>GO:0072359	homogeneous
27	cytoskeleton organization<>GO:0007010	homogeneous
27	negative regulation of response to stimulus<>GO:0048585	homogeneous
27	positive regulation of molecular function<>GO:0044093	homogeneous
27	regulation of protein kinase activity<>GO:0045859	homogeneous
27	regulation of transcription by RNA polymerase II<>GO:0006357	homogeneous
27	protein deubiquitination<>GO:0016579	homogeneous
27	negative regulation of multicellular organismal process<>GO:0051241	homogeneous
27	endosomal transport<>GO:0016197	homogeneous
27	positive regulation of cellular component biogenesis<>GO:0044089	homogeneous
27	tube morphogenesis<>GO:003523	homogeneous
27	positive regulation of nucleobase-containing compound metabolic process<>GO:0045935	homogeneous
27	regulation of transport<>GO:0051049	homogeneous
27	regulation of catabolic process<>GO:0009894	homogeneous
27	intracellular signal transduction<>GO:0035556	homogeneous
27	regulation of protein-containing complex assembly<>GO:0043254	homogeneous
27	gland development<>GO:0048732	homogeneous
27	anatomical structure formation involved in morphogenesis<>GO:0048646	homogeneous
28	cellular component assembly<>GO:0022607	homogeneous
28	positive regulation of I-kappaB kinase/NF-kappaB signaling<>GO:0043123	homogeneous
28	negative regulation of gene expression<>GO:0010629	homogeneous
28	protein ubiquitination<>GO:0016567	homogeneous
28	regulation of protein modification process<>GO:0031399	homogeneous
28	positive regulation of NF-kappaB transcription factor activity<>GO:0051092	homogeneous
28	cellular macromolecule catabolic process<>GO:0044265	homogeneous
28	positive regulation of autophagy<>GO:0010508	homogeneous
28	protein localization<>GO:0008104	homogeneous
28	cytoskeleton organization<>GO:0007010	homogeneous
28	negative regulation of viral transcription<>GO:0032897	homogeneous
28	regulation of viral entry into host cell<>GO:004659	homogeneous
28	negative regulation of viral release from host cell<>GO:1902187	homogeneous
28	innate immune response<>GO:0045087	homogeneous
29	positive regulation of macromolecule metabolic process<>GO:0010604	homogeneous
29	actin polymerization or depolymerization<>GO:0008154	homogeneous
29	positive regulation of cellular metabolic process<>GO:0031325	homogeneous
29	positive regulation of nitrogen compound metabolic process<>GO:0051173	homogeneous
29	positive regulation of intracellular signal transduction<>GO:1902533	homogeneous
29	regulation of protein kinase activity<>GO:004585	homogeneous
29	negative regulation of transcription by RNA polymerase II<>GO:0000122	homogeneous
30	negative regulation of response to stimulus<>GO:0048585	homogeneous
30	protein phosphorylation<>GO:0006468	homogeneous
30	positive regulation of molecular function<>GO:0044093	homogeneous
30	positive regulation of cellular metabolic process<>GO:0031325	homogeneous
30	regulation of catalytic activity<>GO:0050790	homogeneous
30	regulation of transcription by RNA polymerase II<>GO:000635	homogeneous
30	regulation of signal transduction<>GO:0009966	homogeneous
30	cellular response to stress<>GO:0033554	homogeneous
30	protein ubiquitination<>GO:0016567	homogeneous
31	NA	precise
31	NA	homogeneous
32	regulation of viral genome replication<>GO:0045069	homogeneous
32	negative regulation of gene expression<>GO:0010629	homogeneous
32	carboxylic acid metabolic process<>GO:0019752	homogeneous
32	RNA modification<>GO:0009451	homogeneous
32	negative regulation of cellular protein metabolic process<>GO:0032269	homogeneous
32	cellular response to chemical stimulus<>GO:0070887	homogeneous
32	defense response to virus<>GO:0051607	homogeneous
32	translation<>GO:000641	homogeneous
32	negative regulation of cell population proliferation<>GO:0008285	homogeneous
32	positive regulation of intracellular signal transduction<>GO:1902533	homogeneous
32	regulation of apoptotic process<>GO:0042981	homogeneous
32	positive regulation of catalytic activity<>GO:0043085	homogeneous
32	ncRNA processing<>GO:0034470	homogeneous
32	animal organ morphogenesis<>GO:0009887	homogeneous
32	regulation of protein kinase activity<>GO:0045859	homogeneous
32	cellular response to stress<>GO:0033554	homogeneous
32	posttranscriptional regulation of gene expression<>GO:0010608	homogeneous
32	innate immune response<>GO:0045087	homogeneous
33	cellular component assembly<>GO:0022607	homogeneous
33	epithelium development<>GO:0060429	homogeneous
33	intracellular signal transduction<>GO:0035556	homogeneous
33	negative regulation of signal transduction<>GO:0009968	homogeneous
33	protein ubiquitination<>GO:001656	homogeneous
34	positive regulation of ER-associated ubiquitin-dependent protein catabolic process<>GO:1903071	homogeneous
34	positive regulation of protein modification process<>GO:0031401	homogeneous
34	phosphate-containing compound metabolic process<>GO:0006796	homogeneous
34	regulation of macroautophagy<>GO:001624	homogeneous
34	autophagosome assembly<>GO:0000045	homogeneous
34	negative regulation of signal transduction<>GO:0009968	homogeneous
34	negative regulation of transport<>GO:0051051	homogeneous
35	immune response<>GO:0006955	homogeneous
35	multicellular organism growth<>GO:0035264	homogeneous
35	defense response to virus<>GO:0051607	homogeneous
35	cell development<>GO:0048468	homogeneous
35	negative regulation of cell population proliferation<>GO:0008285	homogeneous
35	miRNA metabolic process<>GO:0010586	homogeneous
35	pre-miRNA processing<>GO:0031054	homogeneous
35	production of siRNA involved in RNA interference<>GO:003042	homogeneous
35	muscle structure development<>GO:0061061	homogeneous
35	animal organ morphogenesis<>GO:0009887	homogeneous
[truncated: 1,108 more rows]

## Sheet: 8E - Community functions (20%)
Supplementary Table 8E. Gene ontology terms of significantly targeted HuRI communities by majority rule of protein members (>=20%).
[truncated: 2,330 more rows]

[truncated: 5 more sheets: 8F - GWAS traits in sig. commun, 8G - GWAS traits in not "sig. c, 8H - Metadata GWAS traits, 8I - Critical illness neighborh, 8J - Subnet. protein membership]
