# Supplementary material for: A proteome-scale map of the SARS-CoV-2–human contactome
Source: Nat Biotechnol. 2022 Oct 10;41(1):140–9. doi: 10.1038/s41587-022-01475-z (PMC9849141; doi:10.1038/s41587-022-01475-z)
Supplement: Supplementary file 11 — Quantification of NF-κB reporter activity by individual viral proteins in HEK293 cells. a, NF-κB and TK (control) transcriptional reporter activity in the absence and presence of individual viral proteins with and without TNF-α stimulation. b, Summary statistics for data from panel a (Extended Data Fig. 4a). c, NF-κB and TK (control) transcriptional reporter activity at different amounts of transfected viral protein-encoded plasmid without TNF-α stimulation. d, NF-κB and TK (control) transcriptional reporter activity at different amounts of transfected viral protein-encoded plasmid with TNF-α stimulation. e, Summary statistics for data from panels c and d (Extended Data Fig. 4b). f, NF-kB transcriptional reporter activity in wild-type and different IKBKG KO cell lines with TNF-α stimulation or transfected with viral NSP14 protein-encoded plasmid. g, Summary statistics for data from panel f (Extended Data Fig. 4c). [file 41587_2022_1475_MOESM11_ESM.xlsx]

## Sheet: Summary
Supplementary Table 9
Table	Name	Description	Details
9A	NF-kB activity	NF-kB and TK (control) transcriptional reporter activity in the absence and presence of individual viral proteins with and without TNFα stimulation.	Biological replicate - Number of biological replicate
			Sample measurement - Measurement of luminescence for firefly and renilla luciferase activity
			RLU - Raw luminescence values given as relative light units
			Mean raw data duplicates - Mean of two technical repeat RLU measurements
			F/R - Ratio of firefly (NF-kB) / renilla (TK, control) mean raw data duplicates, relative NF-kB activity
			Summary - Mean and standard deviation of the mean for three biological replicates of F/R ratio
9B	Summary stat for 9a	Summary statistics for data from table 9a (one-way ANOVA with Dunnett’s multiple comparisons test).	Dunnett's multiple comparisons test
			Mean diff. - Mean difference
			95% CI of diff. - 95% confidence interval
			Below threshold?
			Summary
			Adjusted P value - Dunnett's multiple comparisons test
9C	Titration NF-kB unst.	NF-kB and TK (control) transcriptional reporter activity at different amounts of transfected viral protein-encoded plasmid without TNFα stimulation.	Biological replicate - Number of biological replicate
			Sample measurement - Measurement of luminescence for firefly and renilla luciferase activity
			RLU - Raw luminescence values given as relative light units
			Mean raw data duplicates - Mean of two technical repeat RLU measurements
			F/R - Ratio of firefly (NF-kB) / renilla (TK, control) mean raw data duplicates, relative NF-kB activity
			Summary - Mean and standard deviation of the mean for three biological replicates of F/R ratio
9D	Titration NF-kB TNFα	NF-kB and TK (control) transcriptional reporter activity at different amounts of transfected viral protein-encoded plasmid with TNFα stimulation.	Biological replicate - Number of biological replicate
			Sample measurement - Measurement of luminescence for firefly and renilla luciferase activity
			RLU - Raw luminescence values given as relative light units
			Mean raw data duplicates - Mean of two technical repeat RLU measurements
			F/R - Ratio of firefly (NF-kB) / renilla (TK, control) mean raw data duplicates, relative NF-kB activity
			Summary - Mean and standard deviation of the mean for six biological replicates of F/R ratio
9E	Summary stat for 9c and d	Summary statistics for data from tables 9c and 9d (one-way ANOVA with Dunnett’s multiple comparisons test).	Dunnett's multiple comparisons test
			Mean diff. - Mean difference
			95% CI of diff. - 95% confidence interval
			Below threshold?
			Summary
			Adjusted P value - Dunnett's multiple comparisons test
9F	NF-kB TNFα IKBKG KO	NF-kB and TK (control) transcriptional reporter activity at different amounts of transfected viral protein-encoded plasmid with TNFα stimulation.	Biological replicate - Number of biological replicate
			Sample measurement - Measurement of luminescence for firefly and renilla luciferase activity
			RLU - Raw luminescence values given as relative light units
			Mean raw data duplicates - Mean of two technical repeat RLU measurements
			F/R - Ratio of firefly (NF-kB) / renilla (TK, control) mean raw data duplicates, relative NF-kB activity
			Summary - Mean and standard deviation of the mean for six biological replicates of F/R ratio
9G	Summary stat for 9f	Summary statistics for data from tables 9f (one-way ANOVA with Dunnett’s multiple comparisons test).	Dunnett's multiple comparisons test
			Mean diff. - Mean difference
			95% CI of diff. - 95% confidence interval
			Below threshold?
			Summary
			Adjusted P value - Dunnett's multiple comparisons test

## Sheet: 9A - NF-kB activity
Supplementary Table 9A. NF-kB transcriptional reporter activity in the absence and presence of individual viral proteins with and without TNFα stimulation.
Biological replicate	Sample measurement		RLU											Mean raw data duplicates											F/R											Summary
1
	Firefly (F) NF-kB reporter		EV (pMH)	IKK	A20	E	N	NSP9	NSP14	NSP16	NSP6	NSP7		EV (pMH)	IKK	A20	E	N	NSP9	NSP14	NSP16	NSP6	NSP7		EV (pMH)	IKK	A20	E	N	NSP9	NSP14	NSP16	NSP6	NSP7			EV (pMH)	IKK	A20	E	N	NSP9	NSP14	NSP16	NSP6	NSP7
	unstimulated		82844	164824	58981	89401	267319	102737	92191	153645	83672	77441		89163.5	166149	60543	87313	269040	101616	93972	156347	83490.5	80891.5		0.0993258	0.787634	0.0394677	0.127328	0.0610239	0.119631	0.233468	0.136677	0.151731	0.174021
			95483	167474	62105	85225	270760	100496	95753	159049	83309	84342																								Mean
	TNFα		684824	349652	213621	481656	2890896	1001833	616237	1175148	598641	767938		690222	353004	211342	469348	2979720	1024330	601859	1185550	603226	762274		0.606987	1.17575	0.0800155	0.645537	0.873067	1.15793	1.37295	0.899957	1.18565	1.17987		unstimulated	0.105605	0.776284	0.0878809	0.11734	0.0936683	0.124113	0.297502	0.110712	0.170081	0.246051
			695621	356357	209064	457039	3068544	1046827	587481	1195952	607811	756611																								TNFα	0.62766	1.04092	0.158972	0.765929	0.797018	0.852165	1.34791	0.64996	1.09331	1.09041
																																				St.dev.
																																				unstimulated	0.0175183	0.0914248	0.0419779	0.0238721	0.0297129	0.0354515	0.160023	0.0363864	0.0248038	0.13528
	Renilla (R) TK reporter		EV (pMH)	IKK	A20	E	N	NSP9	NSP14	NSP16	NSP6	NSP7		EV (pMH)	IKK	A20	E	N	NSP9	NSP14	NSP16	NSP6	NSP7													TNFα	0.13155	0.172008	0.0686522	0.299177	0.160057	0.272126	0.240452	0.217064	0.299473	0.206995
	unstimulated		868657	199280	1541763	651037	4002897	843956	378873	1123821	538303	444224		897687	210947	1.53399e+06	685731	4.40875e+06	849416	402504	1143914	550254	464838
			926717	222614	1526214	720425	4814610	854875	426135	1164007	562204	485451
	TNFα		1090239	304147	2692183	739499	3335891	863328	422899	1288078	534053	635943		1.13713e+06	300236	2641270	727065	3.41293e+06	884620	438370	1.31734e+06	508770	646066
			1184020	296326	2590357	714631	3489974	905913	453840	1346603	483488	656189
2
	Firefly (F) NF-kB reporter		EV (pMH)	IKK	A20	E	N	NSP9	NSP14	NSP16	NSP6	NSP7		EV (pMH)	IKK	A20	E	N	NSP9	NSP14	NSP16	NSP6	NSP7		EV (pMH)	IKK	A20	E	N	NSP9	NSP14	NSP16	NSP6	NSP7
	unstimulated		44900	198267	49653	52117	184642	55921	123309	73433	77785	82286		44765.5	199616	51359.5	51219.5	182192	56111.5	126973	70652	76841	82230.5		0.0920917	0.679715	0.114153	0.0900967	0.100846	0.0911156	0.179411	0.0691232	0.160211	0.162026
			44631	200964	53066	50322	179741	56302	130637	67871	75897	82175
	TNFα		507827	351261	134934	585974	1455478	708056	601208	448790	685196	520363		502818	341886	133400	559330	1.48905e+06	708781	591996	449572	661630	519442		0.768323	1.0998	0.204573	1.10655	0.904872	0.761989	1.09592	0.540546	1.33574	1.23763
			497810	332512	131865	532685	1522615	709506	582785	450353	638064	518522
	Renilla (R) TK reporter		EV (pMH)	IKK	A20	E	N	NSP9	NSP14	NSP16	NSP6	NSP7		EV (pMH)	IKK	A20	E	N	NSP9	NSP14	NSP16	NSP6	NSP7
	unstimulated		475760	287500	452966	567151	1906277	594661	712919	1013579	454528	503214		486097	293676	449920	568495	1.80663e+06	615828	707720	1.02212e+06	479624	507515
			496434	299851	446874	569839	1706978	636994	702522	1030654	504720	511816
	TNFα		659975	312861	663871	520112	1601544	909698	543287	804422	535485	417468		654436	310862	652088	505474	1.64559e+06	930172	540181	831699	495328	419709
			648898	308862	640305	490835	1689633	950646	537075	858976	455170	421950
3
	Firefly (F) NF-kB reporter		EV (pMH)	IKK	A20	E	N	NSP9	NSP14	NSP16	NSP6	NSP7		EV (pMH)	IKK	A20	E	N	NSP9	NSP14	NSP16	NSP6	NSP7		EV (pMH)	IKK	A20	E	N	NSP9	NSP14	NSP16	NSP6	NSP7
	unstimulated		439286	226120	31471	320255	765223	405917	369908	376511	250802	504237		474500	242451	32382.5	325896	782665	408800	384542	390433	253792	509366		0.125398	0.861504	0.110022	0.134596	0.119135	0.161592	0.479626	0.126336	0.1983	0.402105
			509714	258782	33294	331536	800107	411683	399175	404355	256782	514495
	TNF-a		1841521	269421	54359	1361204	4404099	1410540	1414502	1511362	955901	1433530		1.89797e+06	266748	55888.5	1299438	4.44881e+06	1.37537e+06	1426364	1489930	938886	1.41001e+06		0.50767	0.847205	0.192329	0.545703	0.613114	0.636573	1.57487	0.509376	0.758545	0.853728
			1954414	264074	57418	1237672	4493528	1340195	1438226	1468498	921872	1386481
	Renilla (R) TK reporter		EV (pMH)	IKK	A20	E	N	NSP9	NSP14	NSP16	NSP6	NSP7
	unstimulated		3816116	271551	280228	2454056	6048599	2379042	759271	2905562	1244759	1256328		3.78397e+06	281428	294326	2421278	6569576	2529823	801753	3.09042e+06	1.27984e+06	1.26675e+06
			3751815	291304	308425	2388500	7090553	2680604	844235	3275283	1314918	1277169
	TNFα		3503412	314963	278833	2360294	6899577	2204519	897813	2948054	1217128	1690721		3.73858e+06	314856	290588	2381219	7.25609e+06	2160581	905704	2.92501e+06	1237746	1651587
			3973751	314749	302343	2402144	7612608	2116643	913595	2901963	1258364	1612453

## Sheet: 9B - Summary stat. for 9a
Supplementary Table 9B. Summary statistics for data from table 9a (one-way ANOVA with Dunnett’s multiple comparisons test).
Summary statistics for unstimulated NF-kB reporter induction
Dunnett's multiple comparisons test	Mean diff.	95% CI of diff.	Below threshold?	Summary	Adjusted P value
EV (pMH) vs. IKK	-0.6707	-0.8554 to -0.4859	Yes	****	<0.0001
EV (pMH) vs. A20	0.01772	-0.1670 to 0.2025	No	ns	0.9996
EV (pMH) vs. E	-0.01174	-0.1965 to 0.1730	No	ns	0.9997
EV (pMH) vs. N	0.01194	-0.1728 to 0.1967	No	ns	0.9997
EV (pMH) vs. NSP9	-0.01851	-0.2033 to 0.1663	No	ns	0.9996
EV (pMH) vs. NSP14	-0.1919	-0.3767 to -0.007137	Yes	*	0.0395
EV (pMH) vs. NSP16	-0.005107	-0.1899 to 0.1797	No	ns	0.9999
EV (pMH) vs. NSP6	-0.06448	-0.2492 to 0.1203	No	ns	0.8862
EV (pMH) vs. NSP7	-0.1404	-0.3252 to 0.04431	No	ns	0.1946
Summary statistics for TNFα stimulated NF-kB reporter induction
Dunnett's multiple comparisons test	Mean diff.	95% CI of diff.	Below threshold?	Summary	Adjusted P value
EV (pMH) vs. IKK	-0.4133	-0.9394 to 0.1128	No	ns	0.1705
EV (pMH) vs. A20	0.4687	-0.05741 to 0.9948	No	ns	0.0953
EV (pMH) vs. E	-0.1383	-0.6644 to 0.3878	No	ns	0.9729
EV (pMH) vs. N	-0.1694	-0.6955 to 0.3567	No	ns	0.9213
EV (pMH) vs. NSP9	-0.2245	-0.7506 to 0.3016	No	ns	0.7529
EV (pMH) vs. NSP14	-0.7203	-1.246 to -0.1942	Yes	**	0.0047
EV (pMH) vs. NSP16	-0.0223	-0.5484 to 0.5038	No	ns	0.9998
EV (pMH) vs. NSP6	-0.4657	-0.9917 to 0.06044	No	ns	0.0985
EV (pMH) vs. NSP7	-0.4627	-0.9888 to 0.06335	No	ns	0.1016

## Sheet: 9C - Titration NF-kB unst.
Supplementary Table 9C. NF-kB transcriptional reporter activity at different amounts of transfected viral protein-encoded plasmid without TNFα stimulation.
Biological replicate	Sample measurement		RLU											Mean raw data duplicates											F/R											Summary
1
	Firefly (F) NF-kB reporter		EV (pMH)	NSP14 - 2 ug	NSP14 - 4 ug	NSP14 - 6 ug	NSP16 - 2 ug	NSP16 - 4 ug	NSP16 - 6 ug	NSP9 - 2 ug	NSP9 - 4 ug	NSP9 - 6 ug		EV (pMH)	NSP14 - 2 ug	NSP14 - 4 ug	NSP14 - 6 ug	NSP16 - 2 ug	NSP16 - 4 ug	NSP16 - 6 ug	NSP9 - 2 ug	NSP9 - 4 ug	NSP9 - 6 ug		EV (pMH)	NSP14 - 2 ug	NSP14 - 4 ug	NSP14 - 6 ug	NSP16 - 2 ug	NSP16 - 4 ug	NSP16 - 6 ug	NSP9 - 2 ug	NSP9 - 4 ug	NSP9 - 6 ug			EV (pMH)	NSP14 - 2 ug	NSP14 - 4 ug	NSP14 - 6 ug	NSP16 - 2 ug	NSP16 - 4 ug	NSP16 - 6 ug	NSP9 - 2 ug	NSP9 - 4 ug	NSP9 - 6 ug
	unstimulated		63789	76297	492528	1399008	20246	7989	902	34661	19660	10267		68420.5	74879	533322	1365733	20692.5	8742	916	38790.5	22217.5	10871.5		0.889334	0.806482	3.09312	4.61657	0.342756	0.164696	0.201829	0.432971	0.287915	0.143573
			73052	73461	574117	1332458	21139	9495	930	42920	24775	11476																								Mean
																																				unstimulated	0.622752	0.53167	1.76132	4.35864	0.347159	0.16091	0.188469	0.278236	0.218325	0.170016
	Renilla (R) TK reporter		EV (pMH)	NSP14 - 2 ug	NSP14 - 4 ug	NSP14 - 6 ug	NSP16 - 2 ug	NSP16 - 4 ug	NSP16 - 6 ug	NSP9 - 2 ug	NSP9 - 4 ug	NSP9 - 6 ug		EV (pMH)	NSP14 - 2 ug	NSP14 - 4 ug	NSP14 - 6 ug	NSP16 - 2 ug	NSP16 - 4 ug	NSP16 - 6 ug	NSP9 - 2 ug	NSP9 - 4 ug	NSP9 - 6 ug
	unstimulated		70708	94014	150223	310825	61938	49736	3878	75321	65370	73861		76934.5	92846.5	172422	295833	60371	53079.5	4538.5	89591.5	77167	75721													St.dev.
			83161	91679	194621	280841	58804	56423	5199	103862	88964	77581																								unstimulated	0.295013	0.238638	1.19981	0.487013	0.176023	0.00516528	0.0129049	0.136019	0.0603642	0.0329389
2
	Firefly (F) NF-kB reporter		EV (pMH)	NSP14 - 2 ug	NSP14 - 4 ug	NSP14 - 6 ug	NSP16 - 2 ug	NSP16 - 4 ug	NSP16 - 6 ug	NSP9 - 2 ug	NSP9 - 4 ug	NSP9 - 6 ug		EV (pMH)	NSP14 - 2 ug	NSP14 - 4 ug	NSP14 - 6 ug	NSP16 - 2 ug	NSP16 - 4 ug	NSP16 - 6 ug	NSP9 - 2 ug	NSP9 - 4 ug	NSP9 - 6 ug		EV (pMH)	NSP14 - 2 ug	NSP14 - 4 ug	NSP14 - 6 ug	NSP16 - 2 ug	NSP16 - 4 ug	NSP16 - 6 ug	NSP9 - 2 ug	NSP9 - 4 ug	NSP9 - 6 ug
	unstimulated		14499	22878	60264	1210349	4687	4390	6017	8565	9365	5627		15368.5	21394.5	58125	1.19701e+06	4585	4413	6031	8956	10039.5	5775.5		0.305795	0.411793	0.764853	4.66243	0.173379	0.163007	0.187505	0.177547	0.186961	0.159562
			16238	19911	55986	1183676	4483	4436	6045	9347	10714	5924
	Renilla (R) TK reporter		EV (pMH)	NSP14 - 2 ug	NSP14 - 4 ug	NSP14 - 6 ug	NSP16 - 2 ug	NSP16 - 4 ug	NSP16 - 6 ug	NSP9 - 2 ug	NSP9 - 4 ug	NSP9 - 6 ug		EV (pMH)	NSP14 - 2 ug	NSP14 - 4 ug	NSP14 - 6 ug	NSP16 - 2 ug	NSP16 - 4 ug	NSP16 - 6 ug	NSP9 - 2 ug	NSP9 - 4 ug	NSP9 - 6 ug
	unstimulated		54740	50871	80185	241279	25408	26273	31760	47876	52852	34522		50257.5	51954.5	75995	256736	26445	27072.5	32164.5	50443	53698.5	36196
			45775	53038	71805	272192	27482	27872	32569	53010	54545	37870
3
	Firefly (F) NF-kB reporter		EV (pMH)	NSP14 - 2 ug	NSP14 - 4 ug	NSP14 - 6 ug	NSP16 - 2 ug	NSP16 - 4 ug	NSP16 - 6 ug	NSP9 - 2 ug	NSP9 - 4 ug	NSP9 - 6 ug		EV (pMH)	NSP14 - 2 ug	NSP14 - 4 ug	NSP14 - 6 ug	NSP16 - 2 ug	NSP16 - 4 ug	NSP16 - 6 ug	NSP9 - 2 ug	NSP9 - 4 ug	NSP9 - 6 ug		EV (pMH)	NSP14 - 2 ug	NSP14 - 4 ug	NSP14 - 6 ug	NSP16 - 2 ug	NSP16 - 4 ug	NSP16 - 6 ug	NSP9 - 2 ug	NSP9 - 4 ug	NSP9 - 6 ug
	unstimulated		44696	32466	183015	1041916	725	1739	2660	19521	5245	14694		43119.5	34521.5	179258	1012779	767	1855.5	2697	19042	5175.5	14336		0.673127	0.376737	1.42598	3.79691	0.525342	0.155025	0.176073	0.22419	0.180099	0.206913
			41543	36577	175500	983642	809	1972	2734	18563	5106	13978
	Renilla (R) TK reporter		EV (pMH)	NSP14 - 2 ug	NSP14 - 4 ug	NSP14 - 6 ug	NSP16 - 2 ug	NSP16 - 4 ug	NSP16 - 6 ug	NSP9 - 2 ug	NSP9 - 4 ug	NSP9 - 6 ug		EV (pMH)	NSP14 - 2 ug	NSP14 - 4 ug	NSP14 - 6 ug	NSP16 - 2 ug	NSP16 - 4 ug	NSP16 - 6 ug	NSP9 - 2 ug	NSP9 - 4 ug	NSP9 - 6 ug
	unstimulated		65686	89885	125262	277503	1469	11513	15429	85737	27370	70317		64058.5	91633	125708	266738	1460	11969	15317.5	84937	28737	69285
			62431	93381	126155	255973	1451	12425	15206	84137	30104	68253

## Sheet: 9D - Titration NF-kB TNFα
Supplementary Table 9D. NF-kB transcriptional reporter activity at different amounts of transfected viral protein-encoded plasmid with TNFα stimulation.
Biological replicate	Sample measurement		RLU											Mean raw data duplicates											F/R											Summary
1
	Firefly (F) NF-kB reporter		EV (pMH)	NSP14 - 2 ug	NSP14 - 4 ug	NSP14 - 6 ug	NSP16 - 2 ug	NSP16 - 4 ug	NSP16 - 6 ug	NSP9 - 2 ug	NSP9 - 4 ug	NSP9 - 6 ug		EV (pMH)	NSP14 - 2 ug	NSP14 - 4 ug	NSP14 - 6 ug	NSP16 - 2 ug	NSP16 - 4 ug	NSP16 - 6 ug	NSP9 - 2 ug	NSP9 - 4 ug	NSP9 - 6 ug		EV (pMH)	NSP14 - 2 ug	NSP14 - 4 ug	NSP14 - 6 ug	NSP16 - 2 ug	NSP16 - 4 ug	NSP16 - 6 ug	NSP9 - 2 ug	NSP9 - 4 ug	NSP9 - 6 ug			EV (pMH)	NSP14 - 2 ug	NSP14 - 4 ug	NSP14 - 6 ug	NSP16 - 2 ug	NSP16 - 4 ug	NSP16 - 6 ug	NSP9 - 2 ug	NSP9 - 4 ug	NSP9 - 6 ug
	TNFα		111554	45877	435249	95167	206023	56907	68671	211268	26114	140058		111535	46444.5	351554	96213	209110	49741	66890	201610	25342.5	130716		1.76719	1.79673	2.51106	3.03784	0.986249	1.60615	2.15053	1.55295	1.39778	1.8149
			111516	47012	267859	97259	212198	42575	65109	191952	24571	121374																								Mean
																																				TNFα	2.37906	1.81099	2.04145	3.9426	1.94631	2.11542	2.31674	2.05475	2.29577	2.27134
	Renilla (R) TK reporter		EV (pMH)	NSP14 - 2 ug	NSP14 - 4 ug	NSP14 - 6 ug	NSP16 - 2 ug	NSP16 - 4 ug	NSP16 - 6 ug	NSP9 - 2 ug	NSP9 - 4 ug	NSP9 - 6 ug		EV (pMH)	NSP14 - 2 ug	NSP14 - 4 ug	NSP14 - 6 ug	NSP16 - 2 ug	NSP16 - 4 ug	NSP16 - 6 ug	NSP9 - 2 ug	NSP9 - 4 ug	NSP9 - 6 ug
	TNFα		64942	26775	183629	31518	211296	36651	32113	133883	19344	75972		63114.5	25849.5	140002	31671.5	212026	30969	31104	129824	18130.5	72024													St.dev.
			61287	24924	96376	31825	212756	25287	30095	125764	16917	68076																								TNFα	0.718813	0.30691	0.379418	1.68447	0.530717	0.417261	0.291376	0.535491	0.531483	0.492128
2
	Firefly (F) NF-kB reporter		EV (pMH)	NSP14 - 2 ug	NSP14 - 4 ug	NSP14 - 6 ug	NSP16 - 2 ug	NSP16 - 4 ug	NSP16 - 6 ug	NSP9 - 2 ug	NSP9 - 4 ug	NSP9 - 6 ug		EV (pMH)	NSP14 - 2 ug	NSP14 - 4 ug	NSP14 - 6 ug	NSP16 - 2 ug	NSP16 - 4 ug	NSP16 - 6 ug	NSP9 - 2 ug	NSP9 - 4 ug	NSP9 - 6 ug		EV (pMH)	NSP14 - 2 ug	NSP14 - 4 ug	NSP14 - 6 ug	NSP16 - 2 ug	NSP16 - 4 ug	NSP16 - 6 ug	NSP9 - 2 ug	NSP9 - 4 ug	NSP9 - 6 ug
	TNFα		51569	21009	171845	68057	21650	65537	37879	29416	66021	47384		52080.5	20172	172231	69717.5	20692.5	64630.5	37604.5	28365	61984.5	42296.5		3.52538	1.56324	2.18945	4.02933	1.79296	1.59175	2.12036	1.35046	2.6687	1.64931
			52592	19335	172617	71378	19735	63724	37330	27314	57948	37209
	Renilla (R) TK reporter		EV (pMH)	NSP14 - 2 ug	NSP14 - 4 ug	NSP14 - 6 ug	NSP16 - 2 ug	NSP16 - 4 ug	NSP16 - 6 ug	NSP9 - 2 ug	NSP9 - 4 ug	NSP9 - 6 ug		EV (pMH)	NSP14 - 2 ug	NSP14 - 4 ug	NSP14 - 6 ug	NSP16 - 2 ug	NSP16 - 4 ug	NSP16 - 6 ug	NSP9 - 2 ug	NSP9 - 4 ug	NSP9 - 6 ug
	TNFα		14889	13504	80854	17112	11978	40622	16796	21204	24347	28012		14773	12904	78664	17302.5	11541	40603.5	17735	21004	23226.5	25645
			14657	12304	76474	17493	11104	40585	18674	20804	22106	23278
3
	Firefly (F) NF-kB reporter		EV (pMH)	NSP14 - 2 ug	NSP14 - 4 ug	NSP14 - 6 ug	NSP16 - 2 ug	NSP16 - 4 ug	NSP16 - 6 ug	NSP9 - 2 ug	NSP9 - 4 ug	NSP9 - 6 ug		EV (pMH)	NSP14 - 2 ug	NSP14 - 4 ug	NSP14 - 6 ug	NSP16 - 2 ug	NSP16 - 4 ug	NSP16 - 6 ug	NSP9 - 2 ug	NSP9 - 4 ug	NSP9 - 6 ug		EV (pMH)	NSP14 - 2 ug	NSP14 - 4 ug	NSP14 - 6 ug	NSP16 - 2 ug	NSP16 - 4 ug	NSP16 - 6 ug	NSP9 - 2 ug	NSP9 - 4 ug	NSP9 - 6 ug
	TNFα		95744	71582	102272	2019104	63882	22181	54098	102598	124713	29825		96585.5	66527.5	99194	1.98655e+06	62189.5	23064.5	54572.5	100608	113432	29630		1.55998	1.60951	1.4972	6.09184	2.55766	2.39382	2.70724	2.69946	2.53706	2.40454
			97427	61473	96116	1953995	60497	23948	55047	98617	102151	29435
	Renilla (R) TK reporter		EV (pMH)	NSP14 - 2 ug	NSP14 - 4 ug	NSP14 - 6 ug	NSP16 - 2 ug	NSP16 - 4 ug	NSP16 - 6 ug	NSP9 - 2 ug	NSP9 - 4 ug	NSP9 - 6 ug		EV (pMH)	NSP14 - 2 ug	NSP14 - 4 ug	NSP14 - 6 ug	NSP16 - 2 ug	NSP16 - 4 ug	NSP16 - 6 ug	NSP9 - 2 ug	NSP9 - 4 ug	NSP9 - 6 ug
	TNFα		60831	47021	64207	303059	24831	9254	21260	37581	49876	12481		61914.5	41334	66253	326100	24315	9635	20158	37269.5	44710	12322.5
			62998	35647	68299	349141	23799	10016	19056	36958	39544	12164
4
	Firefly (F) NF-kB reporter		EV (pMH)	NSP14 - 2 ug	NSP14 - 4 ug	NSP14 - 6 ug	NSP16 - 2 ug	NSP16 - 4 ug	NSP16 - 6 ug	NSP9 - 2 ug	NSP9 - 4 ug	NSP9 - 6 ug		EV (pMH)	NSP14 - 2 ug	NSP14 - 4 ug	NSP14 - 6 ug	NSP16 - 2 ug	NSP16 - 4 ug	NSP16 - 6 ug	NSP9 - 2 ug	NSP9 - 4 ug	NSP9 - 6 ug		EV (pMH)	NSP14 - 2 ug	NSP14 - 4 ug	NSP14 - 6 ug	NSP16 - 2 ug	NSP16 - 4 ug	NSP16 - 6 ug	NSP9 - 2 ug	NSP9 - 4 ug	NSP9 - 6 ug
	TNFα		186279	104207	250263	1340000	7319	7059	8314	167056	20711	151004		182126	103356	247594	1297434	7379.5	7445	8500	140295	20729.5	158360		2.83613	2.14962	2.1628	5.75259	2.05586	2.36124	2.20521	2.04521	2.33152	2.46729
			177974	102505	244925	1254868	7440	7831	8686	113534	20748	165717
	Renilla (R) TK reporter		EV (pMH)	NSP14 - 2 ug	NSP14 - 4 ug	NSP14 - 6 ug	NSP16 - 2 ug	NSP16 - 4 ug	NSP16 - 6 ug	NSP9 - 2 ug	NSP9 - 4 ug	NSP9 - 6 ug		EV (pMH)	NSP14 - 2 ug	NSP14 - 4 ug	NSP14 - 6 ug	NSP16 - 2 ug	NSP16 - 4 ug	NSP16 - 6 ug	NSP9 - 2 ug	NSP9 - 4 ug	NSP9 - 6 ug
	TNFα		66235	47430	111898	242944	3571	3181	3794	82352	8714	61873		64216.5	48081	114478	225539	3589.5	3153	3854.5	68597	8891	64184
			62198	48732	117059	208134	3608	3125	3915	54842	9068	66495
5
	Firefly (F) NF-kB reporter		EV (pMH)	NSP14 - 2 ug	NSP14 - 4 ug	NSP14 - 6 ug	NSP16 - 2 ug	NSP16 - 4 ug	NSP16 - 6 ug	NSP9 - 2 ug	NSP9 - 4 ug	NSP9 - 6 ug		EV (pMH)	NSP14 - 2 ug	NSP14 - 4 ug	NSP14 - 6 ug	NSP16 - 2 ug	NSP16 - 4 ug	NSP16 - 6 ug	NSP9 - 2 ug	NSP9 - 4 ug	NSP9 - 6 ug		EV (pMH)	NSP14 - 2 ug	NSP14 - 4 ug	NSP14 - 6 ug	NSP16 - 2 ug	NSP16 - 4 ug	NSP16 - 6 ug	NSP9 - 2 ug	NSP9 - 4 ug	NSP9 - 6 ug
	TNFα		15950	53168	24840	29714	17084	48853	141490	48276	149023	214458		16963.5	59185	26993	33973	17372.5	50769	146754	49713	150348	203610		2.27989	2.22437	2.21563	2.88776	2.1546	2.55634	2.66668	2.57174	2.85375	3.01937
			17977	65202	29146	38232	17661	52685	152018	51150	151674	192761
	Renilla (R) TK reporter		EV (pMH)	NSP14 - 2 ug	NSP14 - 4 ug	NSP14 - 6 ug	NSP16 - 2 ug	NSP16 - 4 ug	NSP16 - 6 ug	NSP9 - 2 ug	NSP9 - 4 ug	NSP9 - 6 ug		EV (pMH)	NSP14 - 2 ug	NSP14 - 4 ug	NSP14 - 6 ug	NSP16 - 2 ug	NSP16 - 4 ug	NSP16 - 6 ug	NSP9 - 2 ug	NSP9 - 4 ug	NSP9 - 6 ug
	TNFα		7301	23018	11523	9849	7663	18860	53698	18526	48909	74279		7440.5	26607.5	12183	11764.5	8063	19860	55032.5	19330.5	52684.5	67434.5
			7580	30197	12843	13680	8463	20860	56367	20135	56460	60590
6
	Firefly (F) NF-kB reporter		EV (pMH)	NSP14 - 2 ug	NSP14 - 4 ug	NSP14 - 6 ug	NSP16 - 2 ug	NSP16 - 4 ug	NSP16 - 6 ug	NSP9 - 2 ug	NSP9 - 4 ug	NSP9 - 6 ug		EV (pMH)	NSP14 - 2 ug	NSP14 - 4 ug	NSP14 - 6 ug	NSP16 - 2 ug	NSP16 - 4 ug	NSP16 - 6 ug	NSP9 - 2 ug	NSP9 - 4 ug	NSP9 - 6 ug		EV (pMH)	NSP14 - 2 ug	NSP14 - 4 ug	NSP14 - 6 ug	NSP16 - 2 ug	NSP16 - 4 ug	NSP16 - 6 ug	NSP9 - 2 ug	NSP9 - 4 ug	NSP9 - 6 ug
	TNFα		49671	11281	53336	15122	39320	64561	28551	13959	26700	112679		51829	11355.5	54154	16382	41738	64058.5	28727.5	13894	27444	110316		2.30577	1.52249	1.67256	1.85621	2.13052	2.1832	2.05043	2.10867	1.98582	2.27265
			53987	11430	54972	17642	44156	63556	28904	13829	28188	107954
	Renilla (R) TK reporter		EV (pMH)	NSP14 - 2 ug	NSP14 - 4 ug	NSP14 - 6 ug	NSP16 - 2 ug	NSP16 - 4 ug	NSP16 - 6 ug	NSP9 - 2 ug	NSP9 - 4 ug	NSP9 - 6 ug		EV (pMH)	NSP14 - 2 ug	NSP14 - 4 ug	NSP14 - 6 ug	NSP16 - 2 ug	NSP16 - 4 ug	NSP16 - 6 ug	NSP9 - 2 ug	NSP9 - 4 ug	NSP9 - 6 ug
	TNFα		22013	7347	32085	8100	18414	29490	13801	6445	13420	49857		22478	7458.5	32378	8825.5	19590.5	29341.5	14010.5	6589	13820	48541
			22943	7570	32671	9551	20767	29193	14220	6733	14220	47225

## Sheet: 9E - Summary stat. for 9c and d
Supplementary Table 9E. Summary statistics for data from tables 9c and 9d (one-way ANOVA with Dunnett’s multiple comparisons test).
Summary statistics for unstimulated NF-kB reporter induction
Dunnett's multiple comparisons test	Mean Diff.	95.00% CI of diff.	Below threshold?	Summary	Adjusted P Value
EV vs. NSP14 - 2 ug	0.09108	-0.8869 to 1.069	No	ns	0.9996
EV vs. NSP14 - 4 ug	-1.139	-2.117 to -0.1606	Yes	*	0.0183
EV vs. NSP14 - 6 ug	-3.736	-4.714 to -2.758	Yes	****	<0.0001
EV vs. NSP16 - 2 ug	0.2756	-0.7024 to 1.254	No	ns	0.957
EV vs. NSP16 - 4 ug	0.4618	-0.5161 to 1.440	No	ns	0.6528
EV vs. NSP16 - 6 ug	0.4343	-0.5437 to 1.412	No	ns	0.7098
EV vs. NSP9 - 2 ug	0.3445	-0.6334 to 1.322	No	ns	0.8752
EV vs. NSP9 - 4 ug	0.4044	-0.5735 to 1.382	No	ns	0.7696
EV vs. NSP9 - 6 ug	0.4527	-0.5252 to 1.431	No	ns	0.6716
Summary statistics for TNFα stimulated NF-kB reporter induction
Dunnett's multiple comparisons test	Mean Diff.	95.00% CI of diff.	Below threshold?	Summary	Adjusted P Value
EV + TNF vs. NSP14 - 2 ug + TNF	0.5681	-0.4894 to 1.625	No	ns	0.5762
EV + TNF vs. NSP14 - 4 ug + TNF	0.3376	-0.7198 to 1.395	No	ns	0.946
EV + TNF vs. NSP14 - 6 ug + TNF	-1.564	-2.621 to -0.5061	Yes	**	0.0012
EV + TNF vs. NSP16 - 2 ug + TNF	0.4327	-0.6247 to 1.490	No	ns	0.8267
EV + TNF vs. NSP16 - 4 ug + TNF	0.2636	-0.7938 to 1.321	No	ns	0.9882
EV + TNF vs. NSP16 - 6 ug + TNF	0.06232	-0.9951 to 1.120	No	ns	0.9998
EV + TNF vs. NSP9 - 2 ug + TNF	0.3243	-0.7331 to 1.382	No	ns	0.9566
EV + TNF vs. NSP9 - 4 ug + TNF	0.08329	-0.9741 to 1.141	No	ns	0.9997
EV + TNF vs. NSP9 - 6 ug + TNF	0.1077	-0.9497 to 1.165	No	ns	0.9996

## Sheet: 9F - NF-kB IKBKG OK TNFα NSP14
Supplementary Table 9F. NF-kB transcriptional reporter activity in different IKBKG KO cell lines with TNFα stimulation or transfected with viral NSP14 protein-encoded plasmid.
Biological replicate	Sample measurement		RLU				Mean raw data duplicates				F/R				Summary
1
	Firefly (F) NF-kB reporter		EV (pMH)	EV (pMH) + TNFα	NSP14 - 6 ug		EV (pMH)	EV (pMH) + TNFα	NSP14 - 6 ug		EV (pMH)	EV (pMH) + TNFα	NSP14 - 6 ug			EV (pMH)	EV (pMH) + TNFα	NSP14 - 6 ug
	WT		1153	23827	404550		1260	23952.5	424057		0.356991	4.19814	5.04592
			1367	24078	443564										Mean
	NEMO KO #3		567	577	65063		520.5	553.5	63751.5		0.11796	0.111559	0.952282		WT	0.331208	4.06666	5.65417
			474	530	62440										NEMO KO #3	0.0856214	0.0827044	1.00028
	NEMO KO #18		1218	1907	140616		1339	1972	142048		0.0789575	0.0766748	0.731354		NEMO KO #18	0.0686989	0.0727049	0.771967
			1460	2037	143480										NEMO KO #36	0.136225	0.160137	1.33282
	NEMO KO #36		1004	1395	73247		1027.5	1334.5	70703.5		0.164663	0.181515	1.31749
			1051	1274	68160										St.dev.
															WT	0.0228613	0.115692	0.849309
	Renilla (R) TK reporter		EV (pMH)	EV (pMH) + TNFα	NSP14 - 6 ug		EV (pMH)	EV (pMH) + TNFα	NSP14 - 6 ug						NEMO KO #3	0.0280074	0.0254309	0.121871
	WT		3488	5403	82091		3529.5	5705.5	84039.5						NEMO KO #18	0.00948814	0.00803235	0.138128
			3571	6008	85988										NEMO KO #36	0.0294698	0.0209008	0.106095
	NEMO KO #3		4659	5208	68150		4412.5	4961.5	66946
			4166	4715	65742
	NEMO KO #18		15801	24161	189869		16958.5	25719	194226
			18116	27277	198583
	NEMO KO #36		5654	7087	56246		6240	7352	53665.5
			6826	7617	51085
2
	Firefly (F) NF-kB reporter		EV (pMH)	EV (pMH) + TNFα	NSP14 - 6 ug		EV (pMH)	EV (pMH) + TNFα	NSP14 - 6 ug		EV (pMH)	EV (pMH) + TNFα	NSP14 - 6 ug
	WT		8110	104653	2088157		8114.5	107094	2.18702e+06		0.323222	3.98045	6.62451
			8119	109535	2285884
	NEMO KO #3		1060	939	270332		1023	971.5	279223		0.0692058	0.0729985	1.13885
			986	1004	288114
	NEMO KO #18		1721	1228	608480		1646.5	1214	609276		0.0602385	0.0634605	0.925849
			1572	1200	610071
	NEMO KO #36		1135	995	294717		1056	934.5	286482		0.105822	0.139749	1.44575
			977	874	278247
	Renilla (R) TK reporter		EV (pMH)	EV (pMH) + TNFα	NSP14 - 6 ug		EV (pMH)	EV (pMH) + TNFα	NSP14 - 6 ug
	WT		25584	26189	332196		25105	26905	330140
			24626	27621	328085
	NEMO KO #3		15884	13113	236629		14782	13308.5	245180
			13680	13504	253732
	NEMO KO #18		25789	19000	658626		27333	19130	658072
			28877	19260	657519
	NEMO KO #36		10239	6687	206116		9979	6687	198155
			9719	6687	190194
3
	Firefly (F) NF-kB reporter		EV (pMH)	EV (pMH) + TNFα	NSP14 - 6 ug		EV (pMH)	EV (pMH) + TNFα	NSP14 - 6 ug		EV (pMH)	EV (pMH) + TNFα	NSP14 - 6 ug
	WT		4529	45710	1600735		5194	49067	1671308		0.313411	4.02139	5.29206
			5859	52424	1741881
	NEMO KO #3		623	549	183582		679	530.5	194505		0.0696982	0.0635558	0.909722
			735	512	205428
	NEMO KO #18		1237	1386	413580		1153.5	1400	459415		0.0669006	0.0779792	0.658699
			1070	1414	505250
	NEMO KO #36		1032	874	273708		1032	906.5	262181		0.13819	0.159147	1.23523
			1032	939	250654
	Renilla (R) TK reporter		EV (pMH)	EV (pMH) + TNFα	NSP14 - 6 ug		EV (pMH)	EV (pMH) + TNFα	NSP14 - 6 ug
	WT		14582	11867	310192		16572.5	12201.5	315814
			18563	12536	321436
	NEMO KO #3		9635	8268	212933		9742	8347	213807
			9849	8426	214681
	NEMO KO #18		16219	17298	630698		17242	17953.5	697458
			18265	18609	764218
	NEMO KO #36		7226	5552	214067		7468	5696	212254
			7710	5840	210440

## Sheet: 9G - Summary stat. for 9f
Supplementary Table 9G. Summary statistics for data from table 9f (one-way ANOVA with Dunnett’s multiple comparisons test).
Dunnett's multiple comparisons test	Mean Diff.	95.00% CI of diff.	Below threshold?	Summary	Adjusted P Value
EV
WT vs. IKBKG KO #3	0.2456	-0.2774 to 0.7685	No	ns	0.5134
WT vs. IKBKG KO #18	0.2625	-0.2604 to 0.7855	No	ns	0.4622
WT vs. IKBKG KO #36	0.195	-0.3280 to 0.7179	No	ns	0.6755
EV + TNF
WT vs. IKBKG KO #3	3.984	3.461 to 4.507	Yes	****	<0.0001
WT vs. IKBKG KO #18	3.994	3.471 to 4.517	Yes	****	<0.0001
WT vs. IKBKG KO #36	3.907	3.384 to 4.429	Yes	****	<0.0001
6 ug NSP14
WT vs. IKBKG KO #3	4.654	4.131 to 5.177	Yes	****	<0.0001
WT vs. IKBKG KO #18	4.882	4.359 to 5.405	Yes	****	<0.0001
WT vs. IKBKG KO #36	4.321	3.798 to 4.844	Yes	****	<0.0001
