# Supplementary material for: A proteome-scale map of the SARS-CoV-2–human contactome
Source: Nat Biotechnol. 2022 Oct 10;41(1):140–9. doi: 10.1038/s41587-022-01475-z (PMC9849141; doi:10.1038/s41587-022-01475-z)
Supplement: Supplementary file 12 — Quantification of viral replication in A549-ACE2 cells in the presence and absence of CRISPR-Cas9-mediated KOs of selected host interactors. a, Raw Ct values (qPCR) for viral replication in A549-ACE2 cells. b, Fold change (ORF1ab / GAPDH) relative to wild-type (WT) cells. c, Summary statistics for viral replication assay (Extended Data Fig. 4d). d, Raw luminescence values (Cell Titer Glo) for the KO cell viability assay. e, Analysis of KO cell viability data. f, Summary statistics for cell viability assay. [file 41587_2022_1475_MOESM12_ESM.xlsx]

## Sheet: Summary
Supplementary Table 10
Table	Name	Description	Details
10A	Raw Ct values replication assay	Raw Ct values (qPCR) for viral replication in A549-ACE2 cells.	Biological replicate - Biological replicates grouped by individual experiments performed
			Gene KO - Gene knock out
			Ct ORF1ab (viral RNA) - Raw Ct values in three technical replicates
			Ct GAPDH (control) - Raw Ct values in three technical replicates
10B	Fold change, replication assay	Fold change (ORF1ab / GAPDH) relative to wild type (WT) cells.	Biological replicate
			Technical replicate
			Fold Change - Fold change (ORF1ab / GAPDH) by genotype relative to wild type (WT) cells
10C	Summary statistics	Summary statistics for viral replication assay.	Dunnett's multiple comparisons test
			Mean diff. - Mean difference
			Below threshold?
			Summary
			Adjusted P value - Dunnett's multiple comparisons test
10D	Raw RLU values cell titer	Raw luminescence values (Cell-titer Glo) for the KO cell viability assay.	Biological replicate
			Gene KO
10E	Viability	Analysis of KO cell viability data.	Biological replicate
			Gene KO
10F	Summary statistics	Summary statistics for cell viability assay.	Dunnett's multiple comparisons test
			Mean diff. - Mean difference
			Below threshold?
			Summary
			Adjusted P value - Dunnett's multiple comparisons test

## Sheet: 10A - Raw Ct values rep. assay
Supplementary Table 10A. Raw Ct values (qPCR) for viral replication in A549-ACE2 cells.
Biological replicate	Gene KO	Ct ORF1ab (viral RNA)				Ct GAPDH (control)
		Technical replicate 1	Technical replicate 2	Technical replicate 3		Technical replicate 1	Technical replicate 2	Technical replicate 3
Experiment 1	WT	18.4249	17.9646	18.6289		23.0951	23.3781	23.4263
Biological replicate 1	G3BP2	17.6808	17.8922	17.9433		22.331	22.6274	22.7285
Biological replicate 1	IKBKG	20.45	20.8349	21.064		22.9145	23.266	23.058
Biological replicate 1	EIF2AK2	18.1012	18.4899	17.542		22.8255	23.009	22.7799
Biological replicate 1	G3BP1	18.5881	18.0684	18.8651		22.9281	23.1291	22.9684
Experiment 2	WT	17.48	16.8605	16.1232		18.4789	18.5752	18.7293
Biological replicate 2	G3BP2	18.921	17.9522	17.2612		18.3005	18.427	18.5464
Biological replicate 2	G3BP1	18.3301	18.1269	17.1654		18.5713	18.2999	18.366
Biological replicate 1	USP25	22.0652	21.5549	20.6844		18.527	18.8756	19.0285
Biological replicate 1	Mock KO	17.2847	16.6512	16.4533		18.6008	18.5537	18.5745
Experiment 3	WT	18.191	17.8937	18.0923		23.6458	24.1417	24.0544
Biological replicate 3	G3BP1	18.1317	18.0798	18.8245		23.1918	23.4624	23.0742
Biological replicate 2	IKBKG	19.7469	19.6899	19.772		23.5946	23.7953	23.8645
Biological replicate 2	EIF2AK2	17.9073	18.3604	18.8632		23.3691	23.4912	23.6153
Biological replicate 1	REL	23.9646	22.7559	23.617		23.7481	23.9192	23.8059
Biological replicate 1	KLC1	21.2132	21.7727	21.4069		23.8001	23.851	23.9723
Experiment 4	WT	16.6005	16.3128	17.0249		18.8245	18.6085	19.0561
Biological replicate 2	USP25	21.0771	20.9564	20.969		19.64	19.859	19.8068
Biological replicate 2	REL	23.6402	22.3055	23.874		18.9481	19.223	19.1119
Experiment 5	WT	17.4211	17.6895	16.8818		21.022	20.3092	20.4088
Biological replicate 1	TRAF2	19.0027	19.2936	18.8579		21.0454	21.0406	20.8311
Biological replicate 2	KLC1	19.4674	19.2009	19.4385		20.8532	20.5529	20.9831
Experiment 6	WT	19.0166	17.5795	18.4865		19.647	19.6062	19.6917
Biological replicate 2	TRAF2	18.6027	18.8943	19.1443		18.7054	18.634	18.6491
Biological replicate 3	REL	23.1046	23.3145	23.3938		19.4549	19.3941	19.5204
Biological replicate 2	Mock KO	17.264	16.9081	17.3259		18.8261	18.8307	18.9878
Biological replicate 3	USP25	25.3952	25.8199	25.8599		19.8495	20.0918	20.051
Biological replicate 3	IKBKG	18.5583	19.8618	18.3851		18.8375	18.8975	18.9819
Experiment 7	WT	14.5145	13.765	14.6972		20.4811	19.565	19.7809
Biological replicate 3	KLC1	18.2063	18.4199	18.1356		21.9201	21.353	21.5968
Biological replicate 3	EIF2AK2	16.9355	18.7722	17.6979		22.2678	22.2486	22.9898
Experiment 8	WT	19.1978	18.3978	17.977		18.6574	19.5814	20.1844
Biological replicate 3	Mock KO	19.5477	18.7987	19.2027		19.5243	20.4844	20.8186
Experiment 9	WT	16.1828	15.9859	16.7923		20.3657	19.9047	20.2916
Biological replicate 3	TRAF2	18.7711	18.6596	19.3413		21.111	21.0708	21.2506
Experiment 10	WT	17.011	16.8792	16.4016		20.8874	20.7843	20.6768
Biological replicate 3	G3BP2	18.311	18.6741	17.7917		20.4095	20.4262	20.6579

## Sheet: 10B - Fold change, rep. assay
Supplementary Table 10B. Fold change (ORF1ab / GAPDH) relative to wild type (WT) cells.
Biological replicate	Technical replicate	Fold Change
		WT	G3BP2	G3BP1	USP25	TRAF2	REL	IKBKG	Mock KO	KLC1	EIF2AK2
1	1	1	0.986	0.591	0.043	0.34	0.051	0.328	1.246	0.215	1.038
	2	1	0.625	0.343	0.048	0.546	0.016	0.226	1.139	0.415	0.538
	3	1	0.992	0.378	0.052	0.341	0.03	0.274	0.715	0.253	1.357
2	1	1	0.325	0.761	0.079	0.694	0.008	0.217	1.907	0.21	1.005
	2	1	0.423	0.549	0.095	0.205	0.024	0.127	0.93	0.137	0.461
	3	1	0.4	0.305	0.109	0.308	0.009	0.143	1.372	0.325	0.432
3	1	1	0.292	0.795	0.014	0.279	0.02	0.784	1.431	0.137	0.644
	2	1	0.225	0.783	0.005	0.352	0.029	0.126	1.416	0.056	0.2
	3	1	0.377	0.618	0.008	0.332	0.018	0.656	0.664	0.095	1.155

## Sheet: 10C - Summary statistics
Supplementary Table 10C. Summary statistics for viral replication assay.
Dunn's multiple comparisons test	Mean diff.	Below threshold?	Summary	Adjusted P value
Mock KO vs. WT	3.667	No	ns	>0.9999
Mock KO vs. G3BP2	29.28	No	ns	0.1564
Mock KO vs. G3BP1	24.11	No	ns	0.4512
Mock KO vs. USP25	68.11	Yes	****	<0.0001
Mock KO vs. TRAF2	36	Yes	*	0.031
Mock KO vs. REL	71.72	Yes	****	<0.0001
Mock KO vs. IKBKG	42.67	Yes	**	0.0047
Mock KO vs. KLC1	50.67	Yes	***	0.0003
Mock KO vs. EIF2AK2	15.44	No	ns	>0.9999

## Sheet: 10D - Raw RLU values cell titer
Supplementary Table 10D. Raw luminescence value (Cell-titer Glo) for the KO cell viability assay.
Biological replicate	Gene KO
	WT	REL	PKR	KLC1	TRAF2	Mock KO	G3BP2	G3BP1	USP25	IKKy
1	15617691	10912978	12343706	13536390	13362875	12245561	14446890	15197204	15722142	16522990
2	13301356	12150670	12737483	14042810	11719610	12539302	13854434	13108431	15884796	16475760
3	14898060	11817435	13216658	14278071	13811158	13677953	15525600	13962134	15222440	14471279

## Sheet: 10E - Viability
Supplementary Table 10E. Analysis of KO cell viability data.
Biological replicate	Gene KO
	WT	REL	PKR	KLC1	TRAF2	Mock KO	G3BP2	G3BP1	USP25	IKKy
1	1	0.698757	0.790367	0.866734	0.855624	0.784083	0.925034	0.973076	1.00669	1.05797
2	1	0.913491	0.957608	1.05574	0.881084	0.942709	1.04158	0.985496	1.19422	1.23865
3	1	0.79322	0.88714	0.958385	0.927044	0.918103	1.04212	0.937178	1.02177	0.971353

## Sheet: 10F - Summary statistics
Supplementary Table 10F. Summary statistics for cell viability assay.
Dunn's multiple comparisons test	Mean diff.	Below threshold?	Summary	Adjusted P value
Mock KO vs. WT	-12.5	No	ns	0.7349
Mock KO vs. REL	4	No	ns	>0,9999
Mock KO vs. EIF2AK2	-0.5	No	ns	>0,9999
Mock KO vs. KLC1	-7.833	No	ns	>0,9999
Mock KO vs. TRAF2	0.6667	No	ns	>0,9999
Mock KO vs. G3BP2	-12.33	No	ns	0.7723
Mock KO vs. G3BP1	-8.167	No	ns	>0,9999
Mock KO vs. USP25	-16.83	No	ns	0.1714
Mock KO vs. IKBKG	-16.5	No	ns	0.1939
