# Supplementary material for: A proteome-scale map of the SARS-CoV-2–human contactome
Source: Nat Biotechnol. 2022 Oct 10;41(1):140–9. doi: 10.1038/s41587-022-01475-z (PMC9849141; doi:10.1038/s41587-022-01475-z)
Supplement: Supplementary file 13 — Quantification of viral replication in HEK293 and Vero-E6 cells treated with AZ1 or Remdesivir. a, Raw (RLU), as well as relative (%) luminescence values of viral replication in HEK293 cells treated with AZ1. b, Raw (RLU), as well as relative (%) luminescence values of cell viability for AZ1 treated HEK293 cells. c, Summary analysis of viral replication in HEK293 cells treated with AZ1 (EC50). d, Raw (RLU), as well as relative (%) luminescence values of viral replication in Vero E6 cells treated with AZ1. e, Raw (RLU), as well as relative (%) luminescence values of cell viability for AZ1 treated Vero E6 cells. f, Summary analysis of viral replication in Vero E6 cells treated with AZ1 (EC50). g, Raw (RLU), as well as relative (%) luminescence values of viral replication in HEK293 cells treated with Remdesivir. h, Raw (RLU), as well as relative (%) luminescence values of cell viability for Remdesivir treated HEK293 cells. i, Summary analysis of viral replication in HEK293 cells treated with Remdesivir (EC50). j, Raw (RLU), as well as relative (%) luminescence values of viral replication in Vero E6 cells treated with Remdesivir. k, Raw (RLU), as well as relative (%) luminescence values of cell viability for Remdesivir treated Vero E6 cells. m, Summary analysis of viral replication in Vero E6 cells treated with Remdesivir (EC50) [file 41587_2022_1475_MOESM13_ESM.xlsx]

## Sheet: Summary
Supplementary Table 11
Table	Name	Description	Details
11A	AZ1 HEK293	Raw (RLU), as well as relative (%) luminescence values of viral replication in HEK293 cells treated with AZ1.	Biological replicate
			Technical replicate
			AZ1 concentration (µM)
11B	Cell viability AZ1 HEK293	Raw (RLU), as well as relative (%) luminescence values of cell viability for AZ1 treated HEK293 cells.	Biological replicate
			AZ1 concentration (µM)
11C	Summary AZ1 HEK293	Summary analysis of viral replication in HEK293 cells treated with AZ1 (EC50).	Bottom
			Top
			LogEC50
			HillSlope
			EC50
			Span
11D	AZ1 VeroE6	Raw (RLU), as well as relative (%) luminescence values of viral replication in VeroE6 cells treated with AZ1.	Biological replicate
			Technical replicate
			AZ1 concentration (µM)
11E	Cell viability AZ1 VeroE6	Raw (RLU), as well as relative (%) luminescence values of cell viability for AZ1 treated VeroE6 cells.	Biological replicate
			AZ1 concentration (µM)
11F	Summary AZ1 VeroE6	Summary analysis of viral replication in VeroE6 cells treated with AZ1 (EC50).	Bottom
			Top
			LogEC50
			HillSlope
			EC50
			Span
11G	Remdesivir HEK293	Raw (RLU), as well as relative (%) luminescence values of viral replication in HEK293 cells treated with Remdesivir.	Biological replicate
			Technical replicate
			Remdesivir concentration (µM)
11H	Cell viability Remdesivir HEK293	Raw (RLU), as well as relative (%) luminescence values of cell viability for Remdesivir treated HEK293 cells.	Biological replicate
			Remdesivir concentration (µM)
11I	Summary Remdesivir HEK293	Summary analysis of viral replication in HEK293 cells treated with Remdesivir (EC50).	Bottom
			Top
			LogEC50
			HillSlope
			EC50
			Span
11J	Remdesivir VeroE6	Raw (RLU), as well as relative (%) luminescence values of viral replication in VeroE6 cells treated with Remdesivir.	Biological replicate
			Technical replicate
			Remdesivir concentration (µM)
11K	Cell viability Remdesivir VeroE6	Raw (RLU), as well as relative (%) luminescence values of cell viability for Remdesivir treated VeroE6 cells.	Biological replicate
			Remdesivir concentration (µM)
11L	Summary Remdesivir VeroE6	Summary analysis of viral replication in VeroE6 cells treated with Remdesivir (EC50).	Bottom
			Top
			LogEC50
			HillSlope
			EC50
			Span

## Sheet: 11A - AZ1 HEK293
Supplementary Table 11A. Raw (RLU, top), as well as relative (%, bottom) luminescence values of viral replication in HEK293 cells treated with AZ1.
		AZ1 concentration (µM)
Biological replicate	Technical replicate	10	5	2.5	1.25	0.625	0.3125	0.15625	0.078125	0.039063	0.019531	0.009766	0
1	1	12946	14499	25397	34948		74351	70874	78923	85338	211402	132909	95731
	2	10653	13230		30604	56069	72648	44499	91337	67180	120659	84567	61690
	3	9553	12076		32300	63717	35723	71436	93956	77534	145555	73280	57843
	4	13109	15332	25302	39673	47685	82495	72707	90344	82371	138539	86893	81724
	5	10302	14423	21236	34148	56067	91419	90657	90164	82841	142268	80717	68327
	6	10061	14827	20582	34454	62165	109217	77804	68279	87430	131859	91183	88463
	7	10670	14861	21101	25114	52591	80175	71509	66435	87613	115339	76933	86063
	8	10139		21068	26723	47943		51531	63711	53726	110351	61255	56848
2	1	13466	14645	25136		98933	113982	146428	50655	98308	131543		106544
	2	12503	16598	19226	36698	57238	80962	85704	48570	70084	89709	74680	93019
	3	13586	15588	26537	40987	92493	121602	143977	117436	96651	187133	82779	99479
	4	13774	16343	22949	43299	77337	116135	118156	73705	103057	138581	83681	144842
	5	13631		20686	42114	73525	72830	93619	92040	75783	110562	76857	92870
	6	16346	14108	16259	27105	84081	93126	92665	78054	79449	119566	82405	104616
	7	13401	13283	17626	27857	47676	76179	71256	76112	107399	87360	71371	88727
	8	13365		18336	33375	52397	97141	89683	78347	77250	95101	102526	80492
3	1		21441	45114	57393	94235	85135	90634	116836	102059	80560	82841	137260
	2	13760	14271	16309	44024	98193	59054	61496	80397	75366	110368	135283	76432
	3	14900	17118	21944	31718	91377	63079	50871	74739	110315	81212	139964	116405
	4	12489	18412	28812	39001	61690	52017	58025	89107	94873	72656	117112	104653
	5	14378	10782	25507	40897	73058	70879	43909	64810	95560	121058	125740	104357
	6	14440	14187	23884	34844	86483	50671	76272	43830	129552	79570	112527	103212
	7	14574	21141		26765	75456	59762	83780	95205		133447	115769	80388
	8	12163		18451	28127	43546	60521	70008	62685	55257	79030	45283	65209
4	1	34100	33575	75009	111485	118263	161040	151753	188935	173585	239965	253257	291001
	2	37296	38254	72816	120661	106763	124504	145782	167767	168272	232056	192052	245404
	3	38167	44754	57966	83156	102808	86528	128672	113140	159837	237260	186141	234825
	4	36530	38086	48401	95610	92220	106446	158119	149858	111148	228032	263256	257271
	5	36330	33735	52515	86002	95181	168729	138378	140457	177748	123485	195591	270632
	6	36074	39437	53729	126794	93588	115540	151052	149144	189893	186115	170493	245085
	7	34816	38636	65642	109606	112824	106592	116873	127728	127083	181313	228831	258995
	8	28663	35782	82185	91159	119489	118463	146701	171491	168131	143941	233648	327411
1	1	0.135233	0.151456	0.265295	0.365065		0.776666	0.740345	0.824425	0.891435	2.20829	1.38836	1
	2	0.172686	0.214459		0.496093	0.908883	1.17763	0.721332	1.48058	1.08899	1.95589	1.37084	1
	3	0.165154	0.208772		0.558408	1.10155	0.617586	1.235	1.62433	1.34042	2.51638	1.26688	1
	4	0.160406	0.187607	0.309603	0.485451	0.583488	1.00943	0.889665	1.10548	1.00792	1.69521	1.06325	1
	5	0.150775	0.211088	0.3108	0.499773	0.820569	1.33796	1.32681	1.3196	1.21242	2.08216	1.18133	1
	6	0.113731	0.167607	0.232662	0.389474	0.702723	1.23461	0.879509	0.771837	0.988323	1.49056	1.03075	1
	7	0.123979	0.172676	0.245181	0.291809	0.611076	0.931585	0.830891	0.771935	1.01801	1.34017	0.893915	1
	8	0.178353		0.370602	0.470078	0.843354		0.90647	1.12073	0.945082	1.94116	1.07752	1
2	1	0.126389	0.137455	0.235921		0.928565	1.06981	1.37434	0.475437	0.922699	1.23464		1
	2	0.134413	0.178437	0.206689	0.394522	0.615337	0.870381	0.92136	0.522151	0.753437	0.964416	0.802847	1
	3	0.136572	0.156696	0.26676	0.412017	0.929774	1.22239	1.44731	1.18051	0.971572	1.88113	0.832125	1
	4	0.0950967	0.112833	0.158442	0.29894	0.53394	0.801805	0.815758	0.508865	0.711513	0.956774	0.57774	1
	5	0.146775		0.222741	0.453473	0.791698	0.784214	1.00807	0.991063	0.816012	1.1905	0.827576	1
	6	0.156248	0.134855	0.155416	0.25909	0.803711	0.89017	0.885763	0.7461	0.759435	1.1429	0.78769	1
	7	0.151036	0.149706	0.198654	0.313963	0.537334	0.858577	0.803093	0.857822	1.21044	0.984593	0.804389	1
	8	0.166041		0.227799	0.414637	0.650959	1.20684	1.11419	0.973351	0.959723	1.1815	1.27374	1
3	1		0.156207	0.328676	0.418133	0.686544	0.620246	0.660309	0.851202	0.743545	0.586915	0.603533	1
	2	0.180029	0.186715	0.213379	0.575989	1.28471	0.772634	0.804584	1.05188	0.986053	1.444	1.76998	1
	3	0.128001	0.147056	0.188514	0.27248	0.784992	0.541893	0.437017	0.64206	0.947683	0.697668	1.20239	1
	4	0.119337	0.175934	0.27531	0.37267	0.589472	0.497043	0.554451	0.851452	0.906548	0.694256	1.11905	1
	5	0.137777	0.103318	0.244421	0.391895	0.700078	0.679197	0.420758	0.621041	0.915703	1.16004	1.2049	1
	6	0.139906	0.137455	0.231407	0.337596	0.837916	0.490941	0.738984	0.42466	1.2552	0.770937	1.09025	1
	7	0.181296	0.262987		0.332948	0.938648	0.743419	1.0422	1.18432		1.66004	1.44013	1
	8	0.186523		0.282952	0.431336	0.667791	0.928108	1.07359	0.961294	0.847383	1.21195	0.694429	1
4	1	0.117182	0.115378	0.257762	0.383109	0.406401	0.5534	0.521486	0.649259	0.59651	0.824619	0.870296	1
	2	0.151978	0.155882	0.296719	0.491683	0.43505	0.507343	0.594049	0.683636	0.685694	0.945608	0.782595	1
	3	0.162534	0.190584	0.246848	0.354119	0.437807	0.368479	0.547948	0.481806	0.680664	1.01037	0.79268	1
	4	0.14199	0.148038	0.188132	0.371631	0.358455	0.41375	0.614601	0.582491	0.432027	0.886349	1.02326	1
	5	0.134241	0.124653	0.194046	0.317782	0.351699	0.623463	0.511314	0.518996	0.656789	0.456284	0.722719	1
	6	0.14719	0.160912	0.219226	0.517347	0.381859	0.471428	0.616325	0.60854	0.774805	0.75939	0.695648	1
	7	0.134427	0.149177	0.253449	0.423197	0.435622	0.41156	0.451256	0.493168	0.490677	0.700064	0.883534	1
	8	0.0875444	0.109288	0.251015	0.278424	0.364951	0.361817	0.448064	0.523779	0.513517	0.439634	0.713623	1

## Sheet: 11B - Cell viability AZ1 HEK293
Supplementary Table 11B. Raw (RLU, top), as well as relative (%, bottom) luminescence values of cell viability for AZ1 treated HEK293 cells.
	AZ1 concentration (µM)
Biological replicate	10	5	2.5	1.25	0.625	0.3125	0.15625	0.078125	0.039063	0.019531	0.009766	0
1	176421	226189	229472	206882	223044	217097	225686	223724	221040	213626	200003	202195
2	196756	241298	243475	243596	252689	284693	284079	290899	234794	265209	252500	314576
3	208781	263979	275366	264587	281243	291157	272189	279002	205948	278024	258017	287124
1	0.872529	1.11867	1.1349	1.02318	1.10311	1.0737	1.11618	1.10648	1.0932	1.05653	0.989159	1
2	0.625464	0.767058	0.773978	0.774363	0.803269	0.905005	0.903054	0.924734	0.746382	0.843068	0.802668	1
3	0.727146	0.91939	0.959049	0.921508	0.979518	1.01405	0.947984	0.971713	0.717279	0.968306	0.898626	1

## Sheet: 11C - Summary AZ1 HEK293
Supplementary Table 11C. Summary analysis of viral replication in HEK293 cells treated with AZ1 (EC50).
	log(inhibitor) vs. response -- Variable slope
	Bottom	Top	LogEC50	HillSlope	EC50	Span
Best-fit values	0.1965	103.6	-0.242	-0.2633	0.846	103.4

## Sheet: 11D - AZ1 VeroE6
Supplementary Table 11D. Raw (RLU, top), as well as relative (%, bottom) luminescence values of viral replication in VeroE6 cells treated with AZ1.
		AZ1 concentration (µM)
Biological replicate	Technical replicate	10	5	2.5	1.25	0.625	0.3125	0.15625	0.078125	0.039063	0.019531	0.009766	0
1	1	31382	60502	121382	169752	222362	279750	334979	528102	673601	758868	802495	833839
	2	31587	62233	114049	165324	293903	299403	448916	584742	718947	791760	836795	838322
	3	29343	69264	156703	223406	226979	277142	363819	505075	656059	640749	885442	777079
	4	24440	78018	189463	227445	265071	350524	386019	487689	694321	700146	813864	799434
	5	39259	88662	135010	257202	385157	337330	456806	548000	604889	728567	759934	850570
	6	40205	93222	154795	157458	323570	454851	405988	460969	520744	749549	811649	885299
	7	42861	106158	159410	191502	258092	328877	408587	534562	588761	635376	783597	941262
	8	40852	83811	136443	255407	306423	377980	420172	458701	545429	720616	885027	885599
1	1	0.0376356	0.0725584	0.14557	0.203579	0.266673	0.335496	0.401731	0.633338	0.807831	0.910089	0.96241	1
	2	0.0376788	0.0742352	0.136044	0.197208	0.350585	0.357146	0.535494	0.697515	0.857602	0.944458	0.998179	1
	3	0.0377606	0.0891338	0.201656	0.287495	0.292093	0.356646	0.468188	0.649966	0.844263	0.824561	1.13945	1
	4	0.0305716	0.0975915	0.236996	0.284508	0.331573	0.438465	0.482865	0.610043	0.868516	0.875802	1.01805	1
	5	0.0461561	0.104238	0.158729	0.302388	0.452822	0.396593	0.537059	0.644274	0.711157	0.856563	0.893441	1
	6	0.045414	0.1053	0.174851	0.177859	0.365492	0.513782	0.458589	0.520693	0.588213	0.846662	0.916808	1
	7	0.0455357	0.112783	0.169358	0.203452	0.274198	0.3494	0.434084	0.567921	0.625502	0.675026	0.832496	1
	8	0.0461292	0.0946376	0.154069	0.2884	0.346006	0.426807	0.474449	0.517956	0.615887	0.813705	0.999354	1

## Sheet: 11E - Cell viability AZ1 VeroE6
Supplementary Table 11E. Raw (RLU, top), as well as relative (%, bottom) luminescence values of cell viability for AZ1 treated VeroE6 cells.
	AZ1 concentration (µM)
Biological replicate	10	5	2.5	1.25	0.625	0.3125	0.15625	0.078125	0.039063	0.019531	0.009766	0
1	64209	71577	80656	123280	108204	111705	105632	130361	116169	129445	120394	123654
2	56168	70396	87672	138969	104476	126757	119637	147358	130856	142527	120433	114596
3	51899	81907	72282	99217	120549	125371	112853	124820	113774	125746	128511	118125
4	60853	74596	98733	117469	108528	118471	107230	131952	115417	121410	137018	143501
5	57958	63506	54066	99664	102188	102157	99425	100182	95717	117756	127984	128618
6	48609	75046	67211	103367	100711	106082	100106	112518	86843	124890	118294	115085
7	34791	66525	79570	100469	103482	100005	103949	101096	93658	102686	104408	119153
8	33131	68911	59560	123254	117790	136725	130169	125698	125920	139527	140417	151854
1	0.519263	0.578849	0.652272	0.996975	0.875055	0.903367	0.854255	1.05424	0.939468	1.04683	0.973636	1
2	0.490139	0.614297	0.765053	1.21269	0.91169	1.10612	1.04399	1.28589	1.14189	1.24373	1.05094	1
3	0.439357	0.693393	0.611911	0.839932	1.02052	1.06134	0.955369	1.05668	0.963166	1.06452	1.08792	1
4	0.42406	0.519829	0.68803	0.818594	0.756287	0.825576	0.747242	0.91952	0.804294	0.846057	0.954823	1
5	0.450621	0.493757	0.420361	0.774884	0.794508	0.794267	0.773026	0.778911	0.744196	0.915548	0.995071	1
6	0.422375	0.652092	0.584012	0.89818	0.875101	0.921771	0.869844	0.977695	0.754599	1.0852	1.02788	1
7	0.291986	0.558316	0.667797	0.843193	0.86848	0.839299	0.872399	0.848455	0.786031	0.8618	0.876252	1
8	0.218177	0.453798	0.392219	0.811661	0.775679	0.900371	0.857198	0.827756	0.829218	0.918823	0.924684	1

## Sheet: 11F - Summary AZ1 VeroE6
Supplementary Table 11F. Summary analysis of viral replication in VeroE6 cells treated with AZ1 (EC50).
	log(inhibitor) vs. response -- Variable slope
	Bottom	Top	LogEC50	HillSlope	EC50	Span
Best-fit values	2.33	104.1	-2.787	-0.2062	0.145	101.8

## Sheet: 11G - Remdesivir HEK293
Supplementary Table 11G. Raw (RLU, top), as well as relative (%, bottom) luminescence values of viral replication in HEK293 cells treated with Remdesivir.
		Remdesivir concentration (µM)
Biological replicate	Technical replicate	10	5	2.5	1.25	0.625	0.3125	0.15625	0.078125	0.039063	0.019531	0.009766	0
1	1	29680	27206	26995	28961	26961	29053	32541	77023	214972	283273	364773	312666
	2	28907	23513	21034	26139	19807	21071	21292	37852	97549	201411	219445	302371
	3	28554	26697	20211	24448	21000	21736	20161	35844	103795	152761	241320	243263
	4	26495	25979	23123	22362	20697	19498	16635	35754	113166	128435	192737	212740
	5	26464	25858	25833	22348	19908	22104	19274	36591	83631	151984	166961	269100
	6	28579	24221	23336	23168	20377	21194	21438	41956	115333	197811	180963	326055
	7	29834	26096	20203	23491	23864	23471	23322	44673	127032	258930	211501	418134
	8	29820	29205	23923	27293	29073	25195	41479	90730	221438	259195	210513	323949
1	1	0.0949256	0.087013	0.0863381	0.092626	0.0862294	0.0929202	0.104076	0.246343	0.687545	0.905992	1.16665	1
	2	0.0956011	0.0777621	0.0695635	0.0864468	0.0655056	0.0696859	0.0704168	0.125184	0.322614	0.666106	0.725748	1
	3	0.117379	0.109745	0.0830829	0.1005	0.0863263	0.0893519	0.0828774	0.147347	0.426678	0.627966	0.992013	1
	4	0.124542	0.122116	0.108691	0.105114	0.0972878	0.0916518	0.078194	0.168064	0.531945	0.603718	0.905974	1
	5	0.0983426	0.0960907	0.0959978	0.0830472	0.0739799	0.0821405	0.0716239	0.135975	0.31078	0.564786	0.620442	1
	6	0.0876509	0.074285	0.0715707	0.0710555	0.0624956	0.0650013	0.0657496	0.128678	0.353723	0.60668	0.555008	1
	7	0.0713503	0.0624106	0.048317	0.0561806	0.0570726	0.0561327	0.0557764	0.106839	0.303807	0.619251	0.505821	1
	8	0.0920515	0.0901531	0.073848	0.0842509	0.0897456	0.0777746	0.128042	0.280075	0.683558	0.800111	0.649834	1

## Sheet: 11H - Cell viab. Remd. HEK293
Supplementary Table 11H. Raw (RLU, top), as well as relative (%, bottom) luminescence values of cell viability for Remdesivir treated HEK293 cells.
	Remdesivir concentration (µM)
Biological replicate	10	5	2.5	1.25	0.625	0.3125	0.15625	0.078125	0.039063	0.019531	0.009766	0
1	195608	194923	205062	379201	213928	206614	208826	212494	333106	219126	213496	236827
2	243924	244972	261702	242374	260973	252059	257435	250051	304461	261408	236285	277221
3	247443	244173	251155	315818	259843	252147	238118	243198	381063	253118	270457	308218
1	0.825953	0.823061	0.865873	1.60117	0.903309	0.872426	0.881766	0.897254	1.40654	0.925258	0.901485	1
2	0.87989	0.88367	0.944019	0.874299	0.94139	0.909235	0.928627	0.901992	1.09826	0.942959	0.852334	1
3	0.802818	0.792209	0.814862	1.02466	0.843049	0.81808	0.772564	0.789045	1.23634	0.82123	0.877486	1

## Sheet: 11I - Summary Remdesivir HEK293
Supplementary Table 11I. Summary analysis of viral replication in HEK293 cells treated with Remdesivir (EC50).
	log(inhibitor) vs. response -- Variable slope
	Bottom	Top	LogEC50	HillSlope	EC50	Span
Best-fit values	7.272	96.86	-5.152	-0.4906	0.028	89.59

[truncated: 3 more sheets: 11J - Remdesivir VeroE6, 11K - Cell viab. Remd. VeroE6, 11L - Summary Remdesivir VeroE6]
