# Supplementary material for: A proteome-scale map of the SARS-CoV-2–human contactome
Source: Nat Biotechnol. 2022 Oct 10;41(1):140–9. doi: 10.1038/s41587-022-01475-z (PMC9849141; doi:10.1038/s41587-022-01475-z)
Supplement: Supplementary file 14 — Materials used for construction of variant clones. a, Mutations of SARS-CoV-2 variant proteins. b, Primers for gene point mutations. [file 41587_2022_1475_MOESM14_ESM.xlsx]

## Sheet: Summary
Supplementary Table 12
Table	Name	Description	Details
12A	Variant proteins	Mutations of SARS-CoV-2 variant proteins	Protein name
			Mutation - Amino acid positions for NSPs correspond to position on ORF1ab
			SARS-CoV-2 variants - α, β, γ and δ
12B	Primers	Primers for gene point mutation	Gene name - Labeled with point mutation
			Primer Forward - Nucleotide mutation was indicated with red color, deletion position was indicated with red hyphen
			Primer Reverse - Nucleotide mutation was indicated with red color, deletion position was indicated with red hyphen

## Sheet: 12A - Variant proteins
Supplementary Table 12A. Mutations of SARS-CoV-2 variant protein
Protein name	Mutation	SARS-CoV-2 variant
nsp2	T265I	β
nsp3	T100I, I2230T, A1708D	α
nsp3	K1665N	β
nsp3	S1188L, K1795Q	γ
nsp6	SGFdel (S3675-, G3676-, F3677-)	α/β/γ
nsp13	E5665D	γ
E	P71L	β
ORF3a	Q57H	β
ORF7a	V82A	δ
ORF8	R52I, Y73C	α
ORF8	E92K	γ
N	D3L, S235F	α
N	T205I	β
N	P80R	γ
ref:
Chen, C., Nadeau, S., Yared, M., Voinov P., Xie N., Roemer C., and Stadler T. (2021). CoV-Spectrum: Analysis of globally shared SARS-CoV-2 data to Identify and Characterize New Variants.

## Sheet: 12B - Primers
Supplementary Table 12B. Primers for gene point mutation assay
Gene name	Primer Forward	Primer Reverse
nsp2_T265I	GACATCTTCAATGGGGAATGTCC	CATTGAAGATGTCAAATTTCTTTGCC
nsp3_I2230T	ATATTACAATTTGGTTTTTACTATTAAG	CCAAATTGTAATATTTATCAGTTTAG
nsp3_T100I	CAACTATTATTCAAACAATTGTTGAGG	GTTTGAATAATAGTTGTCTGATTGTCC
nsp3_A1708D	GCTGATAACTTTTGTGCACTTATC	ACAAAAGTTATCAGCTTCACCAG
nsp3_K1665N	CTAAAAATTGGAAATACCCACAAG	TCCAATTTTTAGTGTGATTTAATGC
nsp3_K1795Q	CTACACAATATCTAGTACAACAGGAGTC	CTAGATATTGTGTAGCTTGTTTACCAC
nsp3_S1188L	CTTGTTTTAAGCTTTTTGGAAATGAAG	AGCTTAAAACAAGTTTGTCATAGAG
nsp6_SGFdel	GATACTAGTTTG-AAGCTAAAAGACTGTG	CTT-CAAACTAGTATCAACCATATCCAAC
nsp13_E5665D	CGTGTAGATTGTTTTGATAAATTCAAAG	AAACAATCTACACGAGCACG
E_P71L	GTTCTTGATCTTCTGGTC	CAAGAACTCTAGAAGAATTCAG
ORF3a_Q57H	CATAGCGCTTCCAAAATCATAACC	GCGCTATGAAAAACAGCAAGAAG
ORF7a_V82A	CAGATCAGCTTCACCTAAACTGTTC	GAAGCTGATCTGGCACGTAAC
ORF8_E92K	CAGAAACCTAAATTGGGTAGTCTTG	CAATTTAGGTTTCTGGCAATTAATTG
ORF8_R52I	GCTATAAAATCAGCACCTTTAATTG	GATTTTATAGCTCCTACTCTAATATACC
ORF8_Y73C	CAGTGCATCGATATCGGTAATTATAC	GATGCACTGAATGGGTGATTTAG
N_D3L	GGATCCTCTCTAAATGGACCCC	CCATTTAGAGAGGATCCTGGCC
N_S235F	GCAAAATGTTTGGTAAAGGCCAAC	CCAAACATTTTGCTCTCAAGCTGG
N_T205I	AGGGGAATTTCTCCTGCTAGAATG	GAGAAATTCCCCTACTGCTGCC
N_P80R	GCAGTCGAGATGACCAAATTGGC	GGTCATCTCGACTGCTATTGGTG
