# Supplementary material for: A proteome-scale map of the SARS-CoV-2–human contactome
Source: Nat Biotechnol. 2022 Oct 10;41(1):140–9. doi: 10.1038/s41587-022-01475-z (PMC9849141; doi:10.1038/s41587-022-01475-z)
Supplement: Supplementary file 17 — CRISPR-Cas9 and HDR plasmids used to make A549-ACE2 KO cell lines and primer sequences for verification of KO for viral replication assay. [file 41587_2022_1475_MOESM17_ESM.xlsx]

## Sheet: 15 - CRISPR plasmids
Supplementary Table 15. CRISPR Cas 9 plasmids used to make KO cell lines and primer sequences for verification of KO.
Plasmids				Primers
Gene KO	CRISPR/Cas 9 plasmid ID	HDR Plasmid ID		Gene name	Primer Forward	Primer Reverse
TRAF2	sc-400361	sc-400361-HDR		TRAF2	TGGGTTCTGCATCCTACATTCT	CTGTGTTCTGGCGGCAAAC
USP25	sc-406674	sc-406674-HDR		USP25	TGGTACTGTTCTATAGTGTTGGG	CTGTGTTCTGGCGGCAAAC
IKBKG	sc-400274	sc-400274-HDR-2		IKBKG	CTGGGGAGAAAGCAGTGC	CTGTGTTCTGGCGGCAAAC
REL	sc-400478	sc-400478-HDR		REL	TGGGGCTTGTTTTGATATACTGT	CTGTGTTCTGGCGGCAAAC
KLC1	sc-401881	sc-401881-HDR		KLC1	CACACGTTTCTGTCTGCTCA	AGACTGCTCACTCTTCTGCA
G3BP1	sc-400745	sc-400745-HDR		G3BP1
G3BP2	sc-403630	sc-403630-HDR		G3BP2	TTCCCACCTTCTTCAGCAAA	CTGTGTTCTGGCGGCAAAC
EIF2AK2	sc-400177	sc-400177-HDR		EIF2AK2	CTCCCTGCTTCTGACGGTAT	CTGTGTTCTGGCGGCAAAC
Mock KO	sc-418922	/
